# Supplementary material for: Hybrid Assembly Provides Improved Resolution of Plasmids, Antimicrobial Resistance Genes, and Virulence Factors in Escherichia coli and Klebsiella pneumoniae Clinical Isolates
Source: Microorganisms. 2021 Dec 10;9(12):2560. doi: 10.3390/microorganisms9122560 (PMC8704702; doi:10.3390/microorganisms9122560)
Supplement: Supplementary file 1 [file microorganisms-09-02560-s001.zip]

Archive with 15 entries (15 files):
- Supplementary Figure S1_Assembly graphs for IllumASM.pptx
- Supplementary Figure S2_Assembly graphs for MinIONASM.PPTX
- Supplementary Figure S3_Assembly graphs for HybASM.PPTX
- Supplementary Figure S4_Assembly graphs for assemblies from top performed assemblers.PPTX
- Supplementary Figure S5_BUSCO graphs for all assemblies produced by different assemblers.pptx
- Supplementary Table S10_Mixed cultured results.XLSX
- Supplementary Table S1_Isolates ID, ENA accession number, source and culture method.xlsx
- Supplementary Table S2_Reference geneome information.xlsx
- Supplementary Table S3_Assembley statestics for all assembleis produced by all assemblers.xlsx
- Supplementary Table S4_ Assembly statestics for assemblies produced by top performing assemblers.pdf
- Supplementary Table S5_Summary of prokka annotation results for top performing assemblers.pdf
- Supplementary Table S6_Full Prokka table for top performing assemblers.XLSX
- Supplementary Table S7_Identified plasmids in assemblies produced by rop performing assemblers.XLSX
- Supplementary Table S8_Identified AMR genes in assemblies produced by rop performing assemblers.XLSX
- Supplementary Table S9_Identified VFs in assemblies produced by rop performing assemblers.XLSX
