# Supplementary material for: Hybrid Assembly Provides Improved Resolution of Plasmids, Antimicrobial Resistance Genes, and Virulence Factors in Escherichia coli and Klebsiella pneumoniae Clinical Isolates
Source: Microorganisms. 2021 Dec 10;9(12):2560. doi: 10.3390/microorganisms9122560 (PMC8704702; doi:10.3390/microorganisms9122560)
Supplement: Supplementary file 1 [file microorganisms-09-02560-s001.zip › Supplementary Table S10_Mixed cultured results.XLSX]

## Sheet: Prokka Annotation
Supplementary Table S10. Genome annotation (1st sheet), identified plasmids (2nd sheet), predicted AMRs (3rd sheet) and predicted VFs (4th sheet) in an isolate from the mixed sample (co-culture of E. coli 4 and K. pneumoniae 5 isolates) following whole-genome assembly using long (MinION), short (Illumina), and both long/short reads (hybrid). Long reads were assembled using Flye, and hybrid assemb…
	Illumina													MinION												MinION
		ftype	length_bp	gene	EC_number	COG	product									ftype	length_bp	gene	EC_number	COG	product							ftype	length_bp	gene	EC_number	COG	product
	E. coli 4	CDS	1287	intA_1		COG0582	Prophage integrase IntA								E. coli 4	CDS	348			COG2076	Multidrug transporter						E. coli 4	CDS	510				hypothetical protein
	E. coli 4	tRNA	75				tRNA-Arg(cct)								E. coli 4	CDS	591	folP_1	2.5.1.15	COG0294	Dihydropteroate synthase						E. coli 4	CDS	294				hypothetical protein
	E. coli 4	CDS	933	yfdC		COG2116	Inner membrane protein YfdC								E. coli 4	CDS	273				hypothetical protein						E. coli 4	CDS	465				hypothetical protein
	E. coli 4	CDS	756	mlaA		COG2853	Intermembrane phospholipid transport system lipoprotein MlaA								E. coli 4	CDS	567				hypothetical protein						E. coli 4	CDS	534	rrrD_1	3.2.1.17	COG3772	Lysozyme RrrD
	E. coli 4	CDS	1059				hypothetical protein								E. coli 4	CDS	216				IS21 family transposase IS1326						E. coli 4	CDS	273				hypothetical protein
	E. coli 4	CDS	1341	fadL		COG2067	Long-chain fatty acid transport protein								E. coli 4	CDS	372				IS21 family transposase IS1326						E. coli 4	CDS	474				hypothetical protein
	E. coli 4	CDS	285				hypothetical protein								E. coli 4	CDS	1194				hypothetical protein						E. coli 4	CDS	216				hypothetical protein
	E. coli 4	CDS	1311	fadI	2.3.1.16	COG0183	3-ketoacyl-CoA thiolase FadI								E. coli 4	CDS	861				hypothetical protein						E. coli 4	CDS	579				hypothetical protein
	E. coli 4	CDS	2145	fadJ		COG1024	Fatty acid oxidation complex subunit alpha								E. coli 4	CDS	408				hypothetical protein						E. coli 4	CDS	990				hypothetical protein
	E. coli 4	CDS	486	sixA	3.1.3.-	COG2062	Phosphohistidine phosphatase SixA								E. coli 4	CDS	909				hypothetical protein						E. coli 4	CDS	810				hypothetical protein
	E. coli 4	CDS	564	yfcV			putative fimbrial-like protein YfcV								E. coli 4	CDS	222				hypothetical protein						E. coli 4	CDS	390	rusA_1	3.1.22.4	COG4570	Crossover junction endodeoxyribonuclease RusA
	E. coli 4	CDS	2646	papC_1		COG3188	Outer membrane usher protein PapC								E. coli 4	CDS	357	cph2			Phytochrome-like protein cph2						E. coli 4	CDS	327	lexA_1	3.4.21.88	COG1974	LexA repressor
	E. coli 4	CDS	753	yfcS		COG3121	putative fimbrial chaperone YfcS								E. coli 4	CDS	345			COG2200	putative signaling protein						E. coli 4	CDS	654				hypothetical protein
	E. coli 4	CDS	510	yfcR			putative fimbrial-like protein YfcR								E. coli 4	CDS	237				hypothetical protein						E. coli 4	CDS	495				hypothetical protein
	E. coli 4	CDS	489	yfcQ			putative fimbrial-like protein YfcQ								E. coli 4	CDS	291				hypothetical protein						E. coli 4	CDS	819				hypothetical protein
	E. coli 4	CDS	540	yfcP			putative fimbrial-like protein YfcP								E. coli 4	CDS	657	merA_1	1.16.1.1		Mercuric reductase						E. coli 4	CDS	225				hypothetical protein
	E. coli 4	CDS	858	yfcO			putative protein YfcO								E. coli 4	CDS	540	merA_2	1.16.1.1	COG1249	Mercuric reductase						E. coli 4	CDS	1164				hypothetical protein
	E. coli 4	CDS	552	mutS2	3.1.-.-		Endonuclease MutS2								E. coli 4	CDS	462	merC_1			Mercuric transport protein MerC						E. coli 4	CDS	579				hypothetical protein
	E. coli 4	CDS	933	prmB	2.1.1.298	COG2890	50S ribosomal protein L3 glutamine methyltransferase								E. coli 4	CDS	312	merP_1			Mercuric transport protein periplasmic component						E. coli 4	CDS	198				hypothetical protein
	E. coli 4	CDS	1086	aroC	4.2.3.5	COG0082	Chorismate synthase								E. coli 4	CDS	279	merT_1			Mercuric transport protein MerT						E. coli 4	CDS	654			COG1974	putative HTH-type transcriptional regulator
	E. coli 4	CDS	825	mepA	3.4.24.-	COG3770	Penicillin-insensitive murein endopeptidase								E. coli 4	CDS	387	merR			Mercuric resistance operon regulatory protein						E. coli 4	CDS	363				hypothetical protein
	E. coli 4	CDS	810	yfcA		COG0730	putative membrane transporter protein YfcA								E. coli 4	CDS	273				hypothetical protein						E. coli 4	CDS	825				hypothetical protein
	E. coli 4	CDS	549	epmC	1.14.-.-	COG3101	Elongation factor P hydroxylase								E. coli 4	CDS	678	tetR_1			Tetracycline repressor protein class A from transposon 1721						E. coli 4	CDS	537				hypothetical protein
	E. coli 4	CDS	279				hypothetical protein								E. coli 4	CDS	507	tetA_1			Tetracycline resistance protein, class C						E. coli 4	CDS	363				hypothetical protein
	E. coli 4	CDS	2007	mnmC		COG0665	tRNA 5-methylaminomethyl-2-thiouridine biosynthesis bifunctional protein MnmC								E. coli 4	CDS	576	tetA_2			Tetracycline resistance protein, class C						E. coli 4	CDS	204				hypothetical protein
	E. coli 4	CDS	1221	fabB	2.3.1.41	COG0304	3-oxoacyl-[acyl-carrier-protein] synthase 1								E. coli 4	CDS	273				hypothetical protein						E. coli 4	CDS	240				hypothetical protein
	E. coli 4	CDS	1179	yfcJ			putative MFS-type transporter YfcJ								E. coli 4	CDS	543				hypothetical protein						E. coli 4	CDS	552				hypothetical protein
	E. coli 4	CDS	996	flk			Flagellar regulator flk								E. coli 4	CDS	612				hypothetical protein						E. coli 4	CDS	210				hypothetical protein
	E. coli 4	CDS	1137	pdxB	1.1.1.290	COG0111	Erythronate-4-phosphate dehydrogenase								E. coli 4	CDS	567				hypothetical protein						E. coli 4	CDS	567				hypothetical protein
	E. coli 4	CDS	1014	usg		COG0136	USG-1 protein								E. coli 4	CDS	711				hypothetical protein						E. coli 4	CDS	573				hypothetical protein
	E. coli 4	CDS	813	truA	5.4.99.12	COG0101	tRNA pseudouridine synthase A								E. coli 4	CDS	672				hypothetical protein						E. coli 4	CDS	282				hypothetical protein
	E. coli 4	CDS	660	dedA		COG0586	Protein DedA								E. coli 4	CDS	891				hypothetical protein						E. coli 4	CDS	174				hypothetical protein
	E. coli 4	CDS	915	accD	2.1.3.15	COG0777	Acetyl-coenzyme A carboxylase carboxyl transferase subunit beta								E. coli 4	CDS	654				hypothetical protein						E. coli 4	CDS	537				hypothetical protein
	E. coli 4	CDS	1269	folC	6.3.2.12	COG0285	Dihydrofolate synthase/folylpolyglutamate synthase								E. coli 4	CDS	153				hypothetical protein						E. coli 4	CDS	708				hypothetical protein
	E. coli 4	CDS	663	dedD			Cell division protein DedD								E. coli 4	CDS	171				hypothetical protein						E. coli 4	CDS	255				hypothetical protein
	E. coli 4	CDS	489	cvpA		COG1286	Colicin V production protein								E. coli 4	CDS	288				hypothetical protein						E. coli 4	CDS	516	zur		COG0735	Zinc uptake regulation protein
	E. coli 4	CDS	1518	purF	2.4.2.14	COG0034	Amidophosphoribosyltransferase								E. coli 4	CDS	1068				hypothetical protein						E. coli 4	CDS	210				hypothetical protein
	E. coli 4	CDS	570	ubiX	2.5.1.129	COG0163	Flavin prenyltransferase UbiX								E. coli 4	CDS	468				hypothetical protein						E. coli 4	CDS	1326	dinF		COG0534	DNA damage-inducible protein F
	E. coli 4	CDS	783	argT		COG0834	Lysine/arginine/ornithine-binding periplasmic protein								E. coli 4	CDS	120				hypothetical protein						E. coli 4	CDS	609	lexA_2	3.4.21.88	COG1974	LexA repressor
	E. coli 4	CDS	783	hisJ		COG0834	Histidine-binding periplasmic protein								E. coli 4	CDS	801				hypothetical protein						E. coli 4	CDS	369	dgkA	2.7.1.107	COG0818	Diacylglycerol kinase
	E. coli 4	CDS	687	hisQ		COG4215	Histidine transport system permease protein HisQ								E. coli 4	CDS	603	tfaE_1			Prophage tail fiber assembly protein TfaE						E. coli 4	CDS	2424	plsB	2.3.1.15	COG2937	Glycerol-3-phosphate acyltransferase
	E. coli 4	CDS	717	hisM		COG4160	Histidine transport system permease protein HisM								E. coli 4	CDS	441				hypothetical protein						E. coli 4	CDS	873	ubiA	2.5.1.39	COG0382	4-hydroxybenzoate octaprenyltransferase
	E. coli 4	CDS	774	hisP		COG4598	Histidine transport ATP-binding protein HisP								E. coli 4	CDS	273				hypothetical protein						E. coli 4	CDS	498	ubiC	4.1.3.40	COG3161	Chorismate pyruvate-lyase
	E. coli 4	CDS	891				ISNCY family transposase ISSen7								E. coli 4	CDS	381	hin_1		COG1961	DNA-invertase hin						E. coli 4	CDS	1329	sopA	2.3.2.26		E3 ubiquitin-protein ligase SopA
	E. coli 4	CDS	894				Epimerase family protein								E. coli 4	CDS	294	mcrA_1	3.1.21.-	COG1403	5-methylcytosine-specific restriction enzyme A						E. coli 4	CDS	195				hypothetical protein
	E. coli 4	CDS	363	folX	5.1.99.7	COG1539	Dihydroneopterin triphosphate 2'-epimerase								E. coli 4	CDS	255	mcrA_2	3.1.21.-	COG1403	5-methylcytosine-specific restriction enzyme A						E. coli 4	CDS	153				hypothetical protein
	E. coli 4	CDS	648	yfcG	1.8.4.-	COG0625	Disulfide-bond oxidoreductase YfcG								E. coli 4	CDS	165	icd_1	1.1.1.42	COG0538	Isocitrate dehydrogenase [NADP]						E. coli 4	CDS	921				hypothetical protein
	E. coli 4	CDS	645	yfcF	2.5.1.18	COG0625	Glutathione S-transferase YfcF								E. coli 4	CDS	300				hypothetical protein						E. coli 4	CDS	1341	lamB		COG4580	Maltoporin
	E. coli 4	CDS	552	yfcE	3.1.4.-	COG0622	Phosphodiesterase YfcE								E. coli 4	CDS	357				hypothetical protein						E. coli 4	CDS	1116	malK	7.5.2.1		Maltose/maltodextrin import ATP-binding protein MalK
	E. coli 4	CDS	543	yfcD	3.6.-.-		putative Nudix hydrolase YfcD								E. coli 4	CDS	177	ymgC			putative protein YmgC						E. coli 4	CDS	96				hypothetical protein
	E. coli 4	CDS	468				hypothetical protein								E. coli 4	CDS	441				hypothetical protein						E. coli 4	CDS	1191	malE		COG2182	Maltose/maltodextrin-binding periplasmic protein
	E. coli 4	CDS	1002				hypothetical protein								E. coli 4	CDS	300	pdeG_1	3.1.4.52		putative cyclic di-GMP phosphodiesterase PdeG						E. coli 4	CDS	1545	malF		COG1175	Maltose/maltodextrin transport system permease protein MalF
	E. coli 4	CDS	2145	pta	2.3.1.8	COG0280	Phosphate acetyltransferase								E. coli 4	CDS	681	pdeG_2	3.1.4.52		putative cyclic di-GMP phosphodiesterase PdeG						E. coli 4	CDS	891	malG		COG3833	Maltose/maltodextrin transport system permease protein MalG
	E. coli 4	CDS	1203	ackA	2.7.2.1	COG0282	Acetate kinase								E. coli 4	CDS	255	ymgF			Inner membrane protein YmgF						E. coli 4	CDS	1476	xylE			D-xylose-proton symporter
	E. coli 4	CDS	456				hypothetical protein								E. coli 4	CDS	144				hypothetical protein						E. coli 4	CDS	411	psiE		COG3223	Protein PsiE
	E. coli 4	CDS	495				hypothetical protein								E. coli 4	CDS	951				hypothetical protein						E. coli 4	CDS	2097				hypothetical protein
	E. coli 4	CDS	651	hxpA	3.1.3.22	COG0637	Hexitol phosphatase A								E. coli 4	CDS	537	icsA_1		COG3468	Outer membrane protein IcsA autotransporter						E. coli 4	CDS	738				hypothetical protein
	E. coli 4	CDS	1833				hypothetical protein								E. coli 4	CDS	399	icsA_2		COG3468	Outer membrane protein IcsA autotransporter						E. coli 4	CDS	639	gfcB_1			putative lipoprotein GfcB
	E. coli 4	CDS	600	yfbR	3.1.3.89	COG1896	5'-deoxynucleotidase YfbR								E. coli 4	CDS	414	aidA-I			AIDA-I autotransporter						E. coli 4	CDS	243				hypothetical protein
	E. coli 4	CDS	1218	alaA	2.6.1.2	COG0436	Glutamate-pyruvate aminotransferase AlaA								E. coli 4	CDS	186	ymgD_1			putative protein YmgD						E. coli 4	CDS	1650	pgi	5.3.1.9	COG0166	Glucose-6-phosphate isomerase
	E. coli 4	CDS	939	hdfR_1			HTH-type transcriptional regulator HdfR								E. coli 4	CDS	168	ymgD_2			putative protein YmgD						E. coli 4	CDS	1350	lysC	2.7.2.4	COG0527	Lysine-sensitive aspartokinase 3
	E. coli 4	CDS	165				hypothetical protein								E. coli 4	CDS	285				hypothetical protein						E. coli 4	CDS	273				hypothetical protein
	E. coli 4	CDS	444	ndhC	7.1.1.-		NAD(P)H-quinone oxidoreductase subunit 3								E. coli 4	CDS	318				hypothetical protein						E. coli 4	CDS	873	rluF	5.4.99.-	COG1187	Dual-specificity RNA pseudouridine synthase RluF
	E. coli 4	CDS	663	nuoB	7.1.1.-	COG0377	NADH-quinone oxidoreductase subunit B								E. coli 4	CDS	213				hypothetical protein						E. coli 4	CDS	690	pepE	3.4.13.21	COG3340	Peptidase E
	E. coli 4	CDS	1803	nuoC	7.1.1.-	COG0649	NADH-quinone oxidoreductase subunit C/D								E. coli 4	CDS	267	minE		COG0851	Cell division topological specificity factor						E. coli 4	CDS	1632				hypothetical protein
	E. coli 4	CDS	501	nuoE	7.1.1.-	COG1905	NADH-quinone oxidoreductase subunit E								E. coli 4	CDS	813	minD		COG2894	Septum site-determining protein MinD						E. coli 4	CDS	3684	metH	2.1.1.13	COG0646	Methionine synthase
	E. coli 4	CDS	1338	nuoF	7.1.1.-	COG1894	NADH-quinone oxidoreductase subunit F								E. coli 4	CDS	696	minC		COG0850	Septum site-determining protein MinC						E. coli 4	CDS	825	iclR		COG1414	Transcriptional repressor IclR
	E. coli 4	CDS	2727	nuoG	7.1.1.-	COG1034	NADH-quinone oxidoreductase subunit G								E. coli 4	CDS	282				hypothetical protein						E. coli 4	CDS	2187				hypothetical protein
	E. coli 4	CDS	978	nuoH	7.1.1.-	COG1005	NADH-quinone oxidoreductase subunit H								E. coli 4	CDS	654				IS3 family transposase ISLad1						E. coli 4	CDS	1737	aceK	2.7.11.5	COG4579	Isocitrate dehydrogenase kinase/phosphatase
	E. coli 4	CDS	543	nuoI	7.1.1.-	COG1143	NADH-quinone oxidoreductase subunit I								E. coli 4	CDS	369				hypothetical protein						E. coli 4	CDS	1305	aceA	4.1.3.1	COG2224	Isocitrate lyase
	E. coli 4	CDS	555	nuoJ	7.1.1.-	COG0839	NADH-quinone oxidoreductase subunit J								E. coli 4	CDS	300				hypothetical protein						E. coli 4	CDS	1602	aceB	2.3.3.9	COG2225	Malate synthase A
	E. coli 4	CDS	303	nuoK	7.1.1.-	COG0713	NADH-quinone oxidoreductase subunit K								E. coli 4	CDS	192	pliG			Inhibitor of g-type lysozyme						E. coli 4	CDS	930	metAS	2.3.1.46	COG1897	Homoserine O-succinyltransferase
	E. coli 4	CDS	1842	nuoL	7.1.1.-	COG1009	NADH-quinone oxidoreductase subunit L								E. coli 4	CDS	201	ycgL		COG3100	Protein YcgL						E. coli 4	CDS	444	yjaB	2.3.1.-	COG0454	Peptidyl-lysine N-acetyltransferase YjaB
	E. coli 4	CDS	1530	nuoM	7.1.1.-	COG1008	NADH-quinone oxidoreductase subunit M								E. coli 4	CDS	333	ycgM_1		COG0179	putative protein YcgM						E. coli 4	CDS	384				hypothetical protein
	E. coli 4	CDS	1458	nuoN	7.1.1.-	COG1007	NADH-quinone oxidoreductase subunit N								E. coli 4	CDS	237	ycgM_2		COG0179	putative protein YcgM						E. coli 4	rRNA	111				5S ribosomal RNA
	E. coli 4	CDS	849				hypothetical protein								E. coli 4	CDS	447				hypothetical protein						E. coli 4	rRNA	2901				23S ribosomal RNA
	E. coli 4	CDS	423				hypothetical protein								E. coli 4	CDS	192	hlyE_1			Hemolysin E, chromosomal						E. coli 4	tRNA	76				tRNA-Glu(ttc)
	E. coli 4	CDS	717				hypothetical protein								E. coli 4	CDS	264	hlyE_2			Hemolysin E, chromosomal						E. coli 4	rRNA	1538				16S ribosomal RNA
	E. coli 4	CDS	504	yfbM			Protein YfbM								E. coli 4	CDS	225	hlyE_3			Hemolysin E, chromosomal						E. coli 4	CDS	1590	purH		COG0138	Bifunctional purine biosynthesis protein PurH
	E. coli 4	CDS	972				hypothetical protein								E. coli 4	CDS	420	umuD_1	3.4.21.-	COG1974	Protein UmuD						E. coli 4	CDS	1290	purD	6.3.4.13	COG0151	Phosphoribosylamine--glycine ligase
	E. coli 4	CDS	1728				hypothetical protein								E. coli 4	CDS	240	dinB_1	2.7.7.7		DNA polymerase IV						E. coli 4	CDS	1326	zraR		COG2204	Transcriptional regulatory protein ZraR
	E. coli 4	CDS	1209	elaD	3.4.22.-		Protease ElaD								E. coli 4	CDS	288	umuC_1		COG0389	Protein UmuC						E. coli 4	CDS	1398	zraS	2.7.13.3		Sensor protein ZraS
	E. coli 4	CDS	936	rbn	3.1.-.-	COG1234	Ribonuclease BN								E. coli 4	CDS	723	umuC_2		COG0389	Protein UmuC						E. coli 4	CDS	129				hypothetical protein
	E. coli 4	CDS	462	elaA		COG2153	Protein ElaA								E. coli 4	CDS	180				hypothetical protein						E. coli 4	CDS	426	zraP		COG3678	Zinc resistance-associated protein
	E. coli 4	CDS	306	elaB		COG4575	Protein ElaB								E. coli 4	CDS	414	dsbB		COG1495	Disulfide bond formation protein B						E. coli 4	CDS	636				hypothetical protein
	E. coli 4	CDS	1296	menF	5.4.4.2	COG1169	Isochorismate synthase MenF								E. coli 4	CDS	975	nhaB_1		COG3067	Na(+)/H(+) antiporter NhaB						E. coli 4	CDS	273	hupA			DNA-binding protein HU-alpha
	E. coli 4	CDS	1671	menD	2.2.1.9	COG1165	2-succinyl-5-enolpyruvyl-6-hydroxy-3-cyclohexene-1-carboxylate synthase								E. coli 4	CDS	369	nhaB_2		COG3067	Na(+)/H(+) antiporter NhaB						E. coli 4	CDS	591			COG3068	putative protein
	E. coli 4	CDS	759	menH	4.2.99.20	COG0596	2-succinyl-6-hydroxy-2,4-cyclohexadiene-1-carboxylate synthase								E. coli 4	CDS	720	fadR		COG2186	Fatty acid metabolism regulator protein						E. coli 4	CDS	672	nfi	3.1.21.7	COG1515	Endonuclease V
	E. coli 4	CDS	858	menB	4.1.3.36	COG0447	1,4-dihydroxy-2-naphthoyl-CoA synthase								E. coli 4	CDS	513				hypothetical protein						E. coli 4	CDS	1065	hemE	4.1.1.37	COG0407	Uroporphyrinogen decarboxylase
	E. coli 4	CDS	963	menC	4.2.1.113	COG1441	o-succinylbenzoate synthase								E. coli 4	CDS	483				hypothetical protein						E. coli 4	CDS	774	nudC	3.6.1.22	COG2816	NADH pyrophosphatase
	E. coli 4	CDS	1356	menE	6.2.1.26	COG0318	2-succinylbenzoate--CoA ligase								E. coli 4	CDS	321				hypothetical protein						E. coli 4	CDS	477	rsd		COG3160	Regulator of sigma D
	E. coli 4	CDS	267	pmrD			Signal transduction protein PmrD								E. coli 4	CDS	195	dadA_1	1.4.99.-		D-amino acid dehydrogenase						E. coli 4	CDS	1896	thiC	4.1.99.17	COG0422	Phosphomethylpyrimidine synthase
	E. coli 4	CDS	387	arnF		COG0697	putative 4-amino-4-deoxy-L-arabinose-phosphoundecaprenol flippase subunit ArnF								E. coli 4	CDS	1137	dadA_2	1.4.99.-	COG0665	D-amino acid dehydrogenase						E. coli 4	CDS	636	thiE	2.5.1.3	COG0352	Thiamine-phosphate synthase
	E. coli 4	CDS	336	arnE		COG0697	putative 4-amino-4-deoxy-L-arabinose-phosphoundecaprenol flippase subunit ArnE								E. coli 4	CDS	141	dadX_1	5.1.1.1	COG0787	Alanine racemase, catabolic						E. coli 4	CDS	756	thiF	2.7.7.73	COG0476	Sulfur carrier protein ThiS adenylyltransferase
	E. coli 4	CDS	1653	arnT	2.4.2.43	COG1807	Undecaprenyl phosphate-alpha-4-amino-4-deoxy-L-arabinose arabinosyl transferase								E. coli 4	CDS	831	dadX_2	5.1.1.1	COG0787	Alanine racemase, catabolic						E. coli 4	CDS	201	thiS		COG2104	Sulfur carrier protein ThiS
	E. coli 4	CDS	891	arnD	3.5.1.-	COG0726	putative 4-deoxy-4-formamido-L-arabinose-phosphoundecaprenol deformylase ArnD								E. coli 4	CDS	150				hypothetical protein						E. coli 4	CDS	771	thiG	2.8.1.10	COG2022	Thiazole synthase
	E. coli 4	CDS	1983	arnA		COG0223	Bifunctional polymyxin resistance protein ArnA								E. coli 4	CDS	441	cvrA_1		COG3263	K(+)/H(+) antiporter NhaP2						E. coli 4	CDS	1134	thiH	4.1.99.19	COG1060	2-iminoacetate synthase
	E. coli 4	CDS	969	arnC_1	2.4.2.53	COG0463	Undecaprenyl-phosphate 4-deoxy-4-formamido-L-arabinose transferase								E. coli 4	CDS	102	cvrA_2		COG3263	K(+)/H(+) antiporter NhaP2						E. coli 4	CDS	540	htrC			Heat shock protein C
	E. coli 4	CDS	1158	arnB	2.6.1.87	COG0399	UDP-4-amino-4-deoxy-L-arabinose--oxoglutarate aminotransferase								E. coli 4	CDS	1062	cvrA_3		COG3263	K(+)/H(+) antiporter NhaP2						E. coli 4	CDS	4224	rpoC	2.7.7.6	COG0086	DNA-directed RNA polymerase subunit beta'
	E. coli 4	CDS	603	ais_1	3.1.3.-		Lipopolysaccharide core heptose(II)-phosphate phosphatase								E. coli 4	CDS	348	ldcA_1	3.4.17.13	COG1619	Murein tetrapeptide carboxypeptidase						E. coli 4	CDS	4029	rpoB	2.7.7.6	COG0085	DNA-directed RNA polymerase subunit beta
	E. coli 4	CDS	426	nudI	3.6.1.9	COG0494	Nucleoside triphosphatase NudI								E. coli 4	CDS	540	ldcA_2	3.4.17.13	COG1619	Murein tetrapeptide carboxypeptidase						E. coli 4	CDS	366	rplL		COG0222	50S ribosomal protein L7/L12
	E. coli 4	CDS	543				hypothetical protein								E. coli 4	CDS	474	emtA	4.2.2.-	COG0741	Endo-type membrane-bound lytic murein transglycosylase A						E. coli 4	CDS	498	rplJ		COG0244	50S ribosomal protein L10
	E. coli 4	CDS	1203	pncC_1	3.5.1.42	COG1058	Nicotinamide-nucleotide amidohydrolase PncC								E. coli 4	CDS	873	ycgR		COG5581	Flagellar brake protein YcgR						E. coli 4	CDS	705	rplA		COG0081	50S ribosomal protein L1
	E. coli 4	CDS	783	rhmR		COG1414	putative HTH-type transcriptional regulator RhmR								E. coli 4	CDS	387				hypothetical protein						E. coli 4	CDS	429	rplK		COG0080	50S ribosomal protein L11
	E. coli 4	CDS	1206	rhmD	4.2.1.90	COG4948	L-rhamnonate dehydratase								E. coli 4	CDS	324				hypothetical protein						E. coli 4	CDS	546	nusG		COG0250	Transcription termination/antitermination protein NusG
	E. coli 4	CDS	1290	rhmT			Inner membrane transport protein RhmT								E. coli 4	CDS	147				hypothetical protein						E. coli 4	CDS	384	secE		COG0690	Protein translocase subunit SecE
	E. coli 4	CDS	804	rhmA	4.1.2.53	COG3836	2-keto-3-deoxy-L-rhamnonate aldolase								E. coli 4	CDS	129	treA_1	3.2.1.28	COG1626	Periplasmic trehalase						E. coli 4	CDS	1185	tufB		COG0050	Elongation factor Tu 2
	E. coli 4	CDS	186				hypothetical protein								E. coli 4	CDS	384	treA_2	3.2.1.28	COG1626	Periplasmic trehalase						E. coli 4	tRNA	76				tRNA-Thr(ggt)
	E. coli 4	CDS	900				ISNCY family transposase ISSen7								E. coli 4	CDS	978	treA_3	3.2.1.28	COG1626	Periplasmic trehalase						E. coli 4	tRNA	75				tRNA-Gly(tcc)
	E. coli 4	CDS	1191	glpC		COG0247	Anaerobic glycerol-3-phosphate dehydrogenase subunit C								E. coli 4	CDS	225	treA_4	3.2.1.28		Periplasmic trehalase						E. coli 4	tRNA	85				tRNA-Tyr(gta)
	E. coli 4	CDS	1260	glpB	1.1.5.3	COG3075	Anaerobic glycerol-3-phosphate dehydrogenase subunit B								E. coli 4	CDS	588	dhaM_1	2.7.1.121	COG1080	PEP-dependent dihydroxyacetone kinase, phosphoryl donor subunit DhaM						E. coli 4	tRNA	76				tRNA-Thr(tgt)
	E. coli 4	CDS	1629	glpA	1.1.5.3	COG0578	Anaerobic glycerol-3-phosphate dehydrogenase subunit A								E. coli 4	CDS	603	dhaM_2	2.7.1.121	COG1080	PEP-dependent dihydroxyacetone kinase, phosphoryl donor subunit DhaM						E. coli 4	CDS	927	coaA_1	2.7.1.33	COG1072	Pantothenate kinase
	E. coli 4	CDS	1359	glpT		COG2271	Glycerol-3-phosphate transporter								E. coli 4	CDS	309	dhaL_1	2.7.1.121	COG2376	PEP-dependent dihydroxyacetone kinase, ADP-binding subunit DhaL						E. coli 4	CDS	966	birA	6.3.4.15	COG0340	Bifunctional ligase/repressor BirA
	E. coli 4	CDS	1077	glpQ	3.1.4.46	COG0584	Glycerophosphodiester phosphodiesterase, periplasmic								E. coli 4	CDS	384	dhaL_2	2.7.1.121	COG2376	PEP-dependent dihydroxyacetone kinase, ADP-binding subunit DhaL						E. coli 4	CDS	1029	murB	1.3.1.98	COG0812	UDP-N-acetylenolpyruvoylglucosamine reductase
	E. coli 4	CDS	207				hypothetical protein								E. coli 4	CDS	360	dhaK	2.7.1.121	COG2376	PEP-dependent dihydroxyacetone kinase, dihydroxyacetone-binding subunit DhaK						E. coli 4	rRNA	111				5S ribosomal RNA
	E. coli 4	CDS	651	inaA			Protein InaA								E. coli 4	CDS	462				hypothetical protein						E. coli 4	rRNA	2901				23S ribosomal RNA
	E. coli 4	CDS	255				hypothetical protein								E. coli 4	CDS	303				hypothetical protein						E. coli 4	tRNA	76				tRNA-Glu(ttc)
	E. coli 4	CDS	1131	nrdB	1.17.4.1	COG0208	Ribonucleoside-diphosphate reductase 1 subunit beta								E. coli 4	CDS	1842	dhaR		COG3284	PTS-dependent dihydroxyacetone kinase operon regulatory protein						E. coli 4	rRNA	1538				16S ribosomal RNA
	E. coli 4	CDS	2286	nrdA	1.17.4.1	COG0209	Ribonucleoside-diphosphate reductase 1 subunit alpha								E. coli 4	CDS	447	prn		COG3468	Pertactin autotransporter						E. coli 4	CDS	858	murI	5.1.1.3	COG0796	Glutamate racemase
	E. coli 4	CDS	3753	yfaL		COG3468	putative autotransporter YfaL								E. coli 4	CDS	195				hypothetical protein						E. coli 4	CDS	1845	btuB_1		COG4206	Vitamin B12 transporter BtuB
	E. coli 4	CDS	723	ubiG	2.1.1.222	COG2227	Ubiquinone biosynthesis O-methyltransferase								E. coli 4	CDS	627				hypothetical protein						E. coli 4	CDS	1101	trmA	2.1.1.-	COG2265	tRNA/tmRNA (uracil-C(5))-methyltransferase
	E. coli 4	CDS	2628	gyrA	5.6.2.2	COG0188	DNA gyrase subunit A								E. coli 4	CDS	477				hypothetical protein						E. coli 4	CDS	360	yijD			Inner membrane protein YijD
	E. coli 4	CDS	1689				hypothetical protein								E. coli 4	CDS	132				hypothetical protein						E. coli 4	CDS	705	fabR		COG1309	HTH-type transcriptional repressor FabR
	E. coli 4	CDS	624				hypothetical protein								E. coli 4	CDS	1092	ychF		COG0012	Ribosome-binding ATPase YchF						E. coli 4	CDS	1401	sthA	1.6.1.1	COG1249	Soluble pyridine nucleotide transhydrogenase
	E. coli 4	CDS	4395				hypothetical protein								E. coli 4	CDS	549	pth	3.1.1.29		Peptidyl-tRNA hydrolase						E. coli 4	CDS	918	oxyR_1			Hydrogen peroxide-inducible genes activator
	E. coli 4	CDS	1650				hypothetical protein								E. coli 4	CDS	279				hypothetical protein						E. coli 4	CDS	1374	argH	4.3.2.1	COG0165	Argininosuccinate lyase
	E. coli 4	CDS	777				hypothetical protein								E. coli 4	CDS	213	dauA_1		COG0659	C4-dicarboxylic acid transporter DauA						E. coli 4	CDS	777	argB	2.7.2.8	COG0548	Acetylglutamate kinase
	E. coli 4	CDS	1185	atoB	2.3.1.9	COG0183	Acetyl-CoA acetyltransferase								E. coli 4	CDS	795	dauA_2		COG0659	C4-dicarboxylic acid transporter DauA						E. coli 4	CDS	1005	argC	1.2.1.38	COG0002	N-acetyl-gamma-glutamyl-phosphate reductase
	E. coli 4	CDS	1323	atoE		COG2031	Putative short-chain fatty acid transporter								E. coli 4	CDS	303	dauA_3		COG0659	C4-dicarboxylic acid transporter DauA						E. coli 4	CDS	1152	argE_1	3.5.1.16	COG0624	Acetylornithine deacetylase
	E. coli 4	CDS	651	atoA	2.8.3.8	COG2057	Acetate CoA-transferase subunit beta								E. coli 4	CDS	348	dauA_4		COG0659	C4-dicarboxylic acid transporter DauA						E. coli 4	CDS	2652	ppc	4.1.1.31	COG2352	Phosphoenolpyruvate carboxylase
	E. coli 4	CDS	663	atoD	2.8.3.8	COG1788	Acetate CoA-transferase subunit alpha								E. coli 4	CDS	732	prs_1	2.7.6.1	COG0462	Ribose-phosphate pyrophosphokinase						E. coli 4	CDS	1734	eptC	2.7.-.-	COG2194	Phosphoethanolamine transferase EptC
	E. coli 4	CDS	1386	atoC		COG2204	Regulatory protein AtoC								E. coli 4	CDS	180	ispE_1	2.7.1.148	COG1947	4-diphosphocytidyl-2-C-methyl-D-erythritol kinase						E. coli 4	CDS	852	rhaS_1			HTH-type transcriptional activator RhaS
	E. coli 4	CDS	1827	atoS	2.7.13.3	COG0642	Signal transduction histidine-protein kinase AtoS								E. coli 4	CDS	597	ispE_2	2.7.1.148	COG1947	4-diphosphocytidyl-2-C-methyl-D-erythritol kinase						E. coli 4	CDS	342	frwD	2.7.1.202	COG1445	PTS system fructose-like EIIB component 3
	E. coli 4	CDS	2850	rcsC	2.7.13.3		Sensor histidine kinase RcsC								E. coli 4	CDS	360	lolB_1		COG3017	Outer-membrane lipoprotein LolB						E. coli 4	CDS	879	bssD	1.97.1.-		Benzylsuccinate synthase activating enzyme
	E. coli 4	CDS	651	rcsB		COG2197	Transcriptional regulatory protein RcsB								E. coli 4	CDS	288	lolB_2		COG3017	Outer-membrane lipoprotein LolB						E. coli 4	CDS	2298	cutC_1	4.3.99.4	COG1882	Choline trimethylamine-lyase
	E. coli 4	CDS	2673	rcsD	2.7.2.-	COG2198	Phosphotransferase RcsD								E. coli 4	CDS	399	hemA_1	1.2.1.70	COG0373	Glutamyl-tRNA reductase						E. coli 4	CDS	321	fryB_1	2.7.1.202	COG1445	PTS system fructose-like EIIB component 1
	E. coli 4	CDS	1104	ompC		COG3203	Outer membrane porin C								E. coli 4	CDS	438	hemA_2	1.2.1.70	COG0373	Glutamyl-tRNA reductase						E. coli 4	CDS	1080	manP_1		COG1299	PTS system mannose-specific EIIBCA component
	E. coli 4	CDS	1056	apbE	2.7.1.180	COG1477	FAD:protein FMN transferase								E. coli 4	CDS	1047	prfA		COG0216	Peptide chain release factor RF1						E. coli 4	CDS	2502	fryA_1		COG1080	Multiphosphoryl transfer protein 1
	E. coli 4	CDS	1065	ada		COG0350	Bifunctional transcriptional activator/DNA repair enzyme Ada								E. coli 4	CDS	834	prmC	2.1.1.297	COG2890	Release factor glutamine methyltransferase						E. coli 4	CDS	663	fsaB	4.1.2.-	COG0176	Fructose-6-phosphate aldolase 2
	E. coli 4	CDS	651	alkB	1.14.11.33	COG3145	Alpha-ketoglutarate-dependent dioxygenase AlkB								E. coli 4	CDS	393	ychQ		COG3094	Protein YchQ						E. coli 4	CDS	1104	gldA	1.1.1.6	COG0371	Glycerol dehydrogenase
	E. coli 4	CDS	1644	yojI		COG4615	ABC transporter ATP-binding/permease protein YojI								E. coli 4	CDS	231				hypothetical protein						E. coli 4	CDS	618				hypothetical protein
	E. coli 4	CDS	1647	mqo	1.1.5.4	COG0579	Malate:quinone oxidoreductase								E. coli 4	CDS	555				hypothetical protein						E. coli 4	CDS	906	yijE			putative cystine transporter YijE
	E. coli 4	CDS	489	eco		COG4574	Ecotin								E. coli 4	CDS	321	kdsA_1	2.5.1.55	COG2877	2-dehydro-3-deoxyphosphooctonate aldolase						E. coli 4	CDS	2181	katG	1.11.1.21	COG0376	Catalase-peroxidase
	E. coli 4	CDS	165				hypothetical protein								E. coli 4	CDS	474	kdsA_2	2.5.1.55	COG2877	2-dehydro-3-deoxyphosphooctonate aldolase						E. coli 4	CDS	891	metF	1.5.1.20	COG0685	5,10-methylenetetrahydrofolate reductase
	E. coli 4	CDS	495	napF		COG1145	Ferredoxin-type protein NapF								E. coli 4	CDS	135	ldrA			Small toxic polypeptide LdrA						E. coli 4	CDS	2433	metL		COG0460	Bifunctional aspartokinase/homoserine dehydrogenase 2
	E. coli 4	CDS	264	napD		COG3062	Chaperone NapD								E. coli 4	CDS	672	chaA		COG0387	Sodium-potassium/proton antiporter ChaA						E. coli 4	CDS	1161	metB	2.5.1.48	COG0626	Cystathionine gamma-synthase
	E. coli 4	CDS	2487	napA	1.9.6.1	COG0243	Periplasmic nitrate reductase								E. coli 4	CDS	306				hypothetical protein						E. coli 4	CDS	318	metJ		COG3060	Met repressor
	E. coli 4	CDS	696	napG		COG1145	Ferredoxin-type protein NapG								E. coli 4	CDS	423	chaC	4.3.2.7	COG3703	Glutathione-specific gamma-glutamylcyclotransferase						E. coli 4	CDS	609				hypothetical protein
	E. coli 4	CDS	864	napH		COG0348	Ferredoxin-type protein NapH								E. coli 4	CDS	249				hypothetical protein						E. coli 4	CDS	213	rpmE		COG0254	50S ribosomal protein L31
	E. coli 4	CDS	450	napB		COG3043	Periplasmic nitrate reductase, electron transfer subunit								E. coli 4	CDS	165	ychN		COG1553	Protein YchN						E. coli 4	CDS	2199	priA	3.6.4.-	COG1198	Primosomal protein N'
	E. coli 4	CDS	603	napC		COG3005	Cytochrome c-type protein NapC								E. coli 4	CDS	255				hypothetical protein						E. coli 4	CDS	1026	cytR		COG1609	HTH-type transcriptional repressor CytR
	E. coli 4	CDS	618	ccmA	7.6.2.5	COG4133	Cytochrome c biogenesis ATP-binding export protein CcmA								E. coli 4	CDS	204				hypothetical protein						E. coli 4	CDS	855	ftsN		COG3087	Cell division protein FtsN
	E. coli 4	CDS	663	ccmB		COG2386	Heme exporter protein B								E. coli 4	CDS	342				hypothetical protein						E. coli 4	CDS	531	hslV	3.4.25.2	COG5405	ATP-dependent protease subunit HslV
	E. coli 4	CDS	738	ccmC		COG0755	Heme exporter protein C								E. coli 4	CDS	387				Invasin						E. coli 4	CDS	1332	hslU		COG1220	ATP-dependent protease ATPase subunit HslU
	E. coli 4	CDS	210	ccmD		COG3114	Heme exporter protein D								E. coli 4	CDS	333				hypothetical protein						E. coli 4	CDS	927	menA	2.5.1.74	COG1575	1,4-dihydroxy-2-naphthoate octaprenyltransferase
	E. coli 4	CDS	480	ccmE		COG2332	Cytochrome c-type biogenesis protein CcmE								E. coli 4	CDS	1278	cheB_1	3.5.1.44		Protein-glutamate methylesterase/protein-glutamine glutaminase						E. coli 4	CDS	486	rraA		COG0684	Regulator of ribonuclease activity A
	E. coli 4	CDS	1944	ccmF_1		COG1138	Cytochrome c-type biogenesis protein CcmF								E. coli 4	CDS	384	narX_1	2.7.13.3		Nitrate/nitrite sensor protein NarX						E. coli 4	CDS	240	zapB		COG3074	Cell division protein ZapB
	E. coli 4	CDS	558	dsbE		COG0526	Thiol:disulfide interchange protein DsbE								E. coli 4	CDS	762	narX_2	2.7.13.3		Nitrate/nitrite sensor protein NarX						E. coli 4	CDS	846	glpF		COG0580	Glycerol uptake facilitator protein
	E. coli 4	CDS	1053	ccmH_1		COG3088	Cytochrome c-type biogenesis protein CcmH								E. coli 4	CDS	219				hypothetical protein						E. coli 4	CDS	1509	glpK	2.7.1.30	COG0554	Glycerol kinase
	E. coli 4	CDS	648	narL_1		COG2197	Nitrate/nitrite response regulator protein NarL								E. coli 4	CDS	1515	narK		COG2223	Nitrate/nitrite transporter NarK						E. coli 4	CDS	1011	glpX	3.1.3.11	COG1494	Fructose-1,6-bisphosphatase 1 class 2
	E. coli 4	CDS	2592				putative autotransporter								E. coli 4	CDS	423				hypothetical protein						E. coli 4	CDS	747	fpr	1.18.1.2	COG1018	Flavodoxin/ferredoxin--NADP reductase
	E. coli 4	tRNA	77				tRNA-Pro(ggg)								E. coli 4	CDS	1026	narG_1	1.7.5.1	COG5013	Respiratory nitrate reductase 1 alpha chain						E. coli 4	CDS	429	uspD		COG0589	Universal stress protein D
	E. coli 4	CDS	1761	yejM		COG3083	Inner membrane protein YejM								E. coli 4	CDS	351				hypothetical protein						E. coli 4	CDS	300				hypothetical protein
	E. coli 4	CDS	228				hypothetical protein								E. coli 4	CDS	123	narG_2	1.7.5.1	COG5013	Respiratory nitrate reductase 1 alpha chain						E. coli 4	CDS	441				hypothetical protein
	E. coli 4	CDS	1008	yejK_1		COG3081	Nucleoid-associated protein YejK								E. coli 4	CDS	399	narG_3	1.7.5.1	COG5013	Respiratory nitrate reductase 1 alpha chain						E. coli 4	CDS	600				hypothetical protein
	E. coli 4	CDS	285	rplY		COG1825	50S ribosomal protein L25								E. coli 4	CDS	117	narG_4	1.7.5.1	COG5013	Respiratory nitrate reductase 1 alpha chain						E. coli 4	CDS	768	tpiA	5.3.1.1	COG0149	Triosephosphate isomerase
	E. coli 4	CDS	1761	radD	3.6.4.12	COG1061	Putative DNA repair helicase RadD								E. coli 4	CDS	423	narG_5	1.7.5.1	COG5013	Respiratory nitrate reductase 1 alpha chain						E. coli 4	CDS	756	cdh	3.6.1.26	COG2134	CDP-diacylglycerol pyrophosphatase
	E. coli 4	CDS	696	rsuA	5.4.99.19	COG1187	Ribosomal small subunit pseudouridine synthase A								E. coli 4	CDS	612	narH_1	1.7.5.1	COG1140	Respiratory nitrate reductase 1 beta chain						E. coli 4	CDS	990	sbp		COG1613	Sulfate-binding protein
	E. coli 4	CDS	1191	bcr			Bicyclomycin resistance protein								E. coli 4	CDS	768	narH_2	1.7.5.1	COG1140	Respiratory nitrate reductase 1 beta chain						E. coli 4	CDS	963	pfkA	2.7.1.11	COG0205	ATP-dependent 6-phosphofructokinase isozyme 1
	E. coli 4	CDS	345	yejG			putative protein YejG								E. coli 4	CDS	684				hypothetical protein						E. coli 4	CDS	903	fieF		COG0053	Ferrous-iron efflux pump FieF
	E. coli 4	CDS	1590	yejF		COG4172	putative ABC transporter ATP-binding protein YejF								E. coli 4	CDS	144				hypothetical protein						E. coli 4	CDS	501	cpxP		COG3678	Periplasmic protein CpxP
	E. coli 4	CDS	1026	yejE		COG4239	Inner membrane ABC transporter permease protein YejE								E. coli 4	CDS	111	narI_1	1.7.5.1	COG2181	Respiratory nitrate reductase 1 gamma chain						E. coli 4	CDS	699	cpxR		COG0745	Transcriptional regulatory protein CpxR
	E. coli 4	CDS	1095	yejB		COG4174	Inner membrane ABC transporter permease protein YejB								E. coli 4	CDS	450	narI_2	1.7.5.1	COG2181	Respiratory nitrate reductase 1 gamma chain						E. coli 4	CDS	1374	cpxA	2.7.13.3		Sensor histidine kinase CpxA
	E. coli 4	CDS	1815				hypothetical protein								E. coli 4	tRNA	84				tRNA-Tyr(gta)						E. coli 4	CDS	675	yiiM		COG2258	Protein YiiM
	E. coli 4	CDS	1557	pdeN	3.1.4.52	COG2200	putative cyclic di-GMP phosphodiesterase PdeN								E. coli 4	tRNA	84				tRNA-Tyr(gta)						E. coli 4	CDS	984	kdgT			2-keto-3-deoxygluconate permease
	E. coli 4	CDS	567	mepS_1	3.4.-.-	COG0791	Murein DD-endopeptidase MepS/Murein LD-carboxypeptidase								E. coli 4	CDS	390	purU_1	3.5.1.10	COG0788	Formyltetrahydrofolate deformylase						E. coli 4	CDS	621	sodA	1.15.1.1	COG0605	Superoxide dismutase [Mn]
	E. coli 4	CDS	714	lpxT	2.7.4.29	COG0671	Lipid A 1-diphosphate synthase								E. coli 4	CDS	213	purU_2	3.5.1.10	COG0788	Formyltetrahydrofolate deformylase						E. coli 4	CDS	1035	rhaT		COG0697	L-rhamnose-proton symporter
	E. coli 4	CDS	987	yeiR	3.6.-.-	COG0523	Zinc-binding GTPase YeiR								E. coli 4	CDS	267				hypothetical protein						E. coli 4	CDS	939	rhaR_1			HTH-type transcriptional activator RhaR
	E. coli 4	CDS	1467	mtlK_1	1.1.1.67	COG0246	Mannitol 2-dehydrogenase								E. coli 4	CDS	819			COG1752	putative NTE family protein						E. coli 4	CDS	837	rhaS_2			HTH-type transcriptional activator RhaS
	E. coli 4	CDS	573	yeiP		COG0231	Elongation factor P-like protein								E. coli 4	CDS	567	rssB_1		COG0784	Regulator of RpoS						E. coli 4	CDS	1470	rhaB	2.7.1.5	COG1070	L-Rhamnulokinase
	E. coli 4	CDS	255				hypothetical protein								E. coli 4	CDS	345	rssB_2		COG0784	Regulator of RpoS						E. coli 4	CDS	1260	rhaA	5.3.1.14	COG4806	L-rhamnose isomerase
	E. coli 4	CDS	1182	setB			Sugar efflux transporter B								E. coli 4	CDS	195	galU_1	2.7.7.9	COG1210	UTP--glucose-1-phosphate uridylyltransferase						E. coli 4	CDS	825	rhaD	4.1.2.19	COG0235	Rhamnulose-1-phosphate aldolase
	E. coli 4	CDS	1131	fruB		COG1925	Multiphosphoryl transfer protein								E. coli 4	CDS	462	galU_2	2.7.7.9	COG1210	UTP--glucose-1-phosphate uridylyltransferase						E. coli 4	CDS	315	rhaM	5.1.3.32	COG3254	L-rhamnose mutarotase
	E. coli 4	CDS	939	lacC	2.7.1.144		Tagatose-6-phosphate kinase								E. coli 4	CDS	135	galU_3	2.7.7.9	COG1210	UTP--glucose-1-phosphate uridylyltransferase						E. coli 4	CDS	447	fruA_1		COG1299	PTS system fructose-specific EIIABC component
	E. coli 4	CDS	1692	fruA_1		COG1299	PTS system fructose-specific EIIB'BC component								E. coli 4	CDS	402	hns_1		COG2916	DNA-binding protein H-NS						E. coli 4	CDS	1452	manP_2		COG1299	PTS system mannose-specific EIIBCA component
	E. coli 4	CDS	942	psuK_1	2.7.1.83	COG0524	Pseudouridine kinase								E. coli 4	CDS	513	tdk_1	2.7.1.21		Thymidine kinase						E. coli 4	CDS	1071	ysdC	3.4.11.-	COG1363	Putative aminopeptidase YsdC
	E. coli 4	CDS	939	psuG	4.2.1.70	COG2313	Pseudouridine-5'-phosphate glycosidase								E. coli 4	CDS	162	tdk_2	2.7.1.21		Thymidine kinase						E. coli 4	CDS	1749				hypothetical protein
	E. coli 4	CDS	1251	psuT		COG1972	Putative pseudouridine transporter								E. coli 4	CDS	243				hypothetical protein						E. coli 4	CDS	1056				hypothetical protein
	E. coli 4	CDS	699	yeiL		COG0664	Regulatory protein YeiL								E. coli 4	CDS	168				hypothetical protein						E. coli 4	CDS	834	fdhD		COG1526	Sulfur carrier protein FdhD
	E. coli 4	CDS	942	rihB	3.2.2.8	COG1957	Pyrimidine-specific ribonucleoside hydrolase RihB								E. coli 4	CDS	354			COG3385	IS4 family transposase ISCro3						E. coli 4	CDS	588	fdoG_1	1.17.1.9	COG0243	Formate dehydrogenase-O major subunit
	E. coli 4	CDS	1251	nupX		COG1972	Putative nucleoside permease NupX								E. coli 4	CDS	198	adhE_1		COG1012	Aldehyde-alcohol dehydrogenase						E. coli 4	CDS	2415	fdoG_2	1.17.1.9	COG0243	Formate dehydrogenase-O major subunit
	E. coli 4	CDS	1089	psuK_2	2.7.1.83	COG0524	Pseudouridine kinase								E. coli 4	CDS	1872	adhE_2		COG1012	Aldehyde-alcohol dehydrogenase						E. coli 4	CDS	903	fdoH		COG0437	Formate dehydrogenase-O iron-sulfur subunit
	E. coli 4	CDS	858	nfo	3.1.21.2	COG0648	Endonuclease 4								E. coli 4	CDS	222				hypothetical protein						E. coli 4	CDS	636	fdoI		COG2864	Formate dehydrogenase, cytochrome b556(fdo) subunit
	E. coli 4	CDS	1050				hypothetical protein								E. coli 4	CDS	474				hypothetical protein						E. coli 4	CDS	930	fdhE		COG3058	Protein FdhE
	E. coli 4	CDS	882	cysL		COG0583	HTH-type transcriptional regulator CysL								E. coli 4	CDS	156				hypothetical protein						E. coli 4	CDS	183				hypothetical protein
	E. coli 4	CDS	1470	lysP		COG0833	Lysine-specific permease								E. coli 4	CDS	297				hypothetical protein						E. coli 4	CDS	243				hypothetical protein
	E. coli 4	CDS	183	cirA_1		COG4771	Colicin I receptor								E. coli 4	CDS	486	oppA_1		COG4166	Periplasmic oligopeptide-binding protein						E. coli 4	CDS	219				hypothetical protein
	E. coli 4	CDS	1773	cirA_2		COG4771	Colicin I receptor								E. coli 4	CDS	474				hypothetical protein						E. coli 4	CDS	276			COG1662	IS1 family transposase IS1A
	E. coli 4	CDS	837	yeiG	3.1.2.12	COG0627	S-formylglutathione hydrolase YeiG								E. coli 4	CDS	219	oppA_2		COG4166	Periplasmic oligopeptide-binding protein						E. coli 4	CDS	378			COG1662	IS1 family transposase IS1A
	E. coli 4	CDS	669	folE	3.5.4.16	COG0302	GTP cyclohydrolase 1								E. coli 4	CDS	291	oppA_3		COG4166	Periplasmic oligopeptide-binding protein						E. coli 4	CDS	885	ligB_1	6.5.1.2	COG0272	DNA ligase B
	E. coli 4	CDS	1158				hypothetical protein								E. coli 4	CDS	207	oppA_4		COG4166	Periplasmic oligopeptide-binding protein						E. coli 4	CDS	624	gmk	2.7.4.8	COG0194	Guanylate kinase
	E. coli 4	CDS	1041	galS		COG1609	HTH-type transcriptional regulator GalS								E. coli 4	CDS	135				hypothetical protein						E. coli 4	CDS	276	rpoZ	2.7.7.6	COG1758	DNA-directed RNA polymerase subunit omega
	E. coli 4	CDS	999	mglB		COG1879	D-galactose-binding periplasmic protein								E. coli 4	CDS	786	oppB		COG0601	Oligopeptide transport system permease protein OppB						E. coli 4	CDS	2109	spoT		COG0317	Bifunctional (p)ppGpp synthase/hydrolase SpoT
	E. coli 4	CDS	1521	mglA_1	7.5.2.11	COG1129	Galactose/methyl galactoside import ATP-binding protein MglA								E. coli 4	CDS	909	oppC		COG1173	Oligopeptide transport system permease protein OppC						E. coli 4	CDS	690	trmH_1	2.1.1.34	COG0566	tRNA (guanosine(18)-2'-O)-methyltransferase
	E. coli 4	CDS	1011	mglC		COG4211	Galactoside transport system permease protein MglC								E. coli 4	CDS	1014	oppD		COG0444	Oligopeptide transport ATP-binding protein OppD						E. coli 4	CDS	2082	recG	3.6.4.12	COG1200	ATP-dependent DNA helicase RecG
	E. coli 4	CDS	1236	preA	1.3.1.1	COG0167	NAD-dependent dihydropyrimidine dehydrogenase subunit PreA								E. coli 4	CDS	468				hypothetical protein						E. coli 4	CDS	1206	gltS		COG0786	Sodium/glutamate symporter
	E. coli 4	CDS	1239	preT	1.3.1.1	COG0493	NAD-dependent dihydropyrimidine dehydrogenase subunit PreT								E. coli 4	CDS	243	oppF		COG4608	Oligopeptide transport ATP-binding protein OppF						E. coli 4	CDS	1392	xanP		COG2233	Xanthine permease XanP
	E. coli 4	CDS	240				hypothetical protein								E. coli 4	CDS	309				hypothetical protein						E. coli 4	CDS	1710				hypothetical protein
	E. coli 4	CDS	720				hypothetical protein								E. coli 4	CDS	114				hypothetical protein						E. coli 4	CDS	1014	yicI_1	3.2.1.177	COG1501	Alpha-xylosidase
	E. coli 4	CDS	885	cdd	3.5.4.5	COG0295	Cytidine deaminase								E. coli 4	CDS	222				hypothetical protein						E. coli 4	CDS	1257	yicI_2	3.2.1.177	COG1501	Alpha-xylosidase
	E. coli 4	CDS	696	yohK		COG1346	Inner membrane protein YohK								E. coli 4	CDS	240	clsA_1	2.7.8.-	COG1502	Cardiolipin synthase A						E. coli 4	CDS	1383	yicJ		COG2211	Inner membrane symporter YicJ
	E. coli 4	CDS	399				hypothetical protein								E. coli 4	CDS	588	clsA_2	2.7.8.-		Cardiolipin synthase A						E. coli 4	tRNA	95				tRNA-SeC(tca)
	E. coli 4	CDS	948	dusC	1.3.1.-	COG0042	tRNA-dihydrouridine(16) synthase								E. coli 4	CDS	276	clsA_3	2.7.8.-	COG1502	Cardiolipin synthase A						E. coli 4	CDS	1185	intS_1		COG0582	Prophage integrase IntS
	E. coli 4	CDS	1437	ttgI			Toluene efflux pump outer membrane protein TtgI								E. coli 4	CDS	285				hypothetical protein						E. coli 4	CDS	276			COG1662	IS1 family transposase IS1A
	E. coli 4	CDS	762	yohF	1.-.-.-	COG1028	putative oxidoreductase YohF								E. coli 4	CDS	1254	kch		COG1226	Voltage-gated potassium channel Kch						E. coli 4	CDS	378			COG1662	IS1 family transposase IS1A
	E. coli 4	CDS	579	yohD		COG0586	Inner membrane protein YohD								E. coli 4	CDS	288				hypothetical protein						E. coli 4	CDS	1209				IS256 family transposase IS1414
	E. coli 4	CDS	588	yohC			Inner membrane protein YohC								E. coli 4	CDS	651	tonB_1		COG0810	Protein TonB						E. coli 4	CDS	3498				hypothetical protein
	E. coli 4	CDS	933	pbpG	3.4.21.-	COG1686	D-alanyl-D-alanine endopeptidase								E. coli 4	CDS	399		3.1.2.-	COG1607	putative acyl-CoA thioester hydrolase						E. coli 4	CDS	1152				IS3 family transposase ISKpn38
	E. coli 4	CDS	1716	dld	1.1.5.12	COG0277	Quinone-dependent D-lactate dehydrogenase								E. coli 4	CDS	204	yciB			intracellular septation protein A						E. coli 4	CDS	426				hypothetical protein
	E. coli 4	CDS	2268		3.2.1.-		Beta-xylosidase								E. coli 4	CDS	186				hypothetical protein						E. coli 4	CDS	351				hypothetical protein
	E. coli 4	CDS	918	yehZ		COG1732	Glycine betaine-binding protein YehZ								E. coli 4	CDS	642				hypothetical protein						E. coli 4	CDS	1593				IS66 family transposase ISEc23
	E. coli 4	CDS	1158	yehY		COG1174	Glycine betaine uptake system permease protein YehY								E. coli 4	CDS	639	ompW		COG3047	Outer membrane protein W						E. coli 4	CDS	348				hypothetical protein
	E. coli 4	CDS	927	yehX	3.6.3.-	COG1125	Glycine betaine uptake system ATP-binding protein YehX								E. coli 4	CDS	273				hypothetical protein						E. coli 4	CDS	381				hypothetical protein
	E. coli 4	CDS	732	yehW		COG1174	Glycine betaine uptake system permease protein YehW								E. coli 4	CDS	588				hypothetical protein						E. coli 4	CDS	177				hypothetical protein
	E. coli 4	CDS	108				hypothetical protein								E. coli 4	CDS	312				hypothetical protein						E. coli 4	CDS	609			COG5266	putative protein
	E. coli 4	CDS	732	mlrA		COG0789	HTH-type transcriptional regulator MlrA								E. coli 4	CDS	447				hypothetical protein						E. coli 4	CDS	366				hypothetical protein
	E. coli 4	CDS	1686	btsS	2.7.13.3	COG3275	Sensor histidine kinase BtsS								E. coli 4	CDS	858	recE_1	3.1.11.-		Exodeoxyribonuclease 8						E. coli 4	CDS	906				IS3 family transposase IS2
	E. coli 4	CDS	720	btsR		COG3279	Transcriptional regulatory protein BtsR								E. coli 4	CDS	261	recE_2	3.1.11.-		Exodeoxyribonuclease 8						E. coli 4	CDS	441				hypothetical protein
	E. coli 4	CDS	471				hypothetical protein								E. coli 4	CDS	204				hypothetical protein						E. coli 4	CDS	1971	hemR		COG1629	Hemin receptor
	E. coli 4	CDS	462	yehR		COG4808	putative lipoprotein YehR								E. coli 4	CDS	168	kilR			Killing protein KilR						E. coli 4	CDS	261				IS3 family transposase ISEc48
	E. coli 4	CDS	2001				hypothetical protein								E. coli 4	CDS	255				hypothetical protein						E. coli 4	CDS	261				hypothetical protein
	E. coli 4	CDS	1137				hypothetical protein								E. coli 4	CDS	405				hypothetical protein						E. coli 4	CDS	108				hypothetical protein
	E. coli 4	CDS	2280				hypothetical protein								E. coli 4	CDS	438				hypothetical protein						E. coli 4	CDS	1317	ugpB_1		COG1653	sn-glycerol-3-phosphate-binding periplasmic protein UgpB
	E. coli 4	CDS	1089	yehL		COG0714	putative protein YehL								E. coli 4	CDS	459				hypothetical protein						E. coli 4	CDS	243				hypothetical protein
	E. coli 4	CDS	318				hypothetical protein								E. coli 4	CDS	228				hypothetical protein						E. coli 4	CDS	312				hypothetical protein
	E. coli 4	CDS	3633				hypothetical protein								E. coli 4	CDS	246				hypothetical protein						E. coli 4	CDS	678				IS3 family transposase ISEc31
	E. coli 4	CDS	2859				hypothetical protein								E. coli 4	CDS	117				hypothetical protein						E. coli 4	CDS	1344				hypothetical protein
	E. coli 4	CDS	825	yehF			Protein YehF								E. coli 4	CDS	306				hypothetical protein						E. coli 4	CDS	825	ybbH		COG1737	putative HTH-type transcriptional regulator YbbH
	E. coli 4	CDS	2034	metG	6.1.1.10	COG0073	Methionine--tRNA ligase								E. coli 4	CDS	300	dnaT_1			Primosomal protein 1						E. coli 4	CDS	1557	ptsG_1	2.7.1.199	COG1263	PTS system glucose-specific EIICBA component
	E. coli 4	CDS	1110	apbC		COG0489	Iron-sulfur cluster carrier protein								E. coli 4	CDS	462				hypothetical protein						E. coli 4	CDS	690	nanE_1	5.1.3.9		Putative N-acetylmannosamine-6-phosphate 2-epimerase
	E. coli 4	CDS	282				hypothetical protein								E. coli 4	CDS	195				hypothetical protein						E. coli 4	CDS	339				hypothetical protein
	E. coli 4	CDS	543	yehD			putative fimbrial-like protein YehD								E. coli 4	CDS	246				hypothetical protein						E. coli 4	CDS	456				hypothetical protein
	E. coli 4	CDS	675	yehC		COG3121	putative fimbrial chaperone YehC								E. coli 4	CDS	357				hypothetical protein						E. coli 4	CDS	1746				hypothetical protein
	E. coli 4	CDS	2481	yehB		COG3188	Outer membrane usher protein YehB								E. coli 4	CDS	198				hypothetical protein						E. coli 4	CDS	954	aptB	2.2.1.-	COG3958	Apulose-4-phosphate transketolase subunit B
	E. coli 4	CDS	1035	yehA			putative fimbrial-like protein YehA								E. coli 4	CDS	177				hypothetical protein						E. coli 4	CDS	831	aptA	2.2.1.-	COG3959	Apulose-4-phosphate transketolase subunit A
	E. coli 4	CDS	339	rcnB		COG5455	Nickel/cobalt homeostasis protein RcnB								E. coli 4	CDS	360				hypothetical protein						E. coli 4	CDS	1389				hypothetical protein
	E. coli 4	CDS	825	rcnA		COG2215	Nickel/cobalt efflux system RcnA								E. coli 4	CDS	210				hypothetical protein						E. coli 4	CDS	306				hypothetical protein
	E. coli 4	CDS	273	rcnR		COG1937	Transcriptional repressor RcnR								E. coli 4	CDS	294				hypothetical protein						E. coli 4	CDS	444	ulaC_1		COG1762	Ascorbate-specific PTS system EIIA component
	E. coli 4	CDS	789	thiM	2.7.1.50	COG2145	Hydroxyethylthiazole kinase								E. coli 4	CDS	171				hypothetical protein						E. coli 4	CDS	1020	gntR_1			HTH-type transcriptional regulator GntR
	E. coli 4	CDS	801	thiD	2.7.1.49	COG0351	Hydroxymethylpyrimidine/phosphomethylpyrimidine kinase								E. coli 4	CDS	138				hypothetical protein						E. coli 4	CDS	192				hypothetical protein
	E. coli 4	CDS	819				hypothetical protein								E. coli 4	CDS	144				hypothetical protein						E. coli 4	CDS	249				hypothetical protein
	E. coli 4	CDS	747	nagR		COG2188	HTH-type transcriptional repressor NagR								E. coli 4	CDS	213				hypothetical protein						E. coli 4	CDS	285				hypothetical protein
	E. coli 4	CDS	966	kdgK_1	2.7.1.45		2-dehydro-3-deoxygluconokinase								E. coli 4	CDS	129				hypothetical protein						E. coli 4	CDS	234				hypothetical protein
	E. coli 4	CDS	1005	tri1	3.2.2.19	COG1397	ADP-ribosylarginine hydrolase Tri1								E. coli 4	CDS	813				hypothetical protein						E. coli 4	CDS	618				hypothetical protein
	E. coli 4	CDS	1278	yegT			Putative nucleoside transporter YegT								E. coli 4	CDS	189				hypothetical protein						E. coli 4	CDS	732				hypothetical protein
	E. coli 4	CDS	1053	fbaB	4.1.2.13	COG1830	Fructose-bisphosphate aldolase class 1								E. coli 4	CDS	366	rusA_1	3.1.22.4	COG4570	Crossover junction endodeoxyribonuclease RusA						E. coli 4	CDS	1224				hypothetical protein
	E. coli 4	CDS	1275	csbX_1		COG0477	Alpha-ketoglutarate permease								E. coli 4	CDS	228				hypothetical protein						E. coli 4	CDS	885	der_1			GTPase Der
	E. coli 4	CDS	1605	araB_1	2.7.1.16	COG1069	Ribulokinase								E. coli 4	tRNA	75				tRNA-Met(cat)						E. coli 4	CDS	177				hypothetical protein
	E. coli 4	CDS	750	rbtD	1.1.1.56		Ribitol 2-dehydrogenase								E. coli 4	tRNA	77				tRNA-Lys(ttt)						E. coli 4	CDS	150				hypothetical protein
	E. coli 4	CDS	1032	malI_1		COG1609	Maltose regulon regulatory protein MalI								E. coli 4	CDS	273				hypothetical protein						E. coli 4	CDS	450				hypothetical protein
	E. coli 4	CDS	942	eryD		COG2390	Erythritol catabolism regulatory protein EryD								E. coli 4	CDS	279				hypothetical protein						E. coli 4	CDS	297				hypothetical protein
	E. coli 4	CDS	1368	mtlK_2	1.1.1.67	COG0246	Mannitol 2-dehydrogenase								E. coli 4	CDS	291				hypothetical protein						E. coli 4	CDS	312				hypothetical protein
	E. coli 4	CDS	1464	xylB_1	2.7.1.17	COG1070	Xylulose kinase								E. coli 4	CDS	270	rrrD_1	3.2.1.17	COG3772	Lysozyme RrrD						E. coli 4	CDS	678				IS3 family transposase ISEc31
	E. coli 4	CDS	1278	csbX_2		COG0477	Alpha-ketoglutarate permease								E. coli 4	CDS	132				hypothetical protein						E. coli 4	CDS	378				hypothetical protein
	E. coli 4	CDS	654	hxpB_1	3.1.3.68	COG0637	Hexitol phosphatase B								E. coli 4	CDS	309				hypothetical protein						E. coli 4	CDS	234				hypothetical protein
	E. coli 4	CDS	900	yegS	2.7.1.-	COG1597	Lipid kinase YegS								E. coli 4	CDS	153				hypothetical protein						E. coli 4	CDS	819				hypothetical protein
	E. coli 4	CDS	333				hypothetical protein								E. coli 4	CDS	276	tonB_2		COG0810	Protein TonB						E. coli 4	CDS	480	klcA_1			Antirestriction protein KlcA
	E. coli 4	CDS	1014	xerC_1			Tyrosine recombinase XerC								E. coli 4	CDS	252				hypothetical protein						E. coli 4	CDS	477				hypothetical protein
	E. coli 4	CDS	300				hypothetical protein								E. coli 4	CDS	345	nohA_1		COG4220	Prophage DNA-packing protein NohA						E. coli 4	CDS	93				hypothetical protein
	E. coli 4	CDS	276				hypothetical protein								E. coli 4	CDS	564				hypothetical protein						E. coli 4	CDS	369	cbeA_1			Cytoskeleton bundling-enhancing antitoxin CbeA
	E. coli 4	CDS	171				hypothetical protein								E. coli 4	CDS	435				hypothetical protein						E. coli 4	CDS	378	cbtA_1			Cytoskeleton-binding toxin CbtA
	E. coli 4	CDS	501				hypothetical protein								E. coli 4	CDS	108				hypothetical protein						E. coli 4	CDS	423				hypothetical protein
	E. coli 4	CDS	225				hypothetical protein								E. coli 4	CDS	276				hypothetical protein						E. coli 4	CDS	843				hypothetical protein
	E. coli 4	CDS	303				hypothetical protein								E. coli 4	CDS	408				hypothetical protein						E. coli 4	CDS	1185	setC			Sugar efflux transporter C
	E. coli 4	CDS	225	traR			Protein TraR								E. coli 4	CDS	207				hypothetical protein						E. coli 4	CDS	924	yicL		COG0697	putative inner membrane transporter YicL
	E. coli 4	CDS	276				hypothetical protein								E. coli 4	CDS	411				hypothetical protein						E. coli 4	CDS	819	nlpA		COG1464	Lipoprotein 28
	E. coli 4	CDS	2271				hypothetical protein								E. coli 4	CDS	1032				hypothetical protein						E. coli 4	CDS	294				hypothetical protein
	E. coli 4	CDS	1056				hypothetical protein								E. coli 4	CDS	210				hypothetical protein						E. coli 4	CDS	1239	nepI		COG2814	Purine ribonucleoside efflux pump NepI
	E. coli 4	CDS	315				hypothetical protein								E. coli 4	CDS	1404				hypothetical protein						E. coli 4	CDS	453				hypothetical protein
	E. coli 4	CDS	1086	haeIIIM	2.1.1.37		Modification methylase HaeIII								E. coli 4	CDS	327				hypothetical protein						E. coli 4	CDS	1335	adeQ		COG2252	Adenine permease AdeQ
	E. coli 4	CDS	1035				hypothetical protein								E. coli 4	CDS	696				hypothetical protein						E. coli 4	CDS	1767	ade	3.5.4.2	COG1001	Adenine deaminase
	E. coli 4	CDS	1773				hypothetical protein								E. coli 4	CDS	270				hypothetical protein						E. coli 4	CDS	1392	uhpT		COG2271	Hexose-6-phosphate:phosphate antiporter
	E. coli 4	CDS	855				hypothetical protein								E. coli 4	CDS	363				hypothetical protein						E. coli 4	CDS	1320	uhpC		COG2271	Membrane sensor protein UhpC
	E. coli 4	CDS	1074				hypothetical protein								E. coli 4	CDS	189				hypothetical protein						E. coli 4	CDS	1503	uhpB	2.7.13.3		Signal transduction histidine-protein kinase/phosphatase UhpB
	E. coli 4	CDS	744				hypothetical protein								E. coli 4	CDS	447				hypothetical protein						E. coli 4	CDS	591	uhpA		COG2197	Transcriptional regulatory protein UhpA
	E. coli 4	CDS	510				hypothetical protein								E. coli 4	CDS	132				hypothetical protein						E. coli 4	CDS	291	ilvN	2.2.1.6	COG0440	Acetolactate synthase isozyme 1 small subunit
	E. coli 4	CDS	204				hypothetical protein								E. coli 4	CDS	192				hypothetical protein						E. coli 4	CDS	1689	ilvB	2.2.1.6	COG0028	Acetolactate synthase isozyme 1 large subunit
	E. coli 4	CDS	282				hypothetical protein								E. coli 4	CDS	156				hypothetical protein						E. coli 4	CDS	90	tisB			Small toxic protein TisB
	E. coli 4	CDS	498				hypothetical protein								E. coli 4	CDS	543				hypothetical protein						E. coli 4	CDS	1185	emrD			Multidrug resistance protein D
	E. coli 4	CDS	426				hypothetical protein								E. coli 4	CDS	345				hypothetical protein						E. coli 4	CDS	498				hypothetical protein
	E. coli 4	CDS	426				hypothetical protein								E. coli 4	CDS	414				hypothetical protein						E. coli 4	CDS	363	yidG			Inner membrane protein YidG
	E. coli 4	CDS	159				hypothetical protein								E. coli 4	CDS	144				hypothetical protein						E. coli 4	CDS	348	yidH		COG2149	Inner membrane protein YidH
	E. coli 4	CDS	468				hypothetical protein								E. coli 4	CDS	2319				hypothetical protein						E. coli 4	CDS	450	yidI			Inner membrane protein YidI
	E. coli 4	CDS	453				hypothetical protein								E. coli 4	CDS	330				hypothetical protein						E. coli 4	CDS	1494		3.1.6.-		Ulvan-active sulfatase
	E. coli 4	CDS	636				hypothetical protein								E. coli 4	CDS	204				hypothetical protein						E. coli 4	CDS	1716	yidK		COG4146	putative symporter YidK
	E. coli 4	CDS	348				hypothetical protein								E. coli 4	CDS	441				hypothetical protein						E. coli 4	CDS	894	rhaR_2			HTH-type transcriptional activator RhaR
	E. coli 4	CDS	909				hypothetical protein								E. coli 4	CDS	210				hypothetical protein						E. coli 4	CDS	177	aglB_1	3.2.1.122	COG1486	6-phospho-alpha-glucosidase
	E. coli 4	CDS	612				hypothetical protein								E. coli 4	CDS	561				hypothetical protein						E. coli 4	CDS	639	aglB_2	3.2.1.122	COG1486	6-phospho-alpha-glucosidase
	E. coli 4	CDS	264	rpsT		COG0268	30S ribosomal protein S20								E. coli 4	CDS	552				hypothetical protein						E. coli 4	CDS	1617				hypothetical protein
	E. coli 4	CDS	942	ribF		COG0196	Bifunctional riboflavin kinase/FMN adenylyltransferase								E. coli 4	CDS	741				hypothetical protein						E. coli 4	CDS	717	mngR_1		COG2188	Mannosyl-D-glycerate transport/metabolism system repressor MngR
	E. coli 4	CDS	2817	ileS	6.1.1.5	COG0060	Isoleucine--tRNA ligase								E. coli 4	CDS	1539				hypothetical protein						E. coli 4	CDS	1662	aspT_1			Aspartate/alanine antiporter
	E. coli 4	CDS	495	lspA	3.4.23.36	COG0597	Lipoprotein signal peptidase								E. coli 4	CDS	600	ompX_1		COG3637	Outer membrane protein X						E. coli 4	CDS	429	ibpB		COG0071	Small heat shock protein IbpB
	E. coli 4	CDS	450	fkpB	5.2.1.8	COG1047	FKBP-type 16 kDa peptidyl-prolyl cis-trans isomerase								E. coli 4	CDS	891				hypothetical protein						E. coli 4	CDS	414	ibpA		COG0071	Small heat shock protein IbpA
	E. coli 4	CDS	951	ispH	1.17.7.4	COG0761	4-hydroxy-3-methylbut-2-enyl diphosphate reductase								E. coli 4	CDS	1278				hypothetical protein						E. coli 4	CDS	261				hypothetical protein
	E. coli 4	CDS	915	rihC	3.2.-.-	COG1957	Non-specific ribonucleoside hydrolase RihC								E. coli 4	CDS	903				hypothetical protein						E. coli 4	CDS	1215				hypothetical protein
	E. coli 4	CDS	822	dapB	1.17.1.8	COG0289	4-hydroxy-tetrahydrodipicolinate reductase								E. coli 4	CDS	408	tfaE_2			Prophage tail fiber assembly protein TfaE						E. coli 4	CDS	1065	cbrA		COG0644	Protein CbrA
	E. coli 4	CDS	1149	carA	6.3.5.5	COG0505	Carbamoyl-phosphate synthase small chain								E. coli 4	CDS	168				hypothetical protein						E. coli 4	CDS	1293	dgoT			D-galactonate transporter
	E. coli 4	CDS	3222	carB	6.3.5.5	COG0458	Carbamoyl-phosphate synthase large chain								E. coli 4	CDS	315				Tn3 family transposase ISYps3						E. coli 4	CDS	1149	dgoD	4.2.1.6	COG4948	D-galactonate dehydratase
	E. coli 4	CDS	396				hypothetical protein								E. coli 4	CDS	234	ydfK			Cold shock protein YdfK						E. coli 4	CDS	618	dgoA	4.1.2.21	COG0800	2-dehydro-3-deoxy-6-phosphogalactonate aldolase
	E. coli 4	CDS	591	yrdA_1		COG0663	Protein YrdA								E. coli 4	CDS	1206	ydfJ			Putative transporter YdfJ						E. coli 4	CDS	879	dgoK1	2.7.1.58	COG3734	putative 2-dehydro-3-deoxygalactonokinase DgoK1
	E. coli 4	CDS	786	caiD	4.2.1.149	COG1024	Carnitinyl-CoA dehydratase								E. coli 4	CDS	306	mtlK_1	1.1.1.67	COG0246	Mannitol 2-dehydrogenase						E. coli 4	CDS	690	lutR		COG2186	HTH-type transcriptional regulator LutR
	E. coli 4	CDS	1554	caiC	6.2.1.48	COG0318	Crotonobetaine/carnitine--CoA ligase								E. coli 4	CDS	1047	por_1	1.1.1.-	COG0246	Polyol:NADP oxidoreductase						E. coli 4	CDS	657				hypothetical protein
	E. coli 4	CDS	1218	caiB	2.8.3.21	COG1804	L-carnitine CoA-transferase								E. coli 4	CDS	204	ydfZ			Putative selenoprotein YdfZ						E. coli 4	CDS	813	yidA	3.1.3.23	COG0561	Sugar phosphatase YidA
	E. coli 4	CDS	1143	caiA_1	1.3.8.13	COG1960	Crotonobetainyl-CoA reductase								E. coli 4	CDS	471				hypothetical protein						E. coli 4	CDS	399				hypothetical protein
	E. coli 4	CDS	1515	caiT_1		COG1292	L-carnitine/gamma-butyrobetaine antiporter								E. coli 4	CDS	114				hypothetical protein						E. coli 4	CDS	2415	gyrB	5.6.2.2	COG0187	DNA gyrase subunit B
	E. coli 4	CDS	771	fixA_1		COG2086	Protein FixA								E. coli 4	CDS	147				hypothetical protein						E. coli 4	CDS	1074	recF		COG1195	DNA replication and repair protein RecF
	E. coli 4	CDS	942	fixB_1		COG2025	Protein FixB								E. coli 4	CDS	621	ydfG	1.1.1.381	COG4221	NADP-dependent 3-hydroxy acid dehydrogenase YdfG						E. coli 4	CDS	1101	dnaN		COG0592	Beta sliding clamp
	E. coli 4	CDS	1287	thi4	2.4.2.59		Thiamine thiazole synthase								E. coli 4	CDS	237	dcp_1	3.4.15.5	COG0339	Dipeptidyl carboxypeptidase						E. coli 4	CDS	1404	dnaA		COG0593	Chromosomal replication initiator protein DnaA
	E. coli 4	CDS	288	fixX_1		COG2440	Ferredoxin-like protein FixX								E. coli 4	CDS	525	dcp_2	3.4.15.5	COG0339	Dipeptidyl carboxypeptidase						E. coli 4	CDS	141	rpmH		COG0230	50S ribosomal protein L34
	E. coli 4	CDS	1332	ygcS_1			Inner membrane metabolite transport protein YgcS								E. coli 4	CDS	927				hypothetical protein						E. coli 4	CDS	327	rnpA	3.1.26.5	COG0594	Ribonuclease P protein component
	E. coli 4	CDS	531	kefF	1.6.5.2	COG2249	Glutathione-regulated potassium-efflux system ancillary protein KefF								E. coli 4	CDS	441	dcp_3	3.4.15.5	COG0339	Dipeptidyl carboxypeptidase						E. coli 4	CDS	1647	yidC		COG0706	Membrane protein insertase YidC
	E. coli 4	CDS	1863	kefC_1		COG0475	Glutathione-regulated potassium-efflux system protein KefC								E. coli 4	CDS	597	pncC_1	3.5.1.42	COG1546	Nicotinamide-nucleotide amidohydrolase PncC						E. coli 4	CDS	1365	mnmE	3.6.-.-	COG0486	tRNA modification GTPase MnmE
	E. coli 4	CDS	591	folA	1.5.1.3	COG0262	Dihydrofolate reductase								E. coli 4	CDS	150				hypothetical protein						E. coli 4	CDS	1416	tnaA	4.1.99.1	COG3033	Tryptophanase
	E. coli 4	CDS	843	apaH	3.6.1.41	COG0639	Bis(5'-nucleosyl)-tetraphosphatase [symmetrical]								E. coli 4	CDS	222	ygiW_1		COG3111	Protein YgiW						E. coli 4	CDS	1248	tnaB		COG0814	Low affinity tryptophan permease
	E. coli 4	CDS	378	apaG		COG2967	Protein ApaG								E. coli 4	CDS	891	dgcZ	2.7.7.65	COG2199	Diguanylate cyclase DgcZ						E. coli 4	CDS	1176	mdtL			Multidrug resistance protein MdtL
	E. coli 4	CDS	822	rsmA	2.1.1.182	COG0030	Ribosomal RNA small subunit methyltransferase A								E. coli 4	CDS	96	mgtS			Small protein MgtS						E. coli 4	CDS	960	yidZ			HTH-type transcriptional regulator YidZ
	E. coli 4	CDS	990	pdxA	1.1.1.262	COG1995	4-hydroxythreonine-4-phosphate dehydrogenase								E. coli 4	CDS	282				hypothetical protein						E. coli 4	CDS	750				hypothetical protein
	E. coli 4	CDS	1287	surA	5.2.1.8	COG0760	Chaperone SurA								E. coli 4	CDS	549				hypothetical protein						E. coli 4	CDS	567	chrR	1.6.5.2	COG0431	Quinone reductase
	E. coli 4	CDS	2355	lptD		COG1452	LPS-assembly protein LptD								E. coli 4	CDS	351				hypothetical protein						E. coli 4	CDS	1338	adeP		COG2252	Adenine permease AdeP
	E. coli 4	CDS	816	djlA		COG1076	Co-chaperone protein DjlA								E. coli 4	CDS	219	eamA_1		COG0697	putative amino-acid metabolite efflux pump						E. coli 4	CDS	666	yieH	3.1.3.-	COG0637	6-phosphogluconate phosphatase
	E. coli 4	CDS	822				hypothetical protein								E. coli 4	CDS	237	eamA_2		COG0697	putative amino-acid metabolite efflux pump						E. coli 4	CDS	474	cbrB			Inner membrane protein CbrB
	E. coli 4	CDS	660	rluA	5.4.99.28	COG0564	Dual-specificity RNA pseudouridine synthase RluA								E. coli 4	CDS	147				hypothetical protein						E. coli 4	CDS	588				hypothetical protein
	E. coli 4	CDS	2907	rapA	3.6.4.-	COG0553	RNA polymerase-associated protein RapA								E. coli 4	CDS	198	marA_1			Multiple antibiotic resistance protein MarA						E. coli 4	CDS	723	gamA	3.5.99.6	COG0363	putative glucosamine-6-phosphate deaminase 2
	E. coli 4	CDS	2352	polB	2.7.7.7	COG0417	DNA polymerase II								E. coli 4	CDS	162	marA_2			Multiple antibiotic resistance protein MarA						E. coli 4	CDS	1170	axe1-6A		COG2382	Carbohydrate acetyl esterase/feruloyl esterase
	E. coli 4	CDS	696	araD	5.1.3.4	COG0235	L-ribulose-5-phosphate 4-epimerase AraD								E. coli 4	CDS	162	marR_1		COG1846	Multiple antibiotic resistance protein MarR						E. coli 4	CDS	1617	bglH_1		COG4580	Cryptic outer membrane porin BglH
	E. coli 4	CDS	1503	araA	5.3.1.4	COG2160	L-arabinose isomerase								E. coli 4	CDS	243	marR_2		COG1846	Multiple antibiotic resistance protein MarR						E. coli 4	CDS	1395	bglB	3.2.1.86	COG2723	6-phospho-beta-glucosidase BglB
	E. coli 4	CDS	1701	araB_2	2.7.1.16	COG1069	Ribulokinase								E. coli 4	CDS	666				hypothetical protein						E. coli 4	CDS	1878	bglF_1		COG1263	PTS system beta-glucoside-specific EIIBCA component
	E. coli 4	CDS	879	araC			Arabinose operon regulatory protein								E. coli 4	CDS	258	sotB_1		COG2814	Sugar efflux transporter						E. coli 4	CDS	837	bglG		COG3711	Cryptic beta-glucoside bgl operon antiterminator
	E. coli 4	CDS	765	yabI		COG0586	Inner membrane protein YabI								E. coli 4	CDS	762	sotB_2		COG2814	Sugar efflux transporter						E. coli 4	CDS	726	phoU		COG0704	Phosphate-specific transport system accessory protein PhoU
	E. coli 4	CDS	699	thiQ	3.6.3.-	COG3840	Thiamine import ATP-binding protein ThiQ								E. coli 4	CDS	210	sotB_3		COG2814	Sugar efflux transporter						E. coli 4	CDS	774	pstB	7.3.2.1	COG1117	Phosphate import ATP-binding protein PstB
	E. coli 4	CDS	1611				hypothetical protein								E. coli 4	CDS	630				hypothetical protein						E. coli 4	CDS	891	pstA		COG0581	Phosphate transport system permease protein PstA
	E. coli 4	CDS	984	thiB		COG4143	Thiamine-binding periplasmic protein								E. coli 4	CDS	324				hypothetical protein						E. coli 4	CDS	960	pstC		COG0573	Phosphate transport system permease protein PstC
	E. coli 4	CDS	1656	sgrR_1		COG4533	HTH-type transcriptional regulator SgrR								E. coli 4	CDS	450	yofA		COG0583	HTH-type transcriptional regulator YofA						E. coli 4	CDS	1041	pstS		COG0226	Phosphate-binding protein PstS
	E. coli 4	CDS	132	sgrT			Putative inhibitor of glucose uptake transporter SgrT								E. coli 4	CDS	567	sad_1	1.2.1.16	COG1012	Succinate semialdehyde dehydrogenase [NAD(P)+] Sad						E. coli 4	CDS	1830	glmS	2.6.1.16	COG0449	Glutamine--fructose-6-phosphate aminotransferase [isomerizing]
	E. coli 4	CDS	1179	setA			Sugar efflux transporter A								E. coli 4	CDS	948	sad_2	1.2.1.16	COG1012	Succinate semialdehyde dehydrogenase [NAD(P)+] Sad						E. coli 4	CDS	1371	glmU		COG1207	Bifunctional protein GlmU
	E. coli 4	CDS	606	leuD	4.2.1.33	COG0066	3-isopropylmalate dehydratase small subunit								E. coli 4	CDS	885	glsA2	3.5.1.2	COG2066	Glutaminase 2						E. coli 4	CDS	420	atpC		COG0355	ATP synthase epsilon chain
	E. coli 4	CDS	1401	leuC_1	4.2.1.33	COG0065	3-isopropylmalate dehydratase large subunit								E. coli 4	CDS	288				hypothetical protein						E. coli 4	CDS	1383	atpD	7.1.2.2	COG0055	ATP synthase subunit beta
	E. coli 4	CDS	1092	leuB	1.1.1.85	COG0473	3-isopropylmalate dehydrogenase								E. coli 4	CDS	945				hypothetical protein						E. coli 4	CDS	864	atpG		COG0224	ATP synthase gamma chain
	E. coli 4	CDS	1572	leuA	2.3.3.13	COG0119	2-isopropylmalate synthase								E. coli 4	CDS	264	uxaB_1	1.1.1.58	COG0246	Altronate oxidoreductase						E. coli 4	CDS	1542	atpA	7.1.2.2		ATP synthase subunit alpha
	E. coli 4	CDS	945	leuO			HTH-type transcriptional regulator LeuO								E. coli 4	CDS	579	uxaB_2	1.1.1.58	COG0246	Altronate oxidoreductase						E. coli 4	CDS	534	atpH		COG0712	ATP synthase subunit delta
	E. coli 4	CDS	1725	ilvI	2.2.1.6	COG0028	Acetolactate synthase isozyme 3 large subunit								E. coli 4	CDS	576	uxaB_3	1.1.1.58	COG0246	Altronate oxidoreductase						E. coli 4	CDS	471	atpF		COG0711	ATP synthase subunit b
	E. coli 4	CDS	492	ilvH	2.2.1.6	COG0440	Acetolactate synthase isozyme 3 small subunit								E. coli 4	CDS	381				hypothetical protein						E. coli 4	CDS	240	atpE		COG0636	ATP synthase subunit c
	E. coli 4	CDS	1005	cra		COG1609	Catabolite repressor/activator								E. coli 4	CDS	318				hypothetical protein						E. coli 4	CDS	816	atpB		COG0356	ATP synthase subunit a
	E. coli 4	CDS	459	mraZ		COG2001	Transcriptional regulator MraZ								E. coli 4	CDS	315				hypothetical protein						E. coli 4	CDS	381	atpI		COG3312	ATP synthase protein I
	E. coli 4	CDS	942	rsmH	2.1.1.199	COG0275	Ribosomal RNA small subunit methyltransferase H								E. coli 4	CDS	561	tam_1	2.1.1.144	COG4106	Trans-aconitate 2-methyltransferase						E. coli 4	CDS	624	rsmG	2.1.1.170	COG0357	Ribosomal RNA small subunit methyltransferase G
	E. coli 4	CDS	366	ftsL		COG3116	Cell division protein FtsL								E. coli 4	CDS	150	tam_2	2.1.1.144	COG4106	Trans-aconitate 2-methyltransferase						E. coli 4	CDS	1890	mnmG		COG0445	tRNA uridine 5-carboxymethylaminomethyl modification enzyme MnmG
	E. coli 4	CDS	1767	ftsI	3.4.16.4	COG0768	Peptidoglycan D,D-transpeptidase FtsI								E. coli 4	CDS	282	lsrG	5.3.1.32	COG1359	(4S)-4-hydroxy-5-phosphonooxypentane-2,3-dione isomerase						E. coli 4	CDS	444	mioC		COG0716	Protein MioC
	E. coli 4	CDS	1488	murE	6.3.2.13	COG0769	UDP-N-acetylmuramoyl-L-alanyl-D-glutamate--2,6-diaminopimelate ligase								E. coli 4	CDS	768	lsrF	2.3.1.245	COG1830	3-hydroxy-5-phosphonooxypentane-2,4-dione thiolase						E. coli 4	CDS	459	asnC		COG1522	Regulatory protein AsnC
	E. coli 4	CDS	1359	murF	6.3.2.10	COG0770	UDP-N-acetylmuramoyl-tripeptide--D-alanyl-D-alanine ligase								E. coli 4	CDS	273	lsrB_1			Autoinducer 2-binding protein LsrB						E. coli 4	CDS	993	asnA	6.3.1.1	COG2502	Aspartate--ammonia ligase
	E. coli 4	CDS	1083	mraY	2.7.8.13	COG0472	Phospho-N-acetylmuramoyl-pentapeptide-transferase								E. coli 4	CDS	408	lsrB_2			Autoinducer 2-binding protein LsrB						E. coli 4	CDS	1452	viaA		COG2425	Protein ViaA
	E. coli 4	CDS	1317	murD	6.3.2.9	COG0771	UDP-N-acetylmuramoylalanine--D-glutamate ligase								E. coli 4	CDS	180				hypothetical protein						E. coli 4	CDS	1497	ravA	3.6.3.-	COG0714	ATPase RavA
	E. coli 4	CDS	1245	ftsW	2.4.1.129	COG0772	putative peptidoglycan glycosyltransferase FtsW								E. coli 4	CDS	2019				hypothetical protein						E. coli 4	CDS	1869	kup			Low affinity potassium transport system protein kup
	E. coli 4	CDS	1068	murG	2.4.1.227	COG0707	UDP-N-acetylglucosamine--N-acetylmuramyl-(pentapeptide) pyrophosphoryl-undecaprenol N-acetylglucosamine transferase								E. coli 4	CDS	132	lsrA_1	3.6.3.-	COG1129	Autoinducer 2 import ATP-binding protein LsrA						E. coli 4	CDS	420	rbsD	5.4.99.62	COG1869	D-ribose pyranase
	E. coli 4	CDS	1476	murC	6.3.2.8	COG0773	UDP-N-acetylmuramate--L-alanine ligase								E. coli 4	CDS	1248	lsrA_2	3.6.3.-	COG1129	Autoinducer 2 import ATP-binding protein LsrA						E. coli 4	CDS	1506	rbsA_1	7.5.2.7	COG1129	Ribose import ATP-binding protein RbsA
	E. coli 4	CDS	921	ddlB	6.3.2.4	COG1181	D-alanine--D-alanine ligase B								E. coli 4	CDS	795	lsrR		COG2390	Transcriptional regulator LsrR						E. coli 4	CDS	966	rbsC_1		COG1172	Ribose import permease protein RbsC
	E. coli 4	CDS	831	ftsQ		COG1589	Cell division protein FtsQ								E. coli 4	CDS	435	lsrK_1	2.7.1.189		Autoinducer-2 kinase						E. coli 4	CDS	891	rbsB_1		COG1879	Ribose import binding protein RbsB
	E. coli 4	CDS	1263	ftsA_1		COG0849	Cell division protein FtsA								E. coli 4	CDS	486	lsrK_2	2.7.1.189	COG1070	Autoinducer-2 kinase						E. coli 4	CDS	930	rbsK_1	2.7.1.15	COG0524	Ribokinase
	E. coli 4	CDS	1152	ftsZ		COG0206	Cell division protein FtsZ								E. coli 4	CDS	642	lsrK_3	2.7.1.189	COG1070	Autoinducer-2 kinase						E. coli 4	CDS	993	rbsR		COG1609	Ribose operon repressor
	E. coli 4	CDS	918	lpxC	3.5.1.108	COG0774	UDP-3-O-acyl-N-acetylglucosamine deacetylase								E. coli 4	CDS	309				hypothetical protein						E. coli 4	CDS	1428	hsrA			putative transport protein HsrA
	E. coli 4	CDS	588	secM			Secretion monitor								E. coli 4	CDS	459				hypothetical protein						E. coli 4	CDS	693	nanR_1			HTH-type transcriptional repressor NanR
	E. coli 4	CDS	2706	secA		COG0653	Protein translocase subunit SecA								E. coli 4	CDS	594				hypothetical protein						E. coli 4	rRNA	1538				16S ribosomal RNA
	E. coli 4	CDS	390	mutT	3.6.1.55	COG0494	8-oxo-dGTP diphosphatase								E. coli 4	CDS	1236				hypothetical protein						E. coli 4	tRNA	76				tRNA-Glu(ttc)
	E. coli 4	CDS	198	yacG		COG3024	DNA gyrase inhibitor YacG								E. coli 4	CDS	522				hypothetical protein						E. coli 4	rRNA	2901				23S ribosomal RNA
	E. coli 4	CDS	744	zapD		COG4582	Cell division protein ZapD								E. coli 4	CDS	324				hypothetical protein						E. coli 4	rRNA	111				5S ribosomal RNA
	E. coli 4	CDS	621	coaE	2.7.1.24	COG0237	Dephospho-CoA kinase								E. coli 4	CDS	180				hypothetical protein						E. coli 4	tRNA	77				tRNA-Asp(gtc)
	E. coli 4	CDS	1044	guaC	1.7.1.7	COG0516	GMP reductase								E. coli 4	CDS	681				hypothetical protein						E. coli 4	tRNA	76				tRNA-Trp(cca)
	E. coli 4	CDS	1203	epsF_1		COG1459	Type II secretion system protein F								E. coli 4	CDS	372	icsA_3		COG3468	Outer membrane protein IcsA autotransporter						E. coli 4	CDS	840	hdfR_1			HTH-type transcriptional regulator HdfR
	E. coli 4	CDS	1386	epsE_1		COG2804	Type II secretion system protein E								E. coli 4	CDS	753	hipA_1	2.7.11.1	COG3550	Serine/threonine-protein kinase toxin HipA						E. coli 4	CDS	339				hypothetical protein
	E. coli 4	CDS	441				hypothetical protein								E. coli 4	CDS	165				hypothetical protein						E. coli 4	CDS	1521	comM		COG0606	Competence protein ComM
	E. coli 4	CDS	894	nadC	2.4.2.19	COG0157	Nicotinate-nucleotide pyrophosphorylase [carboxylating]								E. coli 4	CDS	378			COG1662	IS1 family transposase IS1S						E. coli 4	CDS	90				hypothetical protein
	E. coli 4	CDS	552	ampD	3.5.1.28	COG3023	1,6-anhydro-N-acetylmuramyl-L-alanine amidase AmpD								E. coli 4	CDS	300				hypothetical protein						E. coli 4	CDS	1647	ilvG	2.2.1.6		Acetolactate synthase isozyme 2 large subunit
	E. coli 4	CDS	855	ampE		COG3725	Protein AmpE								E. coli 4	CDS	378	fimH_1			Type 1 fimbrin D-mannose specific adhesin						E. coli 4	CDS	264	ilvM	2.2.1.6	COG3978	Acetolactate synthase isozyme 2 small subunit
	E. coli 4	CDS	1371	aroP		COG1113	Aromatic amino acid transport protein AroP								E. coli 4	CDS	255	ydeP_1		COG0243	Protein YdeP						E. coli 4	CDS	930	ilvE	2.6.1.42	COG0115	Branched-chain-amino-acid aminotransferase
	E. coli 4	CDS	765	pdhR_1		COG2186	Pyruvate dehydrogenase complex repressor								E. coli 4	CDS	450	ydeP_2		COG0243	Protein YdeP						E. coli 4	CDS	1851	ilvD	4.2.1.9	COG0129	Dihydroxy-acid dehydratase
	E. coli 4	CDS	2664	aceE	1.2.4.1	COG2609	Pyruvate dehydrogenase E1 component								E. coli 4	CDS	477	ydeP_3		COG0243	Protein YdeP						E. coli 4	CDS	1545	ilvA	4.3.1.19	COG1171	L-threonine dehydratase biosynthetic IlvA
	E. coli 4	CDS	1893	aceF	2.3.1.12	COG0508	Dihydrolipoyllysine-residue acetyltransferase component of pyruvate dehydrogenase complex								E. coli 4	CDS	354				hypothetical protein						E. coli 4	CDS	894	gltC_1			HTH-type transcriptional regulator GltC
	E. coli 4	CDS	1425	lpdA	1.8.1.4	COG1249	Dihydrolipoyl dehydrogenase								E. coli 4	CDS	543	ydeP_4		COG0243	Protein YdeP						E. coli 4	CDS	1476	ilvC	1.1.1.86	COG0059	Ketol-acid reductoisomerase (NADP(+))
	E. coli 4	CDS	1854				hypothetical protein								E. coli 4	CDS	954				IS3 family transposase IS2						E. coli 4	CDS	282	ppiC	5.2.1.8	COG0760	Peptidyl-prolyl cis-trans isomerase C
	E. coli 4	CDS	2598	acnB	4.2.1.3	COG1049	Aconitate hydratase B								E. coli 4	CDS	282				IS3 family transposase IS2						E. coli 4	CDS	219				hypothetical protein
	E. coli 4	CDS	363				hypothetical protein								E. coli 4	CDS	762	ydeO		COG2207	HTH-type transcriptional regulator YdeO						E. coli 4	CDS	2022	rep_1	3.6.4.12	COG0210	ATP-dependent DNA helicase Rep
	E. coli 4	CDS	795	speD	4.1.1.50	COG1586	S-adenosylmethionine decarboxylase proenzyme								E. coli 4	CDS	966				hypothetical protein						E. coli 4	CDS	1485	gppA	3.6.1.40	COG0248	Guanosine-5'-triphosphate,3'-diphosphate pyrophosphatase
	E. coli 4	CDS	867	speE	2.5.1.-	COG0421	Polyamine aminopropyltransferase								E. coli 4	CDS	465				hypothetical protein						E. coli 4	CDS	1266	rhlB	3.6.4.13	COG0513	ATP-dependent RNA helicase RhlB
	E. coli 4	CDS	348				hypothetical protein								E. coli 4	CDS	108				hypothetical protein						E. coli 4	CDS	330	trxA		COG0526	Thioredoxin 1
	E. coli 4	CDS	1551	cueO		COG2132	Blue copper oxidase CueO								E. coli 4	CDS	195				hypothetical protein						E. coli 4	CDS	1260	rho	3.6.4.-	COG1158	Transcription termination factor Rho
	E. coli 4	CDS	2391	gcd	1.1.5.2	COG4993	Quinoprotein glucose dehydrogenase								E. coli 4	CDS	351				hypothetical protein						E. coli 4	CDS	219				hypothetical protein
	E. coli 4	CDS	537	hpt	2.4.2.8	COG0634	Hypoxanthine phosphoribosyltransferase								E. coli 4	CDS	261	yddA_1		COG4178	Inner membrane ABC transporter ATP-binding protein YddA						E. coli 4	CDS	1104	wecA	2.7.8.33	COG0472	Undecaprenyl-phosphate alpha-N-acetylglucosaminyl 1-phosphate transferase
	E. coli 4	CDS	663	can	4.2.1.1	COG0288	Carbonic anhydrase 2								E. coli 4	CDS	378	yddA_2		COG4178	Inner membrane ABC transporter ATP-binding protein YddA						E. coli 4	CDS	1047	wzzE		COG3765	ECA polysaccharide chain length modulation protein
	E. coli 4	CDS	927	yadG		COG1131	putative ABC transporter ATP-binding protein YadG								E. coli 4	CDS	807	yddA_3		COG4178	Inner membrane ABC transporter ATP-binding protein YddA						E. coli 4	CDS	1131	wecB	5.1.3.14	COG0381	UDP-N-acetylglucosamine 2-epimerase
	E. coli 4	CDS	771	yadH		COG0842	Inner membrane transport permease YadH								E. coli 4	CDS	306	yddA_4		COG4178	Inner membrane ABC transporter ATP-binding protein YddA						E. coli 4	CDS	1263	wecC	1.1.1.336	COG0677	UDP-N-acetyl-D-mannosamine dehydrogenase
	E. coli 4	CDS	441				hypothetical protein								E. coli 4	CDS	90				hypothetical protein						E. coli 4	CDS	1068	rffG	4.2.1.46	COG1088	dTDP-glucose 4,6-dehydratase 2
	E. coli 4	CDS	1230				hypothetical protein								E. coli 4	CDS	807				hypothetical protein						E. coli 4	CDS	882	rffH	2.7.7.24	COG1209	Glucose-1-phosphate thymidylyltransferase 2
	E. coli 4	CDS	381	panD	4.1.1.11		Aspartate 1-decarboxylase								E. coli 4	CDS	258				hypothetical protein						E. coli 4	CDS	675	wecD	2.3.1.210	COG0454	dTDP-fucosamine acetyltransferase
	E. coli 4	CDS	903				ISNCY family transposase ISSen7								E. coli 4	CDS	672				hypothetical protein						E. coli 4	CDS	1131	wecE	2.6.1.59	COG0399	dTDP-4-amino-4,6-dideoxygalactose transaminase
	E. coli 4	CDS	852	panC	6.3.2.1	COG0414	Pantothenate synthetase								E. coli 4	CDS	420				hypothetical protein						E. coli 4	CDS	1251	wzxE		COG2244	Lipid III flippase
	E. coli 4	CDS	795	panB	2.1.2.11	COG0413	3-methyl-2-oxobutanoate hydroxymethyltransferase								E. coli 4	CDS	1176	yhjJ_1		COG0612	Protein YhjJ						E. coli 4	CDS	1080	wecF	2.4.1.325		TDP-N-acetylfucosamine:lipid II N-acetylfucosaminyltransferase
	E. coli 4	CDS	1239	yadC			putative fimbrial-like protein YadC								E. coli 4	CDS	1380				hypothetical protein						E. coli 4	CDS	1353	wzyE			putative ECA polymerase
	E. coli 4	CDS	597	yadK			putative fimbrial-like protein YadK								E. coli 4	CDS	804	gadB	4.1.1.15	COG0076	Glutamate decarboxylase beta						E. coli 4	CDS	741	wecG	2.4.1.180	COG1922	UDP-N-acetyl-D-mannosaminuronic acid transferase
	E. coli 4	CDS	606	yadL			putative fimbrial-like protein YadL								E. coli 4	CDS	417	gadA_1	4.1.1.15	COG0076	Glutamate decarboxylase alpha						E. coli 4	CDS	1386	yifK		COG1113	putative transport protein YifK
	E. coli 4	CDS	570	yadM			putative fimbrial-like protein YadM								E. coli 4	CDS	996	gadC_1		COG0531	putative glutamate/gamma-aminobutyrate antiporter						E. coli 4	tRNA	77				tRNA-Arg(ccg)
	E. coli 4	CDS	2598	htrE		COG3188	Outer membrane usher protein HtrE								E. coli 4	CDS	459	gadC_2		COG0531	putative glutamate/gamma-aminobutyrate antiporter						E. coli 4	tRNA	76				tRNA-His(gtg)
	E. coli 4	CDS	741	yadV			putative fimbrial chaperone YadV								E. coli 4	CDS	309				hypothetical protein						E. coli 4	tRNA	87				tRNA-Leu(cag)
	E. coli 4	CDS	585	yadN			putative fimbrial-like protein YadN								E. coli 4	CDS	936				hypothetical protein						E. coli 4	tRNA	77				tRNA-Pro(tgg)
	E. coli 4	CDS	480	folK	2.7.6.3	COG0801	2-amino-4-hydroxy-6-hydroxymethyldihydropteridine pyrophosphokinase								E. coli 4	CDS	225	dosC_1	2.7.7.65		Diguanylate cyclase DosC						E. coli 4	CDS	1236	chuR_1	1.1.99.-	COG0641	Anaerobic sulfatase-maturating enzyme
	E. coli 4	CDS	1365	pcnB	2.7.7.19	COG0617	Poly(A) polymerase I								E. coli 4	CDS	1020	dosC_2	2.7.7.65		Diguanylate cyclase DosC						E. coli 4	CDS	1656		3.1.6.-	COG3119	N-acetylgalactosamine-6-O-sulfatase
	E. coli 4	CDS	927	gluQ	6.1.1.-	COG0008	Glutamyl-Q tRNA(Asp) synthetase								E. coli 4	CDS	318	dosP_1	3.1.4.52	COG2199	Oxygen sensor protein DosP						E. coli 4	CDS	1197	hemY		COG3071	Protein HemY
	E. coli 4	CDS	456	dksA		COG1734	RNA polymerase-binding transcription factor DksA								E. coli 4	CDS	213				hypothetical protein						E. coli 4	CDS	1182	hemX		COG2959	Protein HemX
	E. coli 4	CDS	705	sfsA		COG1489	Sugar fermentation stimulation protein A								E. coli 4	CDS	1503	dosP_2	3.1.4.52	COG2199	Oxygen sensor protein DosP						E. coli 4	CDS	741	hemD	4.2.1.75	COG1587	Uroporphyrinogen-III synthase
	E. coli 4	CDS	531	thpR	3.1.4.58	COG1514	RNA 2',3'-cyclic phosphodiesterase								E. coli 4	CDS	2070	ddpX	3.4.13.22		D-alanyl-D-alanine dipeptidase						E. coli 4	CDS	963	hemC	2.5.1.61	COG0181	Porphobilinogen deaminase
	E. coli 4	CDS	2430	hrpB	3.6.4.13	COG1643	ATP-dependent RNA helicase HrpB								E. coli 4	CDS	546	ddpB_1		COG0601	putative D,D-dipeptide transport system permease protein DdpB						E. coli 4	CDS	2547	cyaA	4.6.1.1	COG3072	Adenylate cyclase
	E. coli 4	CDS	2535	mrcB		COG0744	Penicillin-binding protein 1B								E. coli 4	CDS	345	ddpB_2		COG0601	putative D,D-dipeptide transport system permease protein DdpB						E. coli 4	CDS	321	cyaY		COG1965	Iron-sulfur cluster assembly protein CyaY
	E. coli 4	CDS	2244	fhuA		COG1629	Ferrichrome outer membrane transporter/phage receptor								E. coli 4	CDS	948	ddpC		COG1173	putative D,D-dipeptide transport system permease protein DdpC						E. coli 4	CDS	204				hypothetical protein
	E. coli 4	CDS	798	fhuC	7.2.2.16	COG1120	Iron(3+)-hydroxamate import ATP-binding protein FhuC								E. coli 4	CDS	987	ddpD		COG0444	putative D,D-dipeptide transport ATP-binding protein DdpD						E. coli 4	CDS	825	dapF	5.1.1.7	COG0253	Diaminopimelate epimerase
	E. coli 4	CDS	891	fhuD		COG0614	Iron(3+)-hydroxamate-binding protein FhuD								E. coli 4	CDS	135				hypothetical protein						E. coli 4	CDS	708				hypothetical protein
	E. coli 4	CDS	1983	fhuB		COG0609	Iron(3+)-hydroxamate import system permease protein FhuB								E. coli 4	CDS	693	ddpF		COG1124	putative D,D-dipeptide transport ATP-binding protein DdpF						E. coli 4	CDS	897	xerC_1		COG4973	Tyrosine recombinase XerC
	E. coli 4	CDS	1281	hemL	5.4.3.8	COG0001	Glutamate-1-semialdehyde 2,1-aminomutase								E. coli 4	CDS	183	osmC	1.11.1.15	COG1764	Peroxiredoxin OsmC						E. coli 4	CDS	717	yigB	3.1.3.104	COG1011	5-amino-6-(5-phospho-D-ribitylamino)uracil phosphatase YigB
	E. coli 4	CDS	1422	clcA			H(+)/Cl(-) exchange transporter ClcA								E. coli 4	CDS	300				hypothetical protein						E. coli 4	CDS	2163	uvrD_1	3.6.4.12	COG0210	DNA helicase II
	E. coli 4	CDS	345	erpA		COG0316	Iron-sulfur cluster insertion protein ErpA								E. coli 4	CDS	216	bdm			Protein bdm						E. coli 4	CDS	765				hypothetical protein
	E. coli 4	CDS	624				hypothetical protein								E. coli 4	CDS	138	sra			Stationary-phase-induced ribosome-associated protein						E. coli 4	CDS	951	corA		COG0598	Magnesium transport protein CorA
	E. coli 4	CDS	801	btuF		COG0614	Vitamin B12-binding protein								E. coli 4	CDS	834	maeA_1	1.1.1.38	COG0281	NAD-dependent malic enzyme						E. coli 4	CDS	381				hypothetical protein
	E. coli 4	CDS	699	mtnN	3.2.2.9	COG0775	5'-methylthioadenosine/S-adenosylhomocysteine nucleosidase								E. coli 4	CDS	762	maeA_2	1.1.1.38	COG0281	NAD-dependent malic enzyme						E. coli 4	CDS	381	yigG			Inner membrane protein YigG
	E. coli 4	CDS	1518	dgt	3.1.5.1	COG0232	Deoxyguanosinetriphosphate triphosphohydrolase								E. coli 4	CDS	1011	adhP	1.1.1.1	COG1064	Alcohol dehydrogenase, propanol-preferring						E. coli 4	CDS	891	rarD		COG2962	Protein RarD
	E. coli 4	CDS	1425	degP	3.4.21.107	COG0265	Periplasmic serine endoprotease DegP								E. coli 4	CDS	321				hypothetical protein						E. coli 4	CDS	468				hypothetical protein
	E. coli 4	CDS	1158	cdaR		COG3835	Carbohydrate diacid regulator								E. coli 4	CDS	654	fdnI		COG2864	Formate dehydrogenase, nitrate-inducible, cytochrome b556(Fdn) subunit						E. coli 4	CDS	870	pldA	3.1.1.32	COG2829	Phospholipase A1
	E. coli 4	CDS	387				hypothetical protein								E. coli 4	CDS	885	fdnH		COG0437	Formate dehydrogenase, nitrate-inducible, iron-sulfur subunit						E. coli 4	CDS	1836	recQ	3.6.4.12	COG0514	ATP-dependent DNA helicase RecQ
	E. coli 4	CDS	813	lpxG	3.6.1.-	COG1408	UDP-2,3-diacylglucosamine pyrophosphatase LpxG								E. coli 4	CDS	324	fdnG_1	1.17.5.3	COG0243	Formate dehydrogenase, nitrate-inducible, major subunit						E. coli 4	CDS	621	rhtC_1		COG1280	Threonine efflux protein
	E. coli 4	CDS	825	dapD	2.3.1.117	COG2171	2,3,4,5-tetrahydropyridine-2,6-dicarboxylate N-succinyltransferase								E. coli 4	CDS	2055	fdnG_2	1.17.5.3	COG0243	Formate dehydrogenase, nitrate-inducible, major subunit						E. coli 4	CDS	621	rhtB		COG1280	Homoserine/homoserine lactone efflux protein
	E. coli 4	CDS	2673	glnD		COG2844	Bifunctional uridylyltransferase/uridylyl-removing enzyme								E. coli 4	CDS	297	fdnG_3	1.17.5.3	COG0243	Formate dehydrogenase, nitrate-inducible, major subunit						E. coli 4	CDS	1023	pldB	3.1.1.5	COG2267	Lysophospholipase L2
	E. coli 4	CDS	795	map	3.4.11.18	COG0024	Methionine aminopeptidase								E. coli 4	CDS	342				hypothetical protein						E. coli 4	CDS	801	yigL	3.1.3.74	COG0561	Pyridoxal phosphate phosphatase YigL
	E. coli 4	CDS	726	rpsB		COG0052	30S ribosomal protein S2								E. coli 4	CDS	594	yddG		COG0697	Aromatic amino acid exporter YddG						E. coli 4	CDS	900	bioP		COG0697	Biotin transporter
	E. coli 4	CDS	852	tsf		COG0264	Elongation factor Ts								E. coli 4	CDS	291	ompD_1		COG3203	Outer membrane porin protein OmpD						E. coli 4	CDS	954	metR			HTH-type transcriptional regulator MetR
	E. coli 4	CDS	726	pyrH	2.7.4.22	COG0528	Uridylate kinase								E. coli 4	CDS	957				hypothetical protein						E. coli 4	CDS	2262	metE	2.1.1.14	COG0620	5-methyltetrahydropteroyltriglutamate--homocysteine methyltransferase
	E. coli 4	CDS	558	frr		COG0233	Ribosome-recycling factor								E. coli 4	CDS	330	narU_1		COG2223	Nitrate/nitrite transporter NarU						E. coli 4	CDS	816	clcD	3.1.1.45		Carboxymethylenebutenolidase
	E. coli 4	CDS	1197	dxr	1.1.1.267	COG0743	1-deoxy-D-xylulose 5-phosphate reductoisomerase								E. coli 4	CDS	318				hypothetical protein						E. coli 4	CDS	762	udp	2.4.2.3	COG2820	Uridine phosphorylase
	E. coli 4	CDS	759	ispU	2.5.1.31	COG0020	Ditrans,polycis-undecaprenyl-diphosphate synthase ((2E,6E)-farnesyl-diphosphate specific)								E. coli 4	CDS	237	narU_2		COG2223	Nitrate/nitrite transporter NarU						E. coli 4	CDS	1428				hypothetical protein
	E. coli 4	CDS	153				hypothetical protein								E. coli 4	CDS	429	narU_3		COG2223	Nitrate/nitrite transporter NarU						E. coli 4	CDS	756	ubiE	2.1.1.163	COG2226	Ubiquinone/menaquinone biosynthesis C-methyltransferase UbiE
	E. coli 4	CDS	750	cdsA	2.7.7.41	COG0575	Phosphatidate cytidylyltransferase								E. coli 4	CDS	120	narU_4		COG2223	Nitrate/nitrite transporter NarU						E. coli 4	CDS	606	ubiJ_1		COG3165	Ubiquinone biosynthesis accessory factor UbiJ
	E. coli 4	CDS	1353	rseP	3.4.24.-	COG0750	Regulator of sigma-E protease RseP								E. coli 4	CDS	318				hypothetical protein						E. coli 4	CDS	1641	ubiB	2.7.-.-	COG0661	putative protein kinase UbiB
	E. coli 4	CDS	2433	bamA		COG4775	Outer membrane protein assembly factor BamA								E. coli 4	CDS	723	narZ_1	1.7.5.1	COG5013	Respiratory nitrate reductase 2 alpha chain						E. coli 4	CDS	270	tatA		COG1826	Sec-independent protein translocase protein TatA
	E. coli 4	CDS	486	skp		COG2825	Chaperone protein Skp								E. coli 4	CDS	1305	narZ_2	1.7.5.1	COG5013	Respiratory nitrate reductase 2 alpha chain						E. coli 4	CDS	516	tatB		COG1826	Sec-independent protein translocase protein TatB
	E. coli 4	CDS	1026	lpxD	2.3.1.191	COG1044	UDP-3-O-(3-hydroxymyristoyl)glucosamine N-acyltransferase								E. coli 4	CDS	708	narZ_3	1.7.5.1	COG5013	Respiratory nitrate reductase 2 alpha chain						E. coli 4	CDS	777	tatC		COG0805	Sec-independent protein translocase protein TatC
	E. coli 4	CDS	456	fabZ	4.2.1.59	COG0764	3-hydroxyacyl-[acyl-carrier-protein] dehydratase FabZ								E. coli 4	CDS	591	narZ_4	1.7.5.1	COG5013	Respiratory nitrate reductase 2 alpha chain						E. coli 4	CDS	783	tatD	3.1.11.-	COG0084	3'-5' ssDNA/RNA exonuclease TatD
	E. coli 4	CDS	789	lpxA	2.3.1.129	COG1043	Acyl-[acyl-carrier-protein]--UDP-N-acetylglucosamine O-acyltransferase								E. coli 4	CDS	210				hypothetical protein						E. coli 4	CDS	489	rfaH_1		COG0250	Transcription antitermination protein RfaH
	E. coli 4	CDS	1149	lpxB	2.4.1.182	COG0763	Lipid-A-disaccharide synthase								E. coli 4	CDS	552	narY_1	1.7.5.1	COG1140	Respiratory nitrate reductase 2 beta chain						E. coli 4	CDS	1494	ubiD	4.1.1.98	COG0043	3-octaprenyl-4-hydroxybenzoate carboxy-lyase
	E. coli 4	CDS	597	rnhB	3.1.26.4	COG0164	Ribonuclease HII								E. coli 4	CDS	777	narY_2	1.7.5.1	COG1140	Respiratory nitrate reductase 2 beta chain						E. coli 4	CDS	702	fre	1.5.1.41	COG0543	NAD(P)H-flavin reductase
	E. coli 4	CDS	3483	dnaE	2.7.7.7	COG0587	DNA polymerase III subunit alpha								E. coli 4	CDS	696	narW		COG2180	putative nitrate reductase molybdenum cofactor assembly chaperone NarW						E. coli 4	CDS	1164	fadA	2.3.1.16	COG0183	3-ketoacyl-CoA thiolase FadA
	E. coli 4	CDS	960	accA	2.1.3.15	COG0825	Acetyl-coenzyme A carboxylase carboxyl transferase subunit alpha								E. coli 4	CDS	678	narV	1.7.5.1	COG2181	Respiratory nitrate reductase 2 gamma chain						E. coli 4	CDS	2190	fadB		COG1024	Fatty acid oxidation complex subunit alpha
	E. coli 4	CDS	2142	ldcC	4.1.1.18	COG1982	Constitutive lysine decarboxylase								E. coli 4	CDS	894	yddE	5.1.-.-	COG0384	putative isomerase YddE						E. coli 4	CDS	1332	pepQ	3.4.13.9	COG0006	Xaa-Pro dipeptidase
	E. coli 4	CDS	390				hypothetical protein								E. coli 4	CDS	846	nhoA	2.3.1.5	COG2162	Arylamine N-acetyltransferase						E. coli 4	CDS	615	yigZ		COG1739	IMPACT family member YigZ
	E. coli 4	CDS	1299	tilS	6.3.4.19	COG0037	tRNA(Ile)-lysidine synthase								E. coli 4	CDS	144				hypothetical protein						E. coli 4	CDS	1452	trkH		COG0168	Trk system potassium uptake protein TrkH
	E. coli 4	CDS	261	rof		COG4568	Protein rof								E. coli 4	CDS	444				hypothetical protein						E. coli 4	CDS	546	hemG	1.3.5.3	COG4635	Protoporphyrinogen IX dehydrogenase [menaquinone]
	E. coli 4	CDS	201				hypothetical protein								E. coli 4	CDS	234	pptA	5.3.2.-	COG1942	Tautomerase PptA						E. coli 4	rRNA	1538				16S ribosomal RNA
	E. coli 4	CDS	546	yaeQ		COG4681	putative protein YaeQ								E. coli 4	CDS	993				ISAs1 family transposase ISEc5						E. coli 4	tRNA	77				tRNA-Ile(gat)
	E. coli 4	CDS	423	arfB	3.1.1.29	COG1186	Peptidyl-tRNA hydrolase ArfB								E. coli 4	CDS	189				ISAs1 family transposase ISEc26						E. coli 4	tRNA	76				tRNA-Ala(tgc)
	E. coli 4	CDS	711	nlpE		COG3015	Lipoprotein NlpE								E. coli 4	CDS	585				ISAs1 family transposase ISEc26						E. coli 4	rRNA	2901				23S ribosomal RNA
	E. coli 4	CDS	825				hypothetical protein								E. coli 4	CDS	156				hypothetical protein						E. coli 4	rRNA	111				5S ribosomal RNA
	E. coli 4	CDS	1719	proS	6.1.1.15	COG0442	Proline--tRNA ligase								E. coli 4	CDS	336				hypothetical protein						E. coli 4	CDS	528	mobB		COG1763	Molybdopterin-guanine dinucleotide biosynthesis adapter protein
	E. coli 4	CDS	708	trmO	2.1.1.-	COG1720	tRNA (adenine(37)-N6)-methyltransferase								E. coli 4	CDS	315	rhsD_1		COG3209	Protein RhsD						E. coli 4	CDS	585	mobA	2.7.7.77	COG0746	Molybdenum cofactor guanylyltransferase
	E. coli 4	CDS	405	rcsF			Outer membrane lipoprotein RcsF								E. coli 4	CDS	669				hypothetical protein						E. coli 4	CDS	270	yihD		COG3084	Protein YihD
	E. coli 4	CDS	816	metQ		COG1464	D-methionine-binding lipoprotein MetQ								E. coli 4	CDS	1515	rhsD_2		COG3209	Protein RhsD						E. coli 4	CDS	987	srkA	2.7.11.1	COG2334	Stress response kinase A
	E. coli 4	CDS	654	metI		COG2011	D-methionine transport system permease protein MetI								E. coli 4	CDS	450	rhsD_3		COG3209	Protein RhsD						E. coli 4	CDS	627	dsbA		COG0526	Thiol:disulfide interchange protein DsbA
	E. coli 4	CDS	1032	metN	3.6.3.-	COG1135	Methionine import ATP-binding protein MetN								E. coli 4	CDS	897	rhsD_4		COG3209	Protein RhsD						E. coli 4	CDS	1431	ydgA_1		COG5339	Protein YdgA
	E. coli 4	CDS	576	gmhB	3.1.3.82	COG0241	D-glycero-beta-D-manno-heptose-1,7-bisphosphate 7-phosphatase								E. coli 4	CDS	1341				hypothetical protein						E. coli 4	CDS	933	yihG	2.3.-.-	COG0204	putative acyltransferase YihG
	E. coli 4	CDS	810	srlR_1		COG1349	Glucitol operon repressor								E. coli 4	CDS	501	vgrG1_1	6.3.2.-		Actin cross-linking toxin VgrG1						E. coli 4	CDS	2787	polA	2.7.7.7	COG0258	DNA polymerase I
	E. coli 4	CDS	465	yhaV	3.1.-.-		Ribonuclease toxin YhaV								E. coli 4	CDS	279				hypothetical protein						E. coli 4	CDS	633	engB		COG0218	putative GTP-binding protein EngB
	E. coli 4	CDS	336	prlF		COG2002	Antitoxin PrlF								E. coli 4	CDS	213				hypothetical protein						E. coli 4	CDS	510	yihI		COG3078	Der GTPase-activating protein YihI
	E. coli 4	CDS	1572	garD	4.2.1.42	COG2721	Galactarate dehydratase (L-threo-forming)								E. coli 4	CDS	618	gstB_1	2.5.1.18	COG0625	Glutathione S-transferase GST-6.0						E. coli 4	CDS	1374	hemN	1.3.98.3	COG0635	Oxygen-independent coproporphyrinogen III oxidase
	E. coli 4	CDS	1335	garP_1			putative galactarate transporter								E. coli 4	CDS	96				hypothetical protein						E. coli 4	CDS	111	yshB			putative protein YshB
	E. coli 4	CDS	771	garL	4.1.2.20	COG3836	5-keto-4-deoxy-D-glucarate aldolase								E. coli 4	CDS	285	ansP2		COG1113	L-asparagine permease 2						E. coli 4	CDS	1410	glnG		COG2204	DNA-binding transcriptional regulator NtrC
	E. coli 4	CDS	891	garR	1.1.1.60	COG2084	2-hydroxy-3-oxopropionate reductase								E. coli 4	CDS	198				hypothetical protein						E. coli 4	CDS	1050	glnL	2.7.13.3	COG3852	Sensory histidine kinase/phosphatase NtrB
	E. coli 4	CDS	1146	garK	2.7.1.165	COG1929	Glycerate 2-kinase								E. coli 4	CDS	933	ansP1		COG1113	L-asparagine permease 1						E. coli 4	CDS	1410	glnA	6.3.1.2	COG0174	Glutamine synthetase
	E. coli 4	CDS	672				hypothetical protein								E. coli 4	CDS	1062	yncE		COG3391	putative protein YncE						E. coli 4	CDS	1824	typA		COG1217	GTP-binding protein TypA/BipA
	E. coli 4	CDS	351				hypothetical protein								E. coli 4	CDS	1176	btuB_1			Vitamin B12 transporter BtuB						E. coli 4	CDS	711	phnR		COG2188	Putative transcriptional regulator of 2-aminoethylphosphonate degradation operons
	E. coli 4	CDS	540				hypothetical protein								E. coli 4	CDS	924	btuB_2			Vitamin B12 transporter BtuB						E. coli 4	CDS	981				hypothetical protein
	E. coli 4	CDS	939	tsaR_1			HTH-type transcriptional regulator TsaR								E. coli 4	CDS	513	mcbR		COG1802	HTH-type transcriptional regulator McbR						E. coli 4	CDS	1266	yihN			Inner membrane protein YihN
	E. coli 4	CDS	990	tdcB	4.3.1.19	COG1171	L-threonine dehydratase catabolic TdcB								E. coli 4	CDS	291	curA	1.3.1.-	COG2130	NADPH-dependent curcumin reductase						E. coli 4	CDS	693	ompL			Porin OmpL
	E. coli 4	CDS	1332	tdcC		COG0814	Threonine/serine transporter TdcC								E. coli 4	CDS	852				hypothetical protein						E. coli 4	CDS	1404	yihP_1		COG2211	Putative 2,3-dihydroxypropane-1-sulfonate exporter
	E. coli 4	CDS	1209	tdcD	2.7.2.15	COG0282	Propionate kinase								E. coli 4	CDS	519	mnaT	2.3.1.-	COG1247	L-amino acid N-acyltransferase MnaT						E. coli 4	CDS	1386	yihP_2		COG2211	Putative 2,3-dihydroxypropane-1-sulfonate exporter
	E. coli 4	CDS	2295	tdcE	2.3.1.-	COG1882	PFL-like enzyme TdcE								E. coli 4	CDS	534				hypothetical protein						E. coli 4	CDS	2037	yihQ	3.2.1.199	COG1501	Sulfoquinovosidase
	E. coli 4	CDS	390	tdcF	3.5.4.-	COG0251	Putative reactive intermediate deaminase TdcF								E. coli 4	CDS	234	ydcY			putative protein YdcY						E. coli 4	CDS	927	yihR		COG2017	putative protein YihR
	E. coli 4	CDS	1365	tdcG	4.3.1.17	COG1760	L-serine dehydratase TdcG								E. coli 4	CDS	234				hypothetical protein						E. coli 4	CDS	1242	yihS	5.3.1.31	COG2942	Sulfoquinovose isomerase
	E. coli 4	CDS	1332	dlsT		COG0814	putative serine transporter								E. coli 4	CDS	417	prr_1	1.2.1.19	COG1012	Gamma-aminobutyraldehyde dehydrogenase						E. coli 4	CDS	879	yihT	4.1.2.57	COG3684	Sulfofructosephosphate aldolase
	E. coli 4	CDS	1311				hypothetical protein								E. coli 4	CDS	501	prr_2	1.2.1.19	COG1012	Gamma-aminobutyraldehyde dehydrogenase						E. coli 4	CDS	897	yihU	1.1.1.373	COG2084	3-sulfolactaldehyde reductase
	E. coli 4	CDS	165				hypothetical protein								E. coli 4	CDS	294	ydcV_1			Inner membrane ABC transporter permease protein YdcV						E. coli 4	CDS	897	yihV	2.7.1.184		Sulfofructose kinase
	E. coli 4	CDS	702	yhaK		COG1741	Pirin-like protein YhaK								E. coli 4	CDS	435	ydcV_2			Inner membrane ABC transporter permease protein YdcV						E. coli 4	CDS	786	csqR		COG1349	HTH-type transcriptional repressor CsqR
	E. coli 4	CDS	897	yhaJ_1			HTH-type transcriptional regulator YhaJ								E. coli 4	CDS	450	ydcU_1		COG1176	Inner membrane ABC transporter permease protein YdcU						E. coli 4	CDS	600	yihX	3.1.3.10	COG1011	Alpha-D-glucose 1-phosphate phosphatase YihX
	E. coli 4	CDS	357	yhaI		COG3152	Inner membrane protein YhaI								E. coli 4	CDS	171				hypothetical protein						E. coli 4	CDS	873				hypothetical protein
	E. coli 4	CDS	366	yhaH		COG3152	Inner membrane protein YhaH								E. coli 4	CDS	273	ydcU_2		COG1176	Inner membrane ABC transporter permease protein YdcU						E. coli 4	CDS	438	dtd	3.1.1.96	COG1490	D-aminoacyl-tRNA deacylase
	E. coli 4	CDS	987	yqjG	1.8.5.7	COG0435	Glutathionyl-hydroquinone reductase YqjG								E. coli 4	CDS	111				hypothetical protein						E. coli 4	CDS	942				hypothetical protein
	E. coli 4	CDS	483	yqjF		COG2259	Inner membrane protein YqjF								E. coli 4	CDS	165				hypothetical protein						E. coli 4	CDS	378			COG1662	IS1 family transposase IS1A
	E. coli 4	CDS	300				hypothetical protein								E. coli 4	CDS	732	btuD_1	7.6.2.8		Vitamin B12 import ATP-binding protein BtuD						E. coli 4	CDS	276			COG1662	IS1 family transposase IS1A
	E. coli 4	CDS	405	yqjE		COG5393	Inner membrane protein YqjE								E. coli 4	CDS	840	ydcS_1	2.3.1.-		Bifunctional polyhydroxybutyrate synthase / ABC transporter periplasmic binding protein						E. coli 4	CDS	783	ligB_2	6.5.1.2	COG0272	DNA ligase B
	E. coli 4	CDS	306	yqjD		COG4575	putative protein YqjD								E. coli 4	CDS	303	ydcS_2	2.3.1.-		Bifunctional polyhydroxybutyrate synthase / ABC transporter periplasmic binding protein						E. coli 4	CDS	618				hypothetical protein
	E. coli 4	CDS	369	yqjC			Protein YqjC								E. coli 4	CDS	951	lysN	2.6.1.39	COG1167	2-aminoadipate transaminase						E. coli 4	CDS	825				hypothetical protein
	E. coli 4	CDS	384	mzrA			Modulator protein MzrA								E. coli 4	CDS	153				hypothetical protein						E. coli 4	CDS	864				hypothetical protein
	E. coli 4	CDS	663	yqjA		COG0586	Inner membrane protein YqjA								E. coli 4	CDS	165	hicB		COG1598	Antitoxin HicB						E. coli 4	CDS	717	rph	2.7.7.56		Ribonuclease PH
	E. coli 4	CDS	777	lldR_1		COG2186	Putative L-lactate dehydrogenase operon regulatory protein								E. coli 4	CDS	330				hypothetical protein						E. coli 4	CDS	642	pyrE	2.4.2.10	COG0461	Orotate phosphoribosyltransferase
	E. coli 4	CDS	1299	exuT			Hexuronate transporter								E. coli 4	CDS	177	hicA	3.1.-.-		putative mRNA interferase toxin HicA						E. coli 4	CDS	597	slmA			Nucleoid occlusion factor SlmA
	E. coli 4	CDS	1413	uxaC	5.3.1.12	COG1904	Uronate isomerase								E. coli 4	CDS	231				hypothetical protein						E. coli 4	CDS	459	dut_1	3.6.1.23	COG0756	Deoxyuridine 5'-triphosphate nucleotidohydrolase
	E. coli 4	CDS	1488	uxaA	4.2.1.7	COG2721	Altronate dehydratase								E. coli 4	CDS	603	rlhA_1		COG0826	23S rRNA 5-hydroxycytidine synthase						E. coli 4	CDS	1221	coaBC		COG0452	Coenzyme A biosynthesis bifunctional protein CoaBC
	E. coli 4	CDS	552	ygjV			Inner membrane protein YgjV								E. coli 4	CDS	804	rlhA_2		COG0826	23S rRNA 5-hydroxycytidine synthase						E. coli 4	CDS	669				hypothetical protein
	E. coli 4	CDS	1245	sstT		COG3633	Serine/threonine transporter SstT								E. coli 4	CDS	525	rlhA_3		COG0826	23S rRNA 5-hydroxycytidine synthase						E. coli 4	CDS	237	rpmB		COG0227	50S ribosomal protein L28
	E. coli 4	CDS	966	alx_1		COG0861	Putative membrane-bound redox modulator Alx								E. coli 4	CDS	210				hypothetical protein						E. coli 4	CDS	168	rpmG		COG0267	50S ribosomal protein L33
	E. coli 4	CDS	987	iolU	1.1.1.371	COG0673	scyllo-inositol 2-dehydrogenase (NADP(+)) IolU								E. coli 4	CDS	363	sutR		COG1396	HTH-type transcriptional regulator SutR						E. coli 4	CDS	810	mutM	3.2.2.23	COG0266	Formamidopyrimidine-DNA glycosylase
	E. coli 4	CDS	684				hypothetical protein								E. coli 4	CDS	264				hypothetical protein						E. coli 4	CDS	480	coaD	2.7.7.3	COG0669	Phosphopantetheine adenylyltransferase
	E. coli 4	CDS	504	ygjP	3.6.1.-	COG1451	UTP pyrophosphatase								E. coli 4	CDS	315	ydcO_1		COG3135	Inner membrane protein YdcO						E. coli 4	CDS	1278	waaA	2.4.99.12	COG1519	3-deoxy-D-manno-octulosonic acid transferase
	E. coli 4	CDS	1137	rlmG	2.1.1.174	COG2813	Ribosomal RNA large subunit methyltransferase G								E. coli 4	CDS	279	ydcO_2		COG3135	Inner membrane protein YdcO						E. coli 4	CDS	1059	rfaQ	2.-.-.-	COG0859	Lipopolysaccharide core heptosyltransferase RfaQ
	E. coli 4	CDS	315	higB	3.1.-.-	COG4680	mRNA interferase HigB								E. coli 4	CDS	390				hypothetical protein						E. coli 4	CDS	1125	rfaG	2.4.-.-		Lipopolysaccharide core biosynthesis protein RfaG
	E. coli 4	CDS	417	higA		COG5499	Antitoxin HigA								E. coli 4	CDS	474	tehB	2.1.1.265	COG0500	Tellurite methyltransferase						E. coli 4	CDS	798	rfaP	2.7.1.-		Lipopolysaccharide core heptose(I) kinase RfaP
	E. coli 4	CDS	2019	fadH	1.3.1.34	COG0446	2,4-dienoyl-CoA reductase								E. coli 4	CDS	189				hypothetical protein						E. coli 4	CDS	1008	gspA_1		COG1442	General stress protein A
	E. coli 4	CDS	2352	ygjK	3.2.1.-		Glucosidase YgjK								E. coli 4	CDS	993	tehA		COG1275	Tellurite resistance protein TehA						E. coli 4	CDS	708	rfaY	2.7.1.-		Lipopolysaccharide core heptose(II) kinase RfaY
	E. coli 4	CDS	1071				hypothetical protein								E. coli 4	CDS	912				hypothetical protein						E. coli 4	CDS	1014	gspA_2		COG1442	General stress protein A
	E. coli 4	CDS	585	ygjI_1		COG0531	Inner membrane transporter YgjI								E. coli 4	CDS	540	rimL	2.3.1.-	COG1670	Ribosomal-protein-serine acetyltransferase						E. coli 4	CDS	1143	mshA_1	2.4.1.250		D-inositol-3-phosphate glycosyltransferase
	E. coli 4	CDS	849	ygjI_2		COG0531	Inner membrane transporter YgjI								E. coli 4	CDS	174				hypothetical protein						E. coli 4	CDS	1209				hypothetical protein
	E. coli 4	CDS	450	ebgC		COG2731	Evolved beta-galactosidase subunit beta								E. coli 4	CDS	384	mdoD_1			Glucans biosynthesis protein D						E. coli 4	CDS	993	rfaC	2.-.-.-	COG0859	Lipopolysaccharide heptosyltransferase 1
	E. coli 4	CDS	3093	ebgA	3.2.1.23	COG3250	Evolved beta-galactosidase subunit alpha								E. coli 4	CDS	1146	mdoD_2		COG3131	Glucans biosynthesis protein D						E. coli 4	CDS	1047	rfaF	2.-.-.-	COG0859	ADP-heptose--LPS heptosyltransferase 2
	E. coli 4	CDS	984	melR_1		COG1609	HTH-type transcriptional repressor MelR								E. coli 4	CDS	801			COG5383	putative protein						E. coli 4	CDS	933	hldD	5.1.3.20	COG0451	ADP-L-glycero-D-manno-heptose-6-epimerase
	E. coli 4	CDS	333	ygjH		COG0073	tRNA-binding protein YgjH								E. coli 4	CDS	489			COG5383	putative protein						E. coli 4	CDS	873	htrL			Protein HtrL
	E. coli 4	CDS	1491	patA	2.6.1.82	COG4992	Putrescine aminotransferase								E. coli 4	CDS	768	catM			HTH-type transcriptional regulator CatM						E. coli 4	CDS	1197	kbl	2.3.1.29	COG0156	2-amino-3-ketobutyrate coenzyme A ligase
	E. coli 4	CDS	1521	aer		COG0840	Aerotaxis receptor								E. coli 4	CDS	1413	trg		COG0840	Methyl-accepting chemotaxis protein III						E. coli 4	CDS	1026	tdh_1	1.1.1.103	COG1063	L-threonine 3-dehydrogenase
	E. coli 4	CDS	624	yqjI		COG1695	Transcriptional regulator YqjI								E. coli 4	CDS	186				hypothetical protein						E. coli 4	CDS	1035	arnC_1	2.4.2.53		Undecaprenyl-phosphate 4-deoxy-4-formamido-L-arabinose transferase
	E. coli 4	CDS	765	yqjH	1.16.1.9	COG2375	NADPH-dependent ferric-chelate reductase								E. coli 4	CDS	171				hypothetical protein						E. coli 4	CDS	960				hypothetical protein
	E. coli 4	tRNA	76				tRNA-Met(cat)								E. coli 4	CDS	531	cybB		COG3038	Cytochrome b561						E. coli 4	CDS	1260	envC		COG4942	Murein hydrolase activator EnvC
	E. coli 4	CDS	507	mug	3.2.2.28	COG3663	G/U mismatch-specific DNA glycosylase								E. coli 4	CDS	354	epd_1	1.2.1.72		D-erythrose-4-phosphate dehydrogenase						E. coli 4	CDS	1545	gpmI	5.4.2.12	COG0696	2,3-bisphosphoglycerate-independent phosphoglycerate mutase
	E. coli 4	CDS	1842	rpoD		COG0568	RNA polymerase sigma factor RpoD								E. coli 4	CDS	405	gap	1.2.1.12		Glyceraldehyde-3-phosphate dehydrogenase						E. coli 4	CDS	432	yibN		COG0607	putative protein YibN
	E. coli 4	CDS	1746	dnaG	2.7.7.-	COG0358	DNA primase								E. coli 4	CDS	252	gapA1	1.2.1.12		Glyceraldehyde-3-phosphate dehydrogenase 1						E. coli 4	CDS	252	grxC		COG0695	Glutaredoxin 3
	E. coli 4	CDS	216	rpsU		COG0828	30S ribosomal protein S21								E. coli 4	CDS	426	aldA_1	1.2.1.22	COG1012	Lactaldehyde dehydrogenase						E. coli 4	CDS	468	secB		COG1952	Protein-export protein SecB
	E. coli 4	CDS	1014	tsaD	2.3.1.234	COG0533	tRNA N6-adenosine threonylcarbamoyltransferase								E. coli 4	CDS	723	aldA_2	1.2.1.22	COG1012	Lactaldehyde dehydrogenase						E. coli 4	CDS	1020	gpsA	1.1.1.94	COG0240	Glycerol-3-phosphate dehydrogenase [NAD(P)+]
	E. coli 4	CDS	1464	ttdT_1		COG0471	L-tartrate/succinate antiporter								E. coli 4	CDS	339	ydcF		COG1434	Protein YdcF						E. coli 4	CDS	822	cysE_1	2.3.1.30	COG1045	Serine acetyltransferase
	E. coli 4	CDS	606	ttdB	4.2.1.32	COG1838	L(+)-tartrate dehydratase subunit beta								E. coli 4	CDS	411				hypothetical protein						E. coli 4	CDS	474	trmL	2.1.1.207	COG0219	tRNA (cytidine(34)-2'-O)-methyltransferase
	E. coli 4	CDS	912	ttdA	4.2.1.32	COG1951	L(+)-tartrate dehydratase subunit alpha								E. coli 4	CDS	981				hypothetical protein						E. coli 4	CDS	1191	lldD_1	1.1.-.-	COG1304	L-lactate dehydrogenase
	E. coli 4	CDS	933	dmlR_1			HTH-type transcriptional regulator DmlR								E. coli 4	CDS	174				hypothetical protein						E. coli 4	CDS	777	lldR_1		COG2186	Putative L-lactate dehydrogenase operon regulatory protein
	E. coli 4	CDS	618	plsY	2.3.1.15	COG0344	putative glycerol-3-phosphate acyltransferase								E. coli 4	CDS	501				hypothetical protein						E. coli 4	CDS	1656	lldP_1		COG1620	L-lactate permease
	E. coli 4	CDS	369	folB	4.1.2.25	COG1539	Dihydroneopterin aldolase								E. coli 4	CDS	687				hypothetical protein						E. coli 4	CDS	363	yibL			putative protein YibL
	E. coli 4	CDS	822	uppP	3.6.1.27	COG1968	Undecaprenyl-diphosphatase								E. coli 4	CDS	909	hrpA	3.6.4.13	COG1643	ATP-dependent RNA helicase HrpA						E. coli 4	CDS	210				hypothetical protein
	E. coli 4	CDS	1239	cca		COG0617	Multifunctional CCA protein								E. coli 4	CDS	153				hypothetical protein						E. coli 4	CDS	588	mtlR		COG3722	Mannitol operon repressor
	E. coli 4	CDS	621				hypothetical protein								E. coli 4	CDS	168				hypothetical protein						E. coli 4	CDS	1149	mtlD	1.1.1.17	COG0246	Mannitol-1-phosphate 5-dehydrogenase
	E. coli 4	CDS	1302	ygiF	3.6.1.25	COG3025	Inorganic triphosphatase								E. coli 4	CDS	165				hypothetical protein						E. coli 4	CDS	1914	mtlA_1		COG2213	PTS system mannitol-specific EIICBA component
	E. coli 4	CDS	2841	glnE		COG1391	Bifunctional glutamine synthetase adenylyltransferase/adenylyl-removing enzyme								E. coli 4	CDS	399	azoR_1	1.7.1.17	COG1182	FMN-dependent NADH-azoreductase						E. coli 4	CDS	363	yiaW_1			Inner membrane protein YiaW
	E. coli 4	CDS	1434	hldE		COG2870	Bifunctional protein HldE								E. coli 4	CDS	150	azoR_2	1.7.1.17	COG1182	FMN-dependent NADH-azoreductase						E. coli 4	CDS	1137	yibH		COG1566	Inner membrane protein YibH
	E. coli 4	CDS	1662	yqiK_1		COG2268	Inner membrane protein YqiK								E. coli 4	CDS	213	ynbD_1		COG0671	putative protein YnbD						E. coli 4	CDS	462				hypothetical protein
	E. coli 4	CDS	630	yqiJ			Inner membrane protein YqiJ								E. coli 4	CDS	360	ynbD_2		COG0671	putative protein YnbD						E. coli 4	CDS	939				hypothetical protein
	E. coli 4	CDS	201	glgS			Surface composition regulator								E. coli 4	CDS	162	ynbC_1		COG2267	putative protein YnbC						E. coli 4	CDS	843	yibA_1			Protein YibA
	E. coli 4	CDS	1065				hypothetical protein								E. coli 4	CDS	651	ynbC_2		COG2267	putative protein YnbC						E. coli 4	CDS	4134	rhsC_1		COG3209	Protein RhsC
	E. coli 4	CDS	372	papD_1		COG3121	Chaperone protein PapD								E. coli 4	CDS	369	ynbC_3		COG2267	putative protein YnbC						E. coli 4	CDS	609	yibF		COG0625	putative GST-like protein YibF
	E. coli 4	CDS	432				hypothetical protein								E. coli 4	CDS	420				hypothetical protein						E. coli 4	CDS	1392	selA	2.9.1.1	COG1921	L-seryl-tRNA(Sec) selenium transferase
	E. coli 4	CDS	2514	papC_2		COG3188	Outer membrane usher protein PapC								E. coli 4	CDS	426				hypothetical protein						E. coli 4	CDS	1845	selB		COG3276	Selenocysteine-specific elongation factor
	E. coli 4	CDS	552	ybgD_1			putative fimbrial-like protein YbgD								E. coli 4	CDS	96				hypothetical protein						E. coli 4	CDS	1032	adhB	1.1.1.1		Alcohol dehydrogenase 2
	E. coli 4	CDS	291	ubiK		COG2960	Ubiquinone biosynthesis accessory factor UbiK								E. coli 4	CDS	195				hypothetical protein						E. coli 4	CDS	1539	aldB	1.2.1.-	COG1012	Aldehyde dehydrogenase B
	E. coli 4	CDS	654	ribB	4.1.99.12	COG0108	3,4-dihydroxy-2-butanone 4-phosphate synthase								E. coli 4	CDS	765				hypothetical protein						E. coli 4	CDS	213				hypothetical protein
	E. coli 4	CDS	171	yqiD			Protein YqiD								E. coli 4	CDS	324				hypothetical protein						E. coli 4	CDS	324	yiaW_2			Inner membrane protein YiaW
	E. coli 4	CDS	774	zupT		COG0428	Zinc transporter ZupT								E. coli 4	CDS	174				hypothetical protein						E. coli 4	CDS	1137	yiaV		COG1566	Inner membrane protein YiaV
	E. coli 4	CDS	816	ygiD	1.13.11.29	COG3384	4,5-DOPA dioxygenase extradiol								E. coli 4	CDS	585	pdxI_1	1.1.1.65		Pyridoxine 4-dehydrogenase						E. coli 4	CDS	975				hypothetical protein
	E. coli 4	CDS	1161	ygiC	6.3.1.-	COG0754	Putative acid--amine ligase YgiC								E. coli 4	CDS	273	pdxI_2	1.1.1.65		Pyridoxine 4-dehydrogenase						E. coli 4	CDS	741	mipA_1		COG3713	MltA-interacting protein
	E. coli 4	CDS	672				hypothetical protein								E. coli 4	CDS	330				hypothetical protein						E. coli 4	CDS	696	sgbE	5.1.3.4	COG0235	L-ribulose-5-phosphate 4-epimerase SgbE
	E. coli 4	CDS	1482	tolC		COG1538	Outer membrane protein TolC								E. coli 4	CDS	393				hypothetical protein						E. coli 4	CDS	861	ulaE_1	5.1.3.22	COG3623	L-ribulose-5-phosphate 3-epimerase UlaE
	E. coli 4	CDS	630	nudF	3.6.1.13		ADP-ribose pyrophosphatase								E. coli 4	CDS	1110				hypothetical protein						E. coli 4	CDS	663	sgbH	4.1.1.85	COG0269	3-keto-L-gulonate-6-phosphate decarboxylase SgbH
	E. coli 4	CDS	423				hypothetical protein								E. coli 4	CDS	177				hypothetical protein						E. coli 4	CDS	1497	lyx	2.7.1.-	COG1070	L-xylulose/3-keto-L-gulonate kinase
	E. coli 4	CDS	828	cpdA	3.1.4.53	COG1409	3',5'-cyclic adenosine monophosphate phosphodiesterase CpdA								E. coli 4	CDS	2298				hypothetical protein						E. coli 4	CDS	987	yiaO		COG1638	2,3-diketo-L-gulonate-binding periplasmic protein YiaO
	E. coli 4	CDS	582				hypothetical protein								E. coli 4	CDS	855				hypothetical protein						E. coli 4	CDS	1278	siaM		COG1593	Sialic acid TRAP transporter large permease protein SiaM
	E. coli 4	CDS	1893	parE	5.6.2.2	COG0187	DNA topoisomerase 4 subunit B								E. coli 4	CDS	210				hypothetical protein						E. coli 4	CDS	474	yiaM		COG3090	2,3-diketo-L-gulonate TRAP transporter small permease protein YiaM
	E. coli 4	CDS	315	ygiN	1.-.-.-	COG1359	putative quinol monooxygenase YgiN								E. coli 4	CDS	186				hypothetical protein						E. coli 4	CDS	468	yhcH_1		COG2731	putative protein YhcH
	E. coli 4	CDS	582	mdaB	1.6.5.10	COG2249	NADPH:quinone oxidoreductase MdaB								E. coli 4	CDS	1203				hypothetical protein						E. coli 4	CDS	999	dlgD	1.1.1.130	COG2055	2,3-diketo-L-gulonate reductase
	E. coli 4	CDS	1350	qseC	2.7.13.3		Sensor protein QseC								E. coli 4	CDS	807				hypothetical protein						E. coli 4	CDS	849	yiaJ		COG1414	DNA-binding transcriptional repressor YiaJ
	E. coli 4	CDS	660	qseB			Transcriptional regulatory protein QseB								E. coli 4	CDS	390				hypothetical protein						E. coli 4	CDS	474	hyfA_1	1.-.-.-	COG1142	Hydrogenase-4 component A
	E. coli 4	CDS	393	ygiW_1		COG3111	Protein YgiW								E. coli 4	CDS	102	ldhA_1	1.1.1.28	COG1052	D-lactate dehydrogenase						E. coli 4	CDS	1254	avtA	2.6.1.66	COG3977	Valine--pyruvate aminotransferase
	E. coli 4	CDS	483	sbmC_1			DNA gyrase inhibitor								E. coli 4	CDS	813	ldhA_2	1.1.1.28	COG1052	D-lactate dehydrogenase						E. coli 4	CDS	2031	malS	3.2.1.1	COG0366	Periplasmic alpha-amylase
	E. coli 4	CDS	297	mqsR	3.1.-.-		mRNA interferase toxin MqsR								E. coli 4	CDS	180	hslJ_1		COG3187	Heat shock protein HslJ						E. coli 4	CDS	825				hypothetical protein
	E. coli 4	CDS	396	mqsA		COG1396	Antitoxin MqsA								E. coli 4	CDS	246	hslJ_2		COG3187	Heat shock protein HslJ						E. coli 4	CDS	1179	xylR			Xylose operon regulatory protein
	E. coli 4	CDS	1608	ygiS		COG4166	putative deoxycholate-binding periplasmic protein YgiS								E. coli 4	CDS	267				hypothetical protein						E. coli 4	CDS	1182	xylH		COG4214	Xylose transport system permease protein XylH
	E. coli 4	CDS	2259	parC	5.6.2.2	COG0188	DNA topoisomerase 4 subunit A								E. coli 4	CDS	852	nifJ_1	1.2.7.-	COG0674	Pyruvate-flavodoxin oxidoreductase						E. coli 4	CDS	1542	xylG	7.5.2.10	COG1129	Xylose import ATP-binding protein XylG
	E. coli 4	CDS	738	plsC	2.3.1.51	COG0204	1-acyl-sn-glycerol-3-phosphate acyltransferase								E. coli 4	CDS	609		1.2.7.1	COG0674	Pyruvate:ferredoxin oxidoreductase						E. coli 4	CDS	993	xylF		COG4213	D-xylose-binding periplasmic protein
	E. coli 4	CDS	1413	ftsP		COG2132	Cell division protein FtsP								E. coli 4	CDS	219		1.2.7.1	COG0674	Pyruvate:ferredoxin oxidoreductase						E. coli 4	CDS	1323	xylA	5.3.1.5		Xylose isomerase
	E. coli 4	CDS	2220				hypothetical protein								E. coli 4	CDS	555				hypothetical protein						E. coli 4	CDS	1455	xylB_1	2.7.1.17	COG1070	Xylulose kinase
	E. coli 4	CDS	258	lpp1			Major outer membrane lipoprotein Lpp 1								E. coli 4	CDS	1398	nifJ_2	1.2.7.-	COG0674	Pyruvate-flavodoxin oxidoreductase						E. coli 4	CDS	342	yiaB		COG4682	Inner membrane protein YiaB
	E. coli 4	CDS	927				hypothetical protein								E. coli 4	CDS	117	ompC_1		COG3203	Outer membrane porin C						E. coli 4	CDS	438	yiaA		COG4682	Inner membrane protein YiaA
	E. coli 4	CDS	828	dkgA	1.1.1.274	COG0656	2,5-diketo-D-gluconic acid reductase A								E. coli 4	CDS	333	ompN_1		COG3203	Outer membrane porin N						E. coli 4	CDS	996	wecH	2.3.1.-	COG3274	O-acetyltransferase WecH
	E. coli 4	CDS	1164	yqhD	1.1.1.-	COG1979	Alcohol dehydrogenase YqhD								E. coli 4	CDS	366	ompN_2		COG3203	Outer membrane porin N						E. coli 4	CDS	300				hypothetical protein
	E. coli 4	CDS	957	rhaS_1			HTH-type transcriptional activator RhaS								E. coli 4	CDS	330	uspF		COG0589	Universal stress protein F						E. coli 4	CDS	912	glyQ	6.1.1.14	COG0752	Glycine--tRNA ligase alpha subunit
	E. coli 4	CDS	660	yghB		COG0586	Inner membrane protein YghB								E. coli 4	CDS	141				hypothetical protein						E. coli 4	CDS	2070	glyS	6.1.1.14	COG0751	Glycine--tRNA ligase beta subunit
	E. coli 4	CDS	1188	metC	4.4.1.13	COG0626	Cystathionine beta-lyase MetC								E. coli 4	CDS	342				hypothetical protein						E. coli 4	CDS	852				IS3 family transposase IS150
	E. coli 4	CDS	735	exbB		COG0811	Biopolymer transport protein ExbB								E. coli 4	CDS	249				hypothetical protein						E. coli 4	CDS	522				IS3 family transposase IS103
	E. coli 4	CDS	426	exbD		COG0848	Biopolymer transport protein ExbD								E. coli 4	CDS	330				hypothetical protein						E. coli 4	CDS	153	hokA			Protein HokA
	E. coli 4	CDS	885	yghA	1.-.-.-		putative oxidoreductase YghA								E. coli 4	CDS	1215				hypothetical protein						E. coli 4	CDS	213	cspA		COG1278	Cold shock protein CspA
	E. coli 4	CDS	495				hypothetical protein								E. coli 4	CDS	267				hypothetical protein						E. coli 4	CDS	291				hypothetical protein
	E. coli 4	CDS	1041	gpr	1.1.1.-	COG0667	L-glyceraldehyde 3-phosphate reductase								E. coli 4	CDS	600	ompX_2		COG3637	Outer membrane protein X						E. coli 4	CDS	711				hypothetical protein
	E. coli 4	CDS	144	yqhI			Protein YqhI								E. coli 4	CDS	216				hypothetical protein						E. coli 4	CDS	975	ghrB	1.1.1.79	COG1052	Glyoxylate/hydroxypyruvate reductase B
	E. coli 4	CDS	354				hypothetical protein								E. coli 4	CDS	696				hypothetical protein						E. coli 4	CDS	660	yiaD		COG2885	putative lipoprotein YiaD
	E. coli 4	CDS	411				hypothetical protein								E. coli 4	CDS	90				hypothetical protein						E. coli 4	CDS	2280	bisC	1.-.-.-	COG0243	Biotin sulfoxide reductase
	E. coli 4	CDS	288				hypothetical protein								E. coli 4	CDS	1632				hypothetical protein						E. coli 4	CDS	441	yiaC	2.3.1.-	COG0454	Peptidyl-lysine N-acetyltransferase YiaC
	E. coli 4	CDS	1119	hybO	1.12.99.6	COG1740	Hydrogenase-2 small chain								E. coli 4	CDS	552				hypothetical protein						E. coli 4	CDS	564	tag	3.2.2.20	COG2818	DNA-3-methyladenine glycosylase 1
	E. coli 4	CDS	987	fdnH_1		COG0437	Formate dehydrogenase, nitrate-inducible, iron-sulfur subunit								E. coli 4	CDS	717				hypothetical protein						E. coli 4	CDS	699				hypothetical protein
	E. coli 4	CDS	1179	hybB		COG5557	putative Ni/Fe-hydrogenase 2 b-type cytochrome subunit								E. coli 4	CDS	228				hypothetical protein						E. coli 4	CDS	1209	yhjX			putative MFS-type transporter YhjX
	E. coli 4	CDS	1704	hybC	1.12.99.6	COG0374	Hydrogenase-2 large chain								E. coli 4	CDS	231				hypothetical protein						E. coli 4	CDS	1692	eptB	2.7.8.42	COG2194	Kdo(2)-lipid A phosphoethanolamine 7''-transferase
	E. coli 4	CDS	495	hybD	3.4.23.-	COG0680	Hydrogenase 2 maturation protease								E. coli 4	CDS	162				hypothetical protein						E. coli 4	tRNA	77				tRNA-Pro(cgg)
	E. coli 4	CDS	489	hybE			Hydrogenase-2 operon protein HybE								E. coli 4	CDS	318				hypothetical protein						E. coli 4	CDS	1608	dppA		COG0747	Periplasmic dipeptide transport protein
	E. coli 4	CDS	342	hybF		COG0375	Hydrogenase maturation factor HybF								E. coli 4	CDS	204				hypothetical protein						E. coli 4	CDS	1020	dppB		COG0601	Dipeptide transport system permease protein DppB
	E. coli 4	CDS	249	hybG		COG0298	Hydrogenase maturation factor HybG								E. coli 4	CDS	246				hypothetical protein						E. coli 4	CDS	903	dppC		COG1173	Dipeptide transport system permease protein DppC
	E. coli 4	CDS	867	yghU	1.8.4.-	COG0625	Disulfide-bond oxidoreductase YghU								E. coli 4	CDS	99				hypothetical protein						E. coli 4	CDS	984	dppD		COG0444	Dipeptide transport ATP-binding protein DppD
	E. coli 4	CDS	1860	gss		COG0754	Bifunctional glutathionylspermidine synthetase/amidase								E. coli 4	CDS	279				hypothetical protein						E. coli 4	CDS	1005	oppF		COG4608	Oligopeptide transport ATP-binding protein OppF
	E. coli 4	CDS	1500	pitA_1		COG0306	Low-affinity inorganic phosphate transporter 1								E. coli 4	CDS	315				hypothetical protein						E. coli 4	CDS	1272	yhjV		COG0814	Inner membrane transport protein YhjV
	E. coli 4	CDS	693	tmk_1	2.7.4.9		Thymidylate kinase								E. coli 4	CDS	291				hypothetical protein						E. coli 4	CDS	108	ldrD			Small toxic polypeptide LdrD
	E. coli 4	CDS	699				hypothetical protein								E. coli 4	CDS	297				hypothetical protein						E. coli 4	CDS	1680	bcsG			Cellulose biosynthesis protein BcsG
	E. coli 4	CDS	759				hypothetical protein								E. coli 4	CDS	252				hypothetical protein						E. coli 4	CDS	192				hypothetical protein
	E. coli 4	CDS	1350				hypothetical protein								E. coli 4	CDS	180				hypothetical protein						E. coli 4	CDS	1029	bcsE			Cyclic di-GMP binding protein BcsE
	E. coli 4	CDS	825				hypothetical protein								E. coli 4	CDS	99				hypothetical protein						E. coli 4	CDS	276			COG1662	IS1 family transposase IS1A
	E. coli 4	CDS	561	ytfJ_1		COG3054	putative protein YtfJ								E. coli 4	CDS	561				hypothetical protein						E. coli 4	CDS	378			COG1662	IS1 family transposase IS1A
	E. coli 4	CDS	1071				hypothetical protein								E. coli 4	CDS	906				hypothetical protein						E. coli 4	CDS	480	bcsB			Cyclic di-GMP-binding protein
	E. coli 4	CDS	1080	lptG_1		COG0795	Lipopolysaccharide export system permease protein LptG								E. coli 4	CDS	963				hypothetical protein						E. coli 4	CDS	1107	bcsZ	3.2.1.4	COG3405	Endoglucanase
	E. coli 4	CDS	1173	bioF_1	2.3.1.47		8-amino-7-oxononanoate synthase								E. coli 4	CDS	684				hypothetical protein						E. coli 4	CDS	3474	bcsC		COG0457	Cellulose synthase operon protein C
	E. coli 4	CDS	249	acpP_1			Acyl carrier protein								E. coli 4	CDS	507				hypothetical protein						E. coli 4	CDS	1950	pdeK	3.1.4.52		putative cyclic di-GMP phosphodiesterase PdeK
	E. coli 4	CDS	915	oleD_1	1.1.1.412	COG0451	2-alkyl-3-oxoalkanoate reductase								E. coli 4	CDS	780	merA_3	1.16.1.1	COG1249	Mercuric reductase						E. coli 4	CDS	1287	dctA		COG1301	Aerobic C4-dicarboxylate transport protein
	E. coli 4	CDS	1722		6.2.1.-	COG0318	Long-chain-fatty-acid--AMP ligase FadD26								E. coli 4	CDS	720	merA_4	1.16.1.1		Mercuric reductase						E. coli 4	CDS	1497	yhjJ		COG0612	Protein YhjJ
	E. coli 4	CDS	1143	yghO			Protein YghO								E. coli 4	CDS	363				hypothetical protein						E. coli 4	CDS	930	kdgK_1	2.7.1.45	COG0524	2-dehydro-3-deoxygluconokinase
	E. coli 4	CDS	765	glcC		COG2186	Glc operon transcriptional activator								E. coli 4	CDS	237				hypothetical protein						E. coli 4	CDS	768	pdeH	3.1.4.52		Cyclic di-GMP phosphodiesterase PdeH
	E. coli 4	CDS	1500		1.-.-.-	COG0277	putative FAD-linked oxidoreductase								E. coli 4	CDS	708			COG2200	putative signaling protein						E. coli 4	CDS	2061				hypothetical protein
	E. coli 4	CDS	1053				hypothetical protein								E. coli 4	CDS	222				hypothetical protein						E. coli 4	CDS	1323	yhjE			Inner membrane metabolite transport protein YhjE
	E. coli 4	CDS	1224	lutA_1			Lactate utilization protein A								E. coli 4	CDS	1113				hypothetical protein						E. coli 4	CDS	1014	yhjD		COG1295	Inner membrane protein YhjD
	E. coli 4	CDS	405				hypothetical protein								E. coli 4	CDS	222				hypothetical protein						E. coli 4	CDS	972	dmlR_1			HTH-type transcriptional regulator DmlR
	E. coli 4	CDS	2172	glcB	2.3.3.9	COG2225	Malate synthase G								E. coli 4	CDS	861				hypothetical protein						E. coli 4	CDS	603	yhjB			Putative HTH-type transcriptional regulator YhjB
	E. coli 4	CDS	1683	glcA		COG1620	Glycolate permease GlcA								E. coli 4	CDS	1242				hypothetical protein						E. coli 4	CDS	1650	treF	3.2.1.28	COG1626	Cytoplasmic trehalase
	E. coli 4	CDS	4563				hypothetical protein								E. coli 4	CDS	372				IS21 family transposase IS1326						E. coli 4	CDS	1398				hypothetical protein
	E. coli 4	CDS	810	pppA		COG1989	Prepilin peptidase PppA								E. coli 4	CDS	216				IS21 family transposase IS1326						E. coli 4	CDS	1401	gadA	4.1.1.15	COG0076	Glutamate decarboxylase alpha
	E. coli 4	CDS	411	yghG			Lipoprotein YghG								E. coli 4	CDS	396				hypothetical protein						E. coli 4	CDS	825	gadX_1			HTH-type transcriptional regulator GadX
	E. coli 4	CDS	819	gspC2			Type II secretion system protein C 2								E. coli 4	CDS	273				hypothetical protein						E. coli 4	CDS	729	gadW			HTH-type transcriptional regulator GadW
	E. coli 4	CDS	2061	gspD2			Secretin GspD 2								E. coli 4	CDS	591	folP_2	2.5.1.15	COG0294	Dihydropteroate synthase						E. coli 4	CDS	282				hypothetical protein
	E. coli 4	CDS	1494	epsE_2		COG2804	Type II secretion system protein E								E. coli 4	CDS	282	ebrA			Multidrug resistance protein EbrA						E. coli 4	CDS	3114	mdtF		COG0841	Multidrug resistance protein MdtF
	E. coli 4	CDS	1224	epsF_2		COG1459	Type II secretion system protein F								E. coli 4	CDS	963				hypothetical protein						E. coli 4	CDS	1158	mdtE			Multidrug resistance protein MdtE
	E. coli 4	CDS	456	epsG		COG2165	Type II secretion system protein G								E. coli 4	CDS	234				hypothetical protein						E. coli 4	CDS	279				hypothetical protein
	E. coli 4	CDS	564	epsH			Type II secretion system protein H								E. coli 4	CDS	1530				hypothetical protein						E. coli 4	CDS	528	gadE			Transcriptional regulator GadE
	E. coli 4	CDS	372				hypothetical protein								E. coli 4	CDS	483	groL_1		COG0459	60 kDa chaperonin						E. coli 4	CDS	573	hdeD		COG3247	Protein HdeD
	E. coli 4	CDS	600	xcpW		COG4795	Type II secretion system protein J								E. coli 4	CDS	1011				hypothetical protein						E. coli 4	CDS	333	hdeA			Acid stress chaperone HdeA
	E. coli 4	CDS	978	gspK_1		COG3156	Putative type II secretion system protein K								E. coli 4	CDS	171				hypothetical protein						E. coli 4	CDS	339	hdeB			Acid stress chaperone HdeB
	E. coli 4	CDS	1179				hypothetical protein								E. coli 4	CDS	435	groS_1			10 kDa chaperonin						E. coli 4	CDS	648				hypothetical protein
	E. coli 4	CDS	537	epsM		COG3149	Type II secretion system protein M								E. coli 4	CDS	801				hypothetical protein						E. coli 4	CDS	531	dctR		COG2771	HTH-type transcriptional regulator DctR
	E. coli 4	CDS	327				hypothetical protein								E. coli 4	CDS	519	ant1_1	2.7.7.47		Streptomycin 3''-adenylyltransferase						E. coli 4	CDS	567	slp_1		COG3065	Outer membrane protein Slp
	E. coli 4	CDS	264				hypothetical protein								E. coli 4	CDS	321				hypothetical protein						E. coli 4	CDS	1224				hypothetical protein
	E. coli 4	CDS	867				hypothetical protein								E. coli 4	CDS	534	xerC_1			Tyrosine recombinase XerC						E. coli 4	CDS	426	arsC	1.20.4.1		Arsenate reductase
	E. coli 4	CDS	198				hypothetical protein								E. coli 4	CDS	261				hypothetical protein						E. coli 4	CDS	1290	arsB		COG1055	Arsenical pump membrane protein
	E. coli 4	CDS	489				hypothetical protein								E. coli 4	CDS	276	xerC_2			Tyrosine recombinase XerC						E. coli 4	CDS	354				hypothetical protein
	E. coli 4	CDS	378	cbtA_1			Cytoskeleton-binding toxin CbtA								E. coli 4	CDS	501				hypothetical protein						E. coli 4	CDS	174				hypothetical protein
	E. coli 4	CDS	369	cbeA_1			Cytoskeleton bundling-enhancing antitoxin CbeA								E. coli 4	CDS	561	hin_2		COG1961	DNA-invertase hin						E. coli 4	CDS	1353	gor	1.8.1.7	COG1249	Glutathione reductase
	E. coli 4	CDS	648				hypothetical protein								E. coli 4	CDS	1404				Tn3 family transposase TnAs3						E. coli 4	CDS	843	rlmJ	2.1.1.266	COG2961	Ribosomal RNA large subunit methyltransferase J
	E. coli 4	CDS	222				hypothetical protein								E. coli 4	CDS	876				Tn3 family transposase TnAs3						E. coli 4	CDS	2043	prlC	3.4.24.70	COG0339	Oligopeptidase A
	E. coli 4	CDS	450				IS3 family transposase IS2								E. coli 4	CDS	492				hypothetical protein						E. coli 4	CDS	753	rsmJ	2.1.1.242		Ribosomal RNA small subunit methyltransferase J
	E. coli 4	CDS	1149				hypothetical protein								E. coli 4	CDS	255				hypothetical protein						E. coli 4	CDS	1470	dtpB		COG3104	Dipeptide and tripeptide permease B
	E. coli 4	CDS	795				IS21 family transposase ISEc62								E. coli 4	CDS	234				hypothetical protein						E. coli 4	CDS	435	uspA		COG0589	Universal stress protein A
	E. coli 4	CDS	375				hypothetical protein								E. coli 4	CDS	150				hypothetical protein						E. coli 4	CDS	336	uspB			Universal stress protein B
	E. coli 4	CDS	276				hypothetical protein								E. coli 4	CDS	345				hypothetical protein						E. coli 4	CDS	1500	pitA_1		COG0306	Low-affinity inorganic phosphate transporter 1
	E. coli 4	CDS	564				hypothetical protein								E. coli 4	CDS	147				hypothetical protein						E. coli 4	CDS	1203			COG2081	putative protein
	E. coli 4	CDS	174				hypothetical protein								E. coli 4	CDS	504				hypothetical protein						E. coli 4	CDS	1053	yhiM			Inner membrane protein YhiM
	E. coli 4	CDS	1824				hypothetical protein								E. coli 4	CDS	276				hypothetical protein						E. coli 4	CDS	1608				hypothetical protein
	E. coli 4	CDS	249				hypothetical protein								E. coli 4	CDS	525	cia_1			Colicin-Ia						E. coli 4	CDS	1623				hypothetical protein
	E. coli 4	CDS	1566				hypothetical protein								E. coli 4	CDS	936	cia_2			Colicin-Ia						E. coli 4	CDS	1068				hypothetical protein
	E. coli 4	CDS	1209	intA_2		COG0582	Prophage integrase IntA								E. coli 4	CDS	348				hypothetical protein						E. coli 4	CDS	2736	rbbA		COG0842	Ribosome-associated ATPase
	E. coli 4	CDS	987				hypothetical protein								E. coli 4	CDS	591				hypothetical protein						E. coli 4	CDS	1125	yhhJ		COG0842	Inner membrane transport permease YhhJ
	E. coli 4	CDS	324				hypothetical protein								E. coli 4	CDS	207				hypothetical protein						E. coli 4	CDS	1137				ISAs1 family transposase ISEc1
	E. coli 4	CDS	300				IS3 family transposase ISEc17								E. coli 4	CDS	330				hypothetical protein						E. coli 4	CDS	246	yibA_2			Protein YibA
	E. coli 4	CDS	867				IS3 family transposase IS3								E. coli 4	CDS	243				hypothetical protein						E. coli 4	CDS	384				hypothetical protein
	E. coli 4	CDS	1359	dgcT	2.7.7.65		putative diguanylate cyclase DgcT								E. coli 4	CDS	507	xerC_3			Tyrosine recombinase XerC						E. coli 4	CDS	4236	rhsC_2		COG3209	Protein RhsC
	E. coli 4	CDS	2424	pgaA			Poly-beta-1,6-N-acetyl-D-glucosamine export protein								E. coli 4	CDS	534				hypothetical protein						E. coli 4	CDS	402	nikR		COG0864	Nickel-responsive regulator
	E. coli 4	CDS	2019	pgaB	3.5.1.-	COG0726	Poly-beta-1,6-N-acetyl-D-glucosamine N-deacetylase								E. coli 4	CDS	102				hypothetical protein						E. coli 4	CDS	807	nikE	7.2.2.11		Nickel import ATP-binding protein NikE
	E. coli 4	CDS	1326	pgaC	2.4.1.-	COG1215	Poly-beta-1,6-N-acetyl-D-glucosamine synthase								E. coli 4	CDS	303				hypothetical protein						E. coli 4	CDS	765	nikD	7.2.2.11		Nickel import ATP-binding protein NikD
	E. coli 4	CDS	414	pgaD			Biofilm PGA synthesis protein PgaD								E. coli 4	CDS	435	parM_1			Plasmid segregation protein ParM						E. coli 4	CDS	834	nikC		COG1173	Nickel transport system permease protein NikC
	E. coli 4	CDS	1065	phoH		COG1702	Protein PhoH								E. coli 4	CDS	294	parM_2			Plasmid segregation protein ParM						E. coli 4	CDS	945	nikB		COG0601	Nickel transport system permease protein NikB
	E. coli 4	CDS	1272	efeB	1.11.1.-	COG2837	Deferrochelatase/peroxidase EfeB								E. coli 4	CDS	267				hypothetical protein						E. coli 4	CDS	1575	nikA		COG0747	Nickel-binding periplasmic protein
	E. coli 4	CDS	1128	efeO		COG2822	Iron uptake system component EfeO								E. coli 4	CDS	267				hypothetical protein						E. coli 4	CDS	588				hypothetical protein
	E. coli 4	CDS	831	efeU		COG0672	Ferrous iron permease EfeU								E. coli 4	CDS	186				hypothetical protein						E. coli 4	CDS	1050	yhhT_1		COG0628	Putative transport protein YhhT
	E. coli 4	CDS	1509	putP		COG0591	Sodium/proline symporter								E. coli 4	CDS	507				hypothetical protein						E. coli 4	CDS	1251	yhhS			putative MFS-type transporter YhhS
	E. coli 4	CDS	3963	putA		COG0506	Bifunctional protein PutA								E. coli 4	CDS	330				hypothetical protein						E. coli 4	CDS	558				hypothetical protein
	E. coli 4	CDS	639	rutR		COG1309	HTH-type transcriptional regulator RutR								E. coli 4	CDS	141				hypothetical protein						E. coli 4	CDS	666	yhhQ		COG1738	Queuosine precursor transporter
	E. coli 4	CDS	1092	rutA	1.14.99.46	COG2141	Pyrimidine monooxygenase RutA								E. coli 4	CDS	201				hypothetical protein						E. coli 4	CDS	246	tusA		COG0425	Sulfur carrier protein TusA
	E. coli 4	CDS	696	rutB_1	3.5.1.110	COG1335	Peroxyureidoacrylate/ureidoacrylate amidohydrolase RutB								E. coli 4	CDS	348				hypothetical protein						E. coli 4	CDS	2199	zntA	3.6.3.3	COG2217	Zinc/cadmium/lead-transporting P-type ATPase
	E. coli 4	CDS	387	rutC	1.-.-.-	COG0251	Putative aminoacrylate peracid reductase RutC								E. coli 4	CDS	165				hypothetical protein						E. coli 4	CDS	627				hypothetical protein
	E. coli 4	CDS	801	rutD	3.5.1.-		Putative aminoacrylate hydrolase RutD								E. coli 4	CDS	258				hypothetical protein						E. coli 4	CDS	360				hypothetical protein
	E. coli 4	CDS	591	rutE	1.1.1.298	COG0778	putative malonic semialdehyde reductase RutE								E. coli 4	CDS	180				hypothetical protein						E. coli 4	CDS	270				hypothetical protein
	E. coli 4	CDS	495	rutF	1.5.1.42	COG1853	FMN reductase (NADH) RutF								E. coli 4	CDS	225				hypothetical protein						E. coli 4	CDS	597	rsmD	2.1.1.171	COG0742	Ribosomal RNA small subunit methyltransferase D
	E. coli 4	CDS	1329	rutG		COG2233	Putative pyrimidine permease RutG								E. coli 4	CDS	378				hypothetical protein						E. coli 4	CDS	1497	ftsY		COG0552	Signal recognition particle receptor FtsY
	E. coli 4	CDS	174				hypothetical protein								E. coli 4	CDS	426	klcA_1			Antirestriction protein KlcA						E. coli 4	CDS	669	ftsE		COG2884	Cell division ATP-binding protein FtsE
	E. coli 4	CDS	597	wrbA	1.6.5.2	COG0655	NAD(P)H dehydrogenase (quinone)								E. coli 4	CDS	474				hypothetical protein						E. coli 4	CDS	1059	ftsX		COG2177	Cell division protein FtsX
	E. coli 4	CDS	228	yccJ			putative protein YccJ								E. coli 4	CDS	192				hypothetical protein						E. coli 4	CDS	855	rpoH		COG0568	RNA polymerase sigma factor RpoH
	E. coli 4	CDS	1242	agp	3.1.3.10		Glucose-1-phosphatase								E. coli 4	CDS	336				hypothetical protein						E. coli 4	CDS	1104	livJ		COG0683	Leu/Ile/Val-binding protein
	E. coli 4	CDS	1257				hypothetical protein								E. coli 4	CDS	501				hypothetical protein						E. coli 4	CDS	384	panZ			PanD regulatory factor
	E. coli 4	CDS	921	cbpA		COG2214	Curved DNA-binding protein								E. coli 4	CDS	234				hypothetical protein						E. coli 4	CDS	1110	livK		COG0683	Leucine-specific-binding protein
	E. coli 4	CDS	306	cbpM			Chaperone modulatory protein CbpM								E. coli 4	CDS	1959	noc_1			Nucleoid occlusion protein						E. coli 4	CDS	927	livH		COG0559	High-affinity branched-chain amino acid transport system permease protein LivH
	E. coli 4	CDS	600	torD		COG3381	Chaperone protein TorD								E. coli 4	CDS	438	psiB_1			Protein PsiB						E. coli 4	CDS	1278				hypothetical protein
	E. coli 4	CDS	2547	torA	1.7.2.3	COG0243	Trimethylamine-N-oxide reductase 1								E. coli 4	CDS	609				hypothetical protein						E. coli 4	CDS	768	lptB_1	3.6.3.-	COG1137	Lipopolysaccharide export system ATP-binding protein LptB
	E. coli 4	CDS	1173	torC		COG3005	Cytochrome c-type protein TorC								E. coli 4	CDS	261				hypothetical protein						E. coli 4	CDS	714	livF		COG0410	High-affinity branched-chain amino acid transport ATP-binding protein LivF
	E. coli 4	CDS	693	torR		COG0745	TorCAD operon transcriptional regulatory protein TorR								E. coli 4	CDS	273				hypothetical protein						E. coli 4	CDS	1317	ugpB_2		COG1653	sn-glycerol-3-phosphate-binding periplasmic protein UgpB
	E. coli 4	CDS	1029	torT		COG1879	Periplasmic protein TorT								E. coli 4	CDS	144				hypothetical protein						E. coli 4	CDS	888	ugpA		COG1175	sn-glycerol-3-phosphate transport system permease protein UgpA
	E. coli 4	CDS	2700	torS	2.7.13.3	COG0784	Sensor protein TorS								E. coli 4	CDS	999				hypothetical protein						E. coli 4	CDS	846				hypothetical protein
	E. coli 4	CDS	1074	yccM		COG0348	Putative electron transport protein YccM								E. coli 4	CDS	549				hypothetical protein						E. coli 4	CDS	1071	ugpC	7.6.2.10	COG3839	sn-glycerol-3-phosphate import ATP-binding protein UgpC
	E. coli 4	CDS	174	gnsA_1			Protein GnsA								E. coli 4	CDS	759				hypothetical protein						E. coli 4	CDS	744	ugpQ	3.1.4.46	COG0584	Glycerophosphodiester phosphodiesterase, cytoplasmic
	E. coli 4	CDS	213	cspG_1		COG1278	Cold shock-like protein CspG								E. coli 4	CDS	216				hypothetical protein						E. coli 4	CDS	441	yhhA			putative protein YhhA
	E. coli 4	CDS	213	cspG_2		COG1278	Cold shock-like protein CspG								E. coli 4	CDS	294				hypothetical protein						E. coli 4	CDS	1743	ggt	3.4.19.13	COG0405	Glutathione hydrolase proenzyme
	E. coli 4	CDS	306	gfcA			Threonine-rich inner membrane protein GfcA								E. coli 4	CDS	204				hypothetical protein						E. coli 4	CDS	285				hypothetical protein
	E. coli 4	CDS	645	gfcB_1			putative lipoprotein GfcB								E. coli 4	CDS	441				hypothetical protein						E. coli 4	CDS	156				hypothetical protein
	E. coli 4	CDS	747				hypothetical protein								E. coli 4	CDS	189				hypothetical protein						E. coli 4	CDS	495				hypothetical protein
	E. coli 4	CDS	2097				hypothetical protein								E. coli 4	CDS	474				hypothetical protein						E. coli 4	CDS	1179				hypothetical protein
	E. coli 4	CDS	1140				hypothetical protein								E. coli 4	CDS	549				hypothetical protein						E. coli 4	CDS	489	aaaT	2.3.1.-	COG0454	L-amino acid N-acetyltransferase AaaT
	E. coli 4	CDS	447	etp	3.1.3.48	COG0394	Low molecular weight protein-tyrosine-phosphatase Etp								E. coli 4	CDS	978				hypothetical protein						E. coli 4	CDS	1038	yhhX	1.-.-.-	COG0673	putative oxidoreductase YhhX
	E. coli 4	CDS	2181	etk	2.7.10.-	COG0489	Tyrosine-protein kinase etk								E. coli 4	CDS	1533				hypothetical protein						E. coli 4	CDS	696	yhhW	1.13.11.24	COG1741	Quercetin 2,3-dioxygenase
	E. coli 4	CDS	1299	appA			Periplasmic AppA protein								E. coli 4	CDS	90				hypothetical protein						E. coli 4	CDS	996	gntR_2			HTH-type transcriptional regulator GntR
	E. coli 4	CDS	93	appX			Putative cytochrome bd-II ubiquinol oxidase subunit AppX								E. coli 4	CDS	696				hypothetical protein						E. coli 4	CDS	528	gntK	2.7.1.12	COG3265	Thermoresistant gluconokinase
	E. coli 4	CDS	1137	appB	7.1.1.3	COG1294	Cytochrome bd-II ubiquinol oxidase subunit 2								E. coli 4	CDS	285				hypothetical protein						E. coli 4	CDS	1341	gntU		COG2610	Low-affinity gluconate transporter
	E. coli 4	CDS	1545	appC	7.1.1.3	COG1271	Cytochrome bd-II ubiquinol oxidase subunit 1								E. coli 4	CDS	282				hypothetical protein						E. coli 4	CDS	594				hypothetical protein
	E. coli 4	CDS	858				hypothetical protein								E. coli 4	CDS	297				hypothetical protein						E. coli 4	CDS	1104	asd	1.2.1.11	COG0136	Aspartate-semialdehyde dehydrogenase
	E. coli 4	CDS	399	hyaE			Hydrogenase-1 operon protein HyaE								E. coli 4	CDS	309				hypothetical protein						E. coli 4	CDS	2187	glgB	2.4.1.18	COG0296	1,4-alpha-glucan branching enzyme GlgB
	E. coli 4	CDS	588	hyaD	3.4.23.-	COG0680	Hydrogenase 1 maturation protease								E. coli 4	CDS	1668				hypothetical protein						E. coli 4	CDS	1974	glgX	3.2.1.196	COG1523	Glycogen debranching enzyme
	E. coli 4	CDS	708	hyaC		COG1969	putative Ni/Fe-hydrogenase 1 B-type cytochrome subunit								E. coli 4	CDS	330				hypothetical protein						E. coli 4	CDS	1296	glgC	2.7.7.27	COG0448	Glucose-1-phosphate adenylyltransferase
	E. coli 4	CDS	1794	hyaB	1.12.99.6	COG0374	Hydrogenase-1 large chain								E. coli 4	CDS	249				hypothetical protein						E. coli 4	CDS	1434	glgA	2.4.1.21	COG0297	Glycogen synthase
	E. coli 4	CDS	1119	hyaA	1.12.99.6	COG1740	Hydrogenase-1 small chain								E. coli 4	CDS	321				hypothetical protein						E. coli 4	CDS	2448	malP_1	2.4.1.1	COG0058	Maltodextrin phosphorylase
	E. coli 4	tRNA	88				tRNA-Ser(tga)								E. coli 4	CDS	282				IS3 family transposase IS2						E. coli 4	CDS	282				hypothetical protein
	E. coli 4	CDS	660	yccA		COG0670	Modulator of FtsH protease YccA								E. coli 4	CDS	408				hypothetical protein						E. coli 4	CDS	1506	glpD	1.1.5.3	COG0578	Aerobic glycerol-3-phosphate dehydrogenase
	E. coli 4	CDS	330	tusE	2.8.1.-	COG2920	Sulfurtransferase TusE								E. coli 4	CDS	543				IS3 family transposase IS2						E. coli 4	CDS	327	glpE	2.8.1.1	COG0607	Thiosulfate sulfurtransferase GlpE
	E. coli 4	CDS	279	yccX	3.6.1.7	COG1254	Acylphosphatase								E. coli 4	CDS	1065				hypothetical protein						E. coli 4	CDS	831	glpG	3.4.21.105	COG0705	Rhomboid protease GlpG
	E. coli 4	CDS	1176	rlmI	2.1.1.191	COG1092	Ribosomal RNA large subunit methyltransferase I								E. coli 4	CDS	456				hypothetical protein						E. coli 4	CDS	759	glpR		COG1349	Glycerol-3-phosphate regulon repressor
	E. coli 4	CDS	318	hspQ		COG3785	Heat shock protein HspQ								E. coli 4	CDS	264	dinI_1			DNA damage-inducible protein I						E. coli 4	CDS	1599	norR_1			Anaerobic nitric oxide reductase transcription regulator NorR
	E. coli 4	CDS	414	yccU		COG1832	putative protein YccU								E. coli 4	CDS	276				hypothetical protein						E. coli 4	CDS	1227	rtcB	6.5.1.-	COG1690	RNA-splicing ligase RtcB
	E. coli 4	CDS	663				hypothetical protein								E. coli 4	CDS	222				hypothetical protein						E. coli 4	CDS	1017	rtcA	6.5.1.4	COG0430	RNA 3'-terminal phosphate cyclase
	E. coli 4	CDS	459	mgsA	4.2.3.3	COG1803	Methylglyoxal synthase								E. coli 4	CDS	90	yciE_1		COG3685	Protein YciE						E. coli 4	CDS	2706	malT		COG2909	HTH-type transcriptional regulator MalT
	E. coli 4	CDS	2055	helD	3.6.4.12	COG0210	DNA helicase IV								E. coli 4	CDS	402	yciE_2		COG3685	Protein YciE						E. coli 4	CDS	2394	malP_2	2.4.1.1	COG0058	Maltodextrin phosphorylase
	E. coli 4	CDS	447	yccF		COG3304	Inner membrane protein YccF								E. coli 4	CDS	501	yciF		COG3685	Protein YciF						E. coli 4	CDS	2085	malQ	2.4.1.25	COG1640	4-alpha-glucanotransferase
	E. coli 4	CDS	2163	yccS		COG1289	Inner membrane protein YccS								E. coli 4	CDS	159				hypothetical protein						E. coli 4	CDS	1317	gntT		COG2610	High-affinity gluconate transporter
	E. coli 4	CDS	630	sxy		COG3070	Protein Sxy								E. coli 4	CDS	807	trpA	4.2.1.20	COG0159	Tryptophan synthase alpha chain						E. coli 4	CDS	576	nfuA		COG0316	Fe/S biogenesis protein NfuA
	E. coli 4	CDS	510	sulA		COG5404	Cell division inhibitor SulA								E. coli 4	CDS	369	trpB_1	4.2.1.20	COG0133	Tryptophan synthase beta chain						E. coli 4	CDS	684	prs_1			Putative ribose-phosphate pyrophosphokinase
	E. coli 4	CDS	1041	ompA		COG2885	Outer membrane protein A								E. coli 4	CDS	612	trpB_2	4.2.1.20	COG0133	Tryptophan synthase beta chain						E. coli 4	CDS	771	bioH	3.1.1.85	COG0596	Pimeloyl-[acyl-carrier protein] methyl ester esterase
	E. coli 4	CDS	453	matP		COG3120	Macrodomain Ter protein								E. coli 4	CDS	147	trpB_3	4.2.1.20	COG0133	Tryptophan synthase beta chain						E. coli 4	CDS	879				ISNCY family transposase ISVsa17
	E. coli 4	CDS	1761	lon_1	3.4.21.53		Lon protease								E. coli 4	CDS	816	trpC_1		COG0134	Tryptophan biosynthesis protein TrpCF						E. coli 4	CDS	237	feoC			putative [Fe-S]-dependent transcriptional repressor FeoC
	E. coli 4	CDS	627	fabA	4.2.1.59	COG0764	3-hydroxydecanoyl-[acyl-carrier-protein] dehydratase								E. coli 4	CDS	429	trpC_2		COG0134	Tryptophan biosynthesis protein TrpCF						E. coli 4	CDS	2322	feoB		COG0370	Fe(2+) transporter FeoB
	E. coli 4	CDS	168	rmf		COG3130	Ribosome modulation factor								E. coli 4	CDS	924	trpGD_1		COG0512	Bifunctional protein TrpGD						E. coli 4	CDS	228	feoA		COG1918	Fe(2+) transport protein A
	E. coli 4	CDS	564	pqiC		COG3009	Intermembrane transport lipoprotein PqiC								E. coli 4	CDS	504	trpGD_2		COG0512	Bifunctional protein TrpGD						E. coli 4	CDS	2322	yhgF		COG2183	Protein YhgF
	E. coli 4	CDS	1641	pqiB		COG3008	Intermembrane transport protein PqiB								E. coli 4	CDS	678	trpE	4.1.3.27	COG0147	Anthranilate synthase component 1						E. coli 4	CDS	477	greB		COG0782	Transcription elongation factor GreB
	E. coli 4	CDS	1254	pqiA		COG2995	Intermembrane transport protein PqiA								E. coli 4	CDS	282				hypothetical protein						E. coli 4	CDS	720	ompR			Transcriptional regulatory protein OmpR
	E. coli 4	CDS	1908	uup		COG0488	ABC transporter ATP-binding protein uup								E. coli 4	CDS	489				hypothetical protein						E. coli 4	CDS	1353	envZ	2.7.13.3		Osmolarity sensor protein EnvZ
	E. coli 4	CDS	2109	rlmL		COG0116	Ribosomal RNA large subunit methyltransferase K/L								E. coli 4	CDS	798	tsaC_1	2.7.7.87		Threonylcarbamoyl-AMP synthase						E. coli 4	CDS	1623	pckA	4.1.1.49	COG1866	Phosphoenolpyruvate carboxykinase (ATP)
	E. coli 4	CDS	1110	ycbX		COG0633	putative protein YcbX								E. coli 4	CDS	447				hypothetical protein						E. coli 4	CDS	1725				hypothetical protein
	E. coli 4	CDS	543	zapC			Cell division protein ZapC								E. coli 4	CDS	417				hypothetical protein						E. coli 4	CDS	879	hslO		COG1281	33 kDa chaperonin
	E. coli 4	CDS	1011	pyrD	1.3.5.2	COG0167	Dihydroorotate dehydrogenase (quinone)								E. coli 4	CDS	480				hypothetical protein						E. coli 4	CDS	402	hslR		COG1188	Heat shock protein 15
	E. coli 4	CDS	690	ycbF		COG3121	putative fimbrial chaperone YcbF								E. coli 4	CDS	558	rluB_1	5.4.99.22	COG1187	Ribosomal large subunit pseudouridine synthase B						E. coli 4	CDS	669	yrfG	3.1.3.5	COG1011	GMP/IMP nucleotidase YrfG
	E. coli 4	CDS	564	ycbV		COG3539	putative fimbrial-like protein YcbV								E. coli 4	CDS	321	rluB_2	5.4.99.22	COG1187	Ribosomal large subunit pseudouridine synthase B						E. coli 4	CDS	2124	yrfF			Putative membrane protein IgaA
	E. coli 4	CDS	543	ycbU		COG3539	putative fimbrial-like protein YcbU								E. coli 4	CDS	249	btuR_1	2.5.1.17	COG2109	Corrinoid adenosyltransferase						E. coli 4	CDS	561	nudE	3.6.1.-	COG0494	ADP compounds hydrolase NudE
	E. coli 4	CDS	1071	elfG		COG3539	putative fimbrial-like protein ElfG								E. coli 4	CDS	177	btuR_2	2.5.1.17	COG2109	Corrinoid adenosyltransferase						E. coli 4	CDS	2553	mrcA		COG5009	Penicillin-binding protein 1A
	E. coli 4	CDS	2601	elfC		COG3188	putative outer membrane usher protein ElfC								E. coli 4	CDS	759	yciK	1.-.-.-	COG1028	putative oxidoreductase YciK						E. coli 4	CDS	780				hypothetical protein
	E. coli 4	CDS	702	elfD		COG3121	putative fimbrial chaperone protein ElfD								E. coli 4	CDS	999	sohB	3.4.21.-	COG0616	putative protease SohB						E. coli 4	CDS	540				hypothetical protein
	E. coli 4	CDS	540	elfA			Fimbrial subunit ElfA								E. coli 4	CDS	153	yciN			Protein YciN						E. coli 4	CDS	441				hypothetical protein
	E. coli 4	CDS	576	ssuE	1.5.1.38	COG0431	FMN reductase (NADPH)								E. coli 4	CDS	228	topA_1	5.6.2.1		DNA topoisomerase 1						E. coli 4	CDS	405				hypothetical protein
	E. coli 4	CDS	960	ssuA			Putative aliphatic sulfonates-binding protein								E. coli 4	CDS	693	topA_2	5.6.2.1	COG0550	DNA topoisomerase 1						E. coli 4	CDS	1209	pilQ		COG4796	Type IV pilus biogenesis and competence protein PilQ
	E. coli 4	CDS	1146	ssuD	1.14.14.5	COG2141	Alkanesulfonate monooxygenase								E. coli 4	CDS	813	topA_3	5.6.2.1	COG0550	DNA topoisomerase 1						E. coli 4	CDS	522	aroK	2.7.1.71	COG0703	Shikimate kinase 1
	E. coli 4	CDS	792	ssuC_1		COG0600	Putative aliphatic sulfonates transport permease protein SsuC								E. coli 4	CDS	840	topA_4	5.6.2.1	COG0550	DNA topoisomerase 1						E. coli 4	CDS	1089	aroB	4.2.3.4	COG0337	3-dehydroquinate synthase
	E. coli 4	CDS	768	ssuB	3.6.3.-	COG1116	Aliphatic sulfonates import ATP-binding protein SsuB								E. coli 4	CDS	474				hypothetical protein						E. coli 4	CDS	1287	damX		COG3266	Cell division protein DamX
	E. coli 4	CDS	2613	pepN	3.4.11.2	COG0308	Aminopeptidase N								E. coli 4	CDS	489	cysB			HTH-type transcriptional regulator CysB						E. coli 4	CDS	837	dam_1	2.1.1.72	COG0338	DNA adenine methylase
	E. coli 4	CDS	1203	pncB	6.3.4.21	COG1488	Nicotinate phosphoribosyltransferase								E. coli 4	CDS	300				hypothetical protein						E. coli 4	CDS	678	rpe	5.1.3.1	COG0036	Ribulose-phosphate 3-epimerase
	E. coli 4	CDS	1401	asnS	6.1.1.22	COG0017	Asparagine--tRNA ligase								E. coli 4	CDS	126				hypothetical protein						E. coli 4	CDS	759	gph	3.1.3.18	COG0546	Phosphoglycolate phosphatase
	E. coli 4	CDS	1089	ompF		COG3203	Outer membrane porin F								E. coli 4	CDS	1365	acnA_1	4.2.1.3	COG1048	Aconitate hydratase A						E. coli 4	CDS	1005	trpS	6.1.1.2	COG0180	Tryptophan--tRNA ligase
	E. coli 4	CDS	1191	aspC	2.6.1.1	COG1448	Aspartate aminotransferase								E. coli 4	CDS	561				hypothetical protein						E. coli 4	CDS	906				hypothetical protein
	E. coli 4	CDS	648	gloC	3.1.2.6	COG0491	Hydroxyacylglutathione hydrolase GloC								E. coli 4	CDS	168	acnA_2	4.2.1.3	COG1048	Aconitate hydratase A						E. coli 4	CDS	363				hypothetical protein
	E. coli 4	CDS	549				hypothetical protein								E. coli 4	CDS	243	acnA_3	4.2.1.3	COG1048	Aconitate hydratase A						E. coli 4	CDS	1164	yhfX		COG3457	putative protein YhfX
	E. coli 4	CDS	1848	ycbB	2.-.-.-	COG2989	putative L,D-transpeptidase YcbB								E. coli 4	CDS	474	ribA	3.5.4.25	COG0807	GTP cyclohydrolase-2						E. coli 4	CDS	1227	deoB_1	5.4.2.7	COG1015	Phosphopentomutase
	E. coli 4	CDS	4461	mukB		COG3096	Chromosome partition protein MukB								E. coli 4	CDS	306				hypothetical protein						E. coli 4	CDS	879	php_1		COG1735	Phosphotriesterase homology protein
	E. coli 4	CDS	705	mukE		COG3095	Chromosome partition protein MukE								E. coli 4	CDS	369	pgpB	3.1.3.27	COG0671	Phosphatidylglycerophosphatase B						E. coli 4	CDS	354				hypothetical protein
	E. coli 4	CDS	1323	mukF		COG3006	Chromosome partition protein MukF								E. coli 4	CDS	309	lapA		COG3771	Lipopolysaccharide assembly protein A						E. coli 4	CDS	1305				hypothetical protein
	E. coli 4	CDS	786	cmoM	2.1.1.-	COG0500	tRNA 5-carboxymethoxyuridine methyltransferase								E. coli 4	CDS	654	lapB_1		COG2956	Lipopolysaccharide assembly protein B						E. coli 4	CDS	1086	yhfS			putative protein YhfS
	E. coli 4	CDS	780				hypothetical protein								E. coli 4	CDS	489	lapB_2		COG2956	Lipopolysaccharide assembly protein B						E. coli 4	CDS	732	frlR		COG2188	putative fructoselysine utilization operon transcriptional repressor
	E. coli 4	CDS	894				hypothetical protein								E. coli 4	CDS	885	pyrF	4.1.1.23	COG0284	Orotidine 5'-phosphate decarboxylase						E. coli 4	CDS	786	frlD	2.7.1.218	COG0524	Fructoselysine 6-kinase
	E. coli 4	CDS	747	kdsB	2.7.7.38	COG1212	3-deoxy-manno-octulosonate cytidylyltransferase								E. coli 4	CDS	273				hypothetical protein						E. coli 4	CDS	831	frlC	5.1.3.41	COG1082	Fructoselysine 3-epimerase
	E. coli 4	CDS	183				hypothetical protein								E. coli 4	CDS	153				hypothetical protein						E. coli 4	CDS	1023	frlB	3.5.-.-	COG2222	Fructoselysine 6-phosphate deglycase
	E. coli 4	CDS	1233				hypothetical protein								E. coli 4	CDS	219	osmB			Osmotically-inducible lipoprotein B						E. coli 4	CDS	1338	frlA		COG0531	putative fructoselysine/psicoselysine transporter FrlA
	E. coli 4	CDS	987	lpxK	2.7.1.130	COG1663	Tetraacyldisaccharide 4'-kinase								E. coli 4	CDS	315				hypothetical protein						E. coli 4	CDS	168				hypothetical protein
	E. coli 4	CDS	1749	msbA_1	7.5.2.6	COG1132	Lipid A export ATP-binding/permease protein MsbA								E. coli 4	CDS	414	ulaR_1		COG1349	HTH-type transcriptional regulator UlaR						E. coli 4	CDS	1374	cysG		COG0007	Siroheme synthase
	E. coli 4	CDS	2265				hypothetical protein								E. coli 4	CDS	174				hypothetical protein						E. coli 4	CDS	807	nirC		COG2116	Nitrite transporter NirC
	E. coli 4	CDS	285	ihfB		COG0776	Integration host factor subunit beta								E. coli 4	CDS	438	pdeR_1	3.1.4.52	COG2199	Cyclic di-GMP phosphodiesterase PdeR						E. coli 4	CDS	327	nirD	1.7.1.15	COG2146	Nitrite reductase (NADH) small subunit
	E. coli 4	CDS	1674	rpsA		COG0539	30S ribosomal protein S1								E. coli 4	CDS	132				hypothetical protein						E. coli 4	CDS	2544	nasD	1.7.1.4	COG1251	Nitrite reductase [NAD(P)H]
	E. coli 4	CDS	684	cmk	2.7.4.25	COG0283	Cytidylate kinase								E. coli 4	CDS	279	pdeR_2	3.1.4.52	COG2199	Cyclic di-GMP phosphodiesterase PdeR						E. coli 4	CDS	1182	tsgA		COG0477	Protein TsgA
	E. coli 4	CDS	765	ycaL	3.4.-.-	COG0501	Metalloprotease YcaL								E. coli 4	CDS	465	pdeR_3	3.1.4.52	COG2199	Cyclic di-GMP phosphodiesterase PdeR						E. coli 4	CDS	573	ppiA	5.2.1.8	COG0652	Peptidyl-prolyl cis-trans isomerase A
	E. coli 4	CDS	1284	aroA	2.5.1.19	COG0128	3-phosphoshikimate 1-carboxyvinyltransferase								E. coli 4	CDS	438	pdeR_4	3.1.4.52	COG2199	Cyclic di-GMP phosphodiesterase PdeR						E. coli 4	CDS	168	yhfG			putative protein YhfG
	E. coli 4	CDS	1089	serC	2.6.1.52	COG1932	Phosphoserine aminotransferase								E. coli 4	CDS	264				hypothetical protein						E. coli 4	CDS	603	fic	2.7.7.-	COG2184	putative protein adenylyltransferase Fic
	E. coli 4	CDS	693				hypothetical protein								E. coli 4	CDS	423	rnb_1	3.1.13.1	COG4776	Exoribonuclease 2						E. coli 4	CDS	564	pabA	2.6.1.85	COG0512	Aminodeoxychorismate synthase component 2
	E. coli 4	CDS	1761	ycaO		COG1944	Ribosomal protein S12 methylthiotransferase accessory factor YcaO								E. coli 4	CDS	972	rnb_2	3.1.13.1	COG4776	Exoribonuclease 2						E. coli 4	CDS	1221	argD	2.6.1.11	COG4992	Acetylornithine/succinyldiaminopimelate aminotransferase
	E. coli 4	CDS	858	focA		COG2116	putative formate transporter 1								E. coli 4	CDS	414	rnb_3	3.1.13.1	COG4776	Exoribonuclease 2						E. coli 4	CDS	2091				hypothetical protein
	E. coli 4	CDS	2283	pflB	2.3.1.54	COG1882	Formate acetyltransferase 1								E. coli 4	CDS	153	rnb_4	3.1.13.1	COG4776	Exoribonuclease 2						E. coli 4	CDS	633	crp		COG0664	cAMP-activated global transcriptional regulator CRP
	E. coli 4	CDS	741	pflA	1.97.1.4	COG1180	Pyruvate formate-lyase 1-activating enzyme								E. coli 4	CDS	852				hypothetical protein						E. coli 4	CDS	405	yhfA		COG1765	Protein YhfA
	E. coli 4	CDS	591	azoR_1	1.7.1.17		FMN-dependent NADH-azoreductase								E. coli 4	CDS	129				hypothetical protein						E. coli 4	CDS	870	cfxP	2.7.1.19	COG3954	Phosphoribulokinase, plasmid
	E. coli 4	CDS	909	pgrR_1			HTH-type transcriptional regulator PgrR								E. coli 4	CDS	390	fabI	1.3.1.9	COG0623	Enoyl-[acyl-carrier-protein] reductase [NADH] FabI						E. coli 4	CDS	219				hypothetical protein
	E. coli 4	CDS	1431	ycaM		COG0531	Inner membrane transporter YcaM								E. coli 4	CDS	405				hypothetical protein						E. coli 4	CDS	1023				hypothetical protein
	E. coli 4	CDS	1149	ycaD			putative MFS-type transporter YcaD								E. coli 4	CDS	354			COG2852	putative protein						E. coli 4	CDS	1914	yheS		COG0488	putative ABC transporter ATP-binding protein YheS
	E. coli 4	CDS	627	ycaC	4.-.-.-	COG1335	putative hydrolase YcaC								E. coli 4	CDS	138	sapF_1		COG4167	Putrescine export system ATP-binding protein SapF						E. coli 4	CDS	552	ywrO	1.6.99.-	COG2249	General stress protein 14
	E. coli 4	CDS	864	dmsC_1		COG3302	Anaerobic dimethyl sulfoxide reductase chain C								E. coli 4	CDS	669	sapF_2		COG4167	Putrescine export system ATP-binding protein SapF						E. coli 4	CDS	1806	kefC_1		COG0475	Glutathione-regulated potassium-efflux system protein KefC
	E. coli 4	CDS	618	dmsB_1		COG0437	Anaerobic dimethyl sulfoxide reductase chain B								E. coli 4	CDS	585	sapD_1		COG4170	Putrescine export system ATP-binding protein SapD						E. coli 4	CDS	201				hypothetical protein
	E. coli 4	CDS	2445	dmsA	1.8.5.3	COG0243	Dimethyl sulfoxide reductase DmsA								E. coli 4	CDS	309	sapD_2		COG4170	Putrescine export system ATP-binding protein SapD						E. coli 4	CDS	591	slyD	5.2.1.8	COG1047	FKBP-type peptidyl-prolyl cis-trans isomerase SlyD
	E. coli 4	CDS	996	xerC_2			Tyrosine recombinase XerC								E. coli 4	CDS	558	sapC_1		COG4171	Putrescine export system permease protein SapC						E. coli 4	CDS	219	slyX		COG2900	Protein SlyX
	E. coli 4	CDS	342				hypothetical protein								E. coli 4	CDS	270	sapC_2		COG4171	Putrescine export system permease protein SapC						E. coli 4	CDS	813	fkpA	5.2.1.8	COG0545	FKBP-type peptidyl-prolyl cis-trans isomerase FkpA
	E. coli 4	CDS	522				hypothetical protein								E. coli 4	CDS	276	sapB_1		COG4168	Putrescine export system permease protein SapB						E. coli 4	CDS	723	dauR		COG2964	Transcriptional regulator DauR
	E. coli 4	CDS	207				hypothetical protein								E. coli 4	CDS	393	sapB_2		COG4168	Putrescine export system permease protein SapB						E. coli 4	CDS	387	tusD	2.8.1.-	COG1553	Sulfurtransferase TusD
	E. coli 4	CDS	108				hypothetical protein								E. coli 4	CDS	1248	sapA		COG4166	Peptide transport periplasmic protein SapA						E. coli 4	CDS	360	tusC		COG2923	Protein TusC
	E. coli 4	CDS	339				hypothetical protein								E. coli 4	CDS	246				hypothetical protein						E. coli 4	CDS	288	tusB		COG2168	Protein TusB
	E. coli 4	CDS	243				hypothetical protein								E. coli 4	CDS	246				hypothetical protein						E. coli 4	CDS	375	rpsL		COG0048	30S ribosomal protein S12
	E. coli 4	CDS	126				hypothetical protein								E. coli 4	CDS	1386	puuP		COG0531	Putrescine importer PuuP						E. coli 4	CDS	471	rpsG		COG0049	30S ribosomal protein S7
	E. coli 4	CDS	294				hypothetical protein								E. coli 4	CDS	810	puuA	6.3.1.11	COG0174	Gamma-glutamylputrescine synthetase PuuA						E. coli 4	CDS	2115	fusA		COG0480	Elongation factor G
	E. coli 4	CDS	210				hypothetical protein								E. coli 4	CDS	420				hypothetical protein						E. coli 4	CDS	1185	tuf1			Elongation factor Tu 1
	E. coli 4	CDS	213				hypothetical protein								E. coli 4	CDS	141				hypothetical protein						E. coli 4	CDS	2694	chiA			putative bifunctional chitinase/lysozyme
	E. coli 4	CDS	483				hypothetical protein								E. coli 4	CDS	537	puuD	3.5.1.94	COG2071	Gamma-glutamyl-gamma-aminobutyrate hydrolase PuuD						E. coli 4	CDS	195	bfd		COG2906	Bacterioferritin-associated ferredoxin
	E. coli 4	CDS	555				hypothetical protein								E. coli 4	CDS	255	puuR_1			HTH-type transcriptional regulator PuuR						E. coli 4	CDS	477	bfr	1.16.3.1	COG2193	Bacterioferritin
	E. coli 4	CDS	228				hypothetical protein								E. coli 4	CDS	297	puuR_2			HTH-type transcriptional regulator PuuR						E. coli 4	CDS	678	gspO		COG1989	Type 4 prepilin-like proteins leader peptide-processing enzyme
	E. coli 4	CDS	414				hypothetical protein								E. coli 4	CDS	243	puuC_1	1.2.1.5	COG1012	NADP/NAD-dependent aldehyde dehydrogenase PuuC						E. coli 4	CDS	462	gspM			Putative type II secretion system protein M
	E. coli 4	CDS	2511				hypothetical protein								E. coli 4	CDS	1284	puuC_2	1.2.1.5	COG1012	NADP/NAD-dependent aldehyde dehydrogenase PuuC						E. coli 4	CDS	1164	gspL		COG3297	Putative type II secretion system protein L
	E. coli 4	CDS	432				hypothetical protein								E. coli 4	CDS	897				hypothetical protein						E. coli 4	CDS	984	gspK_1		COG3156	Putative type II secretion system protein K
	E. coli 4	CDS	315				hypothetical protein								E. coli 4	CDS	378	puuB	1.4.3.-		Gamma-glutamylputrescine oxidoreductase						E. coli 4	CDS	588	gspJ		COG4795	Putative type II secretion system protein J
	E. coli 4	CDS	1797				Tn3 family transposase TnAs1								E. coli 4	CDS	1266	puuE_1	2.6.1.19	COG0160	4-aminobutyrate aminotransferase PuuE						E. coli 4	CDS	378	gspI		COG2165	Putative type II secretion system protein I
	E. coli 4	CDS	351				hypothetical protein								E. coli 4	CDS	594	pspF		COG1221	Psp operon transcriptional activator						E. coli 4	CDS	510	gspH		COG2165	Putative type II secretion system protein H
	E. coli 4	CDS	528				hypothetical protein								E. coli 4	CDS	342	norR_1			Anaerobic nitric oxide reductase transcription regulator NorR						E. coli 4	CDS	438	gspG		COG2165	Putative type II secretion system protein G
	E. coli 4	CDS	408				hypothetical protein								E. coli 4	CDS	210	pspA_1		COG1842	Phage shock protein A						E. coli 4	CDS	1197	gspF		COG1459	Putative type II secretion system protein F
	E. coli 4	CDS	279				hypothetical protein								E. coli 4	CDS	459	pspA_2		COG1842	Phage shock protein A						E. coli 4	CDS	1482	gspE		COG2804	Putative type II secretion system protein E
	E. coli 4	CDS	231				hypothetical protein								E. coli 4	CDS	225	pspB			Phage shock protein B						E. coli 4	CDS	1953	gspD		COG1450	Putative secretin GspD
	E. coli 4	CDS	288				hypothetical protein								E. coli 4	CDS	102				hypothetical protein						E. coli 4	CDS	816	gspC		COG3031	Putative type II secretion system protein C
	E. coli 4	CDS	255				hypothetical protein								E. coli 4	CDS	309	pspC		COG1983	Phage shock protein C						E. coli 4	CDS	1470	gspA_3			Putative general secretion pathway protein A
	E. coli 4	CDS	408				hypothetical protein								E. coli 4	CDS	222	pspD			Phage shock protein D						E. coli 4	CDS	420	gspB			Putative general secretion pathway protein B
	E. coli 4	CDS	954				hypothetical protein								E. coli 4	CDS	180				hypothetical protein						E. coli 4	CDS	312	rpsJ		COG0051	30S ribosomal protein S10
	E. coli 4	CDS	516				hypothetical protein								E. coli 4	CDS	153				hypothetical protein						E. coli 4	CDS	630	rplC		COG0087	50S ribosomal protein L3
	E. coli 4	CDS	1428	dcm_1	2.1.1.37	COG0270	DNA-cytosine methyltransferase								E. coli 4	CDS	210	ycjM_1	2.4.1.352	COG0366	Glucosylglycerate phosphorylase						E. coli 4	CDS	606	rplD		COG0088	50S ribosomal protein L4
	E. coli 4	CDS	168				hypothetical protein								E. coli 4	CDS	417	ycjM_2	2.4.1.352	COG0366	Glucosylglycerate phosphorylase						E. coli 4	CDS	303	rplW		COG0089	50S ribosomal protein L23
	E. coli 4	CDS	1320				hypothetical protein								E. coli 4	CDS	291				hypothetical protein						E. coli 4	CDS	822	rplB		COG0090	50S ribosomal protein L2
	E. coli 4	CDS	204				hypothetical protein								E. coli 4	CDS	438				hypothetical protein						E. coli 4	CDS	279	rpsS		COG0185	30S ribosomal protein S19
	E. coli 4	CDS	1206	smc_1			Chromosome partition protein Smc								E. coli 4	CDS	492				hypothetical protein						E. coli 4	CDS	333	rplV		COG0091	50S ribosomal protein L22
	E. coli 4	CDS	819				hypothetical protein								E. coli 4	CDS	114				hypothetical protein						E. coli 4	CDS	702	rpsC		COG0092	30S ribosomal protein S3
	E. coli 4	CDS	381				hypothetical protein								E. coli 4	CDS	582	ycjO		COG1175	Inner membrane ABC transporter permease protein YcjO						E. coli 4	CDS	411	rplP		COG0197	50S ribosomal protein L16
	E. coli 4	CDS	666				hypothetical protein								E. coli 4	CDS	654				hypothetical protein						E. coli 4	CDS	192	rpmC		COG0255	50S ribosomal protein L29
	E. coli 4	CDS	456				hypothetical protein								E. coli 4	CDS	468	ycjP		COG0395	Inner membrane ABC transporter permease protein YcjP						E. coli 4	CDS	255	rpsQ		COG0186	30S ribosomal protein S17
	E. coli 4	CDS	237				hypothetical protein								E. coli 4	CDS	1053	tdh_1	1.1.1.103		L-threonine 3-dehydrogenase						E. coli 4	CDS	372	rplN		COG0093	50S ribosomal protein L14
	E. coli 4	CDS	405	hns_1		COG2916	DNA-binding protein H-NS, plasmid								E. coli 4	CDS	789				hypothetical protein						E. coli 4	CDS	315	rplX		COG0198	50S ribosomal protein L24
	E. coli 4	CDS	204				hypothetical protein								E. coli 4	CDS	213				hypothetical protein						E. coli 4	CDS	540	rplE		COG0094	50S ribosomal protein L5
	E. coli 4	CDS	987				hypothetical protein								E. coli 4	CDS	714				hypothetical protein						E. coli 4	CDS	306	rpsN		COG0199	30S ribosomal protein S14
	E. coli 4	CDS	2040	yjcD	3.6.4.12	COG0210	Putative ATP-dependent DNA helicase YjcD								E. coli 4	CDS	420				hypothetical protein						E. coli 4	CDS	393	rpsH		COG0096	30S ribosomal protein S8
	E. coli 4	CDS	300				hypothetical protein								E. coli 4	CDS	624	ycjT_1	2.4.1.230	COG1554	Kojibiose phosphorylase						E. coli 4	CDS	534	rplF		COG0097	50S ribosomal protein L6
	E. coli 4	CDS	243				hypothetical protein								E. coli 4	CDS	792	ycjT_2	2.4.1.230	COG1554	Kojibiose phosphorylase						E. coli 4	CDS	354	rplR		COG0256	50S ribosomal protein L18
	E. coli 4	CDS	426				hypothetical protein								E. coli 4	CDS	261	ycjT_3	2.4.1.230	COG1554	Kojibiose phosphorylase						E. coli 4	CDS	504	rpsE		COG0098	30S ribosomal protein S5
	E. coli 4	CDS	816				hypothetical protein								E. coli 4	CDS	267				hypothetical protein						E. coli 4	CDS	180	rpmD		COG1841	50S ribosomal protein L30
	E. coli 4	CDS	411				hypothetical protein								E. coli 4	CDS	468	gph_1	3.1.3.18		Phosphoglycolate phosphatase						E. coli 4	CDS	435	rplO		COG0200	50S ribosomal protein L15
	E. coli 4	CDS	207				hypothetical protein								E. coli 4	CDS	276	msmX_1	7.5.2.-	COG3839	Oligosaccharides import ATP-binding protein MsmX						E. coli 4	CDS	1332	secY		COG0201	Protein translocase subunit SecY
	E. coli 4	CDS	1326	hipA_1	2.7.11.1	COG3550	Serine/threonine-protein kinase toxin HipA								E. coli 4	CDS	564	msmX_2	7.5.2.-	COG3839	Oligosaccharides import ATP-binding protein MsmX						E. coli 4	CDS	117	rpmJ		COG0257	50S ribosomal protein L36
	E. coli 4	CDS	297				hypothetical protein								E. coli 4	CDS	906	ompG			Outer membrane porin G						E. coli 4	CDS	357	rpsM		COG0099	30S ribosomal protein S13
	E. coli 4	CDS	393				hypothetical protein								E. coli 4	CDS	174				hypothetical protein						E. coli 4	CDS	390	rpsK		COG0100	30S ribosomal protein S11
	E. coli 4	CDS	372				hypothetical protein								E. coli 4	CDS	384	purR_1			HTH-type transcriptional repressor PurR						E. coli 4	CDS	621	rpsD		COG0522	30S ribosomal protein S4
	E. coli 4	CDS	192				hypothetical protein								E. coli 4	CDS	486	malR		COG1609	HTH-type transcriptional regulator MalR						E. coli 4	CDS	990	rpoA	2.7.7.6	COG0202	DNA-directed RNA polymerase subunit alpha
	E. coli 4	CDS	282				hypothetical protein								E. coli 4	CDS	1398	ycjX		COG3106	putative protein YcjX						E. coli 4	CDS	384	rplQ		COG0203	50S ribosomal protein L17
	E. coli 4	CDS	132				hypothetical protein								E. coli 4	CDS	1230				hypothetical protein						E. coli 4	CDS	369				hypothetical protein
	E. coli 4	CDS	1242				hypothetical protein								E. coli 4	CDS	387	tyrR_1		COG3283	Transcriptional regulatory protein TyrR						E. coli 4	CDS	426	zntR		COG0789	HTH-type transcriptional regulator ZntR
	E. coli 4	CDS	576	yceD_1		COG2310	General stress protein 16U								E. coli 4	CDS	309	tyrR_2		COG3283	Transcriptional regulatory protein TyrR						E. coli 4	CDS	219	arfA		COG3036	Alternative ribosome-rescue factor A
	E. coli 4	CDS	579	yceD_2		COG2310	General stress protein 16U								E. coli 4	CDS	660	tyrR_3		COG3283	Transcriptional regulatory protein TyrR						E. coli 4	CDS	411	mscL		COG1970	Large-conductance mechanosensitive channel
	E. coli 4	CDS	1041	alx_2		COG0861	Putative membrane-bound redox modulator Alx								E. coli 4	CDS	507	tpx	1.11.1.15	COG2077	Thiol peroxidase						E. coli 4	CDS	1377	trkA		COG0569	Trk system potassium uptake protein TrkA
	E. coli 4	CDS	456				hypothetical protein								E. coli 4	CDS	330	ycjG_1	5.1.1.20	COG4948	L-Ala-D/L-Glu epimerase						E. coli 4	CDS	1290	rsmB	2.1.1.176	COG0144	Ribosomal RNA small subunit methyltransferase B
	E. coli 4	CDS	1158				hypothetical protein								E. coli 4	CDS	684	ycjG_2	5.1.1.20	COG4948	L-Ala-D/L-Glu epimerase						E. coli 4	CDS	948	fmt	2.1.2.9	COG0223	Methionyl-tRNA formyltransferase
	E. coli 4	CDS	582	yceD_3		COG2310	General stress protein 16U								E. coli 4	CDS	273	mpaA_1	3.4.17.-	COG2866	Murein peptide amidase A						E. coli 4	CDS	510	def	3.5.1.88	COG0242	Peptide deformylase
	E. coli 4	CDS	1059				hypothetical protein								E. coli 4	CDS	513	mpaA_2	3.4.17.-	COG2866	Murein peptide amidase A						E. coli 4	CDS	1125				hypothetical protein
	E. coli 4	CDS	1143				hypothetical protein								E. coli 4	CDS	168				hypothetical protein						E. coli 4	CDS	474	smg			Protein Smg
	E. coli 4	CDS	774				hypothetical protein								E. coli 4	CDS	918	ycjY		COG1073	putative protein YcjY						E. coli 4	CDS	543	topA_1	5.6.2.1	COG0550	DNA topoisomerase 1
	E. coli 4	CDS	1080	stiP	3.4.22.-		Cysteine protease StiP								E. coli 4	CDS	351	pgrR_1			HTH-type transcriptional regulator PgrR						E. coli 4	CDS	573	tsaC	2.7.7.87	COG0009	Threonylcarbamoyl-AMP synthase
	E. coli 4	CDS	957				hypothetical protein								E. coli 4	CDS	438	pgrR_2			HTH-type transcriptional regulator PgrR						E. coli 4	CDS	819	aroE	1.1.1.25	COG0169	Shikimate dehydrogenase (NADP(+))
	E. coli 4	CDS	1209				hypothetical protein								E. coli 4	CDS	582	mppA_1		COG4166	Periplasmic murein peptide-binding protein						E. coli 4	CDS	258				hypothetical protein
	E. coli 4	CDS	468				hypothetical protein								E. coli 4	CDS	414	mppA_2		COG4166	Periplasmic murein peptide-binding protein						E. coli 4	CDS	555	yrdA_1		COG0663	Protein YrdA
	E. coli 4	CDS	162				hypothetical protein								E. coli 4	CDS	414	mppA_3		COG4166	Periplasmic murein peptide-binding protein						E. coli 4	rRNA	1538				16S ribosomal RNA
	E. coli 4	CDS	639				hypothetical protein								E. coli 4	CDS	651	ynaI		COG0668	Low conductance mechanosensitive channel YnaI						E. coli 4	tRNA	77				tRNA-Ile(gat)
	E. coli 4	CDS	642	yceD_4		COG2310	General stress protein 16U								E. coli 4	CDS	495				hypothetical protein						E. coli 4	tRNA	76				tRNA-Ala(tgc)
	E. coli 4	CDS	639				hypothetical protein								E. coli 4	CDS	258				hypothetical protein						E. coli 4	rRNA	2901				23S ribosomal RNA
	E. coli 4	CDS	1041				hypothetical protein								E. coli 4	CDS	522	uspE		COG0589	Universal stress protein E						E. coli 4	rRNA	111				5S ribosomal RNA
	E. coli 4	CDS	1638				hypothetical protein								E. coli 4	CDS	144				hypothetical protein						E. coli 4	tRNA	76				tRNA-Thr(ggt)
	E. coli 4	CDS	1554				hypothetical protein								E. coli 4	CDS	753	fnr		COG0664	Fumarate and nitrate reduction regulatory protein						E. coli 4	rRNA	111				5S ribosomal RNA
	E. coli 4	CDS	1083				hypothetical protein								E. coli 4	CDS	201	ogt_1	2.1.1.63	COG0350	Methylated-DNA--protein-cysteine methyltransferase						E. coli 4	CDS	759	glnQ_1			Glutamine transport ATP-binding protein GlnQ
	E. coli 4	CDS	213	hha_1			Hemolysin expression-modulating protein Hha								E. coli 4	CDS	315	ogt_2	2.1.1.63	COG0350	Methylated-DNA--protein-cysteine methyltransferase						E. coli 4	CDS	1104	yhdY		COG0765	Inner membrane amino-acid ABC transporter permease protein YhdY
	E. coli 4	CDS	1176				hypothetical protein								E. coli 4	CDS	333	abgT_1		COG2978	p-aminobenzoyl-glutamate transport protein						E. coli 4	CDS	1182				hypothetical protein
	E. coli 4	CDS	330				hypothetical protein								E. coli 4	CDS	957				hypothetical protein						E. coli 4	CDS	1026	yhdW			Putative amino-acid ABC transporter-binding protein YhdW
	E. coli 4	CDS	906				hypothetical protein								E. coli 4	CDS	915	abgB_1	3.5.1.-	COG1473	p-aminobenzoyl-glutamate hydrolase subunit B						E. coli 4	CDS	222				hypothetical protein
	E. coli 4	CDS	963				hypothetical protein								E. coli 4	CDS	579	abgB_2	3.5.1.-	COG1473	p-aminobenzoyl-glutamate hydrolase subunit B						E. coli 4	CDS	291				hypothetical protein
	E. coli 4	CDS	447				hypothetical protein								E. coli 4	CDS	1311	abgA	3.5.1.-	COG1473	p-aminobenzoyl-glutamate hydrolase subunit A						E. coli 4	CDS	3105	acrF		COG0841	Multidrug export protein AcrF
	E. coli 4	CDS	537				hypothetical protein								E. coli 4	CDS	177				hypothetical protein						E. coli 4	CDS	1158	acrE			Multidrug export protein AcrE
	E. coli 4	CDS	258				hypothetical protein								E. coli 4	CDS	603	tsaR_1			HTH-type transcriptional regulator TsaR						E. coli 4	CDS	663	acrR_1		COG1309	HTH-type transcriptional regulator AcrR
	E. coli 4	CDS	465				hypothetical protein								E. coli 4	CDS	168				hypothetical protein						E. coli 4	CDS	180				hypothetical protein
	E. coli 4	CDS	276				hypothetical protein								E. coli 4	CDS	564	smrA	3.1.-.-	COG2840	putative DNA endonuclease SmrA						E. coli 4	CDS	885	yhdJ_1	2.1.1.72	COG0863	DNA adenine methyltransferase YhdJ
	E. coli 4	CDS	378			COG1662	IS1 family transposase IS1R								E. coli 4	CDS	693	dgcM_1	2.7.7.65	COG2199	Diguanylate cyclase DgcM						E. coli 4	CDS	297	fis		COG2901	DNA-binding protein Fis
	E. coli 4	CDS	276			COG1662	IS1 family transposase IS1A								E. coli 4	CDS	411	dgcM_2	2.7.7.65	COG2199	Diguanylate cyclase DgcM						E. coli 4	CDS	966	dusB	1.3.1.-	COG0042	tRNA-dihydrouridine synthase B
	E. coli 4	CDS	957				hypothetical protein								E. coli 4	CDS	849	zntB		COG0598	Zinc transport protein ZntB						E. coli 4	CDS	882	prmA	2.1.1.-	COG2264	Ribosomal protein L11 methyltransferase
	E. coli 4	CDS	939				hypothetical protein								E. coli 4	CDS	783	dbpA_1	3.6.4.13	COG0513	ATP-dependent RNA helicase DbpA						E. coli 4	CDS	1452	panF		COG4145	Sodium/pantothenate symporter
	E. coli 4	CDS	921				hypothetical protein								E. coli 4	CDS	462	dbpA_2	3.6.4.13	COG0513	ATP-dependent RNA helicase DbpA						E. coli 4	CDS	243	yhdT		COG3924	putative membrane protein YhdT
	E. coli 4	CDS	936				hypothetical protein								E. coli 4	CDS	192	dbpA_3	3.6.4.13	COG0513	ATP-dependent RNA helicase DbpA						E. coli 4	CDS	1350	accC_1	6.3.4.14	COG0439	Biotin carboxylase
	E. coli 4	CDS	879				hypothetical protein								E. coli 4	CDS	258	ttcA_1	2.8.1.-	COG0037	tRNA-cytidine(32) 2-sulfurtransferase						E. coli 4	CDS	471	accB_1		COG0511	Biotin carboxyl carrier protein of acetyl-CoA carboxylase
	E. coli 4	CDS	522				hypothetical protein								E. coli 4	CDS	672	ttcA_2	2.8.1.-	COG0037	tRNA-cytidine(32) 2-sulfurtransferase						E. coli 4	CDS	975	acuI	1.3.1.84	COG0604	putative acrylyl-CoA reductase AcuI
	E. coli 4	CDS	1233				hypothetical protein								E. coli 4	CDS	282	intQ_1		COG0582	Putative defective protein IntQ						E. coli 4	CDS	1941	csrD			RNase E specificity factor CsrD
	E. coli 4	CDS	222				hypothetical protein								E. coli 4	CDS	126				hypothetical protein						E. coli 4	CDS	1044	mreB		COG1077	Cell shape-determining protein MreB
	E. coli 4	CDS	2013				hypothetical protein								E. coli 4	CDS	216				hypothetical protein						E. coli 4	CDS	1104	mreC		COG1792	Cell shape-determining protein MreC
	E. coli 4	CDS	1128				hypothetical protein								E. coli 4	CDS	333				hypothetical protein						E. coli 4	CDS	489	mreD		COG2891	Rod shape-determining protein MreD
	E. coli 4	CDS	174				hypothetical protein								E. coli 4	CDS	441	recT		COG3723	Protein RecT						E. coli 4	CDS	594	yhdE	3.6.1.9	COG0424	dTTP/UTP pyrophosphatase
	E. coli 4	CDS	1059				hypothetical protein								E. coli 4	CDS	264				hypothetical protein						E. coli 4	CDS	1470	rng	3.1.26.-	COG1530	Ribonuclease G
	E. coli 4	CDS	978				hypothetical protein								E. coli 4	CDS	330	recE_3	3.1.11.-		Exodeoxyribonuclease 8						E. coli 4	CDS	3801				hypothetical protein
	E. coli 4	CDS	378				hypothetical protein								E. coli 4	CDS	300				hypothetical protein						E. coli 4	CDS	1446	tldD	3.4.-.-	COG0312	Metalloprotease TldD
	E. coli 4	CDS	873				hypothetical protein								E. coli 4	CDS	357				hypothetical protein						E. coli 4	CDS	930	dmlR_2			HTH-type transcriptional regulator DmlR
	E. coli 4	CDS	1785	uvrD_1	3.6.4.12	COG0210	DNA helicase II								E. coli 4	CDS	141	recE_4	3.1.11.-		Exodeoxyribonuclease 8						E. coli 4	CDS	204	aaeX			Protein AaeX
	E. coli 4	CDS	873				hypothetical protein								E. coli 4	CDS	336				hypothetical protein						E. coli 4	CDS	933	aaeA_1		COG1566	p-hydroxybenzoic acid efflux pump subunit AaeA
	E. coli 4	CDS	3189				hypothetical protein								E. coli 4	CDS	204	recE_5	3.1.11.-		Exodeoxyribonuclease 8						E. coli 4	CDS	1968	aaeB_1		COG1289	p-hydroxybenzoic acid efflux pump subunit AaeB
	E. coli 4	CDS	1059				hypothetical protein								E. coli 4	CDS	519				hypothetical protein						E. coli 4	CDS	273	yhcO		COG2732	putative protein YhcO
	E. coli 4	CDS	135				hypothetical protein								E. coli 4	CDS	417				hypothetical protein						E. coli 4	CDS	264	bhsA_1			Multiple stress resistance protein BhsA
	E. coli 4	CDS	1512				hypothetical protein								E. coli 4	CDS	339	recE_6	3.1.11.-		Exodeoxyribonuclease 8						E. coli 4	CDS	471	argR		COG1438	Arginine repressor
	E. coli 4	CDS	513				hypothetical protein								E. coli 4	CDS	357				hypothetical protein						E. coli 4	CDS	939	mdh_1	1.1.1.37	COG0039	Malate dehydrogenase
	E. coli 4	CDS	4305				hypothetical protein								E. coli 4	CDS	300				hypothetical protein						E. coli 4	CDS	1068	degS	3.4.21.107	COG0265	Serine endoprotease DegS
	E. coli 4	CDS	582				hypothetical protein								E. coli 4	CDS	204				hypothetical protein						E. coli 4	CDS	1368	degQ	3.4.21.107	COG0265	Periplasmic pH-dependent serine endoprotease DegQ
	E. coli 4	CDS	426				hypothetical protein								E. coli 4	CDS	495				hypothetical protein						E. coli 4	CDS	399	yhcB		COG3105	Inner membrane protein YhcB
	E. coli 4	CDS	453				hypothetical protein								E. coli 4	CDS	573				hypothetical protein						E. coli 4	CDS	1128	zapE		COG1485	Cell division protein ZapE
	E. coli 4	CDS	639				hypothetical protein								E. coli 4	CDS	135	ydaG			putative protein YdaG						E. coli 4	CDS	429	rplM		COG0102	50S ribosomal protein L13
	E. coli 4	CDS	1038	parM_1			Plasmid segregation protein ParM								E. coli 4	CDS	315				hypothetical protein						E. coli 4	CDS	393	rpsI		COG0103	30S ribosomal protein S9
	E. coli 4	CDS	948				hypothetical protein								E. coli 4	CDS	198				hypothetical protein						E. coli 4	CDS	639	sspA		COG0625	Stringent starvation protein A
	E. coli 4	CDS	837				hypothetical protein								E. coli 4	CDS	114				hypothetical protein						E. coli 4	CDS	498	sspB		COG2969	Stringent starvation protein B
	E. coli 4	CDS	522				hypothetical protein								E. coli 4	CDS	204				hypothetical protein						E. coli 4	CDS	1368	dcuD_1		COG3069	Putative cryptic C4-dicarboxylate transporter DcuD
	E. coli 4	CDS	390				hypothetical protein								E. coli 4	CDS	360				hypothetical protein						E. coli 4	CDS	792	nanR_2		COG2186	HTH-type transcriptional repressor NanR
	E. coli 4	CDS	1005	virB_1		COG1475	Virulence regulon transcriptional activator VirB								E. coli 4	CDS	354				hypothetical protein						E. coli 4	CDS	894	nanA	4.1.3.3	COG0329	N-acetylneuraminate lyase
	E. coli 4	CDS	1254				hypothetical protein								E. coli 4	CDS	231				hypothetical protein						E. coli 4	CDS	1491	nanT			Sialic acid transporter NanT
	E. coli 4	CDS	2682	traC			Protein TraC								E. coli 4	CDS	225				hypothetical protein						E. coli 4	CDS	690	nanE_2	5.1.3.9	COG3010	Putative N-acetylmannosamine-6-phosphate 2-epimerase
	E. coli 4	CDS	951				hypothetical protein								E. coli 4	CDS	180	ydaW			Protein YdaW						E. coli 4	CDS	876	nanK	2.7.1.60	COG1940	N-acetylmannosamine kinase
	E. coli 4	CDS	858				hypothetical protein								E. coli 4	CDS	342				hypothetical protein						E. coli 4	CDS	465	yhcH_2		COG2731	putative protein YhcH
	E. coli 4	CDS	483				hypothetical protein								E. coli 4	CDS	489				hypothetical protein						E. coli 4	CDS	1128	yhcG	3.1.-.-	COG4804	Putative nuclease YhcG
	E. coli 4	CDS	1356				hypothetical protein								E. coli 4	CDS	174				hypothetical protein						E. coli 4	CDS	504	gltF_1			Protein GltF
	E. coli 4	CDS	462				hypothetical protein								E. coli 4	CDS	516				hypothetical protein						E. coli 4	CDS	366				hypothetical protein
	E. coli 4	CDS	1272				hypothetical protein								E. coli 4	CDS	243				hypothetical protein						E. coli 4	CDS	906				IS3 family transposase IS2
	E. coli 4	CDS	789				hypothetical protein								E. coli 4	CDS	357				hypothetical protein						E. coli 4	CDS	243				hypothetical protein
	E. coli 4	CDS	261				hypothetical protein								E. coli 4	CDS	183				hypothetical protein						E. coli 4	CDS	546				hypothetical protein
	E. coli 4	CDS	354				hypothetical protein								E. coli 4	CDS	177				hypothetical protein						E. coli 4	CDS	2382	yraJ_1		COG3188	Outer membrane usher protein YraJ
	E. coli 4	CDS	201				hypothetical protein								E. coli 4	CDS	360				hypothetical protein						E. coli 4	CDS	675				hypothetical protein
	E. coli 4	CDS	876	repB_1			RepFIB replication protein A								E. coli 4	CDS	210				hypothetical protein						E. coli 4	CDS	105				hypothetical protein
	E. coli 4	CDS	1056				hypothetical protein								E. coli 4	CDS	369				hypothetical protein						E. coli 4	CDS	765	gltF_2			Protein GltF
	E. coli 4	CDS	201				hypothetical protein								E. coli 4	CDS	216				hypothetical protein						E. coli 4	CDS	1419	gltD	1.4.1.13	COG0493	Glutamate synthase [NADPH] small chain
	E. coli 4	CDS	717				hypothetical protein								E. coli 4	CDS	273				hypothetical protein						E. coli 4	CDS	4554	gltB	1.4.1.13	COG0067	Glutamate synthase [NADPH] large chain
	E. coli 4	CDS	855				hypothetical protein								E. coli 4	CDS	201				hypothetical protein						E. coli 4	CDS	930				hypothetical protein
	E. coli 4	CDS	774	dam_1	2.1.1.72	COG0338	DNA adenine methylase								E. coli 4	CDS	279				hypothetical protein						E. coli 4	CDS	2337	arcB	2.7.13.3	COG0642	Aerobic respiration control sensor protein ArcB
	E. coli 4	CDS	1164				hypothetical protein								E. coli 4	CDS	174				hypothetical protein						E. coli 4	CDS	654	elbB	4.2.1.-	COG3155	Glyoxalase ElbB
	E. coli 4	CDS	255				hypothetical protein								E. coli 4	CDS	180				hypothetical protein						E. coli 4	CDS	729	mtgA	2.4.1.129	COG0744	Biosynthetic peptidoglycan transglycosylase
	E. coli 4	CDS	1692				hypothetical protein								E. coli 4	CDS	264				hypothetical protein						E. coli 4	CDS	633	yrbL			putative protein YrbL
	E. coli 4	CDS	177				hypothetical protein								E. coli 4	CDS	372				hypothetical protein						E. coli 4	CDS	273	ptsO		COG1925	Phosphocarrier protein NPr
	E. coli 4	CDS	462				hypothetical protein								E. coli 4	CDS	231	ybcO_1	3.1.-.-		Putative nuclease YbcO						E. coli 4	CDS	855	rapZ		COG1660	RNase adapter protein RapZ
	E. coli 4	CDS	282				hypothetical protein								E. coli 4	CDS	216				hypothetical protein						E. coli 4	CDS	492	ptsN		COG1762	Nitrogen regulatory protein
	E. coli 4	CDS	627				hypothetical protein								E. coli 4	CDS	210				hypothetical protein						E. coli 4	CDS	288	hpf		COG1544	Ribosome hibernation promoting factor
	E. coli 4	CDS	2457				hypothetical protein								E. coli 4	CDS	198				hypothetical protein						E. coli 4	CDS	1434	rpoN		COG1508	RNA polymerase sigma-54 factor
	E. coli 4	CDS	1089				hypothetical protein								E. coli 4	CDS	612				hypothetical protein						E. coli 4	CDS	726	lptB_2	3.6.3.-	COG1137	Lipopolysaccharide export system ATP-binding protein LptB
	E. coli 4	CDS	576				hypothetical protein								E. coli 4	CDS	426				hypothetical protein						E. coli 4	CDS	558	lptA		COG1934	Lipopolysaccharide export system protein LptA
	E. coli 4	CDS	2421				hypothetical protein								E. coli 4	CDS	216				hypothetical protein						E. coli 4	CDS	576	lptC		COG3117	Lipopolysaccharide export system protein LptC
	E. coli 4	CDS	612				hypothetical protein								E. coli 4	CDS	648				hypothetical protein						E. coli 4	CDS	567	kdsC	3.1.3.45	COG1778	3-deoxy-D-manno-octulosonate 8-phosphate phosphatase KdsC
	E. coli 4	CDS	264				hypothetical protein								E. coli 4	CDS	261				hypothetical protein						E. coli 4	CDS	987	kdsD	5.3.1.13	COG0517	Arabinose 5-phosphate isomerase KdsD
	E. coli 4	CDS	762				hypothetical protein								E. coli 4	CDS	429				hypothetical protein						E. coli 4	CDS	978	yrbG		COG0530	Inner membrane protein YrbG
	E. coli 4	CDS	765				hypothetical protein								E. coli 4	CDS	171				hypothetical protein						E. coli 4	CDS	810	mlaF	3.6.3.-	COG1127	Intermembrane phospholipid transport system ATP-binding protein MlaF
	E. coli 4	CDS	2391				hypothetical protein								E. coli 4	CDS	309				hypothetical protein						E. coli 4	CDS	783	mlaE		COG0767	Intermembrane phospholipid transport system permease protein MlaE
	E. coli 4	CDS	471				hypothetical protein								E. coli 4	CDS	153				hypothetical protein						E. coli 4	CDS	552	mlaD		COG1463	Intermembrane phospholipid transport system binding protein MlaD
	E. coli 4	CDS	297	higB-1_1		COG3549	Toxin HigB-1								E. coli 4	CDS	345	nohA_2		COG4220	Prophage DNA-packing protein NohA						E. coli 4	CDS	636	mlaC		COG2854	Intermembrane phospholipid transport system binding protein MlaC
	E. coli 4	CDS	1146				hypothetical protein								E. coli 4	CDS	1239				hypothetical protein						E. coli 4	CDS	294	mlaB		COG3113	Intermembrane phospholipid transport system binding protein MlaB
	E. coli 4	CDS	378				hypothetical protein								E. coli 4	CDS	276				hypothetical protein						E. coli 4	CDS	270	ibaG		COG5007	Acid stress protein IbaG
	E. coli 4	CDS	429				hypothetical protein								E. coli 4	CDS	153				hypothetical protein						E. coli 4	CDS	1260	murA	2.5.1.7	COG0766	UDP-N-acetylglucosamine 1-carboxyvinyltransferase
	E. coli 4	CDS	258				hypothetical protein								E. coli 4	CDS	207				hypothetical protein						E. coli 4	CDS	279				hypothetical protein
	E. coli 4	CDS	156				hypothetical protein								E. coli 4	CDS	1359				hypothetical protein						E. coli 4	CDS	972	ispB	2.5.1.90	COG0142	Octaprenyl diphosphate synthase
	E. coli 4	CDS	609				hypothetical protein								E. coli 4	CDS	210				hypothetical protein						E. coli 4	CDS	312	rplU		COG0261	50S ribosomal protein L21
	E. coli 4	CDS	1251				hypothetical protein								E. coli 4	CDS	1404				hypothetical protein						E. coli 4	CDS	258	rpmA		COG0211	50S ribosomal protein L27
	E. coli 4	CDS	147				hypothetical protein								E. coli 4	CDS	276	merP_2			Mercuric transport protein periplasmic component						E. coli 4	CDS	966	yhbE		COG0697	putative inner membrane transporter YhbE
	E. coli 4	CDS	327				hypothetical protein								E. coli 4	CDS	126	merT_2			Mercuric transport protein MerT						E. coli 4	CDS	1173	obgE	3.6.5.-	COG0536	GTPase ObgE/CgtA
	E. coli 4	CDS	258				hypothetical protein								E. coli 4	CDS	279	merT_3			Mercuric transport protein MerT						E. coli 4	CDS	1434	dacB	3.4.16.4	COG2027	D-alanyl-D-alanine carboxypeptidase DacB
	E. coli 4	CDS	792				hypothetical protein								E. coli 4	CDS	435				ISL3 family transposase ISStma11						E. coli 4	CDS	477	greA		COG0782	Transcription elongation factor GreA
	E. coli 4	CDS	450				hypothetical protein								E. coli 4	CDS	273				hypothetical protein						E. coli 4	CDS	294	yhbY		COG1534	RNA-binding protein YhbY
	E. coli 4	CDS	2385				hypothetical protein								E. coli 4	CDS	678	tetR_2			Tetracycline repressor protein class A from transposon 1721						E. coli 4	CDS	630	rlmE	2.1.1.166	COG0293	Ribosomal RNA large subunit methyltransferase E
	E. coli 4	CDS	240				hypothetical protein								E. coli 4	CDS	507	tetA_3			Tetracycline resistance protein, class C						E. coli 4	CDS	1944	ftsH	3.4.24.-	COG0465	ATP-dependent zinc metalloprotease FtsH
	E. coli 4	CDS	312				hypothetical protein								E. coli 4	CDS	576	tetA_4			Tetracycline resistance protein, class C						E. coli 4	CDS	849	folP_1	2.5.1.15	COG0294	Dihydropteroate synthase
	E. coli 4	CDS	189				hypothetical protein								E. coli 4	CDS	885				hypothetical protein						E. coli 4	CDS	1338	glmM	5.4.2.10	COG1109	Phosphoglucosamine mutase
	E. coli 4	CDS	534				hypothetical protein								E. coli 4	CDS	570				hypothetical protein						E. coli 4	CDS	333	secG		COG1314	Protein-export membrane protein SecG
	E. coli 4	CDS	609				hypothetical protein								E. coli 4	CDS	1410				Tn3 family transposase TnAs1						E. coli 4	tRNA	87				tRNA-Leu(gag)
	E. coli 4	CDS	228				hypothetical protein								E. coli 4	CDS	351				hypothetical protein						E. coli 4	CDS	1518	yhbX	2.-.-.-	COG2194	Putative transferase YhbX
	E. coli 4	CDS	321				hypothetical protein								E. coli 4	CDS	291				hypothetical protein						E. coli 4	CDS	1344	argG	6.3.4.5	COG0137	Argininosuccinate synthase
	E. coli 4	CDS	312				hypothetical protein								E. coli 4	CDS	294				hypothetical protein						E. coli 4	tRNA	77				tRNA-Met(cat)
	E. coli 4	CDS	492				hypothetical protein								E. coli 4	CDS	408				hypothetical protein						E. coli 4	CDS	453	rimP		COG0779	Ribosome maturation factor RimP
	E. coli 4	CDS	294				hypothetical protein								E. coli 4	CDS	216				hypothetical protein						E. coli 4	CDS	1488	nusA		COG0195	Transcription termination/antitermination protein NusA
	E. coli 4	CDS	204				hypothetical protein								E. coli 4	CDS	201				hypothetical protein						E. coli 4	CDS	2673	infB		COG0532	Translation initiation factor IF-2
	E. coli 4	CDS	225				hypothetical protein								E. coli 4	CDS	168				hypothetical protein						E. coli 4	CDS	402	rbfA		COG0858	30S ribosome-binding factor
	E. coli 4	CDS	201				hypothetical protein								E. coli 4	CDS	384				hypothetical protein						E. coli 4	CDS	945	truB	5.4.99.25	COG0130	tRNA pseudouridine synthase B
	E. coli 4	CDS	312				hypothetical protein								E. coli 4	CDS	273				hypothetical protein						E. coli 4	CDS	270	rpsO		COG0184	30S ribosomal protein S15
	E. coli 4	CDS	282				hypothetical protein								E. coli 4	CDS	300				hypothetical protein						E. coli 4	CDS	2136	pnp	2.7.7.8	COG1185	Polyribonucleotide nucleotidyltransferase
	E. coli 4	CDS	606				hypothetical protein								E. coli 4	CDS	426				hypothetical protein						E. coli 4	CDS	885	nlpI		COG4785	Lipoprotein NlpI
	E. coli 4	CDS	309				hypothetical protein								E. coli 4	CDS	702	dcm_1	2.1.1.37	COG0270	DNA-cytosine methyltransferase						E. coli 4	CDS	1890	deaD	3.6.4.13	COG0513	ATP-dependent RNA helicase DeaD
	E. coli 4	CDS	216				hypothetical protein								E. coli 4	CDS	327				hypothetical protein						E. coli 4	CDS	1245	mtr		COG0814	Tryptophan-specific transport protein
	E. coli 4	CDS	279				hypothetical protein								E. coli 4	CDS	312	dcm_2	2.1.1.37	COG0270	DNA-cytosine methyltransferase						E. coli 4	CDS	1008				hypothetical protein
	E. coli 4	CDS	309				hypothetical protein								E. coli 4	CDS	168				hypothetical protein						E. coli 4	CDS	879				hypothetical protein
	E. coli 4	CDS	972	xerC_3			Tyrosine recombinase XerC								E. coli 4	CDS	306				hypothetical protein						E. coli 4	CDS	996	yhbU	3.4.-.-	COG0826	putative protease YhbU
	E. coli 4	CDS	396				hypothetical protein								E. coli 4	CDS	180				hypothetical protein						E. coli 4	CDS	525	ubiJ_2			Ubiquinone biosynthesis accessory factor UbiJ
	E. coli 4	CDS	981	btuC		COG4139	Vitamin B12 import system permease protein BtuC								E. coli 4	CDS	447				hypothetical protein						E. coli 4	CDS	504				hypothetical protein
	E. coli 4	CDS	552	btuE	1.11.1.15	COG0386	Thioredoxin/glutathione peroxidase BtuE								E. coli 4	CDS	252				hypothetical protein						E. coli 4	CDS	303				hypothetical protein
	E. coli 4	CDS	750	btuD_1	7.6.2.8	COG4138	Vitamin B12 import ATP-binding protein BtuD								E. coli 4	CDS	204				hypothetical protein						E. coli 4	CDS	444				hypothetical protein
	E. coli 4	CDS	465	mepS_2	3.4.-.-	COG0791	Murein DD-endopeptidase MepS/Murein LD-carboxypeptidase								E. coli 4	CDS	159				hypothetical protein						E. coli 4	CDS	519	yhbO	3.1.2.-	COG0693	Protein/nucleic acid deglycase 2
	E. coli 4	CDS	714	ydiV		COG2200	Putative anti-FlhC(2)FlhD(4) factor YdiV								E. coli 4	CDS	411				hypothetical protein						E. coli 4	CDS	636				hypothetical protein
	E. coli 4	CDS	1437	selO	2.7.7.-	COG0397	Protein adenylyltransferase SelO								E. coli 4	CDS	330				hypothetical protein						E. coli 4	CDS	1041				hypothetical protein
	E. coli 4	CDS	192	ydiE		COG4256	putative protein YdiE								E. coli 4	CDS	405				hypothetical protein						E. coli 4	CDS	576	osmY_1		COG2823	Osmotically-inducible protein Y
	E. coli 4	CDS	1047	aroH	2.5.1.54	COG0722	Phospho-2-dehydro-3-deoxyheptonate aldolase, Trp-sensitive								E. coli 4	CDS	321				hypothetical protein						E. coli 4	CDS	591	diaA		COG0279	DnaA initiator-associating protein DiaA
	E. coli 4	CDS	834	ppsR	2.7.11.33	COG1806	Phosphoenolpyruvate synthase regulatory protein								E. coli 4	CDS	564				hypothetical protein						E. coli 4	CDS	396				hypothetical protein
	E. coli 4	CDS	2379	ppsA	2.7.9.2	COG0574	Phosphoenolpyruvate synthase								E. coli 4	CDS	381				hypothetical protein						E. coli 4	CDS	2037	lpoA		COG3107	Penicillin-binding protein activator LpoA
	E. coli 4	CDS	1647	fadK	6.2.1.-	COG0318	Medium-chain fatty-acid--CoA ligase								E. coli 4	CDS	651				hypothetical protein						E. coli 4	CDS	861	rsmI	2.1.1.198	COG0313	Ribosomal RNA small subunit methyltransferase I
	E. coli 4	CDS	294	fixX_2		COG2440	Ferredoxin-like protein FixX								E. coli 4	CDS	276				hypothetical protein						E. coli 4	CDS	1092	yraK			putative fimbrial-like protein YraK
	E. coli 4	CDS	1290	dadA_1	1.4.99.-		D-amino acid dehydrogenase								E. coli 4	CDS	414				hypothetical protein						E. coli 4	CDS	2517	yraJ_2		COG3188	Outer membrane usher protein YraJ
	E. coli 4	CDS	939	fixB_2		COG2025	Protein FixB								E. coli 4	CDS	267				hypothetical protein						E. coli 4	CDS	696	yraI			putative fimbrial chaperone YraI
	E. coli 4	CDS	765	fixA_2		COG2086	Protein FixA								E. coli 4	CDS	303	hns_2		COG2916	DNA-binding protein H-NS, plasmid						E. coli 4	CDS	585	yraH			putative fimbrial-like protein YraH
	E. coli 4	CDS	177				hypothetical protein								E. coli 4	CDS	231				hypothetical protein						E. coli 4	CDS	702	nagB_1	3.5.99.6	COG0363	Glucosamine-6-phosphate deaminase 1
	E. coli 4	CDS	912	rhaS_2			HTH-type transcriptional activator RhaS								E. coli 4	CDS	168				hypothetical protein						E. coli 4	CDS	792	manZ_1		COG3716	PTS system mannose-specific EIID component
	E. coli 4	CDS	1152	caiA_2	1.3.8.13	COG1960	Crotonobetainyl-CoA reductase								E. coli 4	CDS	540				hypothetical protein						E. coli 4	CDS	804	agaC_1		COG3715	N-acetylgalactosamine permease IIC component 1
	E. coli 4	CDS	1596	ydiF_1	2.8.3.8	COG4670	Acetate CoA-transferase YdiF								E. coli 4	CDS	303				hypothetical protein						E. coli 4	CDS	477	sorB	2.7.1.206	COG3444	PTS system sorbose-specific EIIB component
	E. coli 4	CDS	759	aroD	4.2.1.10	COG0710	3-dehydroquinate dehydratase								E. coli 4	CDS	1308	rep_1	3.6.4.12		ATP-dependent DNA helicase Rep						E. coli 4	CDS	861	kbaY	4.1.2.40	COG0191	D-tagatose-1,6-bisphosphate aldolase subunit KbaY
	E. coli 4	CDS	867	ydiB	1.1.1.282	COG0169	Quinate/shikimate dehydrogenase								E. coli 4	CDS	480	rep_2	3.6.4.12		ATP-dependent DNA helicase Rep						E. coli 4	CDS	1155	agaS	3.5.99.-	COG2222	Putative D-galactosamine-6-phosphate deaminase AgaS
	E. coli 4	CDS	1266	ydiN			Inner membrane transport protein YdiN								E. coli 4	CDS	288				hypothetical protein						E. coli 4	CDS	1134	agaA	3.5.1.-	COG1820	N-acetylgalactosamine-6-phosphate deacetylase
	E. coli 4	CDS	1215	ydiM			Inner membrane transport protein YdiM								E. coli 4	CDS	174				hypothetical protein						E. coli 4	CDS	435	manX_1	2.7.1.191	COG2893	PTS system mannose-specific EIIAB component
	E. coli 4	CDS	357				hypothetical protein								E. coli 4	CDS	174				hypothetical protein						E. coli 4	CDS	879	manZ_2		COG3716	PTS system mannose-specific EIID component
	E. coli 4	CDS	1113	ydiK		COG0628	Putative transport protein YdiK								E. coli 4	CDS	198				hypothetical protein						E. coli 4	CDS	780	agaC_2		COG3715	N-acetylgalactosamine permease IIC component 1
	E. coli 4	CDS	3057			COG0247	putative protein								E. coli 4	CDS	360				hypothetical protein						E. coli 4	CDS	474	levE_1	2.7.1.202	COG3444	PTS system fructose-specific EIIB component
	E. coli 4	CDS	411	menI	3.1.2.28	COG2050	1,4-dihydroxy-2-naphthoyl-CoA hydrolase								E. coli 4	CDS	390				hypothetical protein						E. coli 4	CDS	276			COG1662	IS1 family transposase IS1A
	E. coli 4	CDS	189				hypothetical protein								E. coli 4	CDS	366				hypothetical protein						E. coli 4	CDS	378			COG1662	IS1 family transposase IS1A
	E. coli 4	CDS	369	sufA		COG0316	Protein SufA								E. coli 4	CDS	138				hypothetical protein						E. coli 4	CDS	1197	kbaZ		COG4573	D-tagatose-1,6-bisphosphate aldolase subunit KbaZ
	E. coli 4	CDS	1488	sufB		COG0719	FeS cluster assembly protein SufB								E. coli 4	CDS	393	hipA_2	2.7.11.1	COG3550	Serine/threonine-protein kinase toxin HipA						E. coli 4	CDS	810	srlR_1		COG1349	Glucitol operon repressor
	E. coli 4	CDS	747	sufC		COG0396	putative ATP-dependent transporter SufC								E. coli 4	CDS	111				hypothetical protein						E. coli 4	CDS	465	yhaV	3.1.-.-		Ribonuclease toxin YhaV
	E. coli 4	CDS	1272	sufD		COG0719	FeS cluster assembly protein SufD								E. coli 4	CDS	534				hypothetical protein						E. coli 4	CDS	336	prlF		COG2002	Antitoxin PrlF
	E. coli 4	CDS	1221	sufS	2.8.1.7	COG0520	Cysteine desulfurase								E. coli 4	CDS	177				hypothetical protein						E. coli 4	CDS	1572	garD	4.2.1.42	COG2721	Galactarate dehydratase (L-threo-forming)
	E. coli 4	CDS	417	sufE		COG2166	Cysteine desulfuration protein SufE								E. coli 4	CDS	297				hypothetical protein						E. coli 4	CDS	1335	garP_1			putative galactarate transporter
	E. coli 4	CDS	1005	ynhG	2.-.-.-	COG1376	putative L,D-transpeptidase YnhG								E. coli 4	CDS	291				hypothetical protein						E. coli 4	CDS	771	garL	4.1.2.20	COG3836	5-keto-4-deoxy-D-glucarate aldolase
	E. coli 4	CDS	237	lpp		COG4238	Major outer membrane prolipoprotein Lpp								E. coli 4	CDS	348				hypothetical protein						E. coli 4	CDS	891	garR	1.1.1.60	COG2084	2-hydroxy-3-oxopropionate reductase
	E. coli 4	CDS	1413	pykF	2.7.1.40	COG0469	Pyruvate kinase I								E. coli 4	CDS	147				hypothetical protein						E. coli 4	CDS	1146	garK	2.7.1.165	COG1929	Glycerate 2-kinase
	E. coli 4	CDS	210	fumD	4.2.1.2		Fumarase D								E. coli 4	CDS	282				hypothetical protein						E. coli 4	CDS	672				hypothetical protein
	E. coli 4	CDS	627	ydhY		COG0437	putative ferredoxin-like protein YdhY								E. coli 4	CDS	132				hypothetical protein						E. coli 4	CDS	351				hypothetical protein
	E. coli 4	CDS	2103	ydhV	1.-.-.-	COG2414	putative oxidoreductase YdhV								E. coli 4	CDS	234				hypothetical protein						E. coli 4	CDS	540				hypothetical protein
	E. coli 4	CDS	639	ydhW			putative protein YdhW								E. coli 4	CDS	270				hypothetical protein						E. coli 4	CDS	939	tsaR_1			HTH-type transcriptional regulator TsaR
	E. coli 4	CDS	669	ydhX_1		COG0437	putative ferredoxin-like protein YdhX								E. coli 4	CDS	291				hypothetical protein						E. coli 4	CDS	990	tdcB	4.3.1.19	COG1171	L-threonine dehydratase catabolic TdcB
	E. coli 4	CDS	786	ydhU		COG4117	Putative cytochrome YdhU								E. coli 4	CDS	348				hypothetical protein						E. coli 4	CDS	1332	tdcC		COG0814	Threonine/serine transporter TdcC
	E. coli 4	CDS	765	ydhT			putative protein YdhT								E. coli 4	CDS	255	yceD_1		COG2310	General stress protein 16U						E. coli 4	CDS	1209	tdcD	2.7.2.15	COG0282	Propionate kinase
	E. coli 4	CDS	1605				hypothetical protein								E. coli 4	CDS	240				hypothetical protein						E. coli 4	CDS	2295	tdcE	2.3.1.-	COG1882	PFL-like enzyme TdcE
	E. coli 4	CDS	306	ydhR	1.-.-.-		Putative monooxygenase YdhR								E. coli 4	CDS	264				hypothetical protein						E. coli 4	CDS	390	tdcF	3.5.4.-	COG0251	Putative reactive intermediate deaminase TdcF
	E. coli 4	tRNA	77				tRNA-Val(gac)								E. coli 4	CDS	522	yceD_2		COG2310	General stress protein 16U						E. coli 4	CDS	1365	tdcG	4.3.1.17	COG1760	L-serine dehydratase TdcG
	E. coli 4	tRNA	77				tRNA-Val(gac)								E. coli 4	CDS	120				hypothetical protein						E. coli 4	CDS	1332	dlsT		COG0814	putative serine transporter
	E. coli 4	CDS	1257				putative autotransporter								E. coli 4	CDS	180				hypothetical protein						E. coli 4	CDS	1311				hypothetical protein
	E. coli 4	CDS	1374	mdtK		COG0534	Multidrug resistance protein MdtK								E. coli 4	CDS	450				hypothetical protein						E. coli 4	CDS	165				hypothetical protein
	E. coli 4	CDS	642	ribC	2.5.1.9	COG0307	Riboflavin synthase								E. coli 4	CDS	390				hypothetical protein						E. coli 4	CDS	702	yhaK		COG1741	Pirin-like protein YhaK
	E. coli 4	CDS	1149	cfa	2.1.1.79	COG2230	Cyclopropane-fatty-acyl-phospholipid synthase								E. coli 4	CDS	366				hypothetical protein						E. coli 4	CDS	897	yhaJ_1			HTH-type transcriptional regulator YhaJ
	E. coli 4	CDS	1212	ydhC			Inner membrane transport protein YdhC								E. coli 4	CDS	480				hypothetical protein						E. coli 4	CDS	357	yhaI		COG3152	Inner membrane protein YhaI
	E. coli 4	CDS	933	yahB_1			putative HTH-type transcriptional regulator YahB								E. coli 4	CDS	612				hypothetical protein						E. coli 4	CDS	366	yhaH		COG3152	Inner membrane protein YhaH
	E. coli 4	CDS	1026	purR_1		COG1609	HTH-type transcriptional repressor PurR								E. coli 4	CDS	342	yceD_3		COG2310	General stress protein 16U						E. coli 4	CDS	987	yqjG	1.8.5.7	COG0435	Glutathionyl-hydroquinone reductase YqjG
	E. coli 4	CDS	90	ynhF			putative protein YnhF								E. coli 4	CDS	363				hypothetical protein						E. coli 4	CDS	483	yqjF		COG2259	Inner membrane protein YqjF
	E. coli 4	CDS	1170	ydhP		COG2814	Inner membrane transport protein YdhP								E. coli 4	CDS	585				hypothetical protein						E. coli 4	CDS	300				hypothetical protein
	E. coli 4	CDS	582	sodB	1.15.1.1	COG0605	Superoxide dismutase [Fe]								E. coli 4	CDS	270				hypothetical protein						E. coli 4	CDS	405	yqjE		COG5393	Inner membrane protein YqjE
	E. coli 4	CDS	816	mepH	3.4.-.-	COG0791	Murein DD-endopeptidase MepH								E. coli 4	CDS	174				hypothetical protein						E. coli 4	CDS	306	yqjD		COG4575	putative protein YqjD
	E. coli 4	CDS	348	grxD		COG0278	Glutaredoxin 4								E. coli 4	CDS	666				hypothetical protein						E. coli 4	CDS	369	yqjC			Protein YqjC
	E. coli 4	CDS	2799				hypothetical protein								E. coli 4	CDS	420				hypothetical protein						E. coli 4	CDS	384	mzrA			Modulator protein MzrA
	E. coli 4	CDS	1785	srmB_1	3.6.4.13		ATP-dependent RNA helicase SrmB								E. coli 4	CDS	345	stiP_1	3.4.22.-		Cysteine protease StiP						E. coli 4	CDS	663	yqjA		COG0586	Inner membrane protein YqjA
	E. coli 4	CDS	648	rnt	3.1.13.-	COG0847	Ribonuclease T								E. coli 4	CDS	711	stiP_2	3.4.22.-		Cysteine protease StiP						E. coli 4	CDS	777	lldR_2		COG2186	Putative L-lactate dehydrogenase operon regulatory protein
	E. coli 4	CDS	408	gloA	4.4.1.5	COG0346	Lactoylglutathione lyase								E. coli 4	CDS	279				hypothetical protein						E. coli 4	CDS	1299	exuT			Hexuronate transporter
	E. coli 4	CDS	1098	nemA	1.3.1.-	COG1902	N-ethylmaleimide reductase								E. coli 4	CDS	555				hypothetical protein						E. coli 4	CDS	1413	uxaC	5.3.1.12	COG1904	Uronate isomerase
	E. coli 4	CDS	600	nemR			HTH-type transcriptional repressor NemR								E. coli 4	CDS	552				hypothetical protein						E. coli 4	CDS	1488	uxaA	4.2.1.7	COG2721	Altronate dehydratase
	E. coli 4	CDS	240				hypothetical protein								E. coli 4	CDS	165				hypothetical protein						E. coli 4	CDS	552	ygjV			Inner membrane protein YgjV
	E. coli 4	CDS	897	ydhF	1.-.-.-	COG4989	Oxidoreductase YdhF								E. coli 4	CDS	267				hypothetical protein						E. coli 4	CDS	1245	sstT		COG3633	Serine/threonine transporter SstT
	E. coli 4	CDS	522	sodC	1.15.1.1	COG2032	Superoxide dismutase [Cu-Zn]								E. coli 4	CDS	237				hypothetical protein						E. coli 4	CDS	966	alx_1		COG0861	Putative membrane-bound redox modulator Alx
	E. coli 4	CDS	2013	aaeB_1			p-hydroxybenzoic acid efflux pump subunit AaeB								E. coli 4	CDS	126				hypothetical protein						E. coli 4	CDS	987	iolU	1.1.1.371	COG0673	scyllo-inositol 2-dehydrogenase (NADP(+)) IolU
	E. coli 4	CDS	858	aaeA_1		COG1566	p-hydroxybenzoic acid efflux pump subunit AaeA								E. coli 4	CDS	147				hypothetical protein						E. coli 4	CDS	684				hypothetical protein
	E. coli 4	CDS	237				hypothetical protein								E. coli 4	CDS	162				hypothetical protein						E. coli 4	CDS	504	ygjP	3.6.1.-	COG1451	UTP pyrophosphatase
	E. coli 4	CDS	435	slyA		COG1846	Transcriptional regulator SlyA								E. coli 4	CDS	186				hypothetical protein						E. coli 4	CDS	1137	rlmG	2.1.1.174	COG2813	Ribosomal RNA large subunit methyltransferase G
	E. coli 4	CDS	468	slyB		COG3133	Outer membrane lipoprotein SlyB								E. coli 4	CDS	378				hypothetical protein						E. coli 4	CDS	315	higB	3.1.-.-	COG4680	mRNA interferase HigB
	E. coli 4	CDS	1110	anmK	2.7.1.170	COG2377	Anhydro-N-acetylmuramic acid kinase								E. coli 4	CDS	393	yceC		COG2310	Stress response protein SCP2						E. coli 4	CDS	417	higA		COG5499	Antitoxin HigA
	E. coli 4	CDS	324	mliC		COG3895	Membrane-bound lysozyme inhibitor of C-type lysozyme								E. coli 4	CDS	777				hypothetical protein						E. coli 4	CDS	2019	fadH	1.3.1.34	COG0446	2,4-dienoyl-CoA reductase
	E. coli 4	CDS	657	pdxH	1.4.3.5	COG0259	Pyridoxine/pyridoxamine 5'-phosphate oxidase								E. coli 4	CDS	522				hypothetical protein						E. coli 4	CDS	2352	ygjK	3.2.1.-		Glucosidase YgjK
	E. coli 4	CDS	1275	tyrS	6.1.1.1	COG0162	Tyrosine--tRNA ligase								E. coli 4	CDS	330				hypothetical protein						E. coli 4	CDS	1071				hypothetical protein
	E. coli 4	CDS	861	pdxY	2.7.1.35	COG2240	Pyridoxal kinase PdxY								E. coli 4	CDS	489				hypothetical protein						E. coli 4	CDS	585	ygjI_1		COG0531	Inner membrane transporter YgjI
	E. coli 4	CDS	606	gstA	2.5.1.18	COG0625	Glutathione S-transferase GstA								E. coli 4	CDS	633				hypothetical protein						E. coli 4	CDS	849	ygjI_2		COG0531	Inner membrane transporter YgjI
	E. coli 4	CDS	1503	dtpA		COG3104	Dipeptide and tripeptide permease A								E. coli 4	CDS	159				hypothetical protein						E. coli 4	CDS	450	ebgC		COG2731	Evolved beta-galactosidase subunit beta
	E. coli 4	CDS	201				hypothetical protein								E. coli 4	CDS	873				hypothetical protein						E. coli 4	CDS	3093	ebgA	3.2.1.23	COG3250	Evolved beta-galactosidase subunit alpha
	E. coli 4	CDS	636	nth	4.2.99.18	COG0177	Endonuclease III								E. coli 4	CDS	552				hypothetical protein						E. coli 4	CDS	984	melR_1		COG1609	HTH-type transcriptional repressor MelR
	E. coli 4	CDS	696	rsxE	7.-.-.-	COG4660	Ion-translocating oxidoreductase complex subunit E								E. coli 4	CDS	729				hypothetical protein						E. coli 4	CDS	333	ygjH		COG0073	tRNA-binding protein YgjH
	E. coli 4	CDS	621	rsxG	7.-.-.-	COG4659	Ion-translocating oxidoreductase complex subunit G								E. coli 4	CDS	384				hypothetical protein						E. coli 4	CDS	1491	patA	2.6.1.82	COG4992	Putrescine aminotransferase
	E. coli 4	CDS	1059	rsxD	7.-.-.-	COG4658	Ion-translocating oxidoreductase complex subunit D								E. coli 4	CDS	774				hypothetical protein						E. coli 4	CDS	1521	aer		COG0840	Aerotaxis receptor
	E. coli 4	CDS	2223	rsxC	7.-.-.-	COG4656	Ion-translocating oxidoreductase complex subunit C								E. coli 4	CDS	1101				hypothetical protein						E. coli 4	CDS	624	yqjI		COG1695	Transcriptional regulator YqjI
	E. coli 4	CDS	579	rsxB	7.-.-.-	COG2878	Ion-translocating oxidoreductase complex subunit B								E. coli 4	CDS	354				hypothetical protein						E. coli 4	CDS	765	yqjH	1.16.1.9	COG2375	NADPH-dependent ferric-chelate reductase
	E. coli 4	CDS	582	rsxA	7.-.-.-	COG4657	Ion-translocating oxidoreductase complex subunit A								E. coli 4	CDS	141				hypothetical protein						E. coli 4	tRNA	76				tRNA-Met(cat)
	E. coli 4	CDS	441	ydgK			Inner membrane protein YdgK								E. coli 4	CDS	279				hypothetical protein						E. coli 4	CDS	507	mug	3.2.2.28	COG3663	G/U mismatch-specific DNA glycosylase
	E. coli 4	CDS	216	cnu			OriC-binding nucleoid-associated protein								E. coli 4	CDS	150				hypothetical protein						E. coli 4	CDS	1842	rpoD		COG0568	RNA polymerase sigma factor RpoD
	E. coli 4	CDS	1041	ydgJ	1.-.-.-	COG0673	putative oxidoreductase YdgJ								E. coli 4	CDS	276				hypothetical protein						E. coli 4	CDS	1746	dnaG	2.7.7.-	COG0358	DNA primase
	E. coli 4	CDS	1002	add	3.5.4.4	COG1816	Adenosine deaminase								E. coli 4	CDS	537				hypothetical protein						E. coli 4	CDS	216	rpsU		COG0828	30S ribosomal protein S21
	E. coli 4	CDS	1173	malY		COG1168	Protein MalY								E. coli 4	CDS	465				hypothetical protein						E. coli 4	CDS	1014	tsaD	2.3.1.234	COG0533	tRNA N6-adenosine threonylcarbamoyltransferase
	E. coli 4	CDS	1593	malX		COG1263	PTS system maltose-specific EIICB component								E. coli 4	CDS	276				hypothetical protein						E. coli 4	CDS	1464	ttdT_1		COG0471	L-tartrate/succinate antiporter
	E. coli 4	CDS	1029	malI_2		COG1609	Maltose regulon regulatory protein MalI								E. coli 4	CDS	378			COG1662	IS1 family transposase IS1X2						E. coli 4	CDS	606	ttdB	4.2.1.32	COG1838	L(+)-tartrate dehydratase subunit beta
	E. coli 4	CDS	768	hdhA	1.1.1.159		7-alpha-hydroxysteroid dehydrogenase								E. coli 4	CDS	300				hypothetical protein						E. coli 4	CDS	912	ttdA	4.2.1.32	COG1951	L(+)-tartrate dehydratase subunit alpha
	E. coli 4	CDS	591				hypothetical protein								E. coli 4	CDS	957				hypothetical protein						E. coli 4	CDS	933	dmlR_3			HTH-type transcriptional regulator DmlR
	E. coli 4	CDS	1812	uidA	3.2.1.31	COG3250	Beta-glucuronidase								E. coli 4	CDS	600				hypothetical protein						E. coli 4	CDS	618	plsY	2.3.1.15	COG0344	putative glycerol-3-phosphate acyltransferase
	E. coli 4	CDS	1374	uidB		COG2211	Glucuronide carrier protein								E. coli 4	CDS	237				hypothetical protein						E. coli 4	CDS	369	folB	4.1.2.25	COG1539	Dihydroneopterin aldolase
	E. coli 4	CDS	1266	uidC			Membrane-associated protein UidC								E. coli 4	CDS	354				hypothetical protein						E. coli 4	CDS	822	uppP	3.6.1.27	COG1968	Undecaprenyl-diphosphatase
	E. coli 4	CDS	96				hypothetical protein								E. coli 4	CDS	516				hypothetical protein						E. coli 4	CDS	1239	cca		COG0617	Multifunctional CCA protein
	E. coli 4	CDS	1509	ydgA_1		COG5339	Protein YdgA								E. coli 4	CDS	792				hypothetical protein						E. coli 4	CDS	621				hypothetical protein
	E. coli 4	CDS	1176	manA	5.3.1.8	COG1482	Mannose-6-phosphate isomerase								E. coli 4	CDS	879				hypothetical protein						E. coli 4	CDS	1302	ygiF	3.6.1.25	COG3025	Inorganic triphosphatase
	E. coli 4	CDS	1647	fumA	4.2.1.2	COG1838	Fumarate hydratase class I, aerobic								E. coli 4	CDS	522				hypothetical protein						E. coli 4	CDS	2841	glnE		COG1391	Bifunctional glutamine synthetase adenylyltransferase/adenylyl-removing enzyme
	E. coli 4	CDS	1404	fumC	4.2.1.2	COG0114	Fumarate hydratase class II								E. coli 4	CDS	237				hypothetical protein						E. coli 4	CDS	1434	hldE		COG2870	Bifunctional protein HldE
	E. coli 4	CDS	930	tus			DNA replication terminus site-binding protein								E. coli 4	CDS	675				hypothetical protein						E. coli 4	CDS	1662	yqiK_1		COG2268	Inner membrane protein YqiK
	E. coli 4	CDS	1302	rstB	2.7.13.3		Sensor protein RstB								E. coli 4	CDS	222				hypothetical protein						E. coli 4	CDS	630	yqiJ			Inner membrane protein YqiJ
	E. coli 4	CDS	720	rstA		COG0745	Transcriptional regulatory protein RstA								E. coli 4	CDS	558				hypothetical protein						E. coli 4	CDS	201	glgS			Surface composition regulator
	E. coli 4	CDS	336	ydgC		COG3136	Inner membrane protein YdgC								E. coli 4	CDS	339				hypothetical protein						E. coli 4	CDS	1065				hypothetical protein
	E. coli 4	CDS	279	folM_1	1.5.1.50	COG1028	Dihydromonapterin reductase								E. coli 4	CDS	246				hypothetical protein						E. coli 4	CDS	372	papD_1		COG3121	Chaperone protein PapD
	E. coli 4	CDS	723	folM_2	1.5.1.50	COG1028	Dihydromonapterin reductase								E. coli 4	CDS	645				hypothetical protein						E. coli 4	CDS	432				hypothetical protein
	E. coli 4	CDS	1383	ydgI		COG0531	Putative arginine/ornithine antiporter								E. coli 4	CDS	777				hypothetical protein						E. coli 4	CDS	2514	papC_1		COG3188	Outer membrane usher protein PapC
	E. coli 4	CDS	945	ydgH			Protein YdgH								E. coli 4	CDS	225				hypothetical protein						E. coli 4	CDS	552	ybgD_1			putative fimbrial-like protein YbgD
	E. coli 4	CDS	1533	pntA	7.1.1.1	COG3288	NAD(P) transhydrogenase subunit alpha								E. coli 4	CDS	174				hypothetical protein						E. coli 4	CDS	291	ubiK		COG2960	Ubiquinone biosynthesis accessory factor UbiK
	E. coli 4	CDS	1389	pntB	7.1.1.1	COG1282	NAD(P) transhydrogenase subunit beta								E. coli 4	CDS	1074				hypothetical protein						E. coli 4	CDS	654	ribB	4.1.99.12	COG0108	3,4-dihydroxy-2-butanone 4-phosphate synthase
	E. coli 4	CDS	1035	tqsA		COG0628	AI-2 transport protein TqsA								E. coli 4	CDS	237				hypothetical protein						E. coli 4	CDS	171	yqiD			Protein YqiD
	E. coli 4	CDS	366	mdtJ_1		COG2076	Spermidine export protein MdtJ								E. coli 4	CDS	513				hypothetical protein						E. coli 4	CDS	774	zupT		COG0428	Zinc transporter ZupT
	E. coli 4	CDS	330	mdtI		COG2076	Spermidine export protein MdtI								E. coli 4	CDS	309				hypothetical protein						E. coli 4	CDS	816	ygiD	1.13.11.29	COG3384	4,5-DOPA dioxygenase extradiol
	E. coli 4	CDS	822				hypothetical protein								E. coli 4	CDS	321				hypothetical protein						E. coli 4	CDS	1161	ygiC	6.3.1.-	COG0754	Putative acid--amine ligase YgiC
	E. coli 4	CDS	309	asr			Acid shock protein								E. coli 4	CDS	219				hypothetical protein						E. coli 4	CDS	672				hypothetical protein
	E. coli 4	CDS	1254	ynfM			Inner membrane transport protein YnfM								E. coli 4	CDS	273				hypothetical protein						E. coli 4	CDS	1482	tolC		COG1538	Outer membrane protein TolC
	E. coli 4	CDS	894	hcaR_1			Hca operon transcriptional activator HcaR								E. coli 4	CDS	882	yjcD	3.6.4.12	COG0210	Putative ATP-dependent DNA helicase YjcD						E. coli 4	CDS	630	nudF	3.6.1.13		ADP-ribose pyrophosphatase
	E. coli 4	CDS	1221	mlc_1		COG1940	Protein mlc								E. coli 4	CDS	900	uvrD_1	3.6.4.12	COG0210	DNA helicase II						E. coli 4	CDS	423				hypothetical protein
	E. coli 4	CDS	696	bioD1_1	6.3.3.3	COG0132	ATP-dependent dethiobiotin synthetase BioD 1								E. coli 4	CDS	387				hypothetical protein						E. coli 4	CDS	828	cpdA	3.1.4.53	COG1409	3',5'-cyclic adenosine monophosphate phosphodiesterase CpdA
	E. coli 4	CDS	1257	clcB		COG0038	Voltage-gated ClC-type chloride channel ClcB								E. coli 4	CDS	420				hypothetical protein						E. coli 4	CDS	582				hypothetical protein
	E. coli 4	CDS	615	dmsD		COG3381	Tat proofreading chaperone DmsD								E. coli 4	CDS	414				hypothetical protein						E. coli 4	CDS	1893	parE	5.6.2.2	COG0187	DNA topoisomerase 4 subunit B
	E. coli 4	CDS	855	dmsC_2		COG3302	Anaerobic dimethyl sulfoxide reductase chain C								E. coli 4	CDS	177				hypothetical protein						E. coli 4	CDS	315	ygiN	1.-.-.-	COG1359	putative quinol monooxygenase YgiN
	E. coli 4	CDS	618	dmsB_2		COG0437	Anaerobic dimethyl sulfoxide reductase chain B								E. coli 4	CDS	516				hypothetical protein						E. coli 4	CDS	582	mdaB	1.6.5.10	COG2249	NADPH:quinone oxidoreductase MdaB
	E. coli 4	CDS	2397	ynfF	1.8.99.-	COG1104	putative dimethyl sulfoxide reductase chain YnfF								E. coli 4	CDS	285				hypothetical protein						E. coli 4	CDS	1350	qseC	2.7.13.3		Sensor protein QseC
	E. coli 4	CDS	2427	ynfE	1.8.99.-	COG0243	Putative dimethyl sulfoxide reductase chain YnfE								E. coli 4	CDS	840				hypothetical protein						E. coli 4	CDS	660	qseB			Transcriptional regulatory protein QseB
	E. coli 4	CDS	306	ynfD			putative protein YnfD								E. coli 4	CDS	879				hypothetical protein						E. coli 4	CDS	393	ygiW_1		COG3111	Protein YgiW
	E. coli 4	CDS	747				hypothetical protein								E. coli 4	CDS	150				hypothetical protein						E. coli 4	CDS	483	sbmC_1			DNA gyrase inhibitor
	E. coli 4	CDS	561	speG	2.3.1.57	COG1670	Spermidine N(1)-acetyltransferase								E. coli 4	CDS	603				hypothetical protein						E. coli 4	CDS	297	mqsR	3.1.-.-		mRNA interferase toxin MqsR
	E. coli 4	CDS	342				hypothetical protein								E. coli 4	CDS	642				hypothetical protein						E. coli 4	CDS	396	mqsA		COG1396	Antitoxin MqsA
	E. coli 4	CDS	327				hypothetical protein								E. coli 4	CDS	354				hypothetical protein						E. coli 4	CDS	1608	ygiS		COG4166	putative deoxycholate-binding periplasmic protein YgiS
	E. coli 4	CDS	1215	rspA		COG4948	Starvation-sensing protein RspA								E. coli 4	CDS	381				hypothetical protein						E. coli 4	CDS	2259	parC	5.6.2.2	COG0188	DNA topoisomerase 4 subunit A
	E. coli 4	CDS	1020	rspB	1.1.1.-	COG1063	Starvation-sensing protein RspB								E. coli 4	CDS	333				hypothetical protein						E. coli 4	CDS	738	plsC	2.3.1.51	COG0204	1-acyl-sn-glycerol-3-phosphate acyltransferase
	E. coli 4	CDS	111	ynfP			Protein YnfP								E. coli 4	CDS	654				hypothetical protein						E. coli 4	CDS	1413	ftsP		COG2132	Cell division protein FtsP
	E. coli 4	CDS	1281	intQ_1		COG0582	Putative defective protein IntQ								E. coli 4	CDS	120				hypothetical protein						E. coli 4	CDS	2220				hypothetical protein
	E. coli 4	CDS	237				hypothetical protein								E. coli 4	CDS	468				hypothetical protein						E. coli 4	CDS	258	lpp1			Major outer membrane lipoprotein Lpp 1
	E. coli 4	CDS	2472				hypothetical protein								E. coli 4	CDS	273				hypothetical protein						E. coli 4	CDS	927				hypothetical protein
	E. coli 4	CDS	192				hypothetical protein								E. coli 4	CDS	1146				hypothetical protein						E. coli 4	CDS	828	dkgA	1.1.1.274	COG0656	2,5-diketo-D-gluconic acid reductase A
	E. coli 4	CDS	189				hypothetical protein								E. coli 4	CDS	255				hypothetical protein						E. coli 4	CDS	1164	yqhD	1.1.1.-	COG1979	Alcohol dehydrogenase YqhD
	E. coli 4	CDS	165				hypothetical protein								E. coli 4	CDS	264				hypothetical protein						E. coli 4	CDS	957	rhaS_3			HTH-type transcriptional activator RhaS
	E. coli 4	CDS	219				hypothetical protein								E. coli 4	CDS	426				hypothetical protein						E. coli 4	CDS	660	yghB		COG0586	Inner membrane protein YghB
	E. coli 4	CDS	129	ydfB			putative protein YdfB								E. coli 4	CDS	204				hypothetical protein						E. coli 4	CDS	1188	metC	4.4.1.13	COG0626	Cystathionine beta-lyase MetC
	E. coli 4	CDS	156				hypothetical protein								E. coli 4	CDS	129				hypothetical protein						E. coli 4	CDS	735	exbB		COG0811	Biopolymer transport protein ExbB
	E. coli 4	CDS	408				hypothetical protein								E. coli 4	CDS	537	parM_3			Plasmid segregation protein ParM						E. coli 4	CDS	426	exbD		COG0848	Biopolymer transport protein ExbD
	E. coli 4	CDS	231				hypothetical protein								E. coli 4	CDS	444	parM_4			Plasmid segregation protein ParM						E. coli 4	CDS	885	yghA	1.-.-.-		putative oxidoreductase YghA
	E. coli 4	CDS	522				hypothetical protein								E. coli 4	CDS	288				hypothetical protein						E. coli 4	CDS	495				hypothetical protein
	E. coli 4	CDS	966				hypothetical protein								E. coli 4	CDS	519				hypothetical protein						E. coli 4	CDS	1041	gpr	1.1.1.-	COG0667	L-glyceraldehyde 3-phosphate reductase
	E. coli 4	CDS	423				hypothetical protein								E. coli 4	CDS	606				hypothetical protein						E. coli 4	CDS	144	yqhI			Protein YqhI
	E. coli 4	CDS	357				hypothetical protein								E. coli 4	CDS	522				hypothetical protein						E. coli 4	CDS	354				hypothetical protein
	E. coli 4	CDS	180				hypothetical protein								E. coli 4	CDS	255				hypothetical protein						E. coli 4	CDS	411				hypothetical protein
	E. coli 4	CDS	183				hypothetical protein								E. coli 4	CDS	222				hypothetical protein						E. coli 4	CDS	288				hypothetical protein
	E. coli 4	CDS	2115	fusA		COG0480	Elongation factor G								E. coli 4	CDS	204				hypothetical protein						E. coli 4	CDS	1119	hybO	1.12.99.6	COG1740	Hydrogenase-2 small chain
	E. coli 4	CDS	471	rpsG		COG0049	30S ribosomal protein S7								E. coli 4	CDS	171				hypothetical protein						E. coli 4	CDS	987	fdnH_1		COG0437	Formate dehydrogenase, nitrate-inducible, iron-sulfur subunit
	E. coli 4	CDS	375	rpsL		COG0048	30S ribosomal protein S12								E. coli 4	CDS	165				hypothetical protein						E. coli 4	CDS	1179	hybB		COG5557	putative Ni/Fe-hydrogenase 2 b-type cytochrome subunit
	E. coli 4	CDS	288	tusB		COG2168	Protein TusB								E. coli 4	CDS	543				hypothetical protein						E. coli 4	CDS	1704	hybC	1.12.99.6	COG0374	Hydrogenase-2 large chain
	E. coli 4	CDS	360	tusC		COG2923	Protein TusC								E. coli 4	CDS	288				hypothetical protein						E. coli 4	CDS	495	hybD	3.4.23.-	COG0680	Hydrogenase 2 maturation protease
	E. coli 4	CDS	387	tusD	2.8.1.-	COG1553	Sulfurtransferase TusD								E. coli 4	CDS	168				hypothetical protein						E. coli 4	CDS	489	hybE			Hydrogenase-2 operon protein HybE
	E. coli 4	CDS	723	dauR		COG2964	Transcriptional regulator DauR								E. coli 4	CDS	294				hypothetical protein						E. coli 4	CDS	342	hybF		COG0375	Hydrogenase maturation factor HybF
	E. coli 4	CDS	813	fkpA	5.2.1.8	COG0545	FKBP-type peptidyl-prolyl cis-trans isomerase FkpA								E. coli 4	CDS	279				hypothetical protein						E. coli 4	CDS	249	hybG		COG0298	Hydrogenase maturation factor HybG
	E. coli 4	CDS	219	slyX		COG2900	Protein SlyX								E. coli 4	CDS	405	traC			Protein TraC						E. coli 4	CDS	867	yghU	1.8.4.-	COG0625	Disulfide-bond oxidoreductase YghU
	E. coli 4	CDS	591	slyD	5.2.1.8	COG1047	FKBP-type peptidyl-prolyl cis-trans isomerase SlyD								E. coli 4	CDS	1212				hypothetical protein						E. coli 4	CDS	1860	gss		COG0754	Bifunctional glutathionylspermidine synthetase/amidase
	E. coli 4	CDS	201				hypothetical protein								E. coli 4	CDS	99				hypothetical protein						E. coli 4	CDS	1500	pitA_2		COG0306	Low-affinity inorganic phosphate transporter 1
	E. coli 4	CDS	1806	kefC_2		COG0475	Glutathione-regulated potassium-efflux system protein KefC								E. coli 4	CDS	603				hypothetical protein						E. coli 4	CDS	693	tmk_1	2.7.4.9		Thymidylate kinase
	E. coli 4	CDS	552	ywrO	1.6.99.-	COG2249	General stress protein 14								E. coli 4	CDS	366				hypothetical protein						E. coli 4	CDS	699				hypothetical protein
	E. coli 4	CDS	1914	yheS		COG0488	putative ABC transporter ATP-binding protein YheS								E. coli 4	CDS	234				hypothetical protein						E. coli 4	CDS	759				hypothetical protein
	E. coli 4	CDS	1023				hypothetical protein								E. coli 4	CDS	303				hypothetical protein						E. coli 4	CDS	1350				hypothetical protein
	E. coli 4	CDS	219				hypothetical protein								E. coli 4	CDS	366				hypothetical protein						E. coli 4	CDS	825				hypothetical protein
	E. coli 4	CDS	870	cfxP	2.7.1.19	COG3954	Phosphoribulokinase, plasmid								E. coli 4	CDS	969				hypothetical protein						E. coli 4	CDS	561	ytfJ_1		COG3054	putative protein YtfJ
	E. coli 4	CDS	405	yhfA		COG1765	Protein YhfA								E. coli 4	CDS	282				hypothetical protein						E. coli 4	CDS	1071				hypothetical protein
	E. coli 4	CDS	633	crp		COG0664	cAMP-activated global transcriptional regulator CRP								E. coli 4	CDS	1005				hypothetical protein						E. coli 4	CDS	1080	lptG_1		COG0795	Lipopolysaccharide export system permease protein LptG
	E. coli 4	CDS	2091				hypothetical protein								E. coli 4	CDS	243				hypothetical protein						E. coli 4	CDS	1173	bioF_1	2.3.1.47		8-amino-7-oxononanoate synthase
	E. coli 4	CDS	1221	argD	2.6.1.11	COG4992	Acetylornithine/succinyldiaminopimelate aminotransferase								E. coli 4	CDS	186				hypothetical protein						E. coli 4	CDS	249	acpP_1			Acyl carrier protein
	E. coli 4	CDS	564	pabA	2.6.1.85	COG0512	Aminodeoxychorismate synthase component 2								E. coli 4	CDS	171				hypothetical protein						E. coli 4	CDS	915	oleD_1	1.1.1.412	COG0451	2-alkyl-3-oxoalkanoate reductase
	E. coli 4	CDS	603	fic	2.7.7.-	COG2184	putative protein adenylyltransferase Fic								E. coli 4	CDS	189	repB_1			RepFIB replication protein A						E. coli 4	CDS	1722		6.2.1.-	COG0318	Long-chain-fatty-acid--AMP ligase FadD26
	E. coli 4	CDS	168	yhfG			putative protein YhfG								E. coli 4	CDS	138				hypothetical protein						E. coli 4	CDS	1143	yghO			Protein YghO
	E. coli 4	CDS	573	ppiA	5.2.1.8	COG0652	Peptidyl-prolyl cis-trans isomerase A								E. coli 4	CDS	591				hypothetical protein						E. coli 4	CDS	765	glcC		COG2186	Glc operon transcriptional activator
	E. coli 4	CDS	1182	tsgA		COG0477	Protein TsgA								E. coli 4	CDS	540				hypothetical protein						E. coli 4	CDS	1500		1.-.-.-	COG0277	putative FAD-linked oxidoreductase
	E. coli 4	CDS	2544	nasD	1.7.1.4	COG1251	Nitrite reductase [NAD(P)H]								E. coli 4	CDS	318				hypothetical protein						E. coli 4	CDS	1053				hypothetical protein
	E. coli 4	CDS	327	nirD	1.7.1.15	COG2146	Nitrite reductase (NADH) small subunit								E. coli 4	CDS	150				hypothetical protein						E. coli 4	CDS	1224	lutA_1			Lactate utilization protein A
	E. coli 4	CDS	807	nirC		COG2116	Nitrite transporter NirC								E. coli 4	CDS	345				hypothetical protein						E. coli 4	CDS	405				hypothetical protein
	E. coli 4	CDS	1374	cysG		COG0007	Siroheme synthase								E. coli 4	CDS	246				hypothetical protein						E. coli 4	CDS	2172	glcB	2.3.3.9	COG2225	Malate synthase G
	E. coli 4	CDS	168				hypothetical protein								E. coli 4	CDS	411	dpnM	2.1.1.72		Modification methylase DpnIIA						E. coli 4	CDS	1683	glcA		COG1620	Glycolate permease GlcA
	E. coli 4	CDS	1338	frlA		COG0531	putative fructoselysine/psicoselysine transporter FrlA								E. coli 4	CDS	297	dam_1	2.1.1.72	COG0338	DNA adenine methylase						E. coli 4	CDS	4563				hypothetical protein
	E. coli 4	CDS	1023	frlB	3.5.-.-	COG2222	Fructoselysine 6-phosphate deglycase								E. coli 4	CDS	375				hypothetical protein						E. coli 4	CDS	810	pppA		COG1989	Prepilin peptidase PppA
	E. coli 4	CDS	831	frlC	5.1.3.41	COG1082	Fructoselysine 3-epimerase								E. coli 4	CDS	366				hypothetical protein						E. coli 4	CDS	411	yghG			Lipoprotein YghG
	E. coli 4	CDS	786	frlD	2.7.1.218	COG0524	Fructoselysine 6-kinase								E. coli 4	CDS	432				hypothetical protein						E. coli 4	CDS	819	gspC2			Type II secretion system protein C 2
	E. coli 4	CDS	732	frlR		COG2188	putative fructoselysine utilization operon transcriptional repressor								E. coli 4	CDS	705				hypothetical protein						E. coli 4	CDS	2061	gspD2			Secretin GspD 2
	E. coli 4	CDS	1086	yhfS			putative protein YhfS								E. coli 4	CDS	213				hypothetical protein						E. coli 4	CDS	1494	epsE_1		COG2804	Type II secretion system protein E
	E. coli 4	CDS	1305				hypothetical protein								E. coli 4	CDS	90				hypothetical protein						E. coli 4	CDS	1224	epsF_1		COG1459	Type II secretion system protein F
	E. coli 4	CDS	354				hypothetical protein								E. coli 4	CDS	177				hypothetical protein						E. coli 4	CDS	456	epsG		COG2165	Type II secretion system protein G
	E. coli 4	CDS	879	php_1		COG1735	Phosphotriesterase homology protein								E. coli 4	CDS	462				hypothetical protein						E. coli 4	CDS	564	epsH			Type II secretion system protein H
	E. coli 4	CDS	1227	deoB_1	5.4.2.7	COG1015	Phosphopentomutase								E. coli 4	CDS	291				hypothetical protein						E. coli 4	CDS	372				hypothetical protein
	E. coli 4	CDS	1164	yhfX		COG3457	putative protein YhfX								E. coli 4	CDS	303				hypothetical protein						E. coli 4	CDS	600	xcpW		COG4795	Type II secretion system protein J
	E. coli 4	CDS	363				hypothetical protein								E. coli 4	CDS	330				hypothetical protein						E. coli 4	CDS	978	gspK_2		COG3156	Putative type II secretion system protein K
	E. coli 4	CDS	906				hypothetical protein								E. coli 4	CDS	351				hypothetical protein						E. coli 4	CDS	1179				hypothetical protein
	E. coli 4	CDS	1005	trpS	6.1.1.2	COG0180	Tryptophan--tRNA ligase								E. coli 4	CDS	999				hypothetical protein						E. coli 4	CDS	537	epsM		COG3149	Type II secretion system protein M
	E. coli 4	CDS	759	gph	3.1.3.18	COG0546	Phosphoglycolate phosphatase								E. coli 4	CDS	315				hypothetical protein						E. coli 4	CDS	327				hypothetical protein
	E. coli 4	CDS	678	rpe	5.1.3.1	COG0036	Ribulose-phosphate 3-epimerase								E. coli 4	CDS	690				hypothetical protein						E. coli 4	CDS	264				hypothetical protein
	E. coli 4	CDS	837	dam_2	2.1.1.72	COG0338	DNA adenine methylase								E. coli 4	CDS	612	repB_2			RepFIB replication protein A						E. coli 4	CDS	867				hypothetical protein
	E. coli 4	CDS	1287	damX		COG3266	Cell division protein DamX								E. coli 4	CDS	147				hypothetical protein						E. coli 4	CDS	198				hypothetical protein
	E. coli 4	CDS	1089	aroB	4.2.3.4	COG0337	3-dehydroquinate synthase								E. coli 4	CDS	312				hypothetical protein						E. coli 4	CDS	489				hypothetical protein
	E. coli 4	CDS	522	aroK	2.7.1.71	COG0703	Shikimate kinase 1								E. coli 4	CDS	201				hypothetical protein						E. coli 4	CDS	378	cbtA_2			Cytoskeleton-binding toxin CbtA
	E. coli 4	CDS	1209	pilQ		COG4796	Type IV pilus biogenesis and competence protein PilQ								E. coli 4	CDS	1041				hypothetical protein						E. coli 4	CDS	369	cbeA_2			Cytoskeleton bundling-enhancing antitoxin CbeA
	E. coli 4	CDS	405				hypothetical protein								E. coli 4	CDS	843				hypothetical protein						E. coli 4	CDS	648				hypothetical protein
	E. coli 4	CDS	441				hypothetical protein								E. coli 4	CDS	306				hypothetical protein						E. coli 4	CDS	222				hypothetical protein
	E. coli 4	CDS	540				hypothetical protein								E. coli 4	CDS	588				hypothetical protein						E. coli 4	CDS	477				hypothetical protein
	E. coli 4	CDS	780				hypothetical protein								E. coli 4	CDS	264				hypothetical protein						E. coli 4	CDS	480	klcA_2			Antirestriction protein KlcA
	E. coli 4	CDS	2553	mrcA		COG5009	Penicillin-binding protein 1A								E. coli 4	CDS	762				hypothetical protein						E. coli 4	CDS	819				hypothetical protein
	E. coli 4	CDS	561	nudE	3.6.1.-	COG0494	ADP compounds hydrolase NudE								E. coli 4	CDS	765				hypothetical protein						E. coli 4	CDS	885	era_1			GTPase Era
	E. coli 4	CDS	2124	yrfF			Putative membrane protein IgaA								E. coli 4	CDS	213				hypothetical protein						E. coli 4	CDS	1224				hypothetical protein
	E. coli 4	CDS	669	yrfG	3.1.3.5	COG1011	GMP/IMP nucleotidase YrfG								E. coli 4	CDS	258				hypothetical protein						E. coli 4	CDS	732				hypothetical protein
	E. coli 4	CDS	402	hslR		COG1188	Heat shock protein 15								E. coli 4	CDS	327				hypothetical protein						E. coli 4	CDS	294				hypothetical protein
	E. coli 4	CDS	879	hslO		COG1281	33 kDa chaperonin								E. coli 4	CDS	219				hypothetical protein						E. coli 4	CDS	438				hypothetical protein
	E. coli 4	CDS	1725				hypothetical protein								E. coli 4	CDS	480				hypothetical protein						E. coli 4	CDS	1605				hypothetical protein
	E. coli 4	CDS	1623	pckA	4.1.1.49	COG1866	Phosphoenolpyruvate carboxykinase (ATP)								E. coli 4	CDS	975				hypothetical protein						E. coli 4	CDS	117				hypothetical protein
	E. coli 4	CDS	1353	envZ	2.7.13.3		Osmolarity sensor protein EnvZ								E. coli 4	CDS	405				hypothetical protein						E. coli 4	CDS	567				hypothetical protein
	E. coli 4	CDS	720	ompR			Transcriptional regulatory protein OmpR								E. coli 4	CDS	297	higB-1		COG3549	Toxin HigB-1						E. coli 4	CDS	573				hypothetical protein
	E. coli 4	CDS	477	greB		COG0782	Transcription elongation factor GreB								E. coli 4	CDS	891				hypothetical protein						E. coli 4	CDS	249				hypothetical protein
	E. coli 4	CDS	2322	yhgF		COG2183	Protein YhgF								E. coli 4	CDS	174				hypothetical protein						E. coli 4	CDS	639				hypothetical protein
	E. coli 4	CDS	228	feoA		COG1918	Fe(2+) transport protein A								E. coli 4	CDS	357				hypothetical protein						E. coli 4	CDS	981	ogl	4.2.2.6	COG0823	Oligogalacturonate lyase
	E. coli 4	CDS	2322	feoB		COG0370	Fe(2+) transporter FeoB								E. coli 4	CDS	204				hypothetical protein						E. coli 4	CDS	801	kduD_1	1.1.1.127		2-dehydro-3-deoxy-D-gluconate 5-dehydrogenase
	E. coli 4	CDS	237	feoC			putative [Fe-S]-dependent transcriptional repressor FeoC								E. coli 4	CDS	204				hypothetical protein						E. coli 4	CDS	324				hypothetical protein
	E. coli 4	CDS	879				ISNCY family transposase ISVsa17								E. coli 4	CDS	291				hypothetical protein						E. coli 4	CDS	906				IS3 family transposase IS2
	E. coli 4	CDS	771	bioH	3.1.1.85	COG0596	Pimeloyl-[acyl-carrier protein] methyl ester esterase								E. coli 4	CDS	231				hypothetical protein						E. coli 4	CDS	366				hypothetical protein
	E. coli 4	CDS	684	prs_1			Putative ribose-phosphate pyrophosphokinase								E. coli 4	CDS	471				hypothetical protein						E. coli 4	CDS	366				hypothetical protein
	E. coli 4	CDS	576	nfuA		COG0316	Fe/S biogenesis protein NfuA								E. coli 4	CDS	396				hypothetical protein						E. coli 4	CDS	144				hypothetical protein
	E. coli 4	CDS	1317	gntT		COG2610	High-affinity gluconate transporter								E. coli 4	CDS	279				hypothetical protein						E. coli 4	CDS	2688				hypothetical protein
	E. coli 4	CDS	2085	malQ	2.4.1.25	COG1640	4-alpha-glucanotransferase								E. coli 4	CDS	546	pvuIIM	2.1.1.113		Modification methylase PvuII						E. coli 4	CDS	2400				hypothetical protein
	E. coli 4	CDS	2394	malP_1	2.4.1.1	COG0058	Maltodextrin phosphorylase								E. coli 4	CDS	297				hypothetical protein						E. coli 4	CDS	1005				hypothetical protein
	E. coli 4	CDS	2706	malT		COG2909	HTH-type transcriptional regulator MalT								E. coli 4	CDS	177				hypothetical protein						E. coli 4	CDS	1458				hypothetical protein
	E. coli 4	CDS	1017	rtcA	6.5.1.4	COG0430	RNA 3'-terminal phosphate cyclase								E. coli 4	CDS	792				hypothetical protein						E. coli 4	CDS	1035		3.2.1.-		Unsaturated 3S-rhamnoglycuronyl hydrolase
	E. coli 4	CDS	1227	rtcB	6.5.1.-	COG1690	RNA-splicing ligase RtcB								E. coli 4	CDS	153				hypothetical protein						E. coli 4	CDS	438	manX_2	2.7.1.191	COG2893	PTS system mannose-specific EIIAB component
	E. coli 4	CDS	1599	norR_1			Anaerobic nitric oxide reductase transcription regulator NorR								E. coli 4	CDS	189				hypothetical protein						E. coli 4	CDS	870	manZ_3		COG3716	PTS system mannose-specific EIID component
	E. coli 4	CDS	759	glpR		COG1349	Glycerol-3-phosphate regulon repressor								E. coli 4	CDS	519				hypothetical protein						E. coli 4	CDS	771	agaC_3		COG3715	N-acetylgalactosamine permease IIC component 1
	E. coli 4	CDS	831	glpG	3.4.21.105	COG0705	Rhomboid protease GlpG								E. coli 4	CDS	768				hypothetical protein						E. coli 4	CDS	474	levE_2	2.7.1.202	COG3444	PTS system fructose-specific EIIB component
	E. coli 4	CDS	327	glpE	2.8.1.1	COG0607	Thiosulfate sulfurtransferase GlpE								E. coli 4	CDS	150				hypothetical protein						E. coli 4	CDS	789				hypothetical protein
	E. coli 4	CDS	1506	glpD	1.1.5.3	COG0578	Aerobic glycerol-3-phosphate dehydrogenase								E. coli 4	CDS	405				hypothetical protein						E. coli 4	CDS	156				hypothetical protein
	E. coli 4	CDS	282				hypothetical protein								E. coli 4	CDS	402				hypothetical protein						E. coli 4	CDS	366				hypothetical protein
	E. coli 4	CDS	2448	malP_2	2.4.1.1	COG0058	Maltodextrin phosphorylase								E. coli 4	CDS	240				hypothetical protein						E. coli 4	CDS	906				IS3 family transposase IS2
	E. coli 4	CDS	1434	glgA	2.4.1.21	COG0297	Glycogen synthase								E. coli 4	CDS	180				hypothetical protein						E. coli 4	CDS	780				hypothetical protein
	E. coli 4	CDS	1296	glgC	2.7.7.27	COG0448	Glucose-1-phosphate adenylyltransferase								E. coli 4	CDS	189				hypothetical protein						E. coli 4	CDS	327				IS3 family transposase IS629
	E. coli 4	CDS	1974	glgX	3.2.1.196	COG1523	Glycogen debranching enzyme								E. coli 4	CDS	387				hypothetical protein						E. coli 4	CDS	534	yahB_1			putative HTH-type transcriptional regulator YahB
	E. coli 4	CDS	2187	glgB	2.4.1.18	COG0296	1,4-alpha-glucan branching enzyme GlgB								E. coli 4	CDS	228				hypothetical protein						E. coli 4	CDS	252				hypothetical protein
	E. coli 4	CDS	1104	asd	1.2.1.11	COG0136	Aspartate-semialdehyde dehydrogenase								E. coli 4	CDS	312				hypothetical protein						E. coli 4	CDS	138				hypothetical protein
	E. coli 4	CDS	594				hypothetical protein								E. coli 4	CDS	255				hypothetical protein						E. coli 4	CDS	225				hypothetical protein
	E. coli 4	CDS	1341	gntU		COG2610	Low-affinity gluconate transporter								E. coli 4	CDS	225				hypothetical protein						E. coli 4	CDS	525	sodC1_1	1.15.1.1	COG2032	Superoxide dismutase [Cu-Zn] 1
	E. coli 4	CDS	528	gntK	2.7.1.12	COG3265	Thermoresistant gluconokinase								E. coli 4	CDS	303				hypothetical protein						E. coli 4	CDS	1077				hypothetical protein
	E. coli 4	CDS	996	gntR_1			HTH-type transcriptional regulator GntR								E. coli 4	CDS	225				hypothetical protein						E. coli 4	CDS	837				hypothetical protein
	E. coli 4	CDS	696	yhhW	1.13.11.24	COG1741	Quercetin 2,3-dioxygenase								E. coli 4	CDS	201				hypothetical protein						E. coli 4	CDS	867				hypothetical protein
	E. coli 4	CDS	1038	yhhX	1.-.-.-	COG0673	putative oxidoreductase YhhX								E. coli 4	CDS	312				hypothetical protein						E. coli 4	CDS	1068	potA_1	7.6.2.11		Spermidine/putrescine import ATP-binding protein PotA
	E. coli 4	CDS	489	aaaT	2.3.1.-	COG0454	L-amino acid N-acetyltransferase AaaT								E. coli 4	CDS	444				hypothetical protein						E. coli 4	CDS	831				hypothetical protein
	E. coli 4	CDS	1179				hypothetical protein								E. coli 4	CDS	162				hypothetical protein						E. coli 4	CDS	1113				hypothetical protein
	E. coli 4	CDS	495				hypothetical protein								E. coli 4	CDS	432				hypothetical protein						E. coli 4	CDS	1560	abgT_1		COG2978	p-aminobenzoyl-glutamate transport protein
	E. coli 4	CDS	156				hypothetical protein								E. coli 4	CDS	162				hypothetical protein						E. coli 4	CDS	3876				hypothetical protein
	E. coli 4	CDS	285				hypothetical protein								E. coli 4	CDS	852				IS3 family transposase IS150						E. coli 4	CDS	1014	asrC	1.8.1.-	COG2221	Anaerobic sulfite reductase subunit C
	E. coli 4	CDS	1743	ggt	3.4.19.13	COG0405	Glutathione hydrolase proenzyme								E. coli 4	CDS	141				hypothetical protein						E. coli 4	CDS	435	asrB_1		COG0543	Anaerobic sulfite reductase subunit B
	E. coli 4	CDS	441	yhhA			putative protein YhhA								E. coli 4	CDS	375			COG3385	IS4 family transposase IS421						E. coli 4	CDS	780				IS3 family transposase ISAs9
	E. coli 4	CDS	744	ugpQ	3.1.4.46	COG0584	Glycerophosphodiester phosphodiesterase, cytoplasmic								E. coli 4	CDS	234				hypothetical protein						E. coli 4	CDS	144				hypothetical protein
	E. coli 4	CDS	1071	ugpC	7.6.2.10	COG3839	sn-glycerol-3-phosphate import ATP-binding protein UgpC								E. coli 4	CDS	186				hypothetical protein						E. coli 4	CDS	513				hypothetical protein
	E. coli 4	CDS	846				hypothetical protein								E. coli 4	CDS	258				hypothetical protein						E. coli 4	CDS	285	asrB_2		COG0543	Anaerobic sulfite reductase subunit B
	E. coli 4	CDS	888	ugpA		COG1175	sn-glycerol-3-phosphate transport system permease protein UgpA								E. coli 4	CDS	600				hypothetical protein						E. coli 4	CDS	1044	asrA		COG1145	Anaerobic sulfite reductase subunit A
	E. coli 4	CDS	1317	ugpB_1		COG1653	sn-glycerol-3-phosphate-binding periplasmic protein UgpB								E. coli 4	CDS	189				hypothetical protein						E. coli 4	CDS	624				hypothetical protein
	E. coli 4	CDS	714	livF		COG0410	High-affinity branched-chain amino acid transport ATP-binding protein LivF								E. coli 4	CDS	438				hypothetical protein						E. coli 4	CDS	234				hypothetical protein
	E. coli 4	CDS	768	lptB_1	3.6.3.-	COG1137	Lipopolysaccharide export system ATP-binding protein LptB								E. coli 4	CDS	231				hypothetical protein						E. coli 4	CDS	192				hypothetical protein
	E. coli 4	CDS	1278				hypothetical protein								E. coli 4	CDS	264				hypothetical protein						E. coli 4	CDS	1653	shlB			Hemolysin transporter protein ShlB
	E. coli 4	CDS	927	livH		COG0559	High-affinity branched-chain amino acid transport system permease protein LivH								E. coli 4	CDS	624				hypothetical protein						E. coli 4	CDS	438	ltxC	2.3.1.-		Leukotoxin-activating lysine-acyltransferase LtxC
	E. coli 4	CDS	1110	livK		COG0683	Leucine-specific-binding protein								E. coli 4	CDS	348				hypothetical protein						E. coli 4	CDS	4026				hypothetical protein
	E. coli 4	CDS	384	panZ			PanD regulatory factor								E. coli 4	CDS	201				hypothetical protein						E. coli 4	CDS	351				hypothetical protein
	E. coli 4	CDS	1104	livJ		COG0683	Leu/Ile/Val-binding protein								E. coli 4	CDS	300				hypothetical protein						E. coli 4	CDS	198				hypothetical protein
	E. coli 4	CDS	855	rpoH		COG0568	RNA polymerase sigma factor RpoH								E. coli 4	CDS	348				hypothetical protein						E. coli 4	CDS	324	cdiA4	3.1.-.-		Deoxyribonuclease CdiA-o11
	E. coli 4	CDS	1059	ftsX		COG2177	Cell division protein FtsX								E. coli 4	CDS	273				hypothetical protein						E. coli 4	CDS	1167				hypothetical protein
	E. coli 4	CDS	669	ftsE		COG2884	Cell division ATP-binding protein FtsE								E. coli 4	CDS	168				hypothetical protein						E. coli 4	CDS	1746	rep_2	3.6.4.12		ATP-dependent DNA helicase Rep
	E. coli 4	CDS	1497	ftsY		COG0552	Signal recognition particle receptor FtsY								E. coli 4	CDS	96				hypothetical protein						E. coli 4	CDS	306				hypothetical protein
	E. coli 4	CDS	597	rsmD	2.1.1.171	COG0742	Ribosomal RNA small subunit methyltransferase D								E. coli 4	CDS	123				hypothetical protein						E. coli 4	CDS	1362				hypothetical protein
	E. coli 4	CDS	270				hypothetical protein								E. coli 4	CDS	732				hypothetical protein						E. coli 4	CDS	1707				hypothetical protein
	E. coli 4	CDS	360				hypothetical protein								E. coli 4	CDS	594				hypothetical protein						E. coli 4	CDS	1035	cysH_1	1.8.4.8		Phosphoadenosine phosphosulfate reductase
	E. coli 4	CDS	627				hypothetical protein								E. coli 4	CDS	366				hypothetical protein						E. coli 4	CDS	303				IS3 family transposase ISEc52
	E. coli 4	CDS	2199	zntA	3.6.3.3	COG2217	Zinc/cadmium/lead-transporting P-type ATPase								E. coli 4	CDS	339				hypothetical protein						E. coli 4	CDS	633				IS3 family transposase ISEc52
	E. coli 4	CDS	246	tusA		COG0425	Sulfur carrier protein TusA								E. coli 4	CDS	390				hypothetical protein						E. coli 4	CDS	639	ybdM_1		COG1475	putative protein YbdM
	E. coli 4	CDS	666	yhhQ		COG1738	Queuosine precursor transporter								E. coli 4	CDS	369				hypothetical protein						E. coli 4	CDS	645				hypothetical protein
	E. coli 4	CDS	558				hypothetical protein								E. coli 4	CDS	249				hypothetical protein						E. coli 4	CDS	324				hypothetical protein
	E. coli 4	CDS	1251	yhhS			putative MFS-type transporter YhhS								E. coli 4	CDS	318				hypothetical protein						E. coli 4	CDS	225				hypothetical protein
	E. coli 4	CDS	1050	yhhT_1		COG0628	Putative transport protein YhhT								E. coli 4	CDS	543				hypothetical protein						E. coli 4	CDS	3045				hypothetical protein
	E. coli 4	CDS	588				hypothetical protein								E. coli 4	CDS	603				hypothetical protein						E. coli 4	CDS	1635				hypothetical protein
	E. coli 4	CDS	1575	nikA		COG0747	Nickel-binding periplasmic protein								E. coli 4	CDS	357				hypothetical protein						E. coli 4	CDS	1233				hypothetical protein
	E. coli 4	CDS	945	nikB		COG0601	Nickel transport system permease protein NikB								E. coli 4	CDS	219				hypothetical protein						E. coli 4	CDS	132				hypothetical protein
	E. coli 4	CDS	834	nikC		COG1173	Nickel transport system permease protein NikC								E. coli 4	CDS	615				hypothetical protein						E. coli 4	CDS	921	scrK_1	2.7.1.4	COG0524	Fructokinase
	E. coli 4	CDS	765	nikD	7.2.2.11		Nickel import ATP-binding protein NikD								E. coli 4	CDS	426				hypothetical protein						E. coli 4	CDS	1518	scrY_1			Sucrose porin
	E. coli 4	CDS	807	nikE	7.2.2.11		Nickel import ATP-binding protein NikE								E. coli 4	CDS	687				hypothetical protein						E. coli 4	CDS	1371	sacX_1		COG1263	Negative regulator of SacY activity
	E. coli 4	CDS	402	nikR		COG0864	Nickel-responsive regulator								E. coli 4	CDS	744				hypothetical protein						E. coli 4	CDS	1404	scrB_1	3.2.1.26	COG1621	Sucrose-6-phosphate hydrolase
	E. coli 4	CDS	645	mglA_2	7.5.2.11	COG1129	Galactose/methyl galactoside import ATP-binding protein MglA								E. coli 4	CDS	477				hypothetical protein						E. coli 4	CDS	1008	cra_1		COG1609	Catabolite repressor/activator
	E. coli 4	CDS	999	rbsC_1		COG1172	Ribose import permease protein RbsC								E. coli 4	CDS	738				hypothetical protein						E. coli 4	CDS	1473				IS66 family transposase ISEc49
	E. coli 4	CDS	1062	tdh_1	1.1.1.103		L-threonine 3-dehydrogenase								E. coli 4	CDS	474				hypothetical protein						E. coli 4	CDS	381				hypothetical protein
	E. coli 4	CDS	873	yphB		COG2017	putative protein YphB								E. coli 4	CDS	150				hypothetical protein						E. coli 4	CDS	330				hypothetical protein
	E. coli 4	CDS	423	yphA		COG2259	Inner membrane protein YphA								E. coli 4	CDS	288				hypothetical protein						E. coli 4	CDS	1011			COG3385	IS4 family transposase IS4
	E. coli 4	CDS	1203	hcaD	1.18.1.3	COG0446	3-phenylpropionate/cinnamic acid dioxygenase ferredoxin--NAD(+) reductase component								E. coli 4	CDS	546				hypothetical protein						E. coli 4	CDS	903	arcC2_1	2.7.2.2		Carbamate kinase 2
	E. coli 4	CDS	813	hcaB	1.3.1.87		3-phenylpropionate-dihydrodiol/cinnamic acid-dihydrodiol dehydrogenase								E. coli 4	CDS	213				hypothetical protein						E. coli 4	CDS	1224	garP_2			putative galactarate transporter
	E. coli 4	CDS	321	hcaC		COG2146	3-phenylpropionate/cinnamic acid dioxygenase ferredoxin subunit								E. coli 4	CDS	174				hypothetical protein						E. coli 4	CDS	1662	fdrA_1		COG0074	Protein FdrA
	E. coli 4	CDS	519	hcaF	1.14.12.19	COG5517	3-phenylpropionate/cinnamic acid dioxygenase subunit beta								E. coli 4	CDS	345				hypothetical protein						E. coli 4	CDS	1263				hypothetical protein
	E. coli 4	CDS	1362	hcaE	1.14.12.19	COG4638	3-phenylpropionate/cinnamic acid dioxygenase subunit alpha								E. coli 4	CDS	369				hypothetical protein						E. coli 4	CDS	891				hypothetical protein
	E. coli 4	CDS	891	hcaR_2			Hca operon transcriptional activator HcaR								E. coli 4	CDS	96				hypothetical protein						E. coli 4	CDS	804	allS_1			HTH-type transcriptional activator AllS
	E. coli 4	CDS	1140	hcaT			putative 3-phenylpropionic acid transporter								E. coli 4	CDS	1053				hypothetical protein						E. coli 4	CDS	480				hypothetical protein
	E. coli 4	CDS	1281				hypothetical protein								E. coli 4	CDS	105				hypothetical protein						E. coli 4	CDS	771				IS110 family transposase ISEc66
	E. coli 4	CDS	855			COG1073	putative protein								E. coli 4	CDS	864				hypothetical protein						E. coli 4	CDS	210				hypothetical protein
	E. coli 4	CDS	804	suhB	3.1.3.25	COG0483	Inositol-1-monophosphatase								E. coli 4	CDS	1257				hypothetical protein						E. coli 4	CDS	861	murR_1			HTH-type transcriptional regulator MurR
	E. coli 4	CDS	741	trmJ	2.1.1.200	COG0565	tRNA (cytidine/uridine-2'-O-)-methyltransferase TrmJ								E. coli 4	CDS	504				hypothetical protein						E. coli 4	CDS	1506	bauC	1.2.1.-	COG1012	Putative 3-oxopropanoate dehydrogenase
	E. coli 4	CDS	489	iscR		COG1959	HTH-type transcriptional regulator IscR								E. coli 4	CDS	831				hypothetical protein						E. coli 4	CDS	1926	iolD	3.7.1.22	COG3962	3D-(3,5/4)-trihydroxycyclohexane-1,2-dione hydrolase
	E. coli 4	CDS	1215	iscS	2.8.1.7	COG1104	Cysteine desulfurase IscS								E. coli 4	CDS	363				hypothetical protein						E. coli 4	CDS	987	iolG_1	1.1.1.18	COG0673	Myo-inositol 2-dehydrogenase
	E. coli 4	CDS	387	iscU		COG0822	Iron-sulfur cluster assembly scaffold protein IscU								E. coli 4	CDS	261				hypothetical protein						E. coli 4	CDS	930	rbsB_2		COG1879	Ribose import binding protein RbsB
	E. coli 4	CDS	324	iscA		COG0316	Iron-binding protein IscA								E. coli 4	CDS	174				hypothetical protein						E. coli 4	CDS	1548	rbsA_2	7.5.2.7	COG1129	Ribose import ATP-binding protein RbsA
	E. coli 4	CDS	516	hscB		COG1076	Co-chaperone protein HscB								E. coli 4	CDS	486				hypothetical protein						E. coli 4	CDS	1029	rbsC_2		COG1172	Ribose import permease protein RbsC
	E. coli 4	CDS	1851	hscA		COG0443	Chaperone protein HscA								E. coli 4	CDS	441				hypothetical protein						E. coli 4	CDS	1134	iolG_2	1.1.1.369		Inositol 2-dehydrogenase/D-chiro-inositol 3-dehydrogenase
	E. coli 4	CDS	336	fdx		COG0633	2Fe-2S ferredoxin								E. coli 4	CDS	342				hypothetical protein						E. coli 4	CDS	1905	iolC	2.7.1.92		5-dehydro-2-deoxygluconokinase
	E. coli 4	CDS	201	iscX		COG2975	Protein IscX								E. coli 4	CDS	195				hypothetical protein						E. coli 4	CDS	891	iolE	4.2.1.44	COG1082	Inosose dehydratase
	E. coli 4	CDS	1284	pepB	3.4.11.23	COG0260	Peptidase B								E. coli 4	CDS	405				hypothetical protein						E. coli 4	CDS	822	iolB	5.3.1.30	COG3718	5-deoxy-glucuronate isomerase
	E. coli 4	CDS	777				hypothetical protein								E. coli 4	CDS	150				hypothetical protein						E. coli 4	CDS	96				hypothetical protein
	E. coli 4	CDS	846	sseA	2.8.1.2	COG2897	3-mercaptopyruvate sulfurtransferase								E. coli 4	CDS	150				hypothetical protein						E. coli 4	CDS	186				hypothetical protein
	E. coli 4	CDS	4962	yfhM		COG2373	Alpha-2-macroglobulin								E. coli 4	CDS	186				hypothetical protein						E. coli 4	CDS	426				hypothetical protein
	E. coli 4	CDS	2274	pbpC		COG4953	Penicillin-binding protein 1C								E. coli 4	CDS	402				hypothetical protein						E. coli 4	CDS	330	mprA_1		COG1846	Transcriptional repressor MprA
	E. coli 4	CDS	432	ndk	2.7.4.6	COG0105	Nucleoside diphosphate kinase								E. coli 4	CDS	171				hypothetical protein						E. coli 4	CDS	411				hypothetical protein
	E. coli 4	CDS	1155	rlmN	2.1.1.192	COG0820	Dual-specificity RNA methyltransferase RlmN								E. coli 4	CDS	474				hypothetical protein						E. coli 4	CDS	348				hypothetical protein
	E. coli 4	CDS	1014	rodZ		COG1426	Cytoskeleton protein RodZ								E. coli 4	CDS	168				hypothetical protein						E. coli 4	CDS	1410				IS66 family transposase ISSfl3
	E. coli 4	CDS	1119	ispG	1.17.7.3	COG0821	4-hydroxy-3-methylbut-2-en-1-yl diphosphate synthase (flavodoxin)								E. coli 4	CDS	516				hypothetical protein						E. coli 4	CDS	1209				IS256 family transposase IS1414
	E. coli 4	CDS	1275	hisS	6.1.1.21	COG0124	Histidine--tRNA ligase								E. coli 4	CDS	594	dinB_2	2.7.7.7		DNA polymerase IV						E. coli 4	CDS	774				hypothetical protein
	E. coli 4	CDS	621				hypothetical protein								E. coli 4	CDS	354	umuD_2	3.4.21.-	COG1974	Protein UmuD						E. coli 4	CDS	1197	arnC_2	2.4.2.53		Undecaprenyl-phosphate 4-deoxy-4-formamido-L-arabinose transferase
	E. coli 4	CDS	1179	bamB		COG1520	Outer membrane protein assembly factor BamB								E. coli 4	CDS	570				hypothetical protein						E. coli 4	CDS	516				hypothetical protein
	E. coli 4	CDS	1473	der_1		COG1160	GTPase Der								E. coli 4	CDS	183				hypothetical protein						E. coli 4	CDS	165				hypothetical protein
	E. coli 4	CDS	216	yfgJ			putative protein YfgJ								E. coli 4	CDS	444				hypothetical protein						E. coli 4	CDS	441				hypothetical protein
	E. coli 4	CDS	1371	xseA	3.1.11.6	COG1570	Exodeoxyribonuclease 7 large subunit								E. coli 4	CDS	318				hypothetical protein						E. coli 4	CDS	1323	dctM_1		COG1593	C4-dicarboxylate TRAP transporter large permease protein DctM
	E. coli 4	CDS	1467	guaB	1.1.1.205	COG0516	Inosine-5'-monophosphate dehydrogenase								E. coli 4	CDS	1152	mcpQ		COG0840	Methyl-accepting chemotaxis protein McpQ						E. coli 4	CDS	378			COG1662	IS1 family transposase IS1A
	E. coli 4	CDS	1578	guaA	6.3.5.2	COG0518	GMP synthase [glutamine-hydrolyzing]								E. coli 4	CDS	378			COG1662	IS1 family transposase IS1R						E. coli 4	CDS	276			COG1662	IS1 family transposase IS1A
	E. coli 4	CDS	540				hypothetical protein								E. coli 4	CDS	300				hypothetical protein						E. coli 4	CDS	2124				hypothetical protein
	E. coli 4	CDS	516				hypothetical protein								E. coli 4	CDS	129				hypothetical protein						E. coli 4	CDS	924			COG3039	IS5 family transposase IS903
	E. coli 4	CDS	192	yfgG			Protein YfgG								E. coli 4	CDS	210				hypothetical protein						E. coli 4	CDS	1263	intS_2		COG0582	Prophage integrase IntS
	E. coli 4	CDS	153				hypothetical protein								E. coli 4	CDS	471				hypothetical protein						E. coli 4	tRNA	76				tRNA-Phe(gaa)
	E. coli 4	CDS	2244	pdeF	3.1.4.52		Cyclic di-GMP phosphodiesterase PdeF								E. coli 4	CDS	483				hypothetical protein						E. coli 4	CDS	588				hypothetical protein
	E. coli 4	CDS	1542	ppx	3.6.1.11	COG0248	Exopolyphosphatase								E. coli 4	CDS	276	xerC_4			Tyrosine recombinase XerC						E. coli 4	CDS	2136	speC	4.1.1.17	COG1982	Constitutive ornithine decarboxylase
	E. coli 4	CDS	2067	ppk	2.7.4.1	COG0855	Polyphosphate kinase								E. coli 4	CDS	261				hypothetical protein						E. coli 4	CDS	1257	nupG			Nucleoside permease NupG
	E. coli 4	CDS	639	purN	2.1.2.2	COG0299	Phosphoribosylglycinamide formyltransferase								E. coli 4	CDS	534	xerC_5			Tyrosine recombinase XerC						E. coli 4	CDS	1080	mltC	4.2.2.-	COG0741	Membrane-bound lytic murein transglycosylase C
	E. coli 4	CDS	1038	purM	6.3.3.1	COG0150	Phosphoribosylformylglycinamidine cyclo-ligase								E. coli 4	CDS	474	dhfrI	1.5.1.3		Dihydrofolate reductase type 1						E. coli 4	CDS	276	yggX		COG2924	putative Fe(2+)-trafficking protein
	E. coli 4	CDS	627	upp	2.4.2.9	COG0035	Uracil phosphoribosyltransferase								E. coli 4	CDS	780	ant1_2	2.7.7.47		Streptomycin 3''-adenylyltransferase						E. coli 4	CDS	1053	mutY	3.2.2.31	COG1194	Adenine DNA glycosylase
	E. coli 4	CDS	1290	uraA		COG2233	Uracil permease								E. coli 4	CDS	348			COG2076	Multidrug transporter						E. coli 4	CDS	720	trmB	2.1.1.33	COG0220	tRNA (guanine-N(7)-)-methyltransferase
	E. coli 4	CDS	747	hda		COG0593	DnaA regulatory inactivator Hda								E. coli 4	CDS	591	folP_3	2.5.1.15	COG0294	Dihydropteroate synthase						E. coli 4	CDS	327			COG3171	putative protein
	E. coli 4	CDS	360	yfgD		COG1393	putative protein YfgD								E. coli 4	CDS	273				hypothetical protein						E. coli 4	CDS	720				hypothetical protein
	E. coli 4	CDS	1464	bepA	3.4.-.-	COG4783	Beta-barrel assembly-enhancing protease								E. coli 4	CDS	522				hypothetical protein						E. coli 4	CDS	1047	ansB	3.5.1.1	COG0252	L-asparaginase 2
	E. coli 4	CDS	1062	yhhT_2		COG0628	Putative transport protein YhhT								E. coli 4	CDS	384				hypothetical protein						E. coli 4	CDS	1008				hypothetical protein
	E. coli 4	CDS	711	focB		COG2116	putative formate transporter 2								E. coli 4	CDS	603				IS91 family transposase ISVsa3						E. coli 4	CDS	1137	hemW		COG0635	Heme chaperone HemW
	E. coli 4	CDS	2013	hyfR		COG3604	DNA-binding transcriptional activator HyfR								E. coli 4	CDS	144				hypothetical protein						E. coli 4	CDS	594	rdgB	3.6.1.66	COG0127	dITP/XTP pyrophosphatase
	E. coli 4	CDS	414				hypothetical protein								E. coli 4	CDS	579	bla_1	3.5.2.6		Beta-lactamase Toho-1						E. coli 4	CDS	291				hypothetical protein
	E. coli 4	CDS	522	ndhK	7.1.1.-		NAD(P)H-quinone oxidoreductase subunit K, chloroplastic								E. coli 4	CDS	312	bla_2	3.5.2.6		Beta-lactamase CTX-M-97						E. coli 4	CDS	567				hypothetical protein
	E. coli 4	CDS	540	ndhI_1	7.1.1.-		NAD(P)H-quinone oxidoreductase subunit I, chloroplastic								E. coli 4	CDS	282				hypothetical protein						E. coli 4	CDS	705	yggS		COG0325	Pyridoxal phosphate homeostasis protein
	E. coli 4	CDS	1668	hyfG	1.-.-.-	COG3261	Hydrogenase-4 component G								E. coli 4	CDS	342	mdtJ_1			Spermidine export protein MdtJ						E. coli 4	CDS	981	yggR_1		COG2805	putative protein YggR
	E. coli 4	CDS	1581	ndhB_1	7.1.1.-		NAD(P)H-quinone oxidoreductase subunit 2, chloroplastic								E. coli 4	CDS	591	folP_4	2.5.1.15	COG0294	Dihydropteroate synthase						E. coli 4	CDS	417	yqgF	3.1.-.-	COG0816	Putative pre-16S rRNA nuclease
	E. coli 4	CDS	651	hyfE	1.-.-.-	COG4237	Hydrogenase-4 component E								E. coli 4	CDS	273				hypothetical protein						E. coli 4	CDS	636				hypothetical protein
	E. coli 4	CDS	1440	ndhB_2	7.1.1.-		NAD(P)H-quinone oxidoreductase subunit 2, chloroplastic								E. coli 4	CDS	396				hypothetical protein						E. coli 4	CDS	951	gshB	6.3.2.3	COG0189	Glutathione synthetase
	E. coli 4	CDS	948	hyfC	1.-.-.-	COG0650	Hydrogenase-4 component C								E. coli 4	CDS	201				IS21 family transposase IS1326						E. coli 4	CDS	732	rsmE	2.1.1.193	COG1385	Ribosomal RNA small subunit methyltransferase E
	E. coli 4	CDS	1350	hyfB_1	1.-.-.-	COG0651	Hydrogenase-4 component B								E. coli 4	CDS	216				IS21 family transposase IS1326						E. coli 4	CDS	708	endA	3.1.21.1	COG2356	Endonuclease-1
	E. coli 4	CDS	672	hyfB_2	1.-.-.-	COG0651	Hydrogenase-4 component B								E. coli 4	CDS	372				IS21 family transposase IS1326						E. coli 4	CDS	456	sprT			Protein SprT
	E. coli 4	CDS	618	hyfA_1	1.-.-.-	COG1142	Hydrogenase-4 component A								E. coli 4	CDS	1242				hypothetical protein						E. coli 4	CDS	1395	galP			Galactose-proton symporter
	E. coli 4	CDS	471	bcp	1.11.1.15	COG1225	Peroxiredoxin Bcp								E. coli 4	CDS	861				hypothetical protein						E. coli 4	CDS	1155	metK	2.5.1.6	COG0192	S-adenosylmethionine synthase
	E. coli 4	CDS	573	gcvR		COG2716	Glycine cleavage system transcriptional repressor								E. coli 4	CDS	222				hypothetical protein						E. coli 4	CDS	252				hypothetical protein
	E. coli 4	CDS	879	dapA	4.3.3.7	COG0329	4-hydroxy-tetrahydrodipicolinate synthase								E. coli 4	CDS	1113				hypothetical protein						E. coli 4	CDS	1977	speA	4.1.1.19	COG1166	Biosynthetic arginine decarboxylase
	E. coli 4	CDS	1035	bamC		COG3317	Outer membrane protein assembly factor BamC								E. coli 4	CDS	222				hypothetical protein						E. coli 4	CDS	921	speB	3.5.3.11	COG0010	Agmatinase
	E. coli 4	CDS	231				hypothetical protein								E. coli 4	CDS	708			COG2200	putative signaling protein						E. coli 4	CDS	759	loiP	3.4.24.-	COG0501	Metalloprotease LoiP
	E. coli 4	CDS	714	purC	6.3.2.6	COG0152	Phosphoribosylaminoimidazole-succinocarboxamide synthase								E. coli 4	CDS	237				hypothetical protein						E. coli 4	CDS	1992	tktA	2.2.1.1	COG0021	Transketolase 1
	E. coli 4	CDS	864			COG2321	putative protein								E. coli 4	CDS	363				hypothetical protein						E. coli 4	CDS	444	cmtB		COG1762	Mannitol-specific cryptic phosphotransferase enzyme IIA component
	E. coli 4	CDS	2016	tmcA	2.3.1.193	COG1444	tRNA(Met) cytidine acetyltransferase TmcA								E. coli 4	CDS	963	merA_5	1.16.1.1		Mercuric reductase						E. coli 4	CDS	1389	mtlA_2			PTS system mannitol-specific EIICB component
	E. coli 4	CDS	699				hypothetical protein								E. coli 4	CDS	540	merA_6	1.16.1.1	COG1249	Mercuric reductase						E. coli 4	CDS	1278	yggP	1.1.1.17	COG1063	Mannitol-1-phosphate 5-dehydrogenase
	E. coli 4	CDS	201				hypothetical protein								E. coli 4	CDS	300	merC_2			Mercuric transport protein MerC						E. coli 4	CDS	966	yggF	3.1.3.11	COG1494	Fructose-1,6-bisphosphatase 2 class 2
	E. coli 4	CDS	1128	dapE	3.5.1.18	COG0624	Succinyl-diaminopimelate desuccinylase								E. coli 4	CDS	270				hypothetical protein						E. coli 4	CDS	510	fumE	4.2.1.2	COG3722	Fumarase E
	E. coli 4	CDS	357	yffB		COG1393	Protein YffB								E. coli 4	CDS	273				hypothetical protein						E. coli 4	CDS	714	coaA_2	2.7.1.33		Pantothenate kinase
	E. coli 4	CDS	3114	acrB_1		COG0841	Multidrug efflux pump subunit AcrB								E. coli 4	CDS	441				hypothetical protein						E. coli 4	CDS	1020	epd	1.2.1.72	COG0057	D-erythrose-4-phosphate dehydrogenase
	E. coli 4	CDS	1701	narQ	2.7.13.3		Nitrate/nitrite sensor protein NarQ								E. coli 4	CDS	603	tfaE_3			Prophage tail fiber assembly protein TfaE						E. coli 4	CDS	1164	pgk	2.7.2.3	COG0126	Phosphoglycerate kinase
	E. coli 4	CDS	1980		1.18.1.2		Ferredoxin--NADP reductase								E. coli 4	CDS	618				hypothetical protein						E. coli 4	CDS	1080	fbaA	4.1.2.13	COG0191	Fructose-bisphosphate aldolase class 2
	E. coli 4	CDS	576	nudK	3.6.1.-		GDP-mannose pyrophosphatase NudK								E. coli 4	CDS	120				hypothetical protein						E. coli 4	CDS	861	mscS		COG0668	Small-conductance mechanosensitive channel
	E. coli 4	CDS	1044				hypothetical protein								E. coli 4	CDS	468				hypothetical protein						E. coli 4	CDS	636	argO		COG1279	Arginine exporter protein ArgO
	E. coli 4	CDS	2004	tktB	2.2.1.1	COG0021	Transketolase 2								E. coli 4	CDS	672				hypothetical protein						E. coli 4	CDS	741			COG2968	26 kDa periplasmic immunogenic protein
	E. coli 4	CDS	951	tal	2.2.1.2		Transaldolase								E. coli 4	CDS	456				hypothetical protein						E. coli 4	CDS	897	cynR_1			HTH-type transcriptional regulator CynR
	E. coli 4	CDS	2280	maeB	1.1.1.40	COG0280	NADP-dependent malic enzyme								E. coli 4	CDS	423				hypothetical protein						E. coli 4	CDS	1479	scpC	2.8.3.-	COG0427	Propionyl-CoA:succinate CoA transferase
	E. coli 4	CDS	336	eutS		COG4810	Ethanolamine utilization protein EutS								E. coli 4	CDS	153				hypothetical protein						E. coli 4	CDS	786	scpB	4.1.1.-	COG1024	Methylmalonyl-CoA decarboxylase
	E. coli 4	CDS	480	pduV		COG4917	Propanediol utilization protein PduV								E. coli 4	CDS	654				hypothetical protein						E. coli 4	CDS	996	argK	3.6.5.-	COG1703	GTPase ArgK
	E. coli 4	CDS	702	eutQ		COG4766	Ethanolamine utilization protein EutQ								E. coli 4	CDS	891				hypothetical protein						E. coli 4	CDS	2145	scpA	5.4.99.2	COG1884	Methylmalonyl-CoA mutase
	E. coli 4	CDS	804				hypothetical protein								E. coli 4	CDS	672				hypothetical protein						E. coli 4	CDS	894	argP		COG0583	HTH-type transcriptional regulator ArgP
	E. coli 4	CDS	1017	eutD		COG0280	Ethanolamine utilization protein EutD								E. coli 4	CDS	537				hypothetical protein						E. coli 4	CDS	231				hypothetical protein
	E. coli 4	CDS	336	eutM		COG4577	Ethanolamine utilization protein EutM								E. coli 4	CDS	213				hypothetical protein						E. coli 4	CDS	660	rpiA	5.3.1.6	COG0120	Ribose-5-phosphate isomerase A
	E. coli 4	CDS	288	eutN		COG4576	Ethanolamine utilization protein EutN								E. coli 4	CDS	396				hypothetical protein						E. coli 4	CDS	1233	serA	1.1.1.95	COG0111	D-3-phosphoglycerate dehydrogenase
	E. coli 4	CDS	1404	proA_1	1.2.1.41		Gamma-glutamyl phosphate reductase								E. coli 4	CDS	363				hypothetical protein						E. coli 4	CDS	603	ygfA	6.3.3.2	COG0212	5-formyltetrahydrofolate cyclo-ligase
	E. coli 4	CDS	837	ftsA_2			Cell division protein FtsA								E. coli 4	CDS	609				hypothetical protein						E. coli 4	CDS	330	zapA		COG3027	Cell division protein ZapA
	E. coli 4	CDS	1188	mdh_1	1.1.1.244		NAD-dependent methanol dehydrogenase								E. coli 4	CDS	486				hypothetical protein						E. coli 4	CDS	579				hypothetical protein
	E. coli 4	CDS	1227				hypothetical protein								E. coli 4	CDS	192				hypothetical protein						E. coli 4	CDS	1326	pepP	3.4.11.9	COG0006	Xaa-Pro aminopeptidase
	E. coli 4	CDS	1404				hypothetical protein								E. coli 4	CDS	276				hypothetical protein						E. coli 4	CDS	1179	ubiH	1.14.13.-	COG0654	2-octaprenyl-6-methoxyphenol hydroxylase
	E. coli 4	CDS	1362	eutB	4.3.1.7	COG4303	Ethanolamine ammonia-lyase heavy chain								E. coli 4	CDS	264				hypothetical protein						E. coli 4	CDS	1203	ubiI	1.14.13.240	COG0654	2-octaprenylphenol hydroxylase
	E. coli 4	CDS	888	eutC	4.3.1.7	COG4302	Ethanolamine ammonia-lyase light chain								E. coli 4	CDS	477				hypothetical protein						E. coli 4	CDS	1095	gcvT	2.1.2.10	COG0404	Aminomethyltransferase
	E. coli 4	CDS	660	eutL		COG4816	Ethanolamine utilization protein EutL								E. coli 4	CDS	978				hypothetical protein						E. coli 4	CDS	390	gcvH		COG0509	Glycine cleavage system H protein
	E. coli 4	CDS	501	eutK		COG4577	Ethanolamine utilization protein EutK								E. coli 4	CDS	561				hypothetical protein						E. coli 4	CDS	2874	gcvP	1.4.4.2	COG0403	Glycine dehydrogenase (decarboxylating)
	E. coli 4	CDS	1053				hypothetical protein								E. coli 4	CDS	327				hypothetical protein						E. coli 4	CDS	744	ygfF	1.-.-.-		putative oxidoreductase YgfF
	E. coli 4	CDS	900	hemF	1.3.3.3	COG0408	Oxygen-dependent coproporphyrinogen-III oxidase								E. coli 4	CDS	240				hypothetical protein						E. coli 4	CDS	1434	bglA	3.2.1.86	COG2723	6-phospho-beta-glucosidase BglA
	E. coli 4	CDS	870	amiA	3.5.1.28	COG0860	N-acetylmuramoyl-L-alanine amidase AmiA								E. coli 4	CDS	384				hypothetical protein						E. coli 4	CDS	312				hypothetical protein
	E. coli 4	CDS	426	ypeA	2.3.1.-	COG0456	Acetyltransferase YpeA								E. coli 4	CDS	228				hypothetical protein						E. coli 4	CDS	660				hypothetical protein
	E. coli 4	CDS	450	yfeZ			Inner membrane protein YfeZ								E. coli 4	CDS	612				hypothetical protein						E. coli 4	CDS	981	ygfZ		COG0354	tRNA-modifying protein YgfZ
	E. coli 4	CDS	576	yfeY			putative protein YfeY								E. coli 4	CDS	465				hypothetical protein						E. coli 4	CDS	267	sdhE		COG2938	FAD assembly factor SdhE
	E. coli 4	CDS	900	yfeX	1.11.1.-	COG2837	Dye-decolorizing peroxidase YfeX								E. coli 4	CDS	303				hypothetical protein						E. coli 4	CDS	408	ygfX			Inner membrane protein YgfX
	E. coli 4	CDS	1305	yfeW	3.4.16.4	COG1680	Putative D-alanyl-D-alanine carboxypeptidase								E. coli 4	CDS	312				hypothetical protein						E. coli 4	CDS	522	fldB		COG0716	Flavodoxin 2
	E. coli 4	CDS	1425	murP		COG2190	PTS system N-acetylmuramic acid-specific EIIBC component								E. coli 4	CDS	123				hypothetical protein						E. coli 4	CDS	897	xerD_1		COG4974	Tyrosine recombinase XerD
	E. coli 4	CDS	897	murQ	4.2.1.126	COG2103	N-acetylmuramic acid 6-phosphate etherase								E. coli 4	CDS	1122				hypothetical protein						E. coli 4	CDS	711	dsbC_1		COG1651	Thiol:disulfide interchange protein DsbC
	E. coli 4	CDS	858	murR_1		COG1737	HTH-type transcriptional regulator MurR								E. coli 4	CDS	183				hypothetical protein						E. coli 4	CDS	1734	recJ	3.1.-.-	COG0608	Single-stranded-DNA-specific exonuclease RecJ
	E. coli 4	CDS	792	ucpA	1.-.-.-		Oxidoreductase UcpA								E. coli 4	CDS	177				hypothetical protein						E. coli 4	CDS	882	prfB_1		COG1186	Peptide chain release factor RF2
	E. coli 4	CDS	1017	cysP		COG4150	Thiosulfate-binding protein								E. coli 4	CDS	687				hypothetical protein						E. coli 4	CDS	1518	lysS	6.1.1.6	COG1190	Lysine--tRNA ligase
	E. coli 4	CDS	834	cysT		COG0555	Sulfate transport system permease protein CysT								E. coli 4	CDS	171				hypothetical protein						E. coli 4	CDS	549	idi	5.3.3.2	COG1443	Isopentenyl-diphosphate Delta-isomerase
	E. coli 4	CDS	876	cysW		COG4208	Sulfate transport system permease protein CysW								E. coli 4	CDS	621				hypothetical protein						E. coli 4	CDS	126	yqfG			putative protein YqfG
	E. coli 4	CDS	1098	cysA	7.3.2.3	COG1118	Sulfate/thiosulfate import ATP-binding protein CysA								E. coli 4	CDS	294				hypothetical protein						E. coli 4	CDS	1449	uacT		COG2233	Uric acid transporter UacT
	E. coli 4	CDS	912	cysM	2.5.1.47	COG0031	Cysteine synthase B								E. coli 4	CDS	180				hypothetical protein						E. coli 4	CDS	1920		1.18.1.2		Ferredoxin--NADP reductase
	E. coli 4	CDS	735				hypothetical protein								E. coli 4	CDS	393				hypothetical protein						E. coli 4	CDS	489	hyfA_2	1.-.-.-	COG1142	Hydrogenase-4 component A
	E. coli 4	CDS	375				hypothetical protein								E. coli 4	CDS	492				hypothetical protein						E. coli 4	CDS	1368	ghxQ		COG2252	Guanine/hypoxanthine permease GhxQ
	E. coli 4	CDS	852	pdxK	2.7.1.35	COG2240	Pyridoxine/pyridoxal/pyridoxamine kinase								E. coli 4	CDS	150				hypothetical protein						E. coli 4	CDS	1317	guaD	3.5.4.3	COG0402	Guanine deaminase
	E. coli 4	CDS	510	crr_1		COG2190	PTS system glucose-specific EIIA component								E. coli 4	CDS	405				hypothetical protein						E. coli 4	CDS	1401	xanQ		COG2233	Xanthine permease XanQ
	E. coli 4	CDS	1728	ptsI	2.7.3.9	COG1080	Phosphoenolpyruvate-protein phosphotransferase								E. coli 4	CDS	495				hypothetical protein						E. coli 4	CDS	2871	xdhA_1	1.17.1.4	COG1529	Putative xanthine dehydrogenase molybdenum-binding subunit XdhA
	E. coli 4	CDS	258	ptsH		COG1925	Phosphocarrier protein HPr								E. coli 4	CDS	366				hypothetical protein						E. coli 4	CDS	780				hypothetical protein
	E. coli 4	CDS	972	cysK	2.5.1.47	COG0031	Cysteine synthase A								E. coli 4	CDS	135	tfaE_4			Prophage tail fiber assembly protein TfaE						E. coli 4	CDS	1329	ssnA	3.-.-.-	COG0402	Putative aminohydrolase SsnA
	E. coli 4	CDS	762	cysZ		COG2981	Sulfate transporter CysZ								E. coli 4	CDS	342				hypothetical protein						E. coli 4	CDS	3099	ygfK		COG0493	Putative oxidoreductase YgfK
	E. coli 4	CDS	987	zipA		COG3115	Cell division protein ZipA								E. coli 4	CDS	162				hypothetical protein						E. coli 4	CDS	579	mocA	2.7.7.76	COG2068	Molybdenum cofactor cytidylyltransferase
	E. coli 4	CDS	2016	ligA	6.5.1.2	COG0272	DNA ligase								E. coli 4	CDS	351				hypothetical protein						E. coli 4	CDS	771				hypothetical protein
	E. coli 4	CDS	219				hypothetical protein								E. coli 4	CDS	279				hypothetical protein						E. coli 4	CDS	1626				hypothetical protein
	E. coli 4	CDS	999				hypothetical protein								E. coli 4	CDS	390	umuD_3	3.4.21.-	COG1974	Protein UmuD						E. coli 4	CDS	933	arcC1_1	2.7.2.2		Carbamate kinase 1
	E. coli 4	CDS	927	cynR_1			HTH-type transcriptional regulator CynR								E. coli 4	CDS	261				hypothetical protein						E. coli 4	CDS	1386	hyuA	3.5.2.-	COG0044	D-phenylhydantoinase
	E. coli 4	CDS	765				hypothetical protein								E. coli 4	CDS	231				hypothetical protein						E. coli 4	CDS	1212	argE_2	3.5.1.16	COG0624	Acetylornithine deacetylase
	E. coli 4	CDS	339	osmE			Osmotically-inducible putative lipoprotein OsmE								E. coli 4	CDS	153				hypothetical protein						E. coli 4	CDS	1197	ygeX	4.3.1.15	COG1171	Diaminopropionate ammonia-lyase
	E. coli 4	CDS	828	nadE	6.3.1.5	COG0171	NH(3)-dependent NAD(+) synthetase								E. coli 4	CDS	402				hypothetical protein						E. coli 4	CDS	1188	ygeW	2.1.3.-	COG0078	Putative carbamoyltransferase YgeW
	E. coli 4	CDS	888	cho	3.1.25.-	COG0322	Excinuclease cho								E. coli 4	CDS	159				hypothetical protein						E. coli 4	CDS	1779	norR_2			Anaerobic nitric oxide reductase transcription regulator NorR
	E. coli 4	CDS	576	ves		COG3758	Protein Ves								E. coli 4	CDS	528				hypothetical protein						E. coli 4	CDS	480	ndhS	1.17.1.5		Nicotinate dehydrogenase small FeS subunit
	E. coli 4	CDS	486	spy		COG3678	Periplasmic chaperone Spy								E. coli 4	CDS	288				hypothetical protein						E. coli 4	CDS	879	ndhF	1.17.1.5		Nicotinate dehydrogenase FAD-subunit
	E. coli 4	CDS	969	astE	3.5.1.96	COG2988	Succinylglutamate desuccinylase								E. coli 4	CDS	288				hypothetical protein						E. coli 4	CDS	2298	xdhA_2	1.17.1.4	COG1529	Putative xanthine dehydrogenase molybdenum-binding subunit XdhA
	E. coli 4	CDS	1344	astB	3.5.3.23	COG3724	N-succinylarginine dihydrolase								E. coli 4	CDS	621				hypothetical protein						E. coli 4	CDS	756	nlpD_1			Murein hydrolase activator NlpD
	E. coli 4	CDS	1479	astD	1.2.1.71	COG1012	N-succinylglutamate 5-semialdehyde dehydrogenase								E. coli 4	CDS	600				hypothetical protein						E. coli 4	tRNA	74				tRNA-Gly(ccc)
	E. coli 4	CDS	1035	astA	2.3.1.109	COG3138	Arginine N-succinyltransferase								E. coli 4	CDS	1227				hypothetical protein						E. coli 4	CDS	795				hypothetical protein
	E. coli 4	CDS	1221	astC	2.6.1.81	COG4992	Succinylornithine transaminase								E. coli 4	CDS	657				hypothetical protein						E. coli 4	CDS	771				hypothetical protein
	E. coli 4	CDS	807	xthA	3.1.11.2	COG0708	Exodeoxyribonuclease III								E. coli 4	CDS	192				hypothetical protein						E. coli 4	CDS	948	spaO		COG1886	Surface presentation of antigens protein SpaO
	E. coli 4	CDS	711	ydjZ_1		COG0398	TVP38/TMEM64 family inner membrane protein YdjZ								E. coli 4	CDS	210				hypothetical protein						E. coli 4	CDS	666	spaP		COG4790	Surface presentation of antigens protein SpaP
	E. coli 4	CDS	678				hypothetical protein								E. coli 4	CDS	222				hypothetical protein						E. coli 4	CDS	261	spaQ		COG4794	Surface presentation of antigens protein SpaQ
	E. coli 4	CDS	708	ydjZ_2		COG0398	TVP38/TMEM64 family inner membrane protein YdjZ								E. coli 4	CDS	456				hypothetical protein						E. coli 4	CDS	459	spaR		COG4791	Surface presentation of antigens protein SpaR
	E. coli 4	CDS	549				hypothetical protein								E. coli 4	CDS	369				hypothetical protein						E. coli 4	CDS	504				hypothetical protein
	E. coli 4	CDS	1167	ynjB		COG4134	Protein YnjB								E. coli 4	CDS	138				hypothetical protein						E. coli 4	CDS	141				hypothetical protein
	E. coli 4	CDS	1536	ynjC		COG4135	Inner membrane ABC transporter permease protein YnjC								E. coli 4	CDS	312				hypothetical protein						E. coli 4	CDS	483				hypothetical protein
	E. coli 4	CDS	654	fbpC2_1	7.2.2.7	COG3842	Fe(3+) ions import ATP-binding protein FbpC 2								E. coli 4	CDS	447				hypothetical protein						E. coli 4	CDS	810				hypothetical protein
	E. coli 4	CDS	1308	ynjE	2.8.1.1	COG2897	Thiosulfate sulfurtransferase YnjE								E. coli 4	CDS	426				hypothetical protein						E. coli 4	CDS	132				hypothetical protein
	E. coli 4	CDS	621	ynjF		COG0558	Inner membrane protein YnjF								E. coli 4	CDS	987				hypothetical protein						E. coli 4	CDS	633				hypothetical protein
	E. coli 4	CDS	408	nudG	3.6.1.65	COG0494	CTP pyrophosphohydrolase								E. coli 4	CDS	183				hypothetical protein						E. coli 4	CDS	1230	yqeG		COG0814	Inner membrane transport protein YqeG
	E. coli 4	CDS	273				hypothetical protein								E. coli 4	CDS	273				hypothetical protein						E. coli 4	CDS	1182	thlA_1	2.3.1.9	COG0183	Acetyl-CoA acetyltransferase
	E. coli 4	CDS	1344	gdhA	1.4.1.4	COG0334	NADP-specific glutamate dehydrogenase								E. coli 4	CDS	774				hypothetical protein						E. coli 4	CDS	837	kduI	5.3.1.17	COG3717	4-deoxy-L-threo-5-hexosulose-uronate ketol-isomerase
	E. coli 4	CDS	1041	ynjI			Inner membrane protein YnjI								E. coli 4	CDS	228				hypothetical protein						E. coli 4	CDS	762	kduD_2	1.1.1.127		2-dehydro-3-deoxy-D-gluconate 5-dehydrogenase
	E. coli 4	CDS	1962	topB	5.6.2.1	COG0550	DNA topoisomerase 3								E. coli 4	CDS	2244				hypothetical protein						E. coli 4	CDS	1419	araE			Arabinose-proton symporter
	E. coli 4	CDS	1044	selD	2.7.9.3	COG0709	Selenide, water dikinase								E. coli 4	CDS	1446				hypothetical protein						E. coli 4	CDS	693	ygeA	5.1.1.13		L-aspartate/glutamate-specific racemase
	E. coli 4	CDS	552	ydjA	1.-.-.-	COG0778	Putative NAD(P)H nitroreductase YdjA								E. coli 4	CDS	1488				hypothetical protein						E. coli 4	CDS	936	occR			Octopine catabolism/uptake operon regulatory protein OccR
	E. coli 4	CDS	1857	sppA	3.4.21.-	COG0616	Protease 4								E. coli 4	CDS	402				hypothetical protein						E. coli 4	CDS	1263	lysA	4.1.1.20		Diaminopimelate decarboxylase
	E. coli 4	CDS	1017	ansA	3.5.1.1	COG0252	L-asparaginase 1								E. coli 4	CDS	450				hypothetical protein						E. coli 4	CDS	1032	galR		COG1609	HTH-type transcriptional regulator GalR
	E. coli 4	CDS	642	pncA	3.5.1.19	COG1335	Nicotinamidase								E. coli 4	CDS	609				hypothetical protein						E. coli 4	CDS	2160	aas		COG0204	Bifunctional protein Aas
	E. coli 4	CDS	1359	ydjE_1			Inner membrane metabolite transport protein YdjE								E. coli 4	CDS	621				hypothetical protein						E. coli 4	CDS	1194	lplT			Lysophospholipid transporter LplT
	E. coli 4	CDS	759	ydjF_1		COG1349	putative HTH-type transcriptional regulator YdjF								E. coli 4	CDS	687				hypothetical protein						E. coli 4	CDS	1041	tas		COG0667	Protein tas
	E. coli 4	CDS	618	ydjG_1	1.1.1.-	COG0667	NADH-specific methylglyoxal reductase								E. coli 4	CDS	207				IS200/IS605 family transposase ISEc42						E. coli 4	CDS	219	ygdR_1			putative lipoprotein YgdR
	E. coli 4	CDS	357	ydjG_2	1.1.1.-	COG0667	NADH-specific methylglyoxal reductase								E. coli 4	CDS	621				hypothetical protein						E. coli 4	CDS	714				hypothetical protein
	E. coli 4	CDS	948	ydjH	2.7.1.-	COG0524	putative sugar kinase YdjH								E. coli 4	CDS	288				hypothetical protein						E. coli 4	CDS	690	mutH		COG3066	DNA mismatch repair protein MutH
	E. coli 4	CDS	837	ydjI		COG0191	putative protein YdjI								E. coli 4	CDS	351				hypothetical protein						E. coli 4	CDS	147				hypothetical protein
	E. coli 4	CDS	1044	ydjJ	1.-.-.-	COG1063	putative zinc-type alcohol dehydrogenase-like protein YdjJ								E. coli 4	CDS	258				hypothetical protein						E. coli 4	CDS	531	rppH	3.6.1.-	COG0494	RNA pyrophosphohydrolase
	E. coli 4	CDS	1380	ydjE_2			Inner membrane metabolite transport protein YdjE								E. coli 4	CDS	489	ssb_1		COG0629	Single-stranded DNA-binding protein						E. coli 4	CDS	2247	ptsP	2.7.3.9	COG3605	Phosphoenolpyruvate-dependent phosphotransferase system
	E. coli 4	CDS	1077		1.1.1.301		D-arabitol-phosphate dehydrogenase								E. coli 4	CDS	393				hypothetical protein						E. coli 4	CDS	876	lgt	2.5.1.145	COG0682	Phosphatidylglycerol--prolipoprotein diacylglyceryl transferase
	E. coli 4	CDS	273				hypothetical protein								E. coli 4	CDS	543				hypothetical protein						E. coli 4	CDS	795	thyA	2.1.1.45	COG0207	Thymidylate synthase
	E. coli 4	CDS	414	msrB	1.8.4.12	COG0229	Peptide methionine sulfoxide reductase MsrB								E. coli 4	CDS	792				hypothetical protein						E. coli 4	CDS	471				hypothetical protein
	E. coli 4	CDS	996	gapA	1.2.1.12	COG0057	Glyceraldehyde-3-phosphate dehydrogenase A								E. coli 4	CDS	279				hypothetical protein						E. coli 4	CDS	564				hypothetical protein
	E. coli 4	CDS	885	yeaD	5.1.3.15	COG0676	Putative glucose-6-phosphate 1-epimerase								E. coli 4	CDS	129				hypothetical protein						E. coli 4	CDS	408				hypothetical protein
	E. coli 4	CDS	855	yvgN	1.1.1.-	COG0656	Glyoxal reductase								E. coli 4	CDS	945				IS256 family transposase IS1414						E. coli 4	CDS	324				hypothetical protein
	E. coli 4	CDS	747	mipA_1		COG3713	MltA-interacting protein								E. coli 4	CDS	90				hypothetical protein						E. coli 4	CDS	3369	recC	3.1.11.5	COG1330	RecBCD enzyme subunit RecC
	E. coli 4	CDS	1935				hypothetical protein								E. coli 4	CDS	309				hypothetical protein						E. coli 4	CDS	2889	ptrA	3.4.24.55	COG1025	Protease 3
	E. coli 4	CDS	1284				hypothetical protein								E. coli 4	CDS	405				hypothetical protein						E. coli 4	CDS	3543	recB	3.1.11.5	COG1074	RecBCD enzyme subunit RecB
	E. coli 4	CDS	1476	cdgI	2.7.7.65	COG2199	putative diguanylate cyclase CdgI								E. coli 4	CDS	945				hypothetical protein						E. coli 4	CDS	1827	recD	3.1.11.5	COG0507	RecBCD enzyme subunit RecD
	E. coli 4	CDS	1491	dgcJ	2.7.7.65	COG2199	putative diguanylate cyclase DgcJ								E. coli 4	CDS	726				hypothetical protein						E. coli 4	CDS	1332	argA	2.3.1.1	COG0548	Amino-acid acetyltransferase
	E. coli 4	CDS	504				hypothetical protein								E. coli 4	CDS	324				hypothetical protein						E. coli 4	CDS	1254	amiC_1	3.5.1.28	COG0860	N-acetylmuramoyl-L-alanine amidase AmiC
	E. coli 4	CDS	447				hypothetical protein								E. coli 4	CDS	324				hypothetical protein						E. coli 4	tRNA	77				tRNA-Met(cat)
	E. coli 4	CDS	819	nimR			HTH-type transcriptional regulator NimR								E. coli 4	CDS	276				hypothetical protein						E. coli 4	tRNA	77				tRNA-Met(cat)
	E. coli 4	CDS	1182	nimT		COG2807	2-nitroimidazole transporter								E. coli 4	CDS	291				hypothetical protein						E. coli 4	tRNA	77				tRNA-Met(cat)
	E. coli 4	CDS	348				hypothetical protein								E. coli 4	CDS	276				hypothetical protein						E. coli 4	CDS	1098	mltA	4.2.2.-	COG2821	Membrane-bound lytic murein transglycosylase A
	E. coli 4	CDS	255				hypothetical protein								E. coli 4	CDS	528				hypothetical protein						E. coli 4	CDS	807	tcdA	6.1.-.-	COG1179	tRNA threonylcarbamoyladenosine dehydratase
	E. coli 4	CDS	1026	dgcP	2.7.7.65	COG2203	Diguanylate cyclase DgcP								E. coli 4	CDS	120				hypothetical protein						E. coli 4	CDS	444	csdE		COG2166	Sulfur acceptor protein CsdE
	E. coli 4	CDS	249				hypothetical protein								E. coli 4	CDS	429				hypothetical protein						E. coli 4	CDS	1206	csdA	2.8.1.7	COG0520	Cysteine desulfurase CsdA
	E. coli 4	CDS	183	yoaG			Protein YoaG								E. coli 4	CDS	165				hypothetical protein						E. coli 4	CDS	228	ygdR_2			putative lipoprotein YgdR
	E. coli 4	CDS	360	yeaR		COG3615	putative protein YeaR								E. coli 4	CDS	324				hypothetical protein						E. coli 4	CDS	918	gcvA			Glycine cleavage system transcriptional activator
	E. coli 4	CDS	639	leuE		COG1280	Leucine efflux protein								E. coli 4	CDS	237				hypothetical protein						E. coli 4	CDS	396				hypothetical protein
	E. coli 4	CDS	924	dmlR_2			HTH-type transcriptional regulator DmlR								E. coli 4	CDS	210				hypothetical protein						E. coli 4	CDS	1101	rlmM	2.1.1.186	COG2933	Ribosomal RNA large subunit methyltransferase M
	E. coli 4	CDS	1086	dmlA	1.1.1.83	COG0473	D-malate dehydrogenase [decarboxylating]								E. coli 4	CDS	330				hypothetical protein						E. coli 4	CDS	732	ydjF_1		COG1349	putative HTH-type transcriptional regulator YdjF
	E. coli 4	CDS	1431	caiT_2		COG1292	L-carnitine/gamma-butyrobetaine antiporter								E. coli 4	CDS	264				hypothetical protein						E. coli 4	CDS	423	fucU	5.1.3.29	COG4154	L-fucose mutarotase
	E. coli 4	CDS	1125	yeaW	1.14.13.239	COG4638	Carnitine monooxygenase oxygenase subunit								E. coli 4	CDS	174	tfaE_5			Prophage tail fiber assembly protein TfaE						E. coli 4	CDS	1419	fucK	2.7.1.51	COG1070	L-fuculokinase
	E. coli 4	CDS	966	yeaX	1.14.13.239	COG1018	Carnitine monooxygenase reductase subunit								E. coli 4	CDS	186				hypothetical protein						E. coli 4	CDS	1776	fucI	5.3.1.25	COG2407	L-fucose isomerase
	E. coli 4	CDS	1116	rnd	3.1.13.5	COG0349	Ribonuclease D								E. coli 4	CDS	546				hypothetical protein						E. coli 4	CDS	1317	fucP_1		COG0738	L-fucose-proton symporter
	E. coli 4	CDS	1752	fadD	6.2.1.3	COG0318	Long-chain-fatty-acid--CoA ligase								E. coli 4	CDS	717				hypothetical protein						E. coli 4	CDS	648	fucA	4.1.2.17	COG0235	L-fuculose phosphate aldolase
	E. coli 4	CDS	582	slp_1		COG3065	Outer membrane protein Slp								E. coli 4	CDS	348				hypothetical protein						E. coli 4	CDS	1149	fucO	1.1.1.77	COG1454	Lactaldehyde reductase
	E. coli 4	CDS	696	tsaB		COG1214	tRNA threonylcarbamoyladenosine biosynthesis protein TsaB								E. coli 4	CDS	96				hypothetical protein						E. coli 4	CDS	846	ygdG	3.1.-.-	COG0258	Flap endonuclease Xni
	E. coli 4	CDS	1911	yoaA	3.6.4.12	COG1199	putative ATP-dependent DNA helicase YoaA								E. coli 4	CDS	177				hypothetical protein						E. coli 4	CDS	1368	sdaB	4.3.1.17	COG1760	L-serine dehydratase 2
	E. coli 4	CDS	345	yabJ	3.5.99.10	COG0251	2-iminobutanoate/2-iminopropanoate deaminase								E. coli 4	CDS	417				hypothetical protein						E. coli 4	CDS	1290	sdaC		COG0814	Serine transporter
	E. coli 4	CDS	300				hypothetical protein								E. coli 4	CDS	603				hypothetical protein						E. coli 4	CDS	1365	ppnN	3.2.2.-	COG1611	Pyrimidine/purine nucleotide 5'-monophosphate nucleosidase
	E. coli 4	CDS	180				hypothetical protein								E. coli 4	CDS	204				hypothetical protein						E. coli 4	CDS	849	queF	1.7.1.13	COG0780	NADPH-dependent 7-cyano-7-deazaguanine reductase
	E. coli 4	CDS	1362	pabB	2.6.1.85	COG0147	Aminodeoxychorismate synthase component 1								E. coli 4	CDS	903				hypothetical protein						E. coli 4	CDS	546	syd			Protein Syd
	E. coli 4	CDS	579	nudL	3.6.1.-		putative Nudix hydrolase NudL								E. coli 4	CDS	222				hypothetical protein						E. coli 4	CDS	330	yqcC		COG3098	putative protein YqcC
	E. coli 4	CDS	1365	sdaA	4.3.1.17	COG1760	L-serine dehydratase 1								E. coli 4	CDS	429				hypothetical protein						E. coli 4	CDS	783	truC	5.4.99.26	COG0564	tRNA pseudouridine synthase C
	E. coli 4	CDS	1599	pdeD	3.1.4.52	COG2200	putative cyclic di-GMP phosphodiesterase PdeD								E. coli 4	CDS	108				hypothetical protein						E. coli 4	CDS	450			COG0716	putative protein
	E. coli 4	CDS	1557				hypothetical protein								E. coli 4	CDS	318				hypothetical protein						E. coli 4	CDS	1353	gudP			putative glucarate transporter
	E. coli 4	CDS	210				hypothetical protein								E. coli 4	CDS	264				hypothetical protein						E. coli 4	CDS	1341	gudX	4.2.1.-	COG4948	Glucarate dehydratase-related protein
	E. coli 4	CDS	972	manX_1	2.7.1.191	COG2893	PTS system mannose-specific EIIAB component								E. coli 4	CDS	906				hypothetical protein						E. coli 4	CDS	1341	gudD	4.2.1.40	COG4948	Glucarate dehydratase
	E. coli 4	CDS	801	manY		COG3715	PTS system mannose-specific EIIC component								E. coli 4	CDS	423				hypothetical protein						E. coli 4	CDS	2757	barA	2.7.13.3	COG0784	Signal transduction histidine-protein kinase BarA
	E. coli 4	CDS	852	manZ_1		COG3716	PTS system mannose-specific EIID component								E. coli 4	CDS	249				hypothetical protein						E. coli 4	CDS	1302	rlmD	2.1.1.190	COG2265	23S rRNA (uracil(1939)-C(5))-methyltransferase RlmD
	E. coli 4	CDS	459				hypothetical protein								E. coli 4	CDS	174				hypothetical protein						E. coli 4	CDS	2235	relA	2.7.6.5	COG0317	GTP pyrophosphokinase
	E. coli 4	CDS	567	mntP		COG1971	putative manganese efflux pump MntP								E. coli 4	CDS	321				hypothetical protein						E. coli 4	CDS	249	mazE		COG2336	Antitoxin MazE
	E. coli 4	CDS	810	rlmA	2.1.1.187	COG0500	23S rRNA (guanine(745)-N(1))-methyltransferase								E. coli 4	CDS	819				hypothetical protein						E. coli 4	CDS	336	mazF	3.1.27.-	COG2337	Endoribonuclease toxin MazF
	E. coli 4	CDS	210	cspC			Cold shock-like protein CspC								E. coli 4	CDS	258				hypothetical protein						E. coli 4	CDS	792	mazG	3.6.1.8	COG1694	Nucleoside triphosphate pyrophosphohydrolase
	E. coli 4	CDS	288				hypothetical protein								E. coli 4	CDS	288				hypothetical protein						E. coli 4	CDS	1638	pyrG	6.3.4.2	COG0504	CTP synthase
	E. coli 4	CDS	240				hypothetical protein								E. coli 4	CDS	273				hypothetical protein						E. coli 4	CDS	1299	eno	4.2.1.11	COG0148	Enolase
	E. coli 4	CDS	792	kdgR		COG1414	Transcriptional regulator KdgR								E. coli 4	CDS	117				hypothetical protein						E. coli 4	CDS	873				hypothetical protein
	E. coli 4	CDS	1374	ribZ			Riboflavin transporter RibZ								E. coli 4	CDS	1128				hypothetical protein						E. coli 4	CDS	141	yqcG			putative protein YqcG
	E. coli 4	CDS	882	htpX	3.4.24.-	COG0501	Protease HtpX								E. coli 4	CDS	321				hypothetical protein						E. coli 4	CDS	672	queE	4.3.99.3		7-carboxy-7-deazaguanine synthase
	E. coli 4	CDS	2049	prc	3.4.21.102	COG0793	Tail-specific protease								E. coli 4	CDS	351				hypothetical protein						E. coli 4	repeat_region	394
	E. coli 4	CDS	699	proQ_1		COG3109	RNA chaperone ProQ								E. coli 4	tRNA	91				tRNA-Lys(ttt)						E. coli 4	CDS	1479	lsrK_1	2.7.1.189	COG1070	Autoinducer-2 kinase
	E. coli 4	CDS	552	msrC	1.8.4.14	COG1956	Free methionine-R-sulfoxide reductase								E. coli 4	CDS	219				hypothetical protein						E. coli 4	CDS	1278	yqcE			Inner membrane protein YqcE
	E. coli 4	CDS	1284	yebS		COG2995	Intermembrane transport protein YebS								E. coli 4	CDS	147				hypothetical protein						E. coli 4	CDS	786	kduD_3	1.1.1.127		2-dehydro-3-deoxy-D-gluconate 5-dehydrogenase
	E. coli 4	CDS	2634	yebT		COG3008	Intermembrane transport protein YebT								E. coli 4	CDS	201				hypothetical protein						E. coli 4	CDS	1455				hypothetical protein
	E. coli 4	CDS	1446	rsmF	2.1.1.178	COG0144	Ribosomal RNA small subunit methyltransferase F								E. coli 4	CDS	348				hypothetical protein						E. coli 4	CDS	1410	ygcS_1			Inner membrane metabolite transport protein YgcS
	E. coli 4	CDS	237	yebV			putative protein YebV								E. coli 4	CDS	222				hypothetical protein						E. coli 4	CDS	780				hypothetical protein
	E. coli 4	CDS	276				hypothetical protein								E. coli 4	CDS	246				hypothetical protein						E. coli 4	CDS	861	fixB_1			Protein FixB
	E. coli 4	CDS	657	pphA_1	3.1.3.16	COG0639	Serine/threonine-protein phosphatase 1								E. coli 4	CDS	339				hypothetical protein						E. coli 4	CDS	576	ygcP		COG1954	putative protein YgcP
	E. coli 4	CDS	342				hypothetical protein								E. coli 4	CDS	573				hypothetical protein						E. coli 4	CDS	261	fixX_1		COG2440	Ferredoxin-like protein FixX
	E. coli 4	CDS	873	yebZ		COG1276	Inner membrane protein YebZ								E. coli 4	CDS	198				hypothetical protein						E. coli 4	CDS	1272		1.5.5.1	COG0644	Electron transfer flavoprotein-ubiquinone oxidoreductase
	E. coli 4	CDS	375	yobA		COG2372	Protein YobA								E. coli 4	CDS	495				hypothetical protein						E. coli 4	CDS	366	queD	4.1.2.50	COG0720	6-carboxy-5,6,7,8-tetrahydropterin synthase
	E. coli 4	CDS	231	holE_1	2.7.7.7		DNA polymerase III subunit theta								E. coli 4	CDS	510				hypothetical protein						E. coli 4	CDS	1800	cysJ	1.8.1.2	COG0369	Sulfite reductase [NADPH] flavoprotein alpha-component
	E. coli 4	CDS	657				hypothetical protein								E. coli 4	CDS	231				hypothetical protein						E. coli 4	CDS	1713	cysI	1.8.1.2	COG0155	Sulfite reductase [NADPH] hemoprotein beta-component
	E. coli 4	CDS	663	exoX	3.1.11.-	COG0847	Exodeoxyribonuclease 10								E. coli 4	CDS	171				hypothetical protein						E. coli 4	CDS	735	cysH_2	1.8.4.8	COG0175	Phosphoadenosine phosphosulfate reductase
	E. coli 4	CDS	2061	ptrB	3.4.21.83	COG1770	Protease 2								E. coli 4	CDS	702				hypothetical protein						E. coli 4	CDS	153	hokE			Toxic protein HokE
	E. coli 4	CDS	660	yebE		COG2979	Inner membrane protein YebE								E. coli 4	CDS	1590				hypothetical protein						E. coli 4	CDS	141				hypothetical protein
	E. coli 4	CDS	111				hypothetical protein								E. coli 4	CDS	1473				hypothetical protein						E. coli 4	CDS	1113			COG3385	IS4 family transposase IS421
	E. coli 4	CDS	357	yebF_1			Protein YebF								E. coli 4	CDS	309				hypothetical protein						E. coli 4	repeat_region	334
	E. coli 4	CDS	291				hypothetical protein								E. coli 4	CDS	687	virB		COG1475	Virulence regulon transcriptional activator VirB						E. coli 4	CDS	1038				hypothetical protein
	E. coli 4	CDS	1179	purT	2.1.2.-	COG0027	Formate-dependent phosphoribosylglycinamide formyltransferase								E. coli 4	CDS	291	parA_1			Plasmid partition protein A						E. coli 4	CDS	909	cysD	2.7.7.4	COG0175	Sulfate adenylyltransferase subunit 2
	E. coli 4	CDS	642	eda		COG0800	KHG/KDPG aldolase								E. coli 4	CDS	699	parA_2			Plasmid partition protein A						E. coli 4	CDS	1428	cysN	2.7.7.4	COG2895	Sulfate adenylyltransferase subunit 1
	E. coli 4	CDS	1812	edd	4.2.1.12	COG0129	Phosphogluconate dehydratase								E. coli 4	CDS	510				hypothetical protein						E. coli 4	CDS	606	cysC	2.7.1.25	COG0529	Adenylyl-sulfate kinase
	E. coli 4	CDS	1476	zwf	1.1.1.49	COG0364	Glucose-6-phosphate 1-dehydrogenase								E. coli 4	CDS	378				hypothetical protein						E. coli 4	CDS	324	ygbE			Inner membrane protein YgbE
	E. coli 4	CDS	150				hypothetical protein								E. coli 4	CDS	543				hypothetical protein						E. coli 4	CDS	312	ftsB		COG2919	Cell division protein FtsB
	E. coli 4	CDS	870	hexR		COG1737	HTH-type transcriptional regulator HexR								E. coli 4	CDS	132				hypothetical protein						E. coli 4	CDS	711	ispD	2.7.7.60	COG1211	2-C-methyl-D-erythritol 4-phosphate cytidylyltransferase
	E. coli 4	CDS	1443	pykA	2.7.1.40	COG0469	Pyruvate kinase II								E. coli 4	CDS	423				hypothetical protein						E. coli 4	CDS	480	ispF	4.6.1.12	COG0245	2-C-methyl-D-erythritol 2,4-cyclodiphosphate synthase
	E. coli 4	CDS	972	lpxM	2.3.1.243	COG1560	Lipid A biosynthesis myristoyltransferase								E. coli 4	CDS	402				hypothetical protein						E. coli 4	CDS	1050	truD	5.4.99.27	COG0585	tRNA pseudouridine synthase D
	E. coli 4	CDS	1323	mepM	3.4.24.-	COG0739	Murein DD-endopeptidase MepM								E. coli 4	CDS	249				hypothetical protein						E. coli 4	CDS	762	surE	3.1.3.5	COG0496	5'/3'-nucleotidase SurE
	E. coli 4	CDS	987	znuA		COG4531	High-affinity zinc uptake system protein ZnuA								E. coli 4	CDS	570	rdgC_1			Recombination-associated protein RdgC						E. coli 4	CDS	627	pcm	2.1.1.77	COG2518	Protein-L-isoaspartate O-methyltransferase
	E. coli 4	CDS	756	znuC	7.2.2.-	COG1121	Zinc import ATP-binding protein ZnuC								E. coli 4	CDS	465	rdgC_2		COG2974	Recombination-associated protein RdgC						E. coli 4	CDS	1140	nlpD_2		COG0739	Murein hydrolase activator NlpD
	E. coli 4	CDS	786	znuB		COG1108	High-affinity zinc uptake system membrane protein ZnuB								E. coli 4	CDS	780				hypothetical protein						E. coli 4	CDS	993	rpoS		COG0568	RNA polymerase sigma factor RpoS
	E. coli 4	CDS	1011	ruvB	3.6.4.12	COG2255	Holliday junction ATP-dependent DNA helicase RuvB								E. coli 4	CDS	237				hypothetical protein						E. coli 4	CDS	1365	ygbN		COG2610	Inner membrane permease YgbN
	E. coli 4	CDS	612	ruvA	3.6.4.12	COG0632	Holliday junction ATP-dependent DNA helicase RuvA								E. coli 4	CDS	489				hypothetical protein						E. coli 4	CDS	777	otnI	5.3.1.35	COG3622	2-oxo-tetronate isomerase
	E. coli 4	CDS	603				hypothetical protein								E. coli 4	CDS	483	dam_2	2.1.1.72	COG0338	DNA adenine methylase						E. coli 4	CDS	639	otnC	4.1.1.104		3-oxo-tetronate 4-phosphate decarboxylase
	E. coli 4	CDS	522	ruvC	3.1.22.4	COG0817	Crossover junction endodeoxyribonuclease RuvC								E. coli 4	tRNA	76				tRNA-Asn(gtt)						E. coli 4	CDS	1263	otnK	2.7.1.217	COG3395	3-oxo-tetronate kinase
	E. coli 4	CDS	741	yebC		COG0217	putative transcriptional regulatory protein YebC								E. coli 4	tRNA	76				tRNA-Thr(tgt)						E. coli 4	CDS	909	ltnD	1.1.1.411		L-threonate dehydrogenase
	E. coli 4	CDS	510	nudB	3.6.1.67	COG0494	Dihydroneopterin triphosphate diphosphatase								E. coli 4	CDS	174				hypothetical protein						E. coli 4	CDS	768	glcR		COG1349	HTH-type transcriptional repressor GlcR
	E. coli 4	CDS	1773	aspS	6.1.1.12	COG0173	Aspartate--tRNA ligase								E. coli 4	CDS	216				hypothetical protein						E. coli 4	CDS	657	pphB	3.1.3.16	COG0639	Serine/threonine-protein phosphatase 2
	E. coli 4	CDS	567	yecD	3.-.-.-	COG1335	Isochorismatase family protein YecD								E. coli 4	CDS	777				hypothetical protein						E. coli 4	CDS	2562	mutS		COG0249	DNA mismatch repair protein MutS
	E. coli 4	CDS	495				hypothetical protein								E. coli 4	tRNA	76				tRNA-Met(cat)						E. coli 4	CDS	135				hypothetical protein
	E. coli 4	CDS	1524				hypothetical protein								E. coli 4	CDS	750	dnaB_1	3.6.4.12	COG0305	Replicative DNA helicase						E. coli 4	CDS	354				hypothetical protein
	E. coli 4	CDS	789				hypothetical protein								E. coli 4	CDS	615	dnaB_2	3.6.4.12	COG0305	Replicative DNA helicase						E. coli 4	CDS	2079	fhlA		COG3604	Formate hydrogenlyase transcriptional activator FhlA
	E. coli 4	CDS	486				hypothetical protein								E. coli 4	CDS	201				hypothetical protein						E. coli 4	CDS	1011	hypE	4.2.1.-	COG0309	Carbamoyl dehydratase HypE
	E. coli 4	CDS	2415				hypothetical protein								E. coli 4	CDS	186				hypothetical protein						E. coli 4	CDS	1122	hypD		COG0409	Hydrogenase maturation factor HypD
	E. coli 4	CDS	687	lolD_1	3.6.3.-	COG1136	Lipoprotein-releasing system ATP-binding protein LolD								E. coli 4	CDS	618				hypothetical protein						E. coli 4	CDS	273	hypC		COG0298	Hydrogenase maturation factor HypC
	E. coli 4	CDS	594	tesA	3.1.2.2	COG2755	Thioesterase 1/protease 1/lysophospholipase L1								E. coli 4	CDS	189				hypothetical protein						E. coli 4	CDS	873	hypB		COG0378	Hydrogenase maturation factor HypB
	E. coli 4	CDS	771				hypothetical protein								E. coli 4	CDS	228				hypothetical protein						E. coli 4	CDS	351	hypA		COG0375	Hydrogenase maturation factor HypA
	E. coli 4	CDS	855	cnoX		COG3118	Chaperedoxin								E. coli 4	CDS	438				hypothetical protein						E. coli 4	CDS	462	hycA			Formate hydrogenlyase regulatory protein HycA
	E. coli 4	CDS	780	fetB		COG0390	putative iron export permease protein FetB								E. coli 4	CDS	609				hypothetical protein						E. coli 4	CDS	612	hyfA_3	1.-.-.-	COG1142	Hydrogenase-4 component A
	E. coli 4	CDS	678	fetA	3.6.3.-	COG4619	putative iron export ATP-binding protein FetA								E. coli 4	CDS	786				hypothetical protein						E. coli 4	CDS	1827	ndhB_1	7.1.1.-		NAD(P)H-quinone oxidoreductase subunit 2, chloroplastic
	E. coli 4	CDS	918	qmcA		COG0330	Protein QmcA								E. coli 4	CDS	699				hypothetical protein						E. coli 4	CDS	924	hycD		COG0650	Formate hydrogenlyase subunit 4
	E. coli 4	CDS	459	ybbJ		COG1585	Inner membrane protein YbbJ								E. coli 4	CDS	270				hypothetical protein						E. coli 4	CDS	1710	hycE		COG3261	Formate hydrogenlyase subunit 5
	E. coli 4	CDS	408	cueR		COG0789	HTH-type transcriptional regulator CueR								E. coli 4	CDS	684				hypothetical protein						E. coli 4	CDS	543	ndhI_1	7.1.1.-		NAD(P)H-quinone oxidoreductase subunit I, chloroplastic
	E. coli 4	CDS	1293	ybaT		COG0531	Inner membrane transport protein YbaT								E. coli 4	CDS	291				hypothetical protein						E. coli 4	CDS	768	hycG		COG3260	Formate hydrogenlyase subunit 7
	E. coli 4	CDS	933	glsA1	3.5.1.2	COG2066	Glutaminase 1								E. coli 4	CDS	264				hypothetical protein						E. coli 4	CDS	411				hypothetical protein
	E. coli 4	CDS	2505	copA	7.2.2.8	COG2217	Copper-exporting P-type ATPase								E. coli 4	CDS	198				hypothetical protein						E. coli 4	CDS	471	hycI	3.4.23.51	COG0680	Hydrogenase 3 maturation protease
	E. coli 4	CDS	396	ybaQ_1		COG3093	putative HTH-type transcriptional regulator YbaQ								E. coli 4	CDS	150				hypothetical protein						E. coli 4	CDS	1425	bglH_2	3.2.1.86	COG2723	Aryl-phospho-beta-D-glucosidase BglH
	E. coli 4	CDS	795				hypothetical protein								E. coli 4	CDS	156				hypothetical protein						E. coli 4	CDS	1458	bglF_2		COG1263	PTS system beta-glucoside-specific EIIBCA component
	E. coli 4	CDS	480	ybaK	4.2.-.-	COG2606	Cys-tRNA(Pro)/Cys-tRNA(Cys) deacylase YbaK								E. coli 4	CDS	372				hypothetical protein						E. coli 4	CDS	1014	ascG		COG1609	HTH-type transcriptional regulator AscG
	E. coli 4	CDS	1653	ushA		COG0737	Protein UshA								E. coli 4	CDS	693	pphA_1	3.1.3.16	COG0639	Serine/threonine-protein phosphatase 1						E. coli 4	CDS	528	hyfA_4	1.-.-.-	COG1142	Hydrogenase-4 component A
	E. coli 4	CDS	1221	fsr			Fosmidomycin resistance protein								E. coli 4	CDS	150				hypothetical protein						E. coli 4	CDS	2253	hypF	6.2.-.-	COG0068	Carbamoyltransferase HypF
	E. coli 4	CDS	1677	ybaL		COG1226	Putative cation/proton antiporter YbaL								E. coli 4	CDS	423				hypothetical protein						E. coli 4	CDS	1134	norW	1.18.1.-	COG1251	Nitric oxide reductase FlRd-NAD(+) reductase
	E. coli 4	CDS	1305	gsk	2.7.1.73	COG0524	Inosine-guanosine kinase								E. coli 4	CDS	426				hypothetical protein						E. coli 4	CDS	1440	norV		COG0426	Anaerobic nitric oxide reductase flavorubredoxin
	E. coli 4	CDS	960	aes	3.1.1.-	COG0657	Acetyl esterase								E. coli 4	CDS	573				hypothetical protein						E. coli 4	CDS	1515	norR_3		COG3604	Anaerobic nitric oxide reductase transcription regulator NorR
	E. coli 4	CDS	963	hemH	4.99.1.1	COG0276	Ferrochelatase								E. coli 4	CDS	507				hypothetical protein						E. coli 4	CDS	966	gutQ	5.3.1.13	COG0517	Arabinose 5-phosphate isomerase GutQ
	E. coli 4	CDS	645	adk	2.7.4.3	COG0563	Adenylate kinase								E. coli 4	CDS	729				hypothetical protein						E. coli 4	CDS	774	srlR_2		COG1349	Glucitol operon repressor
	E. coli 4	CDS	1875	htpG		COG0326	Chaperone protein HtpG								E. coli 4	CDS	237				hypothetical protein						E. coli 4	CDS	360				hypothetical protein
	E. coli 4	CDS	606	recR		COG0353	Recombination protein RecR								E. coli 4	CDS	579				hypothetical protein						E. coli 4	CDS	780	srlD	1.1.1.140	COG1028	Sorbitol-6-phosphate 2-dehydrogenase
	E. coli 4	CDS	330	ybaB		COG0718	Nucleoid-associated protein YbaB								E. coli 4	CDS	126				hypothetical protein						E. coli 4	CDS	372	srlB		COG3731	PTS system glucitol/sorbitol-specific EIIA component
	E. coli 4	CDS	1932	dnaX	2.7.7.7	COG2812	DNA polymerase III subunit tau								E. coli 4	CDS	204				hypothetical protein						E. coli 4	CDS	960	srlE	2.7.1.198	COG3732	PTS system glucitol/sorbitol-specific EIIB component
	E. coli 4	CDS	552	apt	2.4.2.7	COG0503	Adenine phosphoribosyltransferase								E. coli 4	CDS	714				hypothetical protein						E. coli 4	CDS	564	srlA		COG3730	PTS system glucitol/sorbitol-specific EIIC component
	E. coli 4	CDS	378	ybaN		COG2832	Inner membrane protein YbaN								E. coli 4	CDS	756				hypothetical protein						E. coli 4	CDS	1191	mltB	4.2.2.-	COG2951	Membrane-bound lytic murein transglycosylase B
	E. coli 4	CDS	528	priC		COG3923	Primosomal replication protein N''								E. coli 4	CDS	177				hypothetical protein						E. coli 4	CDS	498	pncC_1	3.5.1.42	COG1546	Nicotinamide-nucleotide amidohydrolase PncC
	E. coli 4	CDS	162				hypothetical protein								E. coli 4	CDS	315				hypothetical protein						E. coli 4	CDS	1062	recA		COG0468	Protein RecA
	E. coli 4	CDS	3363	mscK		COG3264	Mechanosensitive channel MscK								E. coli 4	CDS	954				hypothetical protein						E. coli 4	CDS	501	recX		COG2137	Regulatory protein RecX
	E. coli 4	CDS	648	acrR_1		COG1309	HTH-type transcriptional regulator AcrR								E. coli 4	CDS	228				hypothetical protein						E. coli 4	CDS	2631	alaS	6.1.1.7	COG0013	Alanine--tRNA ligase
	E. coli 4	CDS	1194	acrA			Multidrug efflux pump subunit AcrA								E. coli 4	CDS	225				hypothetical protein						E. coli 4	CDS	186	csrA		COG1551	Carbon storage regulator
	E. coli 4	CDS	3150	acrB_2		COG0841	Multidrug efflux pump subunit AcrB								E. coli 4	CDS	123				hypothetical protein						E. coli 4	tRNA	93				tRNA-Ser(gct)
	E. coli 4	CDS	375	tomB			Hha toxicity modulator TomB								E. coli 4	CDS	294				hypothetical protein						E. coli 4	tRNA	77				tRNA-Arg(acg)
	E. coli 4	CDS	219	hha_2			Hemolysin expression-modulating protein Hha								E. coli 4	CDS	306				hypothetical protein						E. coli 4	tRNA	72				tRNA-Arg(tcg)
	E. coli 4	CDS	552	maa	2.3.1.79	COG0110	Maltose O-acetyltransferase								E. coli 4	CDS	189				hypothetical protein						E. coli 4	tRNA	77				tRNA-Arg(acg)
	E. coli 4	CDS	471	ylaC			Inner membrane protein YlaC								E. coli 4	CDS	231				hypothetical protein						E. coli 4	tRNA	77				tRNA-Arg(acg)
	E. coli 4	CDS	1551	pdeB	3.1.4.52	COG4943	putative cyclic di-GMP phosphodiesterase PdeB								E. coli 4	CDS	180				hypothetical protein						E. coli 4	tRNA	77				tRNA-Arg(acg)
	E. coli 4	CDS	354	ybaA		COG5507	putative protein YbaA								E. coli 4	CDS	258	umuD_4	3.4.21.-	COG1974	Protein UmuD						E. coli 4	CDS	567	yqaB	3.1.3.-	COG0637	Fructose-1-phosphate phosphatase YqaB
	E. coli 4	CDS	312	atl		COG3695	DNA base-flipping protein								E. coli 4	CDS	345				hypothetical protein						E. coli 4	CDS	429	yqaA		COG1238	Inner membrane protein YqaA
	E. coli 4	CDS	573	ybaY		COG3126	putative lipoprotein YbaY								E. coli 4	CDS	351				hypothetical protein						E. coli 4	CDS	1557	gshA	6.3.2.2	COG2918	Glutamate--cysteine ligase
	E. coli 4	CDS	861	tesB	3.1.2.-	COG1946	Acyl-CoA thioesterase 2								E. coli 4	CDS	162				hypothetical protein						E. coli 4	CDS	516	luxS	4.4.1.21	COG1854	S-ribosylhomocysteine lyase
	E. coli 4	CDS	1287	amtB			Ammonia channel								E. coli 4	CDS	1017				hypothetical protein						E. coli 4	CDS	1539	emrB			Multidrug export protein EmrB
	E. coli 4	CDS	339	glnK		COG0347	Nitrogen regulatory protein P-II 2								E. coli 4	CDS	210				hypothetical protein						E. coli 4	CDS	1173	emrA		COG1566	Multidrug export protein EmrA
	E. coli 4	CDS	1782	mdlB	7.6.2.2	COG1132	Multidrug resistance-like ATP-binding protein MdlB								E. coli 4	CDS	270				hypothetical protein						E. coli 4	CDS	531	mprA_2		COG1846	Transcriptional repressor MprA
	E. coli 4	CDS	1773	yheI	3.6.3.-	COG1132	putative multidrug resistance ABC transporter ATP-binding/permease protein YheI								E. coli 4	CDS	282				hypothetical protein						E. coli 4	CDS	336				hypothetical protein
	E. coli 4	CDS	459	decR		COG1522	DNA-binding transcriptional activator DecR								E. coli 4	CDS	96				hypothetical protein						E. coli 4	CDS	738	ygaZ		COG1296	Inner membrane protein YgaZ
	E. coli 4	CDS	819	cof	3.6.1.-	COG0561	HMP-PP phosphatase								E. coli 4	CDS	246				hypothetical protein						E. coli 4	CDS	1185				putative transporter
	E. coli 4	CDS	1701	sgrR_2		COG4533	HTH-type transcriptional regulator SgrR								E. coli 4	CDS	549				hypothetical protein						E. coli 4	CDS	993	proX		COG2113	Glycine betaine/proline betaine-binding periplasmic protein
	E. coli 4	CDS	696	queC	6.3.4.20	COG0603	7-cyano-7-deazaguanine synthase								E. coli 4	CDS	291				hypothetical protein						E. coli 4	CDS	1065	proW		COG4176	Glycine betaine/proline betaine transport system permease protein ProW
	E. coli 4	CDS	399	fadM	3.1.2.-	COG0824	Long-chain acyl-CoA thioesterase FadM								E. coli 4	CDS	504				hypothetical protein						E. coli 4	CDS	1203	proV		COG4175	Glycine betaine/proline betaine transport system ATP-binding protein ProV
	E. coli 4	CDS	372			COG1555	putative protein								E. coli 4	CDS	318				hypothetical protein						E. coli 4	CDS	960	nrdF	1.17.4.1	COG0208	Ribonucleoside-diphosphate reductase 2 subunit beta
	E. coli 4	CDS	1872	ppiD	5.2.1.8	COG0760	Peptidyl-prolyl cis-trans isomerase D								E. coli 4	CDS	612				hypothetical protein						E. coli 4	CDS	2145	nrdE	1.17.4.1	COG0209	Ribonucleoside-diphosphate reductase 2 subunit alpha
	E. coli 4	CDS	273	hupB		COG0776	DNA-binding protein HU-beta								E. coli 4	CDS	153				hypothetical protein						E. coli 4	CDS	411	nrdI		COG1780	Protein NrdI
	E. coli 4	CDS	2355	lon_2	3.4.21.53	COG0466	Lon protease								E. coli 4	CDS	276				hypothetical protein						E. coli 4	CDS	246	nrdH		COG0695	Glutaredoxin-like protein NrdH
	E. coli 4	CDS	1275	clpX		COG1219	ATP-dependent Clp protease ATP-binding subunit ClpX								E. coli 4	CDS	135				hypothetical protein						E. coli 4	CDS	330	ygaM		COG4575	putative protein YgaM
	E. coli 4	CDS	624	clpP	3.4.21.92	COG0740	ATP-dependent Clp protease proteolytic subunit								E. coli 4	CDS	168				hypothetical protein						E. coli 4	CDS	345				hypothetical protein
	E. coli 4	CDS	1299	tig	5.2.1.8	COG0544	Trigger factor								E. coli 4	CDS	216				hypothetical protein						E. coli 4	CDS	450	alaE			L-alanine exporter AlaE
	E. coli 4	CDS	315	bolA		COG0271	DNA-binding transcriptional regulator BolA								E. coli 4	CDS	279				hypothetical protein						E. coli 4	CDS	405	stpA		COG2916	DNA-binding protein StpA
	E. coli 4	CDS	579				hypothetical protein								E. coli 4	CDS	483				hypothetical protein						E. coli 4	CDS	525	ygaP		COG0607	Inner membrane protein YgaP
	E. coli 4	CDS	1476	ampG		COG0477	Anhydromuropeptide permease								E. coli 4	CDS	225				hypothetical protein						E. coli 4	CDS	300	ygaV		COG0640	putative HTH-type transcriptional regulator YgaV
	E. coli 4	CDS	948	cyoA		COG1622	Cytochrome bo(3) ubiquinol oxidase subunit 2								E. coli 4	CDS	270				hypothetical protein						E. coli 4	CDS	159				hypothetical protein
	E. coli 4	CDS	1992	cyoB	7.1.1.3	COG0843	Cytochrome bo(3) ubiquinol oxidase subunit 1								E. coli 4	CDS	381				hypothetical protein						E. coli 4	CDS	450	kbp		COG1652	Potassium binding protein Kbp
	E. coli 4	CDS	615	cyoC		COG1845	Cytochrome bo(3) ubiquinol oxidase subunit 3								E. coli 4	CDS	171				hypothetical protein						E. coli 4	CDS	663	glaR		COG1802	HTH-type transcriptional repressor GlaR
	E. coli 4	CDS	330	cyoD		COG3125	Cytochrome bo(3) ubiquinol oxidase subunit 4								E. coli 4	CDS	147				hypothetical protein						E. coli 4	CDS	1401	gabP		COG1113	GABA permease
	E. coli 4	CDS	891	cyoE	2.5.1.141	COG0109	Protoheme IX farnesyltransferase								E. coli 4	CDS	417				hypothetical protein						E. coli 4	CDS	1281	gabT	2.6.1.19	COG0160	4-aminobutyrate aminotransferase GabT
	E. coli 4	CDS	1365	yajR		COG0477	Inner membrane transport protein YajR								E. coli 4	CDS	108				hypothetical protein						E. coli 4	CDS	1449	gabD	1.2.1.79	COG1012	Succinate-semialdehyde dehydrogenase [NADP(+)] GabD
	E. coli 4	CDS	492				hypothetical protein								E. coli 4	CDS	336				hypothetical protein						E. coli 4	CDS	1269	lhgD	1.1.5.-	COG0579	L-2-hydroxyglutarate dehydrogenase
	E. coli 4	CDS	912	panE	1.1.1.169	COG1893	2-dehydropantoate 2-reductase								E. coli 4	CDS	147				hypothetical protein						E. coli 4	CDS	978	glaH	1.14.11.-		Glutarate 2-hydroxylase
	E. coli 4	CDS	591	yajL	3.1.2.-	COG0693	Protein/nucleic acid deglycase 3								E. coli 4	CDS	513				hypothetical protein						E. coli 4	CDS	792				hypothetical protein
	E. coli 4	CDS	1449	thiI	2.8.1.4	COG0301	tRNA sulfurtransferase								E. coli 4	CDS	393				hypothetical protein						E. coli 4	CDS	687				hypothetical protein
	E. coli 4	CDS	243	xseB	3.1.11.6	COG1722	Exodeoxyribonuclease 7 small subunit								E. coli 4	CDS	141				hypothetical protein						E. coli 4	CDS	333				hypothetical protein
	E. coli 4	CDS	900	ispA	2.5.1.10	COG0142	Farnesyl diphosphate synthase								E. coli 4	CDS	216				hypothetical protein						E. coli 4	tRNA	76				tRNA-Met(cat)
	E. coli 4	CDS	1863	dxs	2.2.1.7	COG1154	1-deoxy-D-xylulose-5-phosphate synthase								E. coli 4	CDS	249				hypothetical protein						E. coli 4	CDS	483				hypothetical protein
	E. coli 4	CDS	975	yajO	1.1.-.-	COG0667	1-deoxyxylulose-5-phosphate synthase YajO								E. coli 4	CDS	792				hypothetical protein						E. coli 4	CDS	792				hypothetical protein
	E. coli 4	CDS	519	pgpA	3.1.3.27	COG1267	Phosphatidylglycerophosphatase A								E. coli 4	CDS	462				hypothetical protein						E. coli 4	CDS	4581				putative autotransporter
	E. coli 4	CDS	978	thiL	2.7.4.16	COG0611	Thiamine-monophosphate kinase								E. coli 4	CDS	351				hypothetical protein						E. coli 4	tmRNA	363	ssrA			transfer-messenger RNA, SsrA
	E. coli 4	CDS	420	nusB		COG0781	Transcription antitermination protein NusB								E. coli 4	CDS	300				hypothetical protein						E. coli 4	CDS	126				hypothetical protein
	E. coli 4	CDS	471	ribE	2.5.1.78	COG0054	6,7-dimethyl-8-ribityllumazine synthase								E. coli 4	CDS	390				hypothetical protein						E. coli 4	CDS	483	smpB		COG0691	SsrA-binding protein
	E. coli 4	CDS	1104	ribD		COG0117	Riboflavin biosynthesis protein RibD								E. coli 4	CDS	654				hypothetical protein						E. coli 4	CDS	477	ratA		COG2867	Ribosome association toxin RatA
	E. coli 4	CDS	450	nrdR		COG1327	Transcriptional repressor NrdR								E. coli 4	CDS	264	rdgC_3		COG2974	Recombination-associated protein RdgC						E. coli 4	CDS	291				hypothetical protein
	E. coli 4	CDS	540	yajI			putative lipoprotein YajI								E. coli 4	CDS	258	rdgC_4		COG2974	Recombination-associated protein RdgC						E. coli 4	CDS	342	bamE		COG2913	Outer membrane protein assembly factor BamE
	E. coli 4	CDS	885	tsx		COG3248	Nucleoside-specific channel-forming protein Tsx								E. coli 4	CDS	255	rdgC_5		COG2974	Recombination-associated protein RdgC						E. coli 4	CDS	1662	recN		COG0497	DNA repair protein RecN
	E. coli 4	CDS	348				hypothetical protein								E. coli 4	CDS	681				hypothetical protein						E. coli 4	CDS	879	nadK	2.7.1.23	COG0061	NAD kinase
	E. coli 4	CDS	972	secF		COG0341	Protein translocase subunit SecF								E. coli 4	CDS	450				hypothetical protein						E. coli 4	CDS	594	grpE		COG0576	Protein GrpE
	E. coli 4	CDS	1815	secD		COG0342	Protein translocase subunit SecD								E. coli 4	CDS	279				hypothetical protein						E. coli 4	CDS	1242				hypothetical protein
	E. coli 4	CDS	333	yajC		COG1862	Sec translocon accessory complex subunit YajC								E. coli 4	CDS	1662	glnS_1	6.1.1.18	COG0008	Glutamine--tRNA ligase						E. coli 4	CDS	867	ypjD		COG4137	Inner membrane protein YpjD
	E. coli 4	CDS	1128	tgt	2.4.2.29	COG0343	Queuine tRNA-ribosyltransferase								E. coli 4	CDS	288				hypothetical protein						E. coli 4	CDS	1362	ffh		COG0541	Signal recognition particle protein
	E. coli 4	CDS	1071	queA	2.4.99.17	COG0809	S-adenosylmethionine:tRNA ribosyltransferase-isomerase								E. coli 4	CDS	504				Iron-sulfur cluster carrier protein						E. coli 4	CDS	249	rpsP		COG0228	30S ribosomal protein S16
	E. coli 4	CDS	582	acpH	3.1.4.14	COG3124	Acyl carrier protein phosphodiesterase								E. coli 4	CDS	243				hypothetical protein						E. coli 4	CDS	549	rimM		COG0806	Ribosome maturation factor RimM
	E. coli 4	CDS	1818	malZ	3.2.1.20	COG0366	Maltodextrin glucosidase								E. coli 4	CDS	90				hypothetical protein						E. coli 4	CDS	768	trmD	2.1.1.228	COG0336	tRNA (guanine-N(1)-)-methyltransferase
	E. coli 4	CDS	1374	proY		COG1113	Proline-specific permease ProY								E. coli 4	CDS	165	parM_5			Plasmid segregation protein ParM						E. coli 4	CDS	348	rplS		COG0335	50S ribosomal protein L19
	E. coli 4	CDS	1320	brnQ		COG1114	Branched-chain amino acid transport system 2 carrier protein								E. coli 4	CDS	795	parM_6			Plasmid segregation protein ParM						E. coli 4	CDS	483	pal_1			Peptidoglycan-associated lipoprotein
	E. coli 4	CDS	1296	phoR	2.7.13.3		Phosphate regulon sensor protein PhoR								E. coli 4	CDS	285				hypothetical protein						E. coli 4	CDS	1227	dgcN	2.7.7.65	COG2199	Diguanylate cyclase DgcN
	E. coli 4	CDS	690	phoB		COG0745	Phosphate regulon transcriptional regulatory protein PhoB								E. coli 4	CDS	816				hypothetical protein						E. coli 4	CDS	519				hypothetical protein
	E. coli 4	CDS	1203	sbcD		COG0420	Nuclease SbcCD subunit D								E. coli 4	CDS	474				hypothetical protein						E. coli 4	CDS	363				hypothetical protein
	E. coli 4	CDS	3147	sbcC		COG0419	Nuclease SbcCD subunit C								E. coli 4	CDS	459				hypothetical protein						E. coli 4	CDS	1071	aroF	2.5.1.54	COG0722	Phospho-2-dehydro-3-deoxyheptonate aldolase, Tyr-sensitive
	E. coli 4	CDS	1269	araJ		COG2814	Putative transporter AraJ								E. coli 4	CDS	396				hypothetical protein						E. coli 4	CDS	1122	tyrA		COG0287	T-protein
	E. coli 4	CDS	909	mak	2.7.1.4	COG1940	Fructokinase								E. coli 4	CDS	1734				hypothetical protein						E. coli 4	CDS	1161	pheA		COG0077	Bifunctional chorismate mutase/prephenate dehydratase
	E. coli 4	CDS	978	rdgC_1		COG2974	Recombination-associated protein RdgC								E. coli 4	CDS	279				hypothetical protein						E. coli 4	CDS	342	raiA		COG1544	Ribosome-associated inhibitor A
	E. coli 4	CDS	120				hypothetical protein								E. coli 4	CDS	405				hypothetical protein						E. coli 4	CDS	738	bamD		COG4105	Outer membrane protein assembly factor BamD
	E. coli 4	CDS	285	ppnP	2.4.2.1	COG3123	Pyrimidine/purine nucleoside phosphorylase								E. coli 4	CDS	1017				hypothetical protein						E. coli 4	CDS	981	rluD	5.4.99.23	COG0564	Ribosomal large subunit pseudouridine synthase D
	E. coli 4	CDS	678				hypothetical protein								E. coli 4	CDS	309				hypothetical protein						E. coli 4	CDS	732	yfiH	1.10.3.-	COG1496	Polyphenol oxidase
	E. coli 4	CDS	192	yaiA			putative protein YaiA								E. coli 4	CDS	153				hypothetical protein						E. coli 4	CDS	2574	clpB		COG0542	Chaperone protein ClpB
	E. coli 4	CDS	525	aroL	2.7.1.71	COG0703	Shikimate kinase 2								E. coli 4	CDS	456				hypothetical protein						E. coli 4	rRNA	1538				16S ribosomal RNA
	E. coli 4	CDS	459				hypothetical protein								E. coli 4	CDS	492				hypothetical protein						E. coli 4	tRNA	76				tRNA-Glu(ttc)
	E. coli 4	CDS	810	proC	1.5.1.2	COG0345	Pyrroline-5-carboxylate reductase								E. coli 4	CDS	591				hypothetical protein						E. coli 4	rRNA	2901				23S ribosomal RNA
	E. coli 4	CDS	1116	dgcC	2.7.7.65		putative diguanylate cyclase DgcC								E. coli 4	CDS	708				hypothetical protein						E. coli 4	rRNA	111				5S ribosomal RNA
	E. coli 4	CDS	321	psiF			Phosphate starvation-inducible protein PsiF								E. coli 4	CDS	465	repE			Replication initiation protein						E. coli 4	CDS	1299	kgtP			Alpha-ketoglutarate permease
	E. coli 4	CDS	1416	phoA	3.1.3.1	COG1785	Alkaline phosphatase								E. coli 4	CDS	660				hypothetical protein						E. coli 4	CDS	273				hypothetical protein
	E. coli 4	CDS	261	iraP			Anti-adapter protein IraP								E. coli 4	CDS	210				hypothetical protein						E. coli 4	CDS	1356	pssA	2.7.8.8	COG1502	CDP-diacylglycerol--serine O-phosphatidyltransferase
	E. coli 4	CDS	1095	ddlA	6.3.2.4	COG1181	D-alanine--D-alanine ligase A								E. coli 4	CDS	192				hypothetical protein						E. coli 4	CDS	2661	patZ	2.3.1.-	COG0454	Peptidyl-lysine N-acetyltransferase PatZ
	E. coli 4	CDS	213				hypothetical protein								E. coli 4	CDS	204				hypothetical protein						E. coli 4	CDS	699				hypothetical protein
	E. coli 4	CDS	309	yaiY			Inner membrane protein YaiY								E. coli 4	CDS	594				hypothetical protein						E. coli 4	CDS	420	trxC	1.8.1.8	COG0526	Thioredoxin 2
	E. coli 4	CDS	1095				hypothetical protein								E. coli 4	CDS	537				hypothetical protein						E. coli 4	CDS	1038	yfiF	2.1.1.-	COG0566	putative tRNA/rRNA methyltransferase YfiF
	E. coli 4	CDS	1221	sbmA		COG1133	Peptide antibiotic transporter SbmA								E. coli 4	CDS	234				hypothetical protein						E. coli 4	CDS	690	ung	3.2.2.27	COG0692	Uracil-DNA glycosylase
	E. coli 4	CDS	102				hypothetical protein								E. coli 4	CDS	264				hypothetical protein						E. coli 4	CDS	384	grcA		COG3445	Autonomous glycyl radical cofactor
	E. coli 4	CDS	1158	ampH	3.4.-.-	COG1680	D-alanyl-D-alanine-carboxypeptidase/endopeptidase AmpH								E. coli 4	CDS	198				hypothetical protein						E. coli 4	CDS	588	eamB		COG1280	Cysteine/O-acetylserine efflux protein
	E. coli 4	CDS	624	iprA			Inhibitor of hydrogen peroxide resistance								E. coli 4	CDS	225				hypothetical protein						E. coli 4	CDS	882	cmpR			HTH-type transcriptional activator CmpR
	E. coli 4	CDS	1254				hypothetical protein								E. coli 4	CDS	543				hypothetical protein						E. coli 4	CDS	1335	srmB_1	3.6.4.13	COG0513	ATP-dependent RNA helicase SrmB
	E. coli 4	CDS	930				hypothetical protein								E. coli 4	CDS	876				hypothetical protein						E. coli 4	CDS	738	yfiC	2.1.1.223	COG4123	tRNA1(Val) (adenine(37)-N6)-methyltransferase
	E. coli 4	CDS	1338				hypothetical protein								E. coli 4	CDS	255				hypothetical protein						E. coli 4	CDS	1623	nadB	1.4.3.16	COG0029	L-aspartate oxidase
	E. coli 4	CDS	180				hypothetical protein								E. coli 4	CDS	612				hypothetical protein						E. coli 4	CDS	576	rpoE		COG1595	ECF RNA polymerase sigma-E factor
	E. coli 4	CDS	1251	icd_1	1.1.1.42	COG0538	Isocitrate dehydrogenase [NADP]								E. coli 4	CDS	447				hypothetical protein						E. coli 4	CDS	651	rseA		COG3073	Anti-sigma-E factor RseA
	E. coli 4	CDS	654	rluE	5.4.99.20	COG1187	Ribosomal large subunit pseudouridine synthase E								E. coli 4	CDS	177				hypothetical protein						E. coli 4	CDS	957	rseB		COG3026	Sigma-E factor regulatory protein RseB
	E. coli 4	CDS	462	nudJ	3.6.1.-	COG0494	Phosphatase NudJ								E. coli 4	CDS	1206				hypothetical protein						E. coli 4	CDS	480	rseC		COG3086	Protein RseC
	E. coli 4	CDS	1107	mnmA	2.8.1.13	COG0482	tRNA-specific 2-thiouridylase MnmA								E. coli 4	CDS	1077				hypothetical protein						E. coli 4	CDS	1800	lepA	3.6.5.-	COG0481	Elongation factor 4
	E. coli 4	CDS	642	hflD		COG2915	High frequency lysogenization protein HflD								E. coli 4	CDS	279	tfaE_6			Prophage tail fiber assembly protein TfaE						E. coli 4	CDS	975	lepB	3.4.21.89	COG0681	Signal peptidase I
	E. coli 4	CDS	1371	purB	4.3.2.2	COG0015	Adenylosuccinate lyase								E. coli 4	CDS	366	tfaE_7			Prophage tail fiber assembly protein TfaE						E. coli 4	CDS	681	rnc	3.1.26.3	COG0571	Ribonuclease 3
	E. coli 4	CDS	672	phoP			Transcriptional regulatory protein PhoP								E. coli 4	CDS	210				hypothetical protein						E. coli 4	CDS	906	era_2		COG1159	GTPase Era
	E. coli 4	CDS	1461	phoQ	2.7.13.3	COG0642	Sensor protein PhoQ								E. coli 4	CDS	291				hypothetical protein						E. coli 4	CDS	729	recO		COG1381	DNA repair protein RecO
	E. coli 4	CDS	1122	roxA	1.14.11.47	COG2850	50S ribosomal protein L16 3-hydroxylase								E. coli 4	CDS	573	hin_3		COG1961	DNA-invertase hin						E. coli 4	CDS	732	pdxJ	2.6.99.2	COG0854	Pyridoxine 5'-phosphate synthase
	E. coli 4	CDS	1227	pepT	3.4.11.4	COG2195	Peptidase T								E. coli 4	CDS	333				hypothetical protein						E. coli 4	CDS	381	acpS	2.7.8.7	COG0736	Holo-[acyl-carrier-protein] synthase
	E. coli 4	CDS	1137	potA_1	7.6.2.11	COG3842	Spermidine/putrescine import ATP-binding protein PotA								E. coli 4	CDS	192				hypothetical protein						E. coli 4	CDS	261	yfhL		COG1145	Ferredoxin YfhL
	E. coli 4	CDS	858	potB		COG1176	Spermidine/putrescine transport system permease protein PotB								E. coli 4	CDS	231				hypothetical protein						E. coli 4	CDS	849	murR_2		COG1737	HTH-type transcriptional regulator MurR
	E. coli 4	CDS	795	ydcV_1			Inner membrane ABC transporter permease protein YdcV								E. coli 4	CDS	426				hypothetical protein						E. coli 4	CDS	636	pgpC	3.1.3.27	COG0560	Phosphatidylglycerophosphatase C
	E. coli 4	CDS	1047	potD		COG0687	Spermidine/putrescine-binding periplasmic protein								E. coli 4	CDS	588				hypothetical protein						E. coli 4	CDS	504	tadA	3.5.4.33	COG0590	tRNA-specific adenosine deaminase
	E. coli 4	CDS	462	ymfA			Inner membrane protein YmfA								E. coli 4	CDS	303				hypothetical protein						E. coli 4	CDS	1557	mltF	4.2.2.-	COG4623	Membrane-bound lytic murein transglycosylase F
	E. coli 4	CDS	789	ycfZ			Inner membrane protein YcfZ								E. coli 4	CDS	279				hypothetical protein						E. coli 4	CDS	3888	purL	6.3.5.3	COG0046	Phosphoribosylformylglycinamidine synthase
	E. coli 4	CDS	840	cobB	2.3.1.286	COG0846	NAD-dependent protein deacylase								E. coli 4	CDS	732				hypothetical protein						E. coli 4	CDS	1383	glrK	2.7.13.3		Sensor histidine kinase GlrK
	E. coli 4	CDS	912	nagK	2.7.1.59	COG1940	N-acetyl-D-glucosamine kinase								E. coli 4	CDS	375				hypothetical protein						E. coli 4	CDS	714	qseG			Quorum-sensing regulator protein G
	E. coli 4	CDS	1239	lolE		COG4591	Lipoprotein-releasing system transmembrane protein LolE								E. coli 4	CDS	306				hypothetical protein						E. coli 4	CDS	1335	qseF		COG2204	Transcriptional regulatory protein QseF
	E. coli 4	CDS	702	lolD_2	3.6.3.-	COG1136	Lipoprotein-releasing system ATP-binding protein LolD								E. coli 4	CDS	915				hypothetical protein						E. coli 4	CDS	339	glnB		COG0347	Nitrogen regulatory protein P-II 1
	E. coli 4	CDS	1200	lolC		COG4591	Lipoprotein-releasing system transmembrane protein LolC								E. coli 4	CDS	756				hypothetical protein						E. coli 4	CDS	1191	hmp	1.14.12.17	COG1017	Flavohemoprotein
	E. coli 4	CDS	1074	ycfT		COG4763	Inner membrane protein YcfT								E. coli 4	CDS	327				hypothetical protein						E. coli 4	CDS	1254	glyA	2.1.2.1	COG0112	Serine hydroxymethyltransferase
	E. coli 4	CDS	3447	mfd	3.6.4.-	COG1197	Transcription-repair-coupling factor								E. coli 4	CDS	243				hypothetical protein						E. coli 4	CDS	1194	mlc_1		COG1940	Protein mlc
	E. coli 4	CDS	960	ycfS	2.-.-.-	COG1376	putative L,D-transpeptidase YcfS								E. coli 4	CDS	114				hypothetical protein						E. coli 4	CDS	3282	lapB_1			Lipopolysaccharide assembly protein B
	E. coli 4	CDS	258	bhsA_1			Multiple stress resistance protein BhsA								E. coli 4	CDS	294				hypothetical protein						E. coli 4	CDS	984	yphF		COG1879	ABC transporter periplasmic-binding protein YphF
	E. coli 4	CDS	696	comR			HTH-type transcriptional repressor ComR								E. coli 4	CDS	264				hypothetical protein						E. coli 4	CDS	897	mglA_1	7.5.2.11	COG1129	Galactose/methyl galactoside import ATP-binding protein MglA
	E. coli 4	CDS	540				hypothetical protein								E. coli 4	CDS	318				hypothetical protein						E. coli 4	CDS	378			COG1662	IS1 family transposase IS1A
	E. coli 4	CDS	1305	ndh	1.6.99.3	COG1252	NADH dehydrogenase								E. coli 4	CDS	204				hypothetical protein						E. coli 4	CDS	276			COG1662	IS1 family transposase IS1A
	E. coli 4	CDS	543				hypothetical protein								E. coli 4	CDS	648				hypothetical protein						E. coli 4	CDS	645	mglA_2	7.5.2.11	COG1129	Galactose/methyl galactoside import ATP-binding protein MglA
	E. coli 4	CDS	1026	nagZ	3.2.1.52	COG1472	Beta-hexosaminidase								E. coli 4	CDS	327				hypothetical protein						E. coli 4	CDS	999	rbsC_3		COG1172	Ribose import permease protein RbsC
	E. coli 4	CDS	825	thiK	2.7.1.89	COG0510	Thiamine kinase								E. coli 4	CDS	780				hypothetical protein						E. coli 4	CDS	1062	tdh_2	1.1.1.103		L-threonine 3-dehydrogenase
	E. coli 4	CDS	642	lpoB		COG3417	Penicillin-binding protein activator LpoB								E. coli 4	CDS	273				hypothetical protein						E. coli 4	CDS	873	yphB		COG2017	putative protein YphB
	E. coli 4	CDS	378				hypothetical protein								E. coli 4	CDS	303				hypothetical protein						E. coli 4	CDS	423	yphA		COG2259	Inner membrane protein YphA
	E. coli 4	CDS	360	hinT	3.9.1.-	COG0537	Purine nucleoside phosphoramidase								E. coli 4	CDS	225				hypothetical protein						E. coli 4	CDS	1203	hcaD	1.18.1.3	COG0446	3-phenylpropionate/cinnamic acid dioxygenase ferredoxin--NAD(+) reductase component
	E. coli 4	CDS	2061	fhuE		COG4773	FhuE receptor								E. coli 4	CDS	486				hypothetical protein						E. coli 4	CDS	813	hcaB	1.3.1.87		3-phenylpropionate-dihydrodiol/cinnamic acid-dihydrodiol dehydrogenase
	E. coli 4	CDS	1434	ptsG_1		COG1263	PTS system glucose-specific EIICB component								E. coli 4	CDS	195				hypothetical protein						E. coli 4	CDS	321	hcaC		COG2146	3-phenylpropionate/cinnamic acid dioxygenase ferredoxin subunit
	E. coli 4	CDS	798	ycfH	3.1.-.-	COG0084	putative metal-dependent hydrolase YcfH								E. coli 4	CDS	369				hypothetical protein						E. coli 4	CDS	519	hcaF	1.14.12.19	COG5517	3-phenylpropionate/cinnamic acid dioxygenase subunit beta
	E. coli 4	CDS	1005	holB	2.7.7.7	COG0470	DNA polymerase III subunit delta'								E. coli 4	CDS	456				hypothetical protein						E. coli 4	CDS	1362	hcaE	1.14.12.19	COG4638	3-phenylpropionate/cinnamic acid dioxygenase subunit alpha
	E. coli 4	CDS	642	tmk_2	2.7.4.9	COG0125	Thymidylate kinase								E. coli 4	CDS	342				hypothetical protein						E. coli 4	CDS	891	hcaR_1			Hca operon transcriptional activator HcaR
	E. coli 4	CDS	1023	mltG	4.2.2.-	COG1559	Endolytic murein transglycosylase								E. coli 4	CDS	384				hypothetical protein						E. coli 4	CDS	1140	hcaT			putative 3-phenylpropionic acid transporter
	E. coli 4	CDS	810	pabC	4.1.3.38	COG0115	Aminodeoxychorismate lyase								E. coli 4	CDS	519				hypothetical protein						E. coli 4	CDS	1281				hypothetical protein
	E. coli 4	CDS	1242	fabF	2.3.1.179	COG0304	3-oxoacyl-[acyl-carrier-protein] synthase 2								E. coli 4	CDS	480				hypothetical protein						E. coli 4	CDS	855			COG1073	putative protein
	E. coli 4	CDS	237	acpP_2			Acyl carrier protein								E. coli 4	CDS	2427				hypothetical protein						E. coli 4	CDS	804	suhB	3.1.3.25	COG0483	Inositol-1-monophosphatase
	E. coli 4	CDS	735	fabG_1	1.1.1.100		3-oxoacyl-[acyl-carrier-protein] reductase FabG								E. coli 4	CDS	1341				hypothetical protein						E. coli 4	CDS	741	trmJ	2.1.1.200	COG0565	tRNA (cytidine/uridine-2'-O-)-methyltransferase TrmJ
	E. coli 4	CDS	930	fabD	2.3.1.39	COG0331	Malonyl CoA-acyl carrier protein transacylase								E. coli 4	CDS	435				hypothetical protein						E. coli 4	CDS	489	iscR		COG1959	HTH-type transcriptional regulator IscR
	E. coli 4	CDS	954	fabH	2.3.1.180	COG0332	3-oxoacyl-[acyl-carrier-protein] synthase 3								E. coli 4	CDS	198				hypothetical protein						E. coli 4	CDS	1215	iscS	2.8.1.7	COG1104	Cysteine desulfurase IscS
	E. coli 4	CDS	1041	plsX	2.3.1.274	COG0416	Phosphate acyltransferase								E. coli 4	CDS	297				hypothetical protein						E. coli 4	CDS	387	iscU		COG0822	Iron-sulfur cluster assembly scaffold protein IscU
	E. coli 4	CDS	174	rpmF		COG0333	50S ribosomal protein L32								E. coli 4	CDS	366				hypothetical protein						E. coli 4	CDS	324	iscA		COG0316	Iron-binding protein IscA
	E. coli 4	CDS	522	yceD_5		COG1399	Large ribosomal RNA subunit accumulation protein YceD								E. coli 4	CDS	252				hypothetical protein						E. coli 4	CDS	516	hscB		COG1076	Co-chaperone protein HscB
	E. coli 4	CDS	624	yceF	3.6.1.-	COG0424	7-methyl-GTP pyrophosphatase								E. coli 4	CDS	264				hypothetical protein						E. coli 4	CDS	1851	hscA		COG0443	Chaperone protein HscA
	E. coli 4	CDS	960	rluC	5.4.99.24	COG0564	Ribosomal large subunit pseudouridine synthase C								E. coli 4	CDS	318				hypothetical protein						E. coli 4	CDS	336	fdx		COG0633	2Fe-2S ferredoxin
	E. coli 4	CDS	3186	rne	3.1.26.12	COG1530	Ribonuclease E								E. coli 4	CDS	237				hypothetical protein						E. coli 4	CDS	201	iscX		COG2975	Protein IscX
	E. coli 4	CDS	954	flgL		COG1344	Flagellar hook-associated protein 3								E. coli 4	tRNA	77				tRNA-Arg(tct)						E. coli 4	CDS	1284	pepB	3.4.11.23	COG0260	Peptidase B
	E. coli 4	CDS	1644	flgK		COG1256	Flagellar hook-associated protein 1								E. coli 4	tRNA	87				tRNA-Tyr(gta)						E. coli 4	CDS	777				hypothetical protein
	E. coli 4	CDS	942	flgJ	3.2.1.-	COG1705	Peptidoglycan hydrolase FlgJ								E. coli 4	tRNA	76				tRNA-Thr(tgt)						E. coli 4	CDS	846	sseA	2.8.1.2	COG2897	3-mercaptopyruvate sulfurtransferase
	E. coli 4	CDS	1098	flgI			Flagellar P-ring protein								E. coli 4	CDS	174				hypothetical protein						E. coli 4	CDS	4962	yfhM		COG2373	Alpha-2-macroglobulin
	E. coli 4	CDS	699	flgH			Flagellar L-ring protein								E. coli 4	tRNA	87				tRNA-Ser(tga)						E. coli 4	CDS	2274	pbpC		COG4953	Penicillin-binding protein 1C
	E. coli 4	CDS	783	flgG		COG4786	Flagellar basal-body rod protein FlgG								E. coli 4	CDS	1041				hypothetical protein						E. coli 4	CDS	432	ndk	2.7.4.6	COG0105	Nucleoside diphosphate kinase
	E. coli 4	CDS	756	flgF		COG4787	Flagellar basal-body rod protein FlgF								E. coli 4	tRNA	76				tRNA-Met(cat)						E. coli 4	CDS	1155	rlmN	2.1.1.192	COG0820	Dual-specificity RNA methyltransferase RlmN
	E. coli 4	CDS	1209	flgE		COG1749	Flagellar hook protein FlgE								E. coli 4	CDS	576				hypothetical protein						E. coli 4	CDS	1014	rodZ		COG1426	Cytoskeleton protein RodZ
	E. coli 4	CDS	696	flgD		COG1843	Basal-body rod modification protein FlgD								E. coli 4	CDS	393				hypothetical protein						E. coli 4	CDS	1119	ispG	1.17.7.3	COG0821	4-hydroxy-3-methylbut-2-en-1-yl diphosphate synthase (flavodoxin)
	E. coli 4	CDS	405	flgC		COG1558	Flagellar basal-body rod protein FlgC								E. coli 4	CDS	393				hypothetical protein						E. coli 4	CDS	1275	hisS	6.1.1.21	COG0124	Histidine--tRNA ligase
	E. coli 4	CDS	417	flgB		COG1815	Flagellar basal body rod protein FlgB								E. coli 4	CDS	159				hypothetical protein						E. coli 4	CDS	621				hypothetical protein
	E. coli 4	CDS	660	flgA		COG1261	Flagella basal body P-ring formation protein FlgA								E. coli 4	CDS	645				hypothetical protein						E. coli 4	CDS	1179	bamB		COG1520	Outer membrane protein assembly factor BamB
	E. coli 4	CDS	294	flgM		COG2747	Negative regulator of flagellin synthesis								E. coli 4	CDS	204				hypothetical protein						E. coli 4	CDS	1473	der_2		COG1160	GTPase Der
	E. coli 4	CDS	417	flgN		COG3418	Flagella synthesis protein FlgN								E. coli 4	CDS	210				hypothetical protein						E. coli 4	CDS	216	yfgJ			putative protein YfgJ
	E. coli 4	CDS	1536	murJ		COG0728	Lipid II flippase MurJ								E. coli 4	CDS	1020				hypothetical protein						E. coli 4	CDS	1371	xseA	3.1.11.6	COG1570	Exodeoxyribonuclease 7 large subunit
	E. coli 4	CDS	924	yceM	1.-.-.-	COG0673	Putative oxidoreductase YceM								E. coli 4	CDS	186				hypothetical protein						E. coli 4	CDS	1467	guaB	1.1.1.205	COG0516	Inosine-5'-monophosphate dehydrogenase
	E. coli 4	CDS	648				hypothetical protein								E. coli 4	CDS	1038				hypothetical protein						E. coli 4	CDS	1578	guaA	6.3.5.2	COG0518	GMP synthase [glutamine-hydrolyzing]
	E. coli 4	CDS	585	rimJ	2.3.1.267	COG1670	[Ribosomal protein S5]-alanine N-acetyltransferase								E. coli 4	CDS	522				hypothetical protein						E. coli 4	CDS	540				hypothetical protein
	E. coli 4	CDS	1209	mdtH_1			Multidrug resistance protein MdtH								E. coli 4	CDS	558				hypothetical protein						E. coli 4	CDS	516				hypothetical protein
	E. coli 4	CDS	648	grxB		COG2999	Glutaredoxin 2								E. coli 4	CDS	192				hypothetical protein						E. coli 4	CDS	192	yfgG			Protein YfgG
	E. coli 4	CDS	561	yceB			putative lipoprotein YceB								E. coli 4	CDS	558				hypothetical protein						E. coli 4	CDS	153				hypothetical protein
	E. coli 4	CDS	1047	pyrC	3.5.2.3	COG0418	Dihydroorotase								E. coli 4	CDS	354	dut_1	3.6.1.23		Deoxyuridine 5'-triphosphate nucleotidohydrolase						E. coli 4	CDS	2244	pdeF	3.1.4.52		Cyclic di-GMP phosphodiesterase PdeF
	E. coli 4	CDS	246	dinI_1			DNA damage-inducible protein I								E. coli 4	CDS	279				hypothetical protein						E. coli 4	CDS	1542	ppx	3.6.1.11	COG0248	Exopolyphosphatase
	E. coli 4	CDS	255	bssS			Biofilm regulator BssS								E. coli 4	CDS	513				hypothetical protein						E. coli 4	CDS	2067	ppk	2.7.4.1	COG0855	Polyphosphate kinase
	E. coli 4	CDS	1119	solA	1.5.3.-	COG0665	N-methyl-L-tryptophan oxidase								E. coli 4	CDS	180				hypothetical protein						E. coli 4	CDS	639	purN	2.1.2.2	COG0299	Phosphoribosylglycinamide formyltransferase
	E. coli 4	CDS	114	yceO			putative protein YceO								E. coli 4	CDS	600				hypothetical protein						E. coli 4	CDS	1038	purM	6.3.3.1	COG0150	Phosphoribosylformylglycinamidine cyclo-ligase
	E. coli 4	CDS	567	yceJ		COG3038	Cytochrome b561								E. coli 4	CDS	324				hypothetical protein						E. coli 4	CDS	627	upp	2.4.2.9	COG0035	Uracil phosphoribosyltransferase
	E. coli 4	CDS	576	yceI		COG2353	Protein YceI								E. coli 4	CDS	234				hypothetical protein						E. coli 4	CDS	1290	uraA		COG2233	Uracil permease
	E. coli 4	CDS	1053				hypothetical protein								E. coli 4	CDS	867	mbeA_1	5.6.2.1		DNA relaxase MbeA						E. coli 4	CDS	747	hda		COG0593	DnaA regulatory inactivator Hda
	E. coli 4	CDS	921	lpxL	2.3.1.241	COG1560	Lipid A biosynthesis lauroyltransferase								E. coli 4	CDS	219	mbeA_2	5.6.2.1		DNA relaxase MbeA						E. coli 4	CDS	360	yfgD		COG1393	putative protein YfgD
	E. coli 4	CDS	1227	sbnD			Staphyloferrin B transporter								E. coli 4	CDS	249	mbeC_1			Mobilization protein MbeC						E. coli 4	CDS	1464	bepA	3.4.-.-	COG4783	Beta-barrel assembly-enhancing protease
	E. coli 4	CDS	375				hypothetical protein								E. coli 4	CDS	162	rop_1			Regulatory protein rop						E. coli 4	CDS	1062	yhhT_2		COG0628	Putative transport protein YhhT
	E. coli 4	CDS	228				hypothetical protein								E. coli 4	CDS	138	cnl			Lysis protein for colicin N						E. coli 4	CDS	711	focB		COG2116	putative formate transporter 2
	E. coli 4	CDS	2514	mdoH	2.4.1.-	COG2943	Glucans biosynthesis glucosyltransferase H								E. coli 4	CDS	231	cea_1			Colicin-E1						E. coli 4	CDS	2013	hyfR		COG3604	DNA-binding transcriptional activator HyfR
	E. coli 4	CDS	1503	mdoG		COG3131	Glucans biosynthesis protein G								E. coli 4	CDS	423	cea_2			Colicin-E1						E. coli 4	CDS	414				hypothetical protein
	E. coli 4	CDS	1158	mdoC	2.1.-.-		Glucans biosynthesis protein C								E. coli 4	CDS	288				hypothetical protein						E. coli 4	CDS	522	ndhK	7.1.1.-		NAD(P)H-quinone oxidoreductase subunit K, chloroplastic
	E. coli 4	CDS	1482	clsC	2.7.8.-	COG1502	Cardiolipin synthase C								E. coli 4	CDS	477				hypothetical protein						E. coli 4	CDS	540	ndhI_2	7.1.1.-		NAD(P)H-quinone oxidoreductase subunit I, chloroplastic
	E. coli 4	CDS	534	ymdB	3.1.1.106	COG2110	O-acetyl-ADP-ribose deacetylase								E. coli 4	CDS	363				hypothetical protein						E. coli 4	CDS	1668	hyfG	1.-.-.-	COG3261	Hydrogenase-4 component G
	E. coli 4	CDS	312	ymdA			putative protein YmdA								E. coli 4	CDS	288				hypothetical protein						E. coli 4	CDS	1566	ndhB_2	7.1.1.-		NAD(P)H-quinone oxidoreductase subunit 2, chloroplastic
	E. coli 4	CDS	333	csgC			Curli assembly protein CsgC								E. coli 4	CDS	201				hypothetical protein						E. coli 4	CDS	651	hyfE	1.-.-.-	COG4237	Hydrogenase-4 component E
	E. coli 4	CDS	453	csgA			Major curlin subunit								E. coli 4	CDS	240				hypothetical protein						E. coli 4	CDS	1440	ndhB_3	7.1.1.-		NAD(P)H-quinone oxidoreductase subunit 2, chloroplastic
	E. coli 4	CDS	456	csgB			Minor curlin subunit								E. coli 4	CDS	444				hypothetical protein						E. coli 4	CDS	948	hyfC	1.-.-.-	COG0650	Hydrogenase-4 component C
	E. coli 4	CDS	651	csgD		COG2771	CsgBAC operon transcriptional regulatory protein								E. coli 4	CDS	234				hypothetical protein						E. coli 4	CDS	1350	hyfB_1	1.-.-.-	COG0651	Hydrogenase-4 component B
	E. coli 4	CDS	390	csgE			Curli production assembly/transport component CsgE								E. coli 4	CDS	519				hypothetical protein						E. coli 4	CDS	672	hyfB_2	1.-.-.-	COG0651	Hydrogenase-4 component B
	E. coli 4	CDS	417	csgF			Curli production assembly/transport component CsgF								E. coli 4	CDS	219	mbeA_3	5.6.2.1		DNA relaxase MbeA						E. coli 4	CDS	618	hyfA_5	1.-.-.-	COG1142	Hydrogenase-4 component A
	E. coli 4	CDS	834	csgG		COG1462	Curli production assembly/transport component CsgG								E. coli 4	CDS	249	mbeC_2			Mobilization protein MbeC						E. coli 4	CDS	471	bcp	1.11.1.15	COG1225	Peroxiredoxin Bcp
	E. coli 4	CDS	522	ycdZ			Inner membrane protein YcdZ								E. coli 4	CDS	162	rop_2			Regulatory protein rop						E. coli 4	CDS	573	gcvR		COG2716	Glycine cleavage system transcriptional repressor
	E. coli 4	CDS	555	ycdY		COG3381	Chaperone protein YcdY								E. coli 4	CDS	636	cea_3			Colicin-E1						E. coli 4	CDS	879	dapA	4.3.3.7	COG0329	4-hydroxy-tetrahydrodipicolinate synthase
	E. coli 4	CDS	738	ycdX	3.1.3.-	COG1387	putative phosphatase YcdX								E. coli 4	CDS	288				hypothetical protein						E. coli 4	CDS	1035	bamC		COG3317	Outer membrane protein assembly factor BamC
	E. coli 4	CDS	939	ghrA	1.1.1.79	COG0111	Glyoxylate/hydroxypyruvate reductase A								E. coli 4	CDS	477				hypothetical protein						E. coli 4	CDS	231				hypothetical protein
	E. coli 4	tRNA	88				tRNA-Ser(gga)								E. coli 4	CDS	363				hypothetical protein						E. coli 4	CDS	714	purC	6.3.2.6	COG0152	Phosphoribosylaminoimidazole-succinocarboxamide synthase
	E. coli 4	CDS	843				hypothetical protein								E. coli 4	CDS	324				hypothetical protein						E. coli 4	CDS	864			COG2321	putative protein
	E. coli 4	CDS	198				hypothetical protein								E. coli 4	CDS	201				hypothetical protein						E. coli 4	CDS	2016	tmcA	2.3.1.193	COG1444	tRNA(Met) cytidine acetyltransferase TmcA
	E. coli 4	CDS	489				hypothetical protein								E. coli 4	CDS	435				hypothetical protein						E. coli 4	CDS	699				hypothetical protein
	E. coli 4	CDS	378	cbtA_2			Cytoskeleton-binding toxin CbtA								E. coli 4	CDS	405	bla_3	3.5.2.6		Beta-lactamase TEM						E. coli 4	CDS	201				hypothetical protein
	E. coli 4	CDS	366	cbeA_2			Cytoskeleton bundling-enhancing antitoxin CbeA								E. coli 4	CDS	597				hypothetical protein						E. coli 4	CDS	1128	dapE	3.5.1.18	COG0624	Succinyl-diaminopimelate desuccinylase
	E. coli 4	CDS	645				hypothetical protein								E. coli 4	CDS	558	tnpR			Transposon Tn3 resolvase						E. coli 4	CDS	357	yffB		COG1393	Protein YffB
	E. coli 4	CDS	222				hypothetical protein								E. coli 4	CDS	495				hypothetical protein						E. coli 4	CDS	3114	acrB_1		COG0841	Multidrug efflux pump subunit AcrB
	E. coli 4	CDS	477				hypothetical protein								E. coli 4	CDS	195				Tn3 family transposase Tn3						E. coli 4	CDS	1701	narQ	2.7.13.3		Nitrate/nitrite sensor protein NarQ
	E. coli 4	CDS	474	klcA_1			Antirestriction protein KlcA								E. coli 4	CDS	315				Tn3 family transposase Tn2						E. coli 4	CDS	1980		1.18.1.2		Ferredoxin--NADP reductase
	E. coli 4	CDS	819				hypothetical protein								E. coli 4	CDS	306				Tn3 family transposase Tn2						E. coli 4	CDS	576	nudK	3.6.1.-		GDP-mannose pyrophosphatase NudK
	E. coli 4	CDS	147				hypothetical protein								E. coli 4	CDS	963				hypothetical protein						E. coli 4	CDS	1044				hypothetical protein
	E. coli 4	CDS	228				hypothetical protein								E. coli 4	CDS	846				Tn3 family transposase Tn2						E. coli 4	CDS	2004	tktB	2.2.1.1	COG0021	Transketolase 2
	E. coli 4	CDS	210	yeeR			Inner membrane protein YeeR								E. coli 4	CDS	576				hypothetical protein						E. coli 4	CDS	951	tal	2.2.1.2		Transaldolase
	E. coli 4	CDS	2232	flu_1		COG3468	Antigen 43								E. coli 4	CDS	744				hypothetical protein						E. coli 4	CDS	2280	maeB	1.1.1.40	COG0280	NADP-dependent malic enzyme
	E. coli 4	CDS	873	flu_2		COG3468	Antigen 43								E. coli 4	CDS	435	psiB_2			Protein PsiB						E. coli 4	CDS	336	eutS		COG4810	Ethanolamine utilization protein EutS
	E. coli 4	CDS	1539				IS66 family transposase ISEc8								E. coli 4	CDS	144				hypothetical protein						E. coli 4	CDS	480	pduV		COG4917	Propanediol utilization protein PduV
	E. coli 4	CDS	255				hypothetical protein								E. coli 4	CDS	522				hypothetical protein						E. coli 4	CDS	702	eutQ		COG4766	Ethanolamine utilization protein EutQ
	E. coli 4	CDS	381				hypothetical protein								E. coli 4	CDS	420				hypothetical protein						E. coli 4	CDS	804				hypothetical protein
	E. coli 4	CDS	873	era_1			GTPase Era								E. coli 4	CDS	237				hypothetical protein						E. coli 4	CDS	1017	eutD		COG0280	Ethanolamine utilization protein EutD
	E. coli 4	CDS	495				hypothetical protein								E. coli 4	CDS	219				hypothetical protein						E. coli 4	CDS	336	eutM		COG4577	Ethanolamine utilization protein EutM
	E. coli 4	CDS	1050	idiA		COG1840	Iron deficiency-induced protein A								E. coli 4	CDS	408				hypothetical protein						E. coli 4	CDS	288	eutN		COG4576	Ethanolamine utilization protein EutN
	E. coli 4	CDS	1656				hypothetical protein								E. coli 4	CDS	432				hypothetical protein						E. coli 4	CDS	1404	proA_1	1.2.1.41		Gamma-glutamyl phosphate reductase
	E. coli 4	CDS	678	fbpC2_2	7.2.2.7	COG3842	Fe(3+) ions import ATP-binding protein FbpC 2								E. coli 4	CDS	393				hypothetical protein						E. coli 4	CDS	837	ftsA_1			Cell division protein FtsA
	E. coli 4	CDS	483				hypothetical protein								E. coli 4	CDS	267				hypothetical protein						E. coli 4	CDS	1188	mdh_2	1.1.1.244		NAD-dependent methanol dehydrogenase
	E. coli 4	CDS	987	pxpC_1	3.5.2.9	COG1984	5-oxoprolinase subunit C								E. coli 4	CDS	912				ISNCY family transposase ISSen7						E. coli 4	CDS	1227				hypothetical protein
	E. coli 4	CDS	885				hypothetical protein								E. coli 4	CDS	306				hypothetical protein						E. coli 4	CDS	1404				hypothetical protein
	E. coli 4	CDS	1362	accC_1	6.3.4.14	COG0439	Biotin carboxylase								E. coli 4	CDS	279				hypothetical protein						E. coli 4	CDS	1362	eutB	4.3.1.7	COG4303	Ethanolamine ammonia-lyase heavy chain
	E. coli 4	CDS	246	accB_1		COG0511	Biotin carboxyl carrier protein of acetyl-CoA carboxylase								E. coli 4	CDS	294				hypothetical protein						E. coli 4	CDS	888	eutC	4.3.1.7	COG4302	Ethanolamine ammonia-lyase light chain
	E. coli 4	CDS	762	pxpA_1	3.5.2.9		5-oxoprolinase subunit A								E. coli 4	CDS	444				hypothetical protein						E. coli 4	CDS	660	eutL		COG4816	Ethanolamine utilization protein EutL
	E. coli 4	CDS	1323	aglB_1	3.2.1.122	COG1486	6-phospho-alpha-glucosidase								E. coli 4	CDS	432				hypothetical protein						E. coli 4	CDS	501	eutK		COG4577	Ethanolamine utilization protein EutK
	E. coli 4	CDS	1620	malP_3		COG1263	PTS system maltose-specific EIICB component								E. coli 4	CDS	330				hypothetical protein						E. coli 4	CDS	1053				hypothetical protein
	E. coli 4	CDS	735	mngR_1		COG2188	Mannosyl-D-glycerate transport/metabolism system repressor MngR								E. coli 4	CDS	333				hypothetical protein						E. coli 4	CDS	900	hemF	1.3.3.3	COG0408	Oxygen-dependent coproporphyrinogen-III oxidase
	E. coli 4	CDS	771	bdhA	1.1.1.30		D-beta-hydroxybutyrate dehydrogenase								E. coli 4	CDS	288				hypothetical protein						E. coli 4	CDS	870	amiA	3.5.1.28	COG0860	N-acetylmuramoyl-L-alanine amidase AmiA
	E. coli 4	CDS	1392				hypothetical protein								E. coli 4	CDS	426				hypothetical protein						E. coli 4	CDS	426	ypeA	2.3.1.-	COG0456	Acetyltransferase YpeA
	E. coli 4	CDS	1206	thlA_1	2.3.1.9	COG0183	Acetyl-CoA acetyltransferase								E. coli 4	CDS	1197				hypothetical protein						E. coli 4	CDS	450	yfeZ			Inner membrane protein YfeZ
	E. coli 4	CDS	657	scoB	2.8.3.5	COG2057	putative succinyl-CoA:3-ketoacid coenzyme A transferase subunit B								E. coli 4	CDS	501				hypothetical protein						E. coli 4	CDS	576	yfeY			putative protein YfeY
	E. coli 4	CDS	708	scoA	2.8.3.5	COG1788	Succinyl-CoA:3-ketoacid coenzyme A transferase subunit A								E. coli 4	CDS	222				hypothetical protein						E. coli 4	CDS	900	yfeX	1.11.1.-	COG2837	Dye-decolorizing peroxidase YfeX
	E. coli 4	CDS	888	hcaR_3			Hca operon transcriptional activator HcaR								E. coli 4	CDS	345				hypothetical protein						E. coli 4	CDS	1305	yfeW	3.4.16.4	COG1680	Putative D-alanyl-D-alanine carboxypeptidase
	E. coli 4	CDS	330				hypothetical protein								E. coli 4	CDS	357				hypothetical protein						E. coli 4	CDS	1425	murP		COG2190	PTS system N-acetylmuramic acid-specific EIIBC component
	E. coli 4	CDS	354	yebF_2			Protein YebF								E. coli 4	CDS	519				IS3 family transposase IS629						E. coli 4	CDS	897	murQ	4.2.1.126	COG2103	N-acetylmuramic acid 6-phosphate etherase
	E. coli 4	CDS	750	pagN_1		COG3637	Outer membrane protein PagN								E. coli 4	CDS	219				hypothetical protein						E. coli 4	CDS	858	murR_3		COG1737	HTH-type transcriptional regulator MurR
	E. coli 4	CDS	354				hypothetical protein								E. coli 4	CDS	201				hypothetical protein						E. coli 4	CDS	792	ucpA	1.-.-.-		Oxidoreductase UcpA
	E. coli 4	CDS	657				hypothetical protein								E. coli 4	CDS	519				IS3 family transposase IS629						E. coli 4	CDS	1017	cysP		COG4150	Thiosulfate-binding protein
	E. coli 4	CDS	150				hypothetical protein								E. coli 4	CDS	633				IS3 family transposase IS1203						E. coli 4	CDS	834	cysT		COG0555	Sulfate transport system permease protein CysT
	E. coli 4	CDS	1056				hypothetical protein								E. coli 4	CDS	495				hypothetical protein						E. coli 4	CDS	876	cysW		COG4208	Sulfate transport system permease protein CysW
	E. coli 4	CDS	1194	intS_1		COG0582	Prophage integrase IntS								E. coli 4	CDS	420				hypothetical protein						E. coli 4	CDS	1098	cysA	7.3.2.3	COG1118	Sulfate/thiosulfate import ATP-binding protein CysA
	E. coli 4	CDS	747	glnH		COG0834	Glutamine-binding periplasmic protein								E. coli 4	CDS	171				hypothetical protein						E. coli 4	CDS	912	cysM	2.5.1.47	COG0031	Cysteine synthase B
	E. coli 4	CDS	504	dps	1.16.-.-	COG0783	DNA protection during starvation protein								E. coli 4	CDS	177				hypothetical protein						E. coli 4	CDS	735				hypothetical protein
	E. coli 4	CDS	888	rhtA		COG5006	Threonine/homoserine exporter RhtA								E. coli 4	CDS	225				hypothetical protein						E. coli 4	CDS	375				hypothetical protein
	E. coli 4	CDS	516	ompX_1		COG3637	Outer membrane protein X								E. coli 4	CDS	369				hypothetical protein						E. coli 4	CDS	852	pdxK	2.7.1.35	COG2240	Pyridoxine/pyridoxal/pyridoxamine kinase
	E. coli 4	CDS	1584	opgE_1	2.7.-.-	COG2194	Phosphoethanolamine transferase OpgE								E. coli 4	CDS	756				hypothetical protein						E. coli 4	CDS	510	crr_1		COG2190	PTS system glucose-specific EIIA component
	E. coli 4	CDS	129	mntS			Small protein MntS								E. coli 4	CDS	543				hypothetical protein						E. coli 4	CDS	1728	ptsI	2.7.3.9	COG1080	Phosphoenolpyruvate-protein phosphotransferase
	E. coli 4	CDS	468	mntR		COG1321	Transcriptional regulator MntR								E. coli 4	CDS	528				hypothetical protein						E. coli 4	CDS	258	ptsH		COG1925	Phosphocarrier protein HPr
	E. coli 4	CDS	1119	ybiR		COG0471	Inner membrane protein YbiR								E. coli 4	CDS	177				hypothetical protein						E. coli 4	CDS	972	cysK	2.5.1.47	COG0031	Cysteine synthase A
	E. coli 4	CDS	921	ybiS	2.-.-.-	COG1376	putative L,D-transpeptidase YbiS								E. coli 4	CDS	399				hypothetical protein						E. coli 4	CDS	762	cysZ		COG2981	Sulfate transporter CysZ
	E. coli 4	CDS	1593	ybiT		COG0488	putative ABC transporter ATP-binding protein YbiT								E. coli 4	CDS	312				hypothetical protein						E. coli 4	CDS	987	zipA		COG3115	Cell division protein ZipA
	E. coli 4	CDS	1266	ybiU			putative protein YbiU								E. coli 4	CDS	246				hypothetical protein						E. coli 4	CDS	2016	ligA	6.5.1.2	COG0272	DNA ligase
	E. coli 4	CDS	816	ybiV	3.1.3.23	COG0561	Sugar phosphatase YbiV								E. coli 4	CDS	465				hypothetical protein						E. coli 4	CDS	219				hypothetical protein
	E. coli 4	CDS	2433	pflD	4.2.1.172	COG1882	Trans-4-hydroxy-L-proline dehydratase								E. coli 4	CDS	369				hypothetical protein						E. coli 4	CDS	999				hypothetical protein
	E. coli 4	CDS	900	cutD	1.97.1.-	COG1180	Choline trimethylamine-lyase activating enzyme								E. coli 4	CDS	243				hypothetical protein						E. coli 4	CDS	927	cynR_2			HTH-type transcriptional regulator CynR
	E. coli 4	CDS	663	fsaA	4.1.2.-	COG0176	Fructose-6-phosphate aldolase 1								E. coli 4	CDS	153	pndA_1			Protein PndA						E. coli 4	CDS	765				hypothetical protein
	E. coli 4	CDS	750	moeB	2.7.7.80	COG0476	Molybdopterin-synthase adenylyltransferase								E. coli 4	CDS	375				hypothetical protein						E. coli 4	CDS	210			COG1662	IS1 family transposase IS1F
	E. coli 4	CDS	1236	moeA	2.10.1.1	COG0303	Molybdopterin molybdenumtransferase								E. coli 4	CDS	648				hypothetical protein						E. coli 4	CDS	297				hypothetical protein
	E. coli 4	CDS	966	iaaA	3.4.19.5	COG1446	Isoaspartyl peptidase								E. coli 4	CDS	129				hypothetical protein						E. coli 4	CDS	834	xapA	2.4.2.1	COG0005	Purine nucleoside phosphorylase 2
	E. coli 4	CDS	1872	gsiA	7.4.2.10	COG1123	Glutathione import ATP-binding protein GsiA								E. coli 4	CDS	174				hypothetical protein						E. coli 4	CDS	1257	xapB			Xanthosine permease
	E. coli 4	CDS	1539	gsiB		COG0747	Glutathione-binding protein GsiB								E. coli 4	CDS	825				hypothetical protein						E. coli 4	CDS	885	hcaR_2			Hca operon transcriptional activator HcaR
	E. coli 4	CDS	921	gsiC		COG0601	Glutathione transport system permease protein GsiC								E. coli 4	CDS	786				hypothetical protein						E. coli 4	tRNA	76				tRNA-Lys(ttt)
	E. coli 4	CDS	912	gsiD		COG1173	Glutathione transport system permease protein GsiD								E. coli 4	CDS	156				hypothetical protein						E. coli 4	tRNA	76				tRNA-Val(tac)
	E. coli 4	CDS	2349	pdeI	3.1.4.52		putative cyclic di-GMP phosphodiesterase PdeI								E. coli 4	CDS	327				hypothetical protein						E. coli 4	tRNA	76				tRNA-Val(tac)
	E. coli 4	CDS	1329				hypothetical protein								E. coli 4	CDS	528				hypothetical protein						E. coli 4	tRNA	76				tRNA-Val(tac)
	E. coli 4	CDS	1326	rimO	2.8.4.4	COG0621	Ribosomal protein S12 methylthiotransferase RimO								E. coli 4	CDS	675				hypothetical protein						E. coli 4	CDS	1416	gltX	6.1.1.17	COG0008	Glutamate--tRNA ligase
	E. coli 4	CDS	384				hypothetical protein								E. coli 4	CDS	555				hypothetical protein						E. coli 4	CDS	372				hypothetical protein
	E. coli 4	CDS	1116	yliI	1.1.5.-	COG2133	Aldose sugar dehydrogenase YliI								E. coli 4	CDS	447				hypothetical protein						E. coli 4	CDS	360				hypothetical protein
	E. coli 4	CDS	627	gstB_1	2.5.1.18	COG0625	Glutathione S-transferase GstB								E. coli 4	CDS	429				hypothetical protein						E. coli 4	tRNA	76				tRNA-Ala(ggc)
	E. coli 4	CDS	1203	dacC	3.4.16.4	COG1686	D-alanyl-D-alanine carboxypeptidase DacC								E. coli 4	CDS	273				hypothetical protein						E. coli 4	tRNA	76				tRNA-Ala(ggc)
	E. coli 4	CDS	759	deoR_1		COG1349	Deoxyribose operon repressor								E. coli 4	CDS	291				hypothetical protein						E. coli 4	CDS	2190	pdeA	3.1.4.52		putative cyclic di-GMP phosphodiesterase PdeA
	E. coli 4	CDS	597	ybjG	3.6.1.27	COG0671	Putative undecaprenyl-diphosphatase YbjG								E. coli 4	CDS	270				hypothetical protein						E. coli 4	CDS	1203	nupC		COG1972	Nucleoside permease NupC
	E. coli 4	CDS	1233	mdfA			Multidrug transporter MdfA								E. coli 4	CDS	216				hypothetical protein						E. coli 4	CDS	1239	mntH		COG1914	Divalent metal cation transporter MntH
	E. coli 4	CDS	279				hypothetical protein								E. coli 4	CDS	288				hypothetical protein						E. coli 4	CDS	327				hypothetical protein
	E. coli 4	CDS	816	ybjI	3.1.3.104	COG0561	5-amino-6-(5-phospho-D-ribitylamino)uracil phosphatase YbjI								E. coli 4	CDS	150				hypothetical protein						E. coli 4	CDS	1194	yfeO			Putative ion-transport protein YfeO
	E. coli 4	CDS	1128	ybjJ			Inner membrane protein YbjJ								E. coli 4	CDS	360				hypothetical protein						E. coli 4	CDS	966	glk	2.7.1.2	COG0837	Glucokinase
	E. coli 4	CDS	537	rcdA		COG3226	HTH-type transcriptional regulator RcdA								E. coli 4	CDS	315				hypothetical protein						E. coli 4	CDS	327	fryB_2	2.7.1.202	COG1445	PTS system fructose-like EIIB component 1
	E. coli 4	CDS	1686	aspT_1			Aspartate/alanine antiporter								E. coli 4	CDS	807				hypothetical protein						E. coli 4	CDS	1248	fryC		COG1299	Fructose-like permease IIC component 1
	E. coli 4	CDS	378	ybjM			Inner membrane protein YbjM								E. coli 4	CDS	276				hypothetical protein						E. coli 4	CDS	1086	ypdF	3.4.11.-	COG0006	Aminopeptidase YpdF
	E. coli 4	CDS	258	grxA		COG0695	Glutaredoxin 1								E. coli 4	CDS	474				hypothetical protein						E. coli 4	CDS	1038	ypdE	3.4.11.-	COG1363	Aminopeptidase YpdE
	E. coli 4	CDS	288				hypothetical protein								E. coli 4	CDS	612				hypothetical protein						E. coli 4	CDS	2496	fryA_2		COG1080	Multiphosphoryl transfer protein 1
	E. coli 4	CDS	183				hypothetical protein								E. coli 4	CDS	1272				hypothetical protein						E. coli 4	CDS	858	rhaR_3			HTH-type transcriptional activator RhaR
	E. coli 4	CDS	597	nfsA	1.-.-.-	COG0778	Oxygen-insensitive NADPH nitroreductase								E. coli 4	CDS	972				hypothetical protein						E. coli 4	CDS	735	ypdB		COG3279	Transcriptional regulatory protein YpdB
	E. coli 4	CDS	903	rimK	6.3.2.-	COG0189	Ribosomal protein S6--L-glutamate ligase								E. coli 4	CDS	189				hypothetical protein						E. coli 4	CDS	1698	ypdA	2.7.13.3	COG3275	Sensor histidine kinase YpdA
	E. coli 4	CDS	477	ybjN			putative protein YbjN								E. coli 4	CDS	204				hypothetical protein						E. coli 4	CDS	1239	alaC	2.6.1.2	COG0436	Glutamate-pyruvate aminotransferase AlaC
	E. coli 4	CDS	1113	potF		COG0687	Putrescine-binding periplasmic protein								E. coli 4	CDS	294				hypothetical protein						E. coli 4	CDS	921	lpxP	2.3.1.242	COG1560	Lipid A biosynthesis palmitoleoyltransferase
	E. coli 4	CDS	1134	potA_2	7.6.2.11	COG3842	Spermidine/putrescine import ATP-binding protein PotA								E. coli 4	CDS	165				hypothetical protein						E. coli 4	CDS	243				hypothetical protein
	E. coli 4	CDS	954	potH		COG1176	Putrescine transport system permease protein PotH								E. coli 4	CDS	366				hypothetical protein						E. coli 4	CDS	276				hypothetical protein
	E. coli 4	CDS	846	ydcV_2			Inner membrane ABC transporter permease protein YdcV								E. coli 4	CDS	426				hypothetical protein						E. coli 4	CDS	636	yfdX			Protein YfdX
	E. coli 4	CDS	489	ybjO			Inner membrane protein YbjO								E. coli 4	CDS	912				hypothetical protein						E. coli 4	CDS	1251	frc_1	2.8.3.16	COG1804	Formyl-CoA:oxalate CoA-transferase
	E. coli 4	CDS	1128	rlmC	2.1.1.189	COG2265	23S rRNA (uracil(747)-C(5))-methyltransferase RlmC								E. coli 4	CDS	597				hypothetical protein						E. coli 4	CDS	1695	oxc	4.1.1.8	COG0028	Oxalyl-CoA decarboxylase
	E. coli 4	CDS	732	artJ		COG0834	ABC transporter arginine-binding protein 1								E. coli 4	CDS	420				hypothetical protein						E. coli 4	CDS	945				hypothetical protein
	E. coli 4	CDS	669	artM_1		COG4160	Arginine ABC transporter permease protein ArtM								E. coli 4	CDS	501				hypothetical protein						E. coli 4	CDS	915	frc_2	2.8.3.16		Formyl-CoA:oxalate CoA-transferase
	E. coli 4	CDS	717	artQ		COG4215	Arginine ABC transporter permease protein ArtQ								E. coli 4	CDS	1245				hypothetical protein						E. coli 4	CDS	3594	evgS	2.7.13.3	COG0784	Sensor protein EvgS
	E. coli 4	CDS	732	artI		COG0834	Putative ABC transporter arginine-binding protein 2								E. coli 4	CDS	111				hypothetical protein						E. coli 4	CDS	615	evgA			DNA-binding transcriptional activator EvgA
	E. coli 4	CDS	729	artP	3.6.3.-	COG4161	Arginine transport ATP-binding protein ArtP								E. coli 4	CDS	837				hypothetical protein						E. coli 4	CDS	1164	emrK		COG1566	putative multidrug resistance protein EmrK
	E. coli 4	CDS	516	ybjP			putative lipoprotein YbjP								E. coli 4	CDS	171				hypothetical protein						E. coli 4	CDS	1539	emrY			putative multidrug resistance protein EmrY
	E. coli 4	CDS	324				hypothetical protein								E. coli 4	CDS	345				hypothetical protein						E. coli 4	CDS	1329	dsdA	4.3.1.18	COG3048	D-serine dehydratase
	E. coli 4	CDS	831	amiD	3.5.1.28	COG3023	N-acetylmuramoyl-L-alanine amidase AmiD								E. coli 4	CDS	720				hypothetical protein						E. coli 4	CDS	1338	dsdX		COG2610	D-serine transporter DsdX
	E. coli 4	CDS	1014	oleD_2	1.1.1.412	COG0451	2-alkyl-3-oxoalkanoate reductase								E. coli 4	CDS	171				hypothetical protein						E. coli 4	CDS	936	dsdC		COG0583	HTH-type transcriptional regulator DsdC
	E. coli 4	CDS	1431				hypothetical protein								E. coli 4	CDS	252				hypothetical protein						E. coli 4	CDS	627	bin3			Putative transposon Tn552 DNA-invertase bin3
	E. coli 4	CDS	1002	ltaE	4.1.2.48	COG2008	Low specificity L-threonine aldolase								E. coli 4	CDS	381				hypothetical protein						E. coli 4	CDS	813				IS3 family transposase ISEhe3
	E. coli 4	CDS	1719	poxB	1.2.5.1	COG0028	Pyruvate dehydrogenase [ubiquinone]								E. coli 4	CDS	267				hypothetical protein						E. coli 4	CDS	279				hypothetical protein
	E. coli 4	CDS	969	hcr	1.-.-.-	COG1018	NADH oxidoreductase HCR								E. coli 4	CDS	264				hypothetical protein						E. coli 4	CDS	618				hypothetical protein
	E. coli 4	CDS	1653	hcp	1.7.99.1	COG1151	Hydroxylamine reductase								E. coli 4	CDS	1056				hypothetical protein						E. coli 4	CDS	906				IS3 family transposase IS2
	E. coli 4	CDS	900	lysO		COG2431	Lysine exporter LysO								E. coli 4	CDS	240				hypothetical protein						E. coli 4	CDS	366				hypothetical protein
	E. coli 4	CDS	696	aqpZ		COG0580	Aquaporin Z								E. coli 4	CDS	486				hypothetical protein						E. coli 4	CDS	1287	intA_1		COG0582	Prophage integrase IntA
	E. coli 4	CDS	1659				hypothetical protein								E. coli 4	CDS	192				hypothetical protein						E. coli 4	tRNA	75				tRNA-Arg(cct)
	E. coli 4	CDS	993				hypothetical protein								E. coli 4	CDS	339				hypothetical protein						E. coli 4	CDS	933	yfdC		COG2116	Inner membrane protein YfdC
	E. coli 4	CDS	1116	macA		COG0845	Macrolide export protein MacA								E. coli 4	CDS	543				hypothetical protein						E. coli 4	CDS	756	mlaA		COG2853	Intermembrane phospholipid transport system lipoprotein MlaA
	E. coli 4	CDS	1947	macB	3.6.3.-	COG0577	Macrolide export ATP-binding/permease protein MacB								E. coli 4	CDS	192				hypothetical protein						E. coli 4	CDS	1059				hypothetical protein
	E. coli 4	CDS	225	cspD		COG1278	Cold shock-like protein CspD								E. coli 4	CDS	312				hypothetical protein						E. coli 4	CDS	1341	fadL		COG2067	Long-chain fatty acid transport protein
	E. coli 4	CDS	1239	intS_2		COG0582	Prophage integrase IntS								E. coli 4	CDS	309				hypothetical protein						E. coli 4	CDS	285				hypothetical protein
	E. coli 4	CDS	210				hypothetical protein								E. coli 4	CDS	189				hypothetical protein						E. coli 4	CDS	1311	fadI	2.3.1.16	COG0183	3-ketoacyl-CoA thiolase FadI
	E. coli 4	CDS	192				hypothetical protein								E. coli 4	CDS	462				hypothetical protein						E. coli 4	CDS	2145	fadJ		COG1024	Fatty acid oxidation complex subunit alpha
	E. coli 4	CDS	180				hypothetical protein								E. coli 4	CDS	270				hypothetical protein						E. coli 4	CDS	486	sixA	3.1.3.-	COG2062	Phosphohistidine phosphatase SixA
	E. coli 4	CDS	1233				hypothetical protein								E. coli 4	CDS	225				hypothetical protein						E. coli 4	CDS	564	yfcV			putative fimbrial-like protein YfcV
	E. coli 4	CDS	174				hypothetical protein								E. coli 4	CDS	141				hypothetical protein						E. coli 4	CDS	2646	papC_2		COG3188	Outer membrane usher protein PapC
	E. coli 4	CDS	300				hypothetical protein								E. coli 4	CDS	387				hypothetical protein						E. coli 4	CDS	753	yfcS		COG3121	putative fimbrial chaperone YfcS
	E. coli 4	CDS	1749				hypothetical protein								E. coli 4	CDS	111				hypothetical protein						E. coli 4	CDS	510	yfcR			putative fimbrial-like protein YfcR
	E. coli 4	CDS	258				hypothetical protein								E. coli 4	CDS	201				hypothetical protein						E. coli 4	CDS	489	yfcQ			putative fimbrial-like protein YfcQ
	E. coli 4	CDS	411				Single-stranded DNA-binding protein								E. coli 4	CDS	1056	xpsE		COG2804	Type II secretion system protein E						E. coli 4	CDS	540	yfcP			putative fimbrial-like protein YfcP
	E. coli 4	CDS	585	proQ_2			RNA chaperone ProQ								E. coli 4	CDS	330				hypothetical protein						E. coli 4	CDS	858	yfcO			putative protein YfcO
	E. coli 4	CDS	543	nohA_1		COG4220	Prophage DNA-packing protein NohA								E. coli 4	CDS	228				hypothetical protein						E. coli 4	CDS	552	mutS2	3.1.-.-		Endonuclease MutS2
	E. coli 4	CDS	285				hypothetical protein								E. coli 4	CDS	324				hypothetical protein						E. coli 4	CDS	933	prmB	2.1.1.298	COG2890	50S ribosomal protein L3 glutamine methyltransferase
	E. coli 4	CDS	321	clpS		COG2127	ATP-dependent Clp protease adapter protein ClpS								E. coli 4	CDS	234				hypothetical protein						E. coli 4	CDS	1086	aroC	4.2.3.5	COG0082	Chorismate synthase
	E. coli 4	CDS	2277	clpA		COG0542	ATP-dependent Clp protease ATP-binding subunit ClpA								E. coli 4	CDS	453				hypothetical protein						E. coli 4	CDS	825	mepA	3.4.24.-	COG3770	Penicillin-insensitive murein endopeptidase
	E. coli 4	tRNA	88				tRNA-Ser(gga)								E. coli 4	CDS	417				hypothetical protein						E. coli 4	CDS	810	yfcA		COG0730	putative membrane transporter protein YfcA
	E. coli 4	CDS	219	infA		COG0361	Translation initiation factor IF-1								E. coli 4	CDS	690				hypothetical protein						E. coli 4	CDS	549	epmC	1.14.-.-	COG3101	Elongation factor P hydroxylase
	E. coli 4	CDS	705	aat	2.3.2.6	COG2360	Leucyl/phenylalanyl-tRNA--protein transferase								E. coli 4	CDS	171				hypothetical protein						E. coli 4	CDS	279				hypothetical protein
	E. coli 4	CDS	1722	msbA_2	7.5.2.6	COG1132	Lipid A export ATP-binding/permease protein MsbA								E. coli 4	CDS	1596	bfpB			Outer membrane lipoprotein BfpB						E. coli 4	CDS	2007	mnmC		COG0665	tRNA 5-methylaminomethyl-2-thiouridine biosynthesis bifunctional protein MnmC
	E. coli 4	CDS	1767	cydD		COG4988	ATP-binding/permease protein CydD								E. coli 4	CDS	438				hypothetical protein						E. coli 4	CDS	1221	fabB	2.3.1.41	COG0304	3-oxoacyl-[acyl-carrier-protein] synthase 1
	E. coli 4	CDS	966	trxB	1.8.1.9	COG0492	Thioredoxin reductase								E. coli 4	CDS	315				hypothetical protein						E. coli 4	CDS	1179	yfcJ			putative MFS-type transporter YfcJ
	E. coli 4	CDS	495	lrp		COG1522	Leucine-responsive regulatory protein								E. coli 4	CDS	462				hypothetical protein						E. coli 4	CDS	996	flk			Flagellar regulator flk
	E. coli 4	CDS	3951	ftsK		COG1674	DNA translocase FtsK								E. coli 4	CDS	384				hypothetical protein						E. coli 4	CDS	1137	pdxB	1.1.1.290	COG0111	Erythronate-4-phosphate dehydrogenase
	E. coli 4	CDS	612	lolA		COG2834	Outer-membrane lipoprotein carrier protein								E. coli 4	CDS	618				hypothetical protein						E. coli 4	CDS	1014	usg		COG0136	USG-1 protein
	E. coli 4	CDS	1344	rarA		COG2256	Replication-associated recombination protein A								E. coli 4	CDS	243				hypothetical protein						E. coli 4	CDS	813	truA	5.4.99.12	COG0101	tRNA pseudouridine synthase A
	E. coli 4	CDS	1293	serS	6.1.1.11	COG0172	Serine--tRNA ligase								E. coli 4	CDS	387	yqiK_1		COG2268	Inner membrane protein YqiK						E. coli 4	CDS	660	dedA		COG0586	Protein DedA
	E. coli 4	CDS	222				hypothetical protein								E. coli 4	CDS	201	yqiK_2		COG2268	Inner membrane protein YqiK						E. coli 4	CDS	915	accD	2.1.3.15	COG0777	Acetyl-coenzyme A carboxylase carboxyl transferase subunit beta
	E. coli 4	repeat_region	334												E. coli 4	CDS	126				hypothetical protein						E. coli 4	CDS	1269	folC	6.3.2.12	COG0285	Dihydrofolate synthase/folylpolyglutamate synthase
	E. coli 4	CDS	1038				hypothetical protein								E. coli 4	CDS	198	yqiJ			Inner membrane protein YqiJ						E. coli 4	CDS	663	dedD			Cell division protein DedD
	E. coli 4	CDS	909	cysD	2.7.7.4	COG0175	Sulfate adenylyltransferase subunit 2								E. coli 4	CDS	666				hypothetical protein						E. coli 4	CDS	489	cvpA		COG1286	Colicin V production protein
	E. coli 4	CDS	1428	cysN	2.7.7.4	COG2895	Sulfate adenylyltransferase subunit 1								E. coli 4	CDS	495				hypothetical protein						E. coli 4	CDS	1518	purF	2.4.2.14	COG0034	Amidophosphoribosyltransferase
	E. coli 4	CDS	606	cysC	2.7.1.25	COG0529	Adenylyl-sulfate kinase								E. coli 4	CDS	894				hypothetical protein						E. coli 4	CDS	570	ubiX	2.5.1.129	COG0163	Flavin prenyltransferase UbiX
	E. coli 4	CDS	324	ygbE			Inner membrane protein YgbE								E. coli 4	CDS	216				hypothetical protein						E. coli 4	CDS	783	argT		COG0834	Lysine/arginine/ornithine-binding periplasmic protein
	E. coli 4	CDS	312	ftsB		COG2919	Cell division protein FtsB								E. coli 4	CDS	312	relE_1	3.1.-.-	COG2026	mRNA interferase toxin RelE						E. coli 4	CDS	783	hisJ		COG0834	Histidine-binding periplasmic protein
	E. coli 4	CDS	711	ispD	2.7.7.60	COG1211	2-C-methyl-D-erythritol 4-phosphate cytidylyltransferase								E. coli 4	CDS	372	cysE_1	2.3.1.30		Serine acetyltransferase						E. coli 4	CDS	687	hisQ		COG4215	Histidine transport system permease protein HisQ
	E. coli 4	CDS	480	ispF	4.6.1.12	COG0245	2-C-methyl-D-erythritol 2,4-cyclodiphosphate synthase								E. coli 4	CDS	225				hypothetical protein						E. coli 4	CDS	717	hisM		COG4160	Histidine transport system permease protein HisM
	E. coli 4	CDS	1050	truD	5.4.99.27	COG0585	tRNA pseudouridine synthase D								E. coli 4	CDS	315				hypothetical protein						E. coli 4	CDS	774	hisP		COG4598	Histidine transport ATP-binding protein HisP
	E. coli 4	CDS	762	surE	3.1.3.5	COG0496	5'/3'-nucleotidase SurE								E. coli 4	CDS	1266				hypothetical protein						E. coli 4	CDS	891				ISNCY family transposase ISSen7
	E. coli 4	CDS	627	pcm	2.1.1.77	COG2518	Protein-L-isoaspartate O-methyltransferase								E. coli 4	CDS	282				IS3 family transposase IS2						E. coli 4	CDS	894				Epimerase family protein
	E. coli 4	CDS	1140	nlpD_1		COG0739	Murein hydrolase activator NlpD								E. coli 4	CDS	225				hypothetical protein						E. coli 4	CDS	363	folX	5.1.99.7	COG1539	Dihydroneopterin triphosphate 2'-epimerase
	E. coli 4	CDS	993	rpoS		COG0568	RNA polymerase sigma factor RpoS								E. coli 4	CDS	213				hypothetical protein						E. coli 4	CDS	648	yfcG	1.8.4.-	COG0625	Disulfide-bond oxidoreductase YfcG
	E. coli 4	CDS	1365	ygbN		COG2610	Inner membrane permease YgbN								E. coli 4	CDS	267				hypothetical protein						E. coli 4	CDS	645	yfcF	2.5.1.18	COG0625	Glutathione S-transferase YfcF
	E. coli 4	CDS	777	otnI	5.3.1.35	COG3622	2-oxo-tetronate isomerase								E. coli 4	CDS	669	yahB_1			putative HTH-type transcriptional regulator YahB						E. coli 4	CDS	552	yfcE	3.1.4.-	COG0622	Phosphodiesterase YfcE
	E. coli 4	CDS	639	otnC	4.1.1.104		3-oxo-tetronate 4-phosphate decarboxylase								E. coli 4	CDS	1047				hypothetical protein						E. coli 4	CDS	543	yfcD	3.6.-.-		putative Nudix hydrolase YfcD
	E. coli 4	CDS	1263	otnK	2.7.1.217	COG3395	3-oxo-tetronate kinase								E. coli 4	CDS	402	atzF	3.5.1.54		Allophanate hydrolase						E. coli 4	CDS	468				hypothetical protein
	E. coli 4	CDS	909	ltnD	1.1.1.411		L-threonate dehydrogenase								E. coli 4	CDS	300	arcC1_1	2.7.2.2		Carbamate kinase 1						E. coli 4	CDS	1044				hypothetical protein
	E. coli 4	CDS	768	glcR		COG1349	HTH-type transcriptional repressor GlcR								E. coli 4	CDS	675	arcC1_2	2.7.2.2		Carbamate kinase 1						E. coli 4	CDS	2145	pta	2.3.1.8	COG0280	Phosphate acetyltransferase
	E. coli 4	CDS	657	pphB	3.1.3.16	COG0639	Serine/threonine-protein phosphatase 2								E. coli 4	CDS	843				hypothetical protein						E. coli 4	CDS	1203	ackA	2.7.2.1	COG0282	Acetate kinase
	E. coli 4	CDS	2562	mutS		COG0249	DNA mismatch repair protein MutS								E. coli 4	CDS	300				hypothetical protein						E. coli 4	CDS	456				hypothetical protein
	E. coli 4	CDS	135				hypothetical protein								E. coli 4	CDS	384				hypothetical protein						E. coli 4	CDS	495				hypothetical protein
	E. coli 4	CDS	354				hypothetical protein								E. coli 4	CDS	1137	fdrA_1		COG0074	Protein FdrA						E. coli 4	CDS	651	hxpA	3.1.3.22	COG0637	Hexitol phosphatase A
	E. coli 4	CDS	2079	fhlA		COG3604	Formate hydrogenlyase transcriptional activator FhlA								E. coli 4	CDS	465				hypothetical protein						E. coli 4	CDS	1833				hypothetical protein
	E. coli 4	CDS	1011	hypE	4.2.1.-	COG0309	Carbamoyl dehydratase HypE								E. coli 4	CDS	315				hypothetical protein						E. coli 4	CDS	600	yfbR	3.1.3.89	COG1896	5'-deoxynucleotidase YfbR
	E. coli 4	CDS	1122	hypD		COG0409	Hydrogenase maturation factor HypD								E. coli 4	CDS	327				hypothetical protein						E. coli 4	CDS	1218	alaA	2.6.1.2	COG0436	Glutamate-pyruvate aminotransferase AlaA
	E. coli 4	CDS	273	hypC		COG0298	Hydrogenase maturation factor HypC								E. coli 4	CDS	237	rutB_1	3.5.1.110		Peroxyureidoacrylate/ureidoacrylate amidohydrolase RutB						E. coli 4	CDS	939	hdfR_2			HTH-type transcriptional regulator HdfR
	E. coli 4	CDS	873	hypB		COG0378	Hydrogenase maturation factor HypB								E. coli 4	CDS	429	rutB_2	3.5.1.110	COG1335	Peroxyureidoacrylate/ureidoacrylate amidohydrolase RutB						E. coli 4	CDS	165				hypothetical protein
	E. coli 4	CDS	351	hypA		COG0375	Hydrogenase maturation factor HypA								E. coli 4	CDS	408				hypothetical protein						E. coli 4	CDS	444	ndhC	7.1.1.-		NAD(P)H-quinone oxidoreductase subunit 3
	E. coli 4	CDS	462	hycA			Formate hydrogenlyase regulatory protein HycA								E. coli 4	CDS	633				IS3 family transposase IS1203						E. coli 4	CDS	663	nuoB	7.1.1.-	COG0377	NADH-quinone oxidoreductase subunit B
	E. coli 4	CDS	612	hyfA_2	1.-.-.-	COG1142	Hydrogenase-4 component A								E. coli 4	CDS	345				IS3 family transposase IS629						E. coli 4	CDS	1803	nuoC	7.1.1.-	COG0649	NADH-quinone oxidoreductase subunit C/D
	E. coli 4	CDS	1827	ndhB_3	7.1.1.-		NAD(P)H-quinone oxidoreductase subunit 2, chloroplastic								E. coli 4	CDS	120				hypothetical protein						E. coli 4	CDS	501	nuoE	7.1.1.-	COG1905	NADH-quinone oxidoreductase subunit E
	E. coli 4	CDS	924	hycD		COG0650	Formate hydrogenlyase subunit 4								E. coli 4	CDS	468	parM_7			Plasmid segregation protein ParM						E. coli 4	CDS	1338	nuoF	7.1.1.-	COG1894	NADH-quinone oxidoreductase subunit F
	E. coli 4	CDS	1710	hycE		COG3261	Formate hydrogenlyase subunit 5								E. coli 4	CDS	240				hypothetical protein						E. coli 4	CDS	2727	nuoG	7.1.1.-	COG1034	NADH-quinone oxidoreductase subunit G
	E. coli 4	CDS	543	ndhI_2	7.1.1.-		NAD(P)H-quinone oxidoreductase subunit I, chloroplastic								E. coli 4	CDS	645				hypothetical protein						E. coli 4	CDS	978	nuoH	7.1.1.-	COG1005	NADH-quinone oxidoreductase subunit H
	E. coli 4	CDS	768	hycG		COG3260	Formate hydrogenlyase subunit 7								E. coli 4	CDS	225				hypothetical protein						E. coli 4	CDS	543	nuoI	7.1.1.-	COG1143	NADH-quinone oxidoreductase subunit I
	E. coli 4	CDS	411				hypothetical protein								E. coli 4	CDS	504	xerC_6			Tyrosine recombinase XerC						E. coli 4	CDS	555	nuoJ	7.1.1.-	COG0839	NADH-quinone oxidoreductase subunit J
	E. coli 4	CDS	471	hycI	3.4.23.51	COG0680	Hydrogenase 3 maturation protease								E. coli 4	CDS	324				hypothetical protein						E. coli 4	CDS	303	nuoK	7.1.1.-	COG0713	NADH-quinone oxidoreductase subunit K
	E. coli 4	CDS	1425	bglH_1	3.2.1.86	COG2723	Aryl-phospho-beta-D-glucosidase BglH								E. coli 4	CDS	120	ccdB			Toxin CcdB						E. coli 4	CDS	1842	nuoL	7.1.1.-	COG1009	NADH-quinone oxidoreductase subunit L
	E. coli 4	CDS	1458	bglF_1		COG1263	PTS system beta-glucoside-specific EIIBCA component								E. coli 4	CDS	189				hypothetical protein						E. coli 4	CDS	1530	nuoM	7.1.1.-	COG1008	NADH-quinone oxidoreductase subunit M
	E. coli 4	CDS	1014	ascG		COG1609	HTH-type transcriptional regulator AscG								E. coli 4	CDS	219	ccdA			Antitoxin CcdA						E. coli 4	CDS	1458	nuoN	7.1.1.-	COG1007	NADH-quinone oxidoreductase subunit N
	E. coli 4	CDS	528	hyfA_3	1.-.-.-	COG1142	Hydrogenase-4 component A								E. coli 4	CDS	549				IS3 family transposase IS2						E. coli 4	CDS	849				hypothetical protein
	E. coli 4	CDS	2253	hypF	6.2.-.-	COG0068	Carbamoyltransferase HypF								E. coli 4	CDS	228				hypothetical protein						E. coli 4	CDS	423				hypothetical protein
	E. coli 4	CDS	1134	norW	1.18.1.-	COG1251	Nitric oxide reductase FlRd-NAD(+) reductase								E. coli 4	CDS	282				IS91 family transposase ISEc37						E. coli 4	CDS	717				hypothetical protein
	E. coli 4	CDS	1440	norV		COG0426	Anaerobic nitric oxide reductase flavorubredoxin								E. coli 4	CDS	153				hypothetical protein						E. coli 4	CDS	504	yfbM			Protein YfbM
	E. coli 4	CDS	1515	norR_2		COG3604	Anaerobic nitric oxide reductase transcription regulator NorR								E. coli 4	CDS	240				IS91 family transposase ISEc37						E. coli 4	CDS	972				hypothetical protein
	E. coli 4	CDS	966	gutQ	5.3.1.13	COG0517	Arabinose 5-phosphate isomerase GutQ								E. coli 4	CDS	234				hypothetical protein						E. coli 4	CDS	1728				hypothetical protein
	E. coli 4	CDS	774	srlR_2		COG1349	Glucitol operon repressor								E. coli 4	CDS	414				hypothetical protein						E. coli 4	CDS	1209	elaD	3.4.22.-		Protease ElaD
	E. coli 4	CDS	360				hypothetical protein								E. coli 4	CDS	357				hypothetical protein						E. coli 4	CDS	918	rbn	3.1.-.-	COG1234	Ribonuclease BN
	E. coli 4	CDS	780	srlD	1.1.1.140	COG1028	Sorbitol-6-phosphate 2-dehydrogenase								E. coli 4	CDS	228				hypothetical protein						E. coli 4	CDS	462	elaA		COG2153	Protein ElaA
	E. coli 4	CDS	372	srlB		COG3731	PTS system glucitol/sorbitol-specific EIIA component								E. coli 4	CDS	552				IS66 family transposase ISEc43						E. coli 4	CDS	306	elaB		COG4575	Protein ElaB
	E. coli 4	CDS	960	srlE	2.7.1.198	COG3732	PTS system glucitol/sorbitol-specific EIIB component								E. coli 4	CDS	216				hypothetical protein						E. coli 4	CDS	1296	menF	5.4.4.2	COG1169	Isochorismate synthase MenF
	E. coli 4	CDS	564	srlA		COG3730	PTS system glucitol/sorbitol-specific EIIC component								E. coli 4	CDS	288				hypothetical protein						E. coli 4	CDS	1671	menD	2.2.1.9	COG1165	2-succinyl-5-enolpyruvyl-6-hydroxy-3-cyclohexene-1-carboxylate synthase
	E. coli 4	CDS	1191	mltB	4.2.2.-	COG2951	Membrane-bound lytic murein transglycosylase B								E. coli 4	CDS	246				hypothetical protein						E. coli 4	CDS	759	menH	4.2.99.20	COG0596	2-succinyl-6-hydroxy-2,4-cyclohexadiene-1-carboxylate synthase
	E. coli 4	CDS	498	pncC_2	3.5.1.42	COG1546	Nicotinamide-nucleotide amidohydrolase PncC								E. coli 4	CDS	234	col	3.1.-.-		Colicin-E2						E. coli 4	CDS	858	menB	4.1.3.36	COG0447	1,4-dihydroxy-2-naphthoyl-CoA synthase
	E. coli 4	CDS	1062	recA		COG0468	Protein RecA								E. coli 4	CDS	270	imm			Colicin-E2 immunity protein						E. coli 4	CDS	963	menC	4.2.1.113	COG1441	o-succinylbenzoate synthase
	E. coli 4	CDS	501	recX		COG2137	Regulatory protein RecX								E. coli 4	CDS	447				IS3 family transposase IS629						E. coli 4	CDS	1356	menE	6.2.1.26	COG0318	2-succinylbenzoate--CoA ligase
	E. coli 4	CDS	2631	alaS	6.1.1.7	COG0013	Alanine--tRNA ligase								E. coli 4	CDS	357				hypothetical protein						E. coli 4	CDS	267	pmrD			Signal transduction protein PmrD
	E. coli 4	CDS	186	csrA		COG1551	Carbon storage regulator								E. coli 4	CDS	168				hypothetical protein						E. coli 4	CDS	387	arnF		COG0697	putative 4-amino-4-deoxy-L-arabinose-phosphoundecaprenol flippase subunit ArnF
	E. coli 4	tRNA	93				tRNA-Ser(gct)								E. coli 4	CDS	600				hypothetical protein						E. coli 4	CDS	336	arnE		COG0697	putative 4-amino-4-deoxy-L-arabinose-phosphoundecaprenol flippase subunit ArnE
	E. coli 4	tRNA	77				tRNA-Arg(acg)								E. coli 4	CDS	1389	btuD_2	7.6.2.8		Vitamin B12 import ATP-binding protein BtuD						E. coli 4	CDS	1653	arnT	2.4.2.43	COG1807	Undecaprenyl phosphate-alpha-4-amino-4-deoxy-L-arabinose arabinosyl transferase
	E. coli 4	tRNA	72				tRNA-Arg(tcg)								E. coli 4	CDS	1038	hmuU		COG0609	Hemin transport system permease protein HmuU						E. coli 4	CDS	891	arnD	3.5.1.-	COG0726	putative 4-deoxy-4-formamido-L-arabinose-phosphoundecaprenol deformylase ArnD
	E. coli 4	tRNA	77				tRNA-Arg(acg)								E. coli 4	CDS	96				hypothetical protein						E. coli 4	CDS	1983	arnA		COG0223	Bifunctional polymyxin resistance protein ArnA
	E. coli 4	tRNA	77				tRNA-Arg(acg)								E. coli 4	CDS	231				hypothetical protein						E. coli 4	CDS	969	arnC_3	2.4.2.53	COG0463	Undecaprenyl-phosphate 4-deoxy-4-formamido-L-arabinose transferase
	E. coli 4	tRNA	77				tRNA-Arg(acg)								E. coli 4	CDS	564				hypothetical protein						E. coli 4	CDS	1158	arnB	2.6.1.87	COG0399	UDP-4-amino-4-deoxy-L-arabinose--oxoglutarate aminotransferase
[truncated: 40,878 more rows]

## Sheet: Plasmids
	Illumina						MinION						Hybrid
	Bandage	Isolates	Plasmid	Accession number			Bandage	Isolates	Plasmid	Accession number			Bandage	Isolates	Plasmid	Accession number
	Ch	E. coli 4	IncHI2	BX664015			Ch	E. coli 4	IncHI2	BX664015			PL	E. coli 4	IncHI2	BX664015
	Ch	E. coli 4	IncHI2A	BX664015			Ch	E. coli 4	IncHI2A	BX664015			PL	E. coli 4	IncHI2A	BX664015
	Ch	E. coli 4	IncI1-I(Gamma)	AP005147			Ch	E. coli 4	IncI1-I(Gamma)	AP005147			PL	E. coli 4	p0111	AP010962
	Ch	E. coli 4	p0111	AP010962			PL	E. coli 4	p0111	AP010962			PL	K. Pneumoniae 5	IncFIA(HI1)	AF250878
	Ch	K. Pneumoniae 5	IncFIA(HI1)	AF250878			Ch	K. Pneumoniae 5	IncFIA(HI1)	AF250878			PL	K. Pneumoniae 5	IncFIB(K)	JN233704
	Ch	K. Pneumoniae 5	IncFIB(K)	JN233704			Ch	K. Pneumoniae 5	IncFIB(K)	JN233704			PL	K. Pneumoniae 5	IncFII	AY458016
	Ch	K. Pneumoniae 5	IncFII	AY458016			PL	K. Pneumoniae 5	IncFII	AY458016			PL	K. Pneumoniae 5	IncFII(pKP91)	CP000966
	Ch	K. Pneumoniae 5	IncFII(pKP91)	CP000966			Ch	K. Pneumoniae 5	IncFII(pKP91)	CP000966			PL	Mix	IncFIA(HI1)	AF250878
	Ch	Mix	IncFIA(HI1)	AF250878			Ch	Mix	IncFIA(HI1)	AF250878			PL	Mix	IncFIB(K)	JN233704
	Ch	Mix	IncFIB(K)	JN233704			Ch	Mix	IncFIB(K)	JN233704			PL	Mix	IncFII	AY458016
	Ch	Mix	IncFII	AY458016			Ch	Mix	IncFII	AY458016			PL	Mix	IncFII(pKP91)	CP000966
	Ch	Mix	IncFII(pKP91)	CP000966			Ch	Mix	IncFII(pKP91)	CP000966			PL	Mix	IncHI2	BX664015
	Ch	Mix	IncHI2	BX664015			Ch	Mix	IncHI2	BX664015			PL	Mix	IncHI2A	BX664015
	Ch	Mix	IncHI2A	BX664015			Ch	Mix	IncHI2A	BX664015			PL	Mix	p0111	AP010962
	Ch	Mix	IncI1-I(Gamma)	AP005147			Ch	Mix	IncI1-I(Gamma)	AP005147
	Ch	Mix	p0111	AP010962			PL	Mix	p0111	AP010962

## Sheet: AMR genes
ResFinder results - IllumASM-Unicycler						ResFinder results - MinIONASM-Flye						ResFinder results - HybASM-Unicycler
Isolate	Resistance gene	Identity	Coverage	Contig		Isolate	Resistance gene	Identity	Coverage	Contig		Isolate	Resistance gene	Identity	Coverage	Contig
E.coli 4	tet(A)	100	100	116 length=3692 depth=2.47x		E.coli 4	dfrA1	99.79	100	contig_23		E.coli 4	blaCTX-M-2	100	100	5 length=231378 depth=1.70x circular=true
E.coli 4	sul1	100	100	76 length=11871 depth=3.10x		E.coli 4	aadA1	99.75	100	contig_23		E.coli 4	blaTEM-1B	100	100	5 length=231378 depth=1.70x circular=true
E.coli 4	blaCTX-M-2	100	100	76 length=11871 depth=3.10x		E.coli 4	aac(3)-VIa	99.56	99.8893	contig_2		E.coli 4	tet(A)	100	100	5 length=231378 depth=1.70x circular=true
E.coli 4	blaTEM-1B	100	100	107 length=4955 depth=1.79x		E.coli 4	sul1	99.64	99.881	contig_23		E.coli 4	dfrA1	99.79	100	5 length=231378 depth=1.70x circular=true
E.coli 4	aadA1	100	100	189 length=919 depth=2.88x		E.coli 4	mdf(A)	98.13	99.7567	contig_5		E.coli 4	aadA1	100	100	13 length=78973 depth=1.29x
E.coli 4	aac(3)-VIa	100	100	96 length=6570 depth=0.72x		E.coli 4	tet(A)	99.42	99.8333	contig_1		E.coli 4	aac(3)-VIa	100	100	13 length=78973 depth=1.29x
E.coli 4	dfrA1	99.79	100	228 length=689 depth=1.70x		E.coli 4	blaTEM-1B	99.77	99.7677	contig_3		E.coli 4	mdf(A)	98.86	100	7 length=143282 depth=0.95x
E.coli 4	mdf(A)	98.86	100	12 length=126392 depth=0.99x		E.coli 4	blaCTX-M-35	99.43	99.8858	contig_23		E.coli 4	sul1	100	100	5 length=231378 depth=1.70x circular=true
K. Pneumoniae 5	aac(3)-IIa	99.77	100	44 length=2600 depth=3.06x		K. Pneumoniae 5	aac(3)-IIa	99.3	99.7677	contig_76		K. Pneumoniae 5	cmlA1	100	100	8 length=84474 depth=2.51x circular=true
K. Pneumoniae 5	aac(6')-Ib3	100	100	36 length=7515 depth=2.75x		K. Pneumoniae 5	aac(6')-Ib3	99.64	99.8198	contig_76		K. Pneumoniae 5	blaOKP-B-15	100	99.8839	1 length=2952457 depth=1.00x
K. Pneumoniae 5	cmlA1	100	100	36 length=7515 depth=2.75x		K. Pneumoniae 5	aac(6')-Ib-cr	99.23	99.8073	contig_76		K. Pneumoniae 5	blaTEM-1B	100	100	8 length=84474 depth=2.51x circular=true
K. Pneumoniae 5	aac(6')-Ib-cr	99.61	100	36 length=7515 depth=2.75x		K. Pneumoniae 5	blaCTX-M-14	99.66	99.7717	contig_76		K. Pneumoniae 5	blaOKP-B-2	99.88	100	1 length=2952457 depth=1.00x
K. Pneumoniae 5	oqxB	95.43	100	15 length=140343 depth=1.04x		K. Pneumoniae 5	blaTEM-1B	99.07	99.5354	contig_76		K. Pneumoniae 5	blaCTX-M-14	100	100	8 length=84474 depth=2.51x circular=true
K. Pneumoniae 5	blaTEM-1B	100	100	40 length=4090 depth=2.28x		K. Pneumoniae 5	cmlA1	99.68	99.8413	contig_76		K. Pneumoniae 5	aac(3)-IIa	99.77	100	8 length=84474 depth=2.51x circular=true
K. Pneumoniae 5	blaOKP-B-15	100	99.8839	6 length=311143 depth=0.87x								K. Pneumoniae 5	aac(6')-Ib3	100	100	8 length=84474 depth=2.51x circular=true
K. Pneumoniae 5	blaOKP-B-2	99.88	100	6 length=311143 depth=0.87x								K. Pneumoniae 5	oqxB	95.43	100	2 length=1260190 depth=1.20x
K. Pneumoniae 5	blaCTX-M-14	100	100	36 length=7515 depth=2.75x								K. Pneumoniae 5	aac(6')-Ib-cr	99.61	100	8 length=84474 depth=2.51x circular=true
Mix-E coli database	tet(A)	100	100	166 length=3692 depth=4.47x		Mix-E coli database	dfrA1	99.37	99.789	contig_2		Mix-E coli database	mdf(A)	98.86	100	11 length=143284 depth=1.67x
Mix-E coli database	mdf(A)	98.86	100	28 length=126392 depth=1.79x		Mix-E coli database	oqxB	95.15	99.8414	contig_22		Mix-E coli database	cmlA1	100	100	20 length=84473 depth=2.32x circular=true
Mix-E coli database	dfrA1	99.79	100	339 length=597 depth=3.07x		Mix-E coli database	aac(6')-Ib-cr	99.42	100	contig_7		Mix-E coli database	dfrA1	99.79	100	7 length=231378 depth=2.98x circular=true
Mix-E coli database	aac(3)-VIa	100	100	142 length=6570 depth=1.30x		Mix-E coli database	tet(A)	99.58	99.8333	contig_2		Mix-E coli database	tet(A)	100	100	7 length=231378 depth=2.98x circular=true
Mix-E coli database	aadA1	100	100	267 length=917 depth=5.21x		Mix-E coli database	cmlA1	99.76	99.8413	contig_7		Mix-E coli database	aac(6')-Ib3	100	100	20 length=84473 depth=2.32x circular=true
Mix-E coli database	aac(6')-Ib3	100	100	193 length=2288 depth=3.05x		Mix-E coli database	blaTEM-1B	99.65	99.6516	contig_2		Mix-E coli database	aac(3)-IIa	99.77	100	20 length=84473 depth=2.32x circular=true
Mix-E coli database	aac(3)-IIa	99.77	100	181 length=2600 depth=3.08x		Mix-E coli database	blaOKP-B-2	99.88	100	contig_17		Mix-E coli database	aadA1	100	100	25 length=35153 depth=1.98x
Mix-E coli database	cmlA1	100	100	193 length=2288 depth=3.05x		Mix-E coli database	blaOKP-B-15	100	99.8839	contig_17		Mix-E coli database	aac(3)-VIa	100	100	25 length=35153 depth=1.98x
Mix-E coli database	oqxB	95.43	100	24 length=140343 depth=1.04x		Mix-E coli database	blaCTX-M-14	99.77	99.7717	contig_7		Mix-E coli database	oqxB	95.43	100	1 length=5202502 depth=1.00x circular=true
Mix-E coli database	aac(6')-Ib-cr	99.61	100	193 length=2288 depth=3.05x		Mix-E coli database	blaCTX-M-35	99.32	100	contig_2		Mix-E coli database	aac(6')-Ib-cr	99.61	100	20 length=84473 depth=2.32x circular=true
Mix-E coli database	blaTEM-1B	100	100	218 length=1528 depth=5.58x		Mix-E coli database	mdf(A)	98.54	99.9189	contig_80		Mix-E coli database	blaTEM-1B	100	100	7 length=231378 depth=2.98x circular=true
Mix-E coli database	blaCTX-M-14	100	100	154 length=4803 depth=2.65x		Mix-E coli database	aac(3)-VIa	99.45	99.7785	contig_5		Mix-E coli database	blaCTX-M-2	100	100	7 length=231378 depth=2.98x circular=true
Mix-E coli database	blaOKP-B-2	99.88	100	6 length=311143 depth=0.88x		Mix-E coli database	aac(6')-Ib3	99.82	100	contig_7		Mix-E coli database	blaOKP-B-2	99.88	100	1 length=5202502 depth=1.00x circular=true
Mix-E coli database	blaCTX-M-2	100	100	158 length=4341 depth=6.10x		Mix-E coli database	aadA1	99.87	100	contig_5		Mix-E coli database	blaCTX-M-14	100	100	20 length=84473 depth=2.32x circular=true
Mix-E coli database	blaOKP-B-15	100	99.8839	6 length=311143 depth=0.88x		Mix-E coli database	aac(3)-IIa	99.54	99.8839	contig_112		Mix-E coli database	blaOKP-B-15	100	99.8839	1 length=5202502 depth=1.00x circular=true
						Mix-E coli database	sul1	99.29	99.7619	contig_9		Mix-E coli database	sul1	100	100	7 length=231378 depth=2.98x circular=true
Mix-K pneumoniae database	mdf(A)	98.86	100	28 length=126392 depth=1.79x		Mix-K pneumoniae database	aac(3)-IIa	99.54	99.8839	contig_112		Mix-K pneumoniae database	dfrA1	99.79	100	7 length=231378 depth=2.98x circular=true
Mix-K pneumoniae database	aadA1	100	100	267 length=917 depth=5.21x		Mix-K pneumoniae database	aac(3)-VIa	99.45	99.7785	contig_5		Mix-K pneumoniae database	sul1	100	100	7 length=231378 depth=2.98x circular=true
Mix-K pneumoniae database	aac(3)-IIa	99.77	100	181 length=2600 depth=3.08x		Mix-K pneumoniae database	aac(6')-Ib3	99.82	100	contig_7		Mix-K pneumoniae database	tet(A)	100	100	7 length=231378 depth=2.98x circular=true
Mix-K pneumoniae database	aac(6')-Ib3	100	100	193 length=2288 depth=3.05x		Mix-K pneumoniae database	aac(6')-Ib-cr	99.42	100	contig_7		Mix-K pneumoniae database	mdf(A)	98.86	100	11 length=143284 depth=1.67x
Mix-K pneumoniae database	aac(3)-VIa	100	100	142 length=6570 depth=1.30x		Mix-K pneumoniae database	aadA1	99.87	100	contig_5		Mix-K pneumoniae database	aac(3)-IIa	99.77	100	20 length=84473 depth=2.32x circular=true
Mix-K pneumoniae database	oqxB	95.43	100	24 length=140343 depth=1.04x		Mix-K pneumoniae database	blaCTX-M-14	99.77	99.7717	contig_7		Mix-K pneumoniae database	aac(3)-VIa	100	100	25 length=35153 depth=1.98x
Mix-K pneumoniae database	aac(6')-Ib-cr	99.61	100	193 length=2288 depth=3.05x		Mix-K pneumoniae database	blaCTX-M-35	99.32	100	contig_2		Mix-K pneumoniae database	aac(6')-Ib3	100	100	20 length=84473 depth=2.32x circular=true
Mix-K pneumoniae database	tet(A)	100	100	166 length=3692 depth=4.47x		Mix-K pneumoniae database	blaOKP-B-15	100	99.8839	contig_17		Mix-K pneumoniae database	aadA1	100	100	7 length=231378 depth=2.98x circular=true
Mix-K pneumoniae database	dfrA1	99.79	100	339 length=597 depth=3.07x		Mix-K pneumoniae database	blaOKP-B-2	99.88	100	contig_17		Mix-K pneumoniae database	oqxB	95.43	100	1 length=5202502 depth=1.00x circular=true
Mix-K pneumoniae database	cmlA1	100	100	193 length=2288 depth=3.05x		Mix-K pneumoniae database	blaTEM-1B	99.65	99.6516	contig_2		Mix-K pneumoniae database	aac(6')-Ib-cr	99.61	100	20 length=84473 depth=2.32x circular=true
Mix-K pneumoniae database	blaCTX-M-2	100	100	158 length=4341 depth=6.10x		Mix-K pneumoniae database	cmlA1	99.76	99.8413	contig_7		Mix-K pneumoniae database	blaTEM-1B	100	100	7 length=231378 depth=2.98x circular=true
Mix-K pneumoniae database	blaCTX-M-14	100	100	154 length=4803 depth=2.65x		Mix-K pneumoniae database	dfrA1	99.37	99.789	contig_2		Mix-K pneumoniae database	blaOKP-B-15	100	99.8839	1 length=5202502 depth=1.00x circular=true
Mix-K pneumoniae database	blaOKP-B-2	99.88	100	6 length=311143 depth=0.88x		Mix-K pneumoniae database	mdf(A)	98.54	99.9189	contig_80		Mix-K pneumoniae database	blaCTX-M-14	100	100	20 length=84473 depth=2.32x circular=true
Mix-K pneumoniae database	blaTEM-1B	100	100	218 length=1528 depth=5.58x		Mix-K pneumoniae database	oqxB	95.15	99.8414	contig_22		Mix-K pneumoniae database	blaCTX-M-2	100	100	7 length=231378 depth=2.98x circular=true
Mix-K pneumoniae database	blaOKP-B-15	100	99.8839	6 length=311143 depth=0.88x		Mix-K pneumoniae database	sul1	99.4	99.7619	contig_5		Mix-K pneumoniae database	blaOKP-B-2	99.88	100	1 length=5202502 depth=1.00x circular=true
						Mix-K pneumoniae database	tet(A)	99.58	99.8333	contig_2		Mix-K pneumoniae database	cmlA1	100	100	20 length=84473 depth=2.32x circular=true
PointFinder results - IllumASM-Unicycler						PointFinder results - MinIONASM-Flye						PointFinder results - HybASM-Unicycler
Isolate	Mutated gene					Isolate	Mutated gene					Isolate	Mutated gene
E.coli 4	gyrA					E.coli 4	16S_rrsC					E.coli 4	gyrA
K. Pneumoniae 5	No hit found					E.coli 4	parC					K. Pneumoniae 5	No hit found
						K. Pneumoniae 5	No hit found
Mix-E coli database	gyrA											Mix-E coli database	gyrA
Mix-K pneumoniae database	gyrA					Mix-E coli database	parC					Mix-K pneumoniae database	gyrA
						Mix-K pneumoniae database	parC

## Sheet: VFs
Illumina						MinION						Hybrid
E coli 4		gspE				E coli 4		entF				E coli 4		espL4
E coli 4		gspF				E coli 4		fepA				E coli 4		gspE
E coli 4		gspK				E coli 4		yagW/ecpD				E coli 4		gspF
E coli 4		gspL				E coli 4		entC				E coli 4		gspK
E coli 4		gspJ				E coli 4		fes				E coli 4		gspL
E coli 4		gspH				E coli 4		ompA				E coli 4		gspJ
E coli 4		gspM				E coli 4		fepD				E coli 4		gspH
E coli 4		ompA				E coli 4		fepB				E coli 4		gspM
E coli 4		entF				E coli 4		entB				E coli 4		fimD
E coli 4		fepA				E coli 4		fepC				E coli 4		clpV/tssH
E coli 4		entE				E coli 4		yagV/ecpE				E coli 4		iutA
E coli 4		entC				E coli 4		entD				E coli 4		vgrG/tssI
E coli 4		fes				E coli 4		yagZ/ecpA				E coli 4		tssF
E coli 4		entS				E coli 4		ykgK/ecpR				E coli 4		iucC
E coli 4		fepD				E coli 4		clpV/tssH				E coli 4		tssA
E coli 4		fepB				E coli 4		fha				E coli 4		fha
E coli 4		entB				E coli 4		iucD				E coli 4		espX5
E coli 4		fepC				E coli 4		tssG				E coli 4		iucD
E coli 4		entD				E coli 4		tssC				E coli 4		tssG
E coli 4		fimD				E coli 4		fimH				E coli 4		tssC
E coli 4		fimH				E coli 4		fimC				E coli 4		fimH
E coli 4		fimC				E coli 4		tssM				E coli 4		iucB
E coli 4		fimE				E coli 4		fimE				E coli 4		tssL
E coli 4		fimB				E coli 4		fimB				E coli 4		fimC
E coli 4		fimI				E coli 4		fimI				E coli 4		tssM
E coli 4		fimF				E coli 4		hcp2/tssD2				E coli 4		fimE
E coli 4		fimG				E coli 4		fimF				E coli 4		fimB
E coli 4		yagX/ecpC				E coli 4		hcp1/tssD1				E coli 4		fimI
E coli 4		yagW/ecpD				E coli 4		tssB				E coli 4		tssJ
E coli 4		yagV/ecpE				E coli 4		espL1				E coli 4		hcp2/tssD2
E coli 4		yagY/ecpB				E coli 4		gspF				E coli 4		fimF
E coli 4		yagZ/ecpA				E coli 4		gspK				E coli 4		hcp1/tssD1
E coli 4		ykgK/ecpR				E coli 4		gspL				E coli 4		tssB
E coli 4		espL4				K pneumoniae 5		manB				E coli 4		fimG
E coli 4		clpV/tssH				K pneumoniae 5		mrkA				E coli 4		entF
E coli 4		vgrG/tssI				Mix		entF				E coli 4		yagX/ecpC
E coli 4		tssF				Mix		fes				E coli 4		fepA
E coli 4		tssA				Mix		fepB				E coli 4		yagW/ecpD
E coli 4		fha				Mix		entB				E coli 4		entE
E coli 4		tssG				Mix		fepC				E coli 4		entC
E coli 4		tssC				Mix		gspF				E coli 4		fes
E coli 4		tssL				Mix		gspK				E coli 4		entS
E coli 4		tssM				Mix		gspJ				E coli 4		fepD
E coli 4		tssJ				Mix		gspM				E coli 4		fepB
E coli 4		hcp2/tssD2				Mix		manB				E coli 4		entB
E coli 4		hcp1/tssD1				Mix		gnd				E coli 4		fepC
E coli 4		tssB				Mix		ugd				E coli 4		yagV/ecpE
E coli 4		espX5				Mix		rcsB				E coli 4		entD
E coli 4		espL1				Mix		allB				E coli 4		yagY/ecpB
E coli 4		iutA				Mix		allC				E coli 4		yagZ/ecpA
E coli 4		iucC				Mix		acrA				E coli 4		ykgK/ecpR
E coli 4		iucD				Mix		allD				E coli 4		ompA
E coli 4		iucB				Mix		fepG				K pneumoniae 5		entF
K pneumoniae 5		manC				Mix		fepD				K pneumoniae 5		entE
K pneumoniae 5		manB				Mix		allS				K pneumoniae 5		manC
K pneumoniae 5		gnd				Mix		allR				K pneumoniae 5		manB
K pneumoniae 5		ugd				Mix		entA				K pneumoniae 5		allB
K pneumoniae 5		rcsB				Mix		allA				K pneumoniae 5		gnd
K pneumoniae 5		entF				Mix		mrkB				K pneumoniae 5		allC
K pneumoniae 5		fepA				Mix		mrkA				K pneumoniae 5		acrA
K pneumoniae 5		entE				Mix		ompA				K pneumoniae 5		ybdA
K pneumoniae 5		ybdA				Mix		yagV/ecpE				K pneumoniae 5		ugd
K pneumoniae 5		fepG				Mix		yagY/ecpB				K pneumoniae 5		allD
K pneumoniae 5		fepD				Mix		yagZ/ecpA				K pneumoniae 5		fepG
K pneumoniae 5		fepC				Mix		ykgK/ecpR				K pneumoniae 5		fepD
K pneumoniae 5		entB				Mix		iucD				K pneumoniae 5		allS
K pneumoniae 5		entA				Mix		fimH				K pneumoniae 5		allR
K pneumoniae 5		mrkC				Mix		fimC				K pneumoniae 5		fepC
K pneumoniae 5		mrkB				Mix		fimE				K pneumoniae 5		entB
K pneumoniae 5		mrkA				Mix		fimB				K pneumoniae 5		entA
K pneumoniae 5		acrA				Mix		espX5				K pneumoniae 5		rcsB
K pneumoniae 5		allB				Mix		tssA				K pneumoniae 5		allA
K pneumoniae 5		allC				Mix		fha				K pneumoniae 5		mrkC
K pneumoniae 5		allD				Mix		tssC				K pneumoniae 5		mrkB
K pneumoniae 5		allS				Mix		tssM				K pneumoniae 5		mrkA
K pneumoniae 5		allR				Mix		hcp2/tssD2				Mix		entF
K pneumoniae 5		allA				Mix		tssJ				Mix		mrkC
Mix		manC				Mix		hcp1/tssD1				Mix		entE
Mix		manB				Mix		tssB				Mix		manC
Mix		gnd										Mix		manB
Mix		ugd										Mix		allB
Mix		rcsB										Mix		gnd
Mix		mrkC										Mix		allC
Mix		mrkB										Mix		acrA
Mix		mrkA										Mix		ybdA
Mix		entF										Mix		ugd
Mix		fepA										Mix		allD
Mix		entE										Mix		fepG
Mix		ybdA										Mix		fepD
Mix		fepG										Mix		allS
Mix		fepD										Mix		allR
Mix		fepC										Mix		fepC
Mix		entB										Mix		entB
Mix		entA										Mix		mrkB
Mix		gspE										Mix		entA
Mix		gspF										Mix		rcsB
Mix		gspK										Mix		mrkA
Mix		gspL										Mix		allA
Mix		gspJ										Mix		astA
Mix		gspH										Mix		east1
Mix		gspM										Mix		gspE
Mix		ompA										Mix		gspF
Mix		acrA										Mix		gspK
Mix		entC										Mix		gspL
Mix		fes										Mix		gspJ
Mix		entS										Mix		gspH
Mix		fepB										Mix		gspM
Mix		entD										Mix		gspI
Mix		fimD										Mix		fimD
Mix		fimH										Mix		clpV/tssH
Mix		fimC										Mix		vgrG/tssI
Mix		fimE										Mix		tssF
Mix		fimB										Mix		tssA
Mix		fimI										Mix		fha
Mix		fimF										Mix		tssG
Mix		fimG										Mix		tssC
Mix		allB										Mix		fimH
Mix		allC										Mix		tssL
Mix		allD										Mix		fimC
Mix		allS										Mix		tssM
Mix		allR										Mix		fimE
Mix		allA										Mix		fimB
Mix		yagX/ecpC										Mix		fimI
Mix		yagW/ecpD										Mix		tssJ
Mix		yagV/ecpE										Mix		hcp2/tssD2
Mix		yagY/ecpB										Mix		fimF
Mix		yagZ/ecpA										Mix		hcp1/tssD1
Mix		ykgK/ecpR										Mix		tssB
Mix		clpV/tssH										Mix		fimG
Mix		vgrG/tssI										Mix		yagX/ecpC
Mix		tssF										Mix		fepA
Mix		tssA										Mix		yagW/ecpD
Mix		fha										Mix		entC
Mix		tssG										Mix		fes
Mix		tssC										Mix		entS
Mix		tssL										Mix		fepB
Mix		tssM										Mix		yagV/ecpE
Mix		tssJ										Mix		entD
Mix		hcp2/tssD2										Mix		yagY/ecpB
Mix		hcp1/tssD1										Mix		yagZ/ecpA
Mix		tssB										Mix		ykgK/ecpR
Mix		espX5										Mix		ompA
Mix		espL4										Mix		espX5
Mix		espL1										Mix		iutA
Mix		iutA										Mix		iucC
Mix		iucC										Mix		iucD
Mix		iucD										Mix		iucB
Mix		iucB										Mix		espL4
