# Supplementary material for: Hybrid Assembly Provides Improved Resolution of Plasmids, Antimicrobial Resistance Genes, and Virulence Factors in Escherichia coli and Klebsiella pneumoniae Clinical Isolates
Source: Microorganisms. 2021 Dec 10;9(12):2560. doi: 10.3390/microorganisms9122560 (PMC8704702; doi:10.3390/microorganisms9122560)
Supplement: Supplementary file 1 [file microorganisms-09-02560-s001.zip › Supplementary Table S1_Isolates ID, ENA accession number, source and culture method.xlsx]

## Sheet: Sheet1
Supplementary Table S1. An overview of submitted samples and their uniq ID in The European Nucleotide Archive (ENA), source, and culture method. The mixed culture was obtained from the co-culturing of E. coli 4 and K. pneumoniae 5 isolates.
run_accession	study_accession	sample_accession	Sequencing platform	Sample name in MS	Source	Provider	Culture method	Further information regarding isolation and culture
ERR5950937	PRJEB45084	SAMEA8795873	MinION	Escherichia coli 1	Blood	Oslo University Hospital	Sensititre AutoInoculator	https://doi.org/10.1016/j.csbj.2021.03.027
ERR5950938	PRJEB45084	SAMEA8795874	MinION	Escherichia coli 2	Blood	Oslo University Hospital	Sensititre AutoInoculator	https://doi.org/10.1016/j.csbj.2021.03.027
ERR5950939	PRJEB45084	SAMEA8795875	MinION	Escherichia coli 3	Blood	Oslo University Hospital	Sensititre AutoInoculator	https://doi.org/10.1016/j.csbj.2021.03.027
ERR5950940	PRJEB45084	SAMEA8795876	MinION	Escherichia coli 4	Blood	Norwegian National Advisory Unit on Detection of Antimicrobial Resistance, Tromsø.	BD BACTEC™ FX blood culture	https://doi.org/10.1038/s41598-020-64616-x
ERR5951432	PRJEB45084	SAMEA8796368	MinION	Klebsiella pneumoniae 1	Blood	Oslo University Hospital	Sensititre AutoInoculator	https://doi.org/10.1016/j.csbj.2021.03.027
ERR5951433	PRJEB45084	SAMEA8796369	MinION	Klebsiella pneumoniae 2	Blood	Oslo University Hospital	Sensititre AutoInoculator	https://doi.org/10.1016/j.csbj.2021.03.027
ERR5951434	PRJEB45084	SAMEA8796370	MinION	Klebsiella pneumoniae 3	Blood	Oslo University Hospital	Sensititre AutoInoculator	https://doi.org/10.1016/j.csbj.2021.03.027
ERR5951435	PRJEB45084	SAMEA8796371	MinION	Klebsiella pneumoniae 4	Blood	Norwegian National Advisory Unit on Detection of Antimicrobial Resistance, Tromsø.	BD BACTEC™ FX blood culture	https://doi.org/10.1038/s41598-020-64616-x
ERR5951436	PRJEB45084	SAMEA8796372	MinION	Klebsiella pneumoniae 5	Blood	Norwegian National Advisory Unit on Detection of Antimicrobial Resistance, Tromsø.	BD BACTEC™ FX blood culture	https://doi.org/10.1038/s41598-020-64616-x
ERR5951438	PRJEB45084	SAMEA8796384	Illumina	Escherichia coli 1	Blood	Oslo University Hospital	Sensititre AutoInoculator	https://doi.org/10.1016/j.csbj.2021.03.027
ERR5951439	PRJEB45084	SAMEA8796385	Illumina	Escherichia coli 2	Blood	Oslo University Hospital	Sensititre AutoInoculator	https://doi.org/10.1016/j.csbj.2021.03.027
ERR5951440	PRJEB45084	SAMEA8796386	Illumina	Escherichia coli 3	Blood	Oslo University Hospital	Sensititre AutoInoculator	https://doi.org/10.1016/j.csbj.2021.03.027
ERR5951441	PRJEB45084	SAMEA8796387	Illumina	Escherichia coli 4	Blood	Norwegian National Advisory Unit on Detection of Antimicrobial Resistance, Tromsø.	BD BACTEC™ FX blood culture	https://doi.org/10.1038/s41598-020-64616-x
ERR5951442	PRJEB45084	SAMEA8796403	Illumina	Klebsiella pneumoniae 1	Blood	Oslo University Hospital	Sensititre AutoInoculator	https://doi.org/10.1016/j.csbj.2021.03.027
ERR5951443	PRJEB45084	SAMEA8796404	Illumina	Klebsiella pneumoniae 2	Blood	Oslo University Hospital	Sensititre AutoInoculator	https://doi.org/10.1016/j.csbj.2021.03.027
ERR5951444	PRJEB45084	SAMEA8796405	Illumina	Klebsiella pneumoniae 3	Blood	Oslo University Hospital	Sensititre AutoInoculator	https://doi.org/10.1016/j.csbj.2021.03.027
ERR5951445	PRJEB45084	SAMEA8796406	Illumina	Klebsiella pneumoniae 4	Blood	Norwegian National Advisory Unit on Detection of Antimicrobial Resistance, Tromsø.	BD BACTEC™ FX blood culture	https://doi.org/10.1038/s41598-020-64616-x
ERR5951446	PRJEB45084	SAMEA8796407	Illumina	Klebsiella pneumoniae 5	Blood	Norwegian National Advisory Unit on Detection of Antimicrobial Resistance, Tromsø.	BD BACTEC™ FX blood culture	https://doi.org/10.1038/s41598-020-64616-x
ERR5951450	PRJEB45084	SAMEA8796408	MinION	Klebsiella pneumoniae - MIX
ERR6805007	PRJEB45084	SAMEA9965799	Illumina	Klebsiella pneumoniae - MIX
ERR6805622	PRJEB45084	SAMEA9965810	Illumina	Escherichia coli_ECTC13441-Illumina
