# Supplementary material for: Hybrid Assembly Provides Improved Resolution of Plasmids, Antimicrobial Resistance Genes, and Virulence Factors in Escherichia coli and Klebsiella pneumoniae Clinical Isolates
Source: Microorganisms. 2021 Dec 10;9(12):2560. doi: 10.3390/microorganisms9122560 (PMC8704702; doi:10.3390/microorganisms9122560)
Supplement: Supplementary file 1 [file microorganisms-09-02560-s001.zip › Supplementary Table S2_Reference geneome information.xlsx]

## Sheet: Assembly
Supplementary Table S2. Basic read and assembley statistic (1st sheet), genome annotation using Prokka (2nd sheet), identification of plasmids (3rd sheet), resistance gene prediciton (4th and 5th sheet) and prediction of virulance factors (6th sheet) for reference E. coli NCTC 13441 isolate. The short, long and hybrid reads were assembled using Flye, SPAdes in Unicycler and Unicycler assemblers, …
							Number and percentage of reads above quality cutoffs
	Mean read length	Mean read quality	Number of reads	Read lenght N50	Total pb	Coverage (x)	>Q5	>Q7	>Q10	>Q12	>Q15
MinION reads	4851	9.8	5668	7643	27496367	5.15328	5667 (100.0%)	5657 (99.8%)	2752 (48.6%)	20 (0.4%)	0 (0.0%)
	Number of reads	Total pb	Coverage (x)
Illumina simulated reads	1 000 000	301000000	56.4125
	Genome fraction (%)	Number of contig	Dead ends	N50 (bp)	Total length (bp)		BUSCO completed	BUSCO fragmented	BUSCO missing
MinION (Flye)	87.7	61	110	116 369	4 740 430		3.2	10.5	86.3
Illumina (SPAdes)	96.7	70	3	395 921	5 164 210		100	0	0
Hybrid (Unicycler)	97.8	36	1	1 812 190	5 231 493		100	0	0
		MinION (Flye)				Illumina (SPAdes)							Hybrid (Unicycler)

## Sheet: Prokka
Illumina (SPAdes)														MinION (Flye)													Hybrid (Unicycler)
locus_tag	ftype	length_bp	gene	EC_number	COG	product								locus_tag	ftype	length_bp	gene	EC_number	COG	product							locus_tag	ftype	length_bp	gene	EC_number	COG	product
MNECEPGO_00001	CDS	600	hin_1		COG1961	DNA-invertase hin								HBNBFBFN_00008	CDS	711				IS6 family transposase IS6100							HHFKCKIH_00001	CDS	600	hin_1		COG1961	DNA-invertase hin
MNECEPGO_00006	CDS	1185	gpFI			Putative prophage major tail sheath protein								HBNBFBFN_00009	CDS	306			COG1695	Transcriptional regulator							HHFKCKIH_00006	CDS	1185	gpFI			Putative prophage major tail sheath protein
MNECEPGO_00012	CDS	1293	serS	6.1.1.11	COG0172	Serine--tRNA ligase								HBNBFBFN_00015	CDS	786	ant1	2.7.7.47		Streptomycin 3''-adenylyltransferase							HHFKCKIH_00012	CDS	1293	serS	6.1.1.11	COG0172	Serine--tRNA ligase
MNECEPGO_00013	CDS	1344	rarA		COG2256	Replication-associated recombination protein A								HBNBFBFN_00016	CDS	534	xerC_1			Tyrosine recombinase XerC							HHFKCKIH_00013	CDS	1344	rarA		COG2256	Replication-associated recombination protein A
MNECEPGO_00014	CDS	612	lolA		COG2834	Outer-membrane lipoprotein carrier protein								HBNBFBFN_00018	CDS	276	xerC_2			Tyrosine recombinase XerC							HHFKCKIH_00014	CDS	612	lolA		COG2834	Outer-membrane lipoprotein carrier protein
MNECEPGO_00015	CDS	4107	ftsK		COG1674	DNA translocase FtsK								HBNBFBFN_00020	CDS	273	bin3			Putative transposon Tn552 DNA-invertase bin3							HHFKCKIH_00015	CDS	4107	ftsK		COG1674	DNA translocase FtsK
MNECEPGO_00016	CDS	495	lrp		COG1522	Leucine-responsive regulatory protein								HBNBFBFN_00021	CDS	309				IS6 family transposase IS15DII							HHFKCKIH_00016	CDS	495	lrp		COG1522	Leucine-responsive regulatory protein
MNECEPGO_00017	CDS	1071	trxB	1.8.1.9	COG0492	Thioredoxin reductase								HBNBFBFN_00023	CDS	753	bla_1	3.5.2.6		Beta-lactamase CTX-M-1							HHFKCKIH_00017	CDS	1071	trxB	1.8.1.9	COG0492	Thioredoxin reductase
MNECEPGO_00018	CDS	1767	cydD		COG4988	ATP-binding/permease protein CydD								HBNBFBFN_00025	CDS	468				Tn3 family transposase Tn3							HHFKCKIH_00018	CDS	1767	cydD		COG4988	ATP-binding/permease protein CydD
MNECEPGO_00019	CDS	1722	msbA_1	7.5.2.6	COG1132	Lipid A export ATP-binding/permease protein MsbA								HBNBFBFN_00026	CDS	642				Tn3 family transposase Tn2							HHFKCKIH_00019	CDS	1722	msbA_1	7.5.2.6	COG1132	Lipid A export ATP-binding/permease protein MsbA
MNECEPGO_00020	CDS	705	aat	2.3.2.6	COG2360	Leucyl/phenylalanyl-tRNA--protein transferase								HBNBFBFN_00030	CDS	309				IS6 family transposase IS15DII							HHFKCKIH_00020	CDS	705	aat	2.3.2.6	COG2360	Leucyl/phenylalanyl-tRNA--protein transferase
MNECEPGO_00021	CDS	219	infA		COG0361	Translation initiation factor IF-1								HBNBFBFN_00031	rRNA	109				5S ribosomal RNA							HHFKCKIH_00021	CDS	219	infA		COG0361	Translation initiation factor IF-1
MNECEPGO_00022	tRNA	88				tRNA-Ser(gga)								HBNBFBFN_00032	rRNA	2889				23S ribosomal RNA							HHFKCKIH_00022	tRNA	88				tRNA-Ser(gga)
MNECEPGO_00023	CDS	2277	clpA		COG0542	ATP-dependent Clp protease ATP-binding subunit ClpA								HBNBFBFN_00033	tRNA	75				tRNA-Glu(ttc)							HHFKCKIH_00023	CDS	2277	clpA		COG0542	ATP-dependent Clp protease ATP-binding subunit ClpA
MNECEPGO_00024	CDS	321	clpS		COG2127	ATP-dependent Clp protease adapter protein ClpS								HBNBFBFN_00034	rRNA	1527				16S ribosomal RNA							HHFKCKIH_00024	CDS	321	clpS		COG2127	ATP-dependent Clp protease adapter protein ClpS
MNECEPGO_00025	CDS	225	cspD		COG1278	Cold shock-like protein CspD								HBNBFBFN_00036	CDS	117	hemG	1.3.5.3	COG4635	Protoporphyrinogen IX dehydrogenase [menaquinone]							HHFKCKIH_00025	CDS	225	cspD		COG1278	Cold shock-like protein CspD
MNECEPGO_00026	CDS	1947	macB	3.6.3.-	COG0577	Macrolide export ATP-binding/permease protein MacB								HBNBFBFN_00040	CDS	324	trkH_1		COG0168	Trk system potassium uptake protein TrkH							HHFKCKIH_00026	CDS	1947	macB	3.6.3.-	COG0577	Macrolide export ATP-binding/permease protein MacB
MNECEPGO_00027	CDS	1116	macA		COG0845	Macrolide export protein MacA								HBNBFBFN_00041	CDS	165	trkH_2		COG0168	Trk system potassium uptake protein TrkH							HHFKCKIH_00027	CDS	1116	macA		COG0845	Macrolide export protein MacA
MNECEPGO_00030	CDS	696	aqpZ		COG0580	Aquaporin Z								HBNBFBFN_00042	CDS	153	trkH_3		COG0168	Trk system potassium uptake protein TrkH							HHFKCKIH_00030	CDS	696	aqpZ		COG0580	Aquaporin Z
MNECEPGO_00031	CDS	900	lysO		COG2431	Lysine exporter LysO								HBNBFBFN_00043	CDS	276	yigZ		COG1739	IMPACT family member YigZ							HHFKCKIH_00031	CDS	900	lysO		COG2431	Lysine exporter LysO
MNECEPGO_00032	CDS	1653	hcp	1.7.99.1	COG1151	Hydroxylamine reductase								HBNBFBFN_00045	CDS	267	pepQ_1	3.4.13.9		Xaa-Pro dipeptidase							HHFKCKIH_00032	CDS	1653	hcp	1.7.99.1	COG1151	Hydroxylamine reductase
MNECEPGO_00033	CDS	969	hcr	1.-.-.-	COG1018	NADH oxidoreductase HCR								HBNBFBFN_00047	CDS	417	pepQ_2	3.4.13.9	COG0006	Xaa-Pro dipeptidase							HHFKCKIH_00033	CDS	969	hcr	1.-.-.-	COG1018	NADH oxidoreductase HCR
MNECEPGO_00034	CDS	1719	poxB	1.2.5.1	COG0028	Pyruvate dehydrogenase [ubiquinone]								HBNBFBFN_00048	CDS	156	pepQ_3	3.4.13.9	COG0006	Xaa-Pro dipeptidase							HHFKCKIH_00034	CDS	1719	poxB	1.2.5.1	COG0028	Pyruvate dehydrogenase [ubiquinone]
MNECEPGO_00035	CDS	1002	ltaE	4.1.2.48	COG2008	Low specificity L-threonine aldolase								HBNBFBFN_00050	CDS	246	fadB_1	5.3.3.8		Fatty acid oxidation complex subunit alpha							HHFKCKIH_00035	CDS	1002	ltaE	4.1.2.48	COG2008	Low specificity L-threonine aldolase
MNECEPGO_00037	CDS	1014	oleD_1	1.1.1.412	COG0451	2-alkyl-3-oxoalkanoate reductase								HBNBFBFN_00051	CDS	192	fadB_2		COG1024	Fatty acid oxidation complex subunit alpha							HHFKCKIH_00037	CDS	1014	oleD_1	1.1.1.412	COG0451	2-alkyl-3-oxoalkanoate reductase
MNECEPGO_00038	CDS	831	amiD	3.5.1.28	COG3023	N-acetylmuramoyl-L-alanine amidase AmiD								HBNBFBFN_00052	CDS	432	fadB_3	5.3.3.8		Fatty acid oxidation complex subunit alpha							HHFKCKIH_00038	CDS	831	amiD	3.5.1.28	COG3023	N-acetylmuramoyl-L-alanine amidase AmiD
MNECEPGO_00040	CDS	516	ybjP			putative lipoprotein YbjP								HBNBFBFN_00054	CDS	636	fadB_4		COG1024	Fatty acid oxidation complex subunit alpha							HHFKCKIH_00040	CDS	516	ybjP			putative lipoprotein YbjP
MNECEPGO_00041	CDS	729	artP	3.6.3.-	COG4161	Arginine transport ATP-binding protein ArtP								HBNBFBFN_00056	CDS	192	fadA_1	2.3.1.16	COG0183	3-ketoacyl-CoA thiolase FadA							HHFKCKIH_00041	CDS	729	artP	3.6.3.-	COG4161	Arginine transport ATP-binding protein ArtP
MNECEPGO_00042	CDS	732	artI		COG0834	Putative ABC transporter arginine-binding protein 2								HBNBFBFN_00057	CDS	156	fadA_2	2.3.1.16	COG0183	3-ketoacyl-CoA thiolase FadA							HHFKCKIH_00042	CDS	732	artI		COG0834	Putative ABC transporter arginine-binding protein 2
MNECEPGO_00043	CDS	717	artQ		COG4215	Arginine ABC transporter permease protein ArtQ								HBNBFBFN_00058	CDS	156	fadA_3	2.3.1.16		3-ketoacyl-CoA thiolase							HHFKCKIH_00043	CDS	717	artQ		COG4215	Arginine ABC transporter permease protein ArtQ
MNECEPGO_00044	CDS	669	artM_1		COG4160	Arginine ABC transporter permease protein ArtM								HBNBFBFN_00060	CDS	111	fre	1.5.1.41	COG0543	NAD(P)H-flavin reductase							HHFKCKIH_00044	CDS	669	artM_1		COG4160	Arginine ABC transporter permease protein ArtM
MNECEPGO_00045	CDS	732	artJ		COG0834	ABC transporter arginine-binding protein 1								HBNBFBFN_00061	CDS	189	ubiD_1	4.1.1.98		3-octaprenyl-4-hydroxybenzoate carboxy-lyase							HHFKCKIH_00045	CDS	732	artJ		COG0834	ABC transporter arginine-binding protein 1
MNECEPGO_00046	CDS	1128	rlmC	2.1.1.189	COG2265	23S rRNA (uracil(747)-C(5))-methyltransferase RlmC								HBNBFBFN_00062	CDS	213	ubiD_2	4.1.1.98		3-octaprenyl-4-hydroxybenzoate carboxy-lyase							HHFKCKIH_00046	CDS	1128	rlmC	2.1.1.189	COG2265	23S rRNA (uracil(747)-C(5))-methyltransferase RlmC
MNECEPGO_00047	CDS	489	ybjO			Inner membrane protein YbjO								HBNBFBFN_00063	CDS	540	ubiD_3	4.1.1.98	COG0043	3-octaprenyl-4-hydroxybenzoate carboxy-lyase							HHFKCKIH_00047	CDS	489	ybjO			Inner membrane protein YbjO
MNECEPGO_00048	CDS	846	ydcV_1			Inner membrane ABC transporter permease protein YdcV								HBNBFBFN_00067	CDS	291	tatC		COG0805	Sec-independent protein translocase protein TatC							HHFKCKIH_00048	CDS	846	ydcV_1			Inner membrane ABC transporter permease protein YdcV
MNECEPGO_00049	CDS	945	potH		COG1176	Putrescine transport system permease protein PotH								HBNBFBFN_00069	CDS	225	tatB		COG1826	Sec-independent protein translocase protein TatB							HHFKCKIH_00049	CDS	945	potH		COG1176	Putrescine transport system permease protein PotH
MNECEPGO_00050	CDS	1134	potA_1	7.6.2.11	COG3842	Spermidine/putrescine import ATP-binding protein PotA								HBNBFBFN_00072	CDS	339	ubiB	2.7.-.-	COG0661	putative protein kinase UbiB							HHFKCKIH_00050	CDS	1134	potA_1	7.6.2.11	COG3842	Spermidine/putrescine import ATP-binding protein PotA
MNECEPGO_00051	CDS	1113	potF		COG0687	Putrescine-binding periplasmic protein								HBNBFBFN_00074	CDS	183	ubiJ_1		COG3165	Ubiquinone biosynthesis accessory factor UbiJ							HHFKCKIH_00051	CDS	1113	potF		COG0687	Putrescine-binding periplasmic protein
MNECEPGO_00052	CDS	477	ybjN			putative protein YbjN								HBNBFBFN_00075	CDS	213	ubiE	2.1.1.163	COG2226	Ubiquinone/menaquinone biosynthesis C-methyltransferase UbiE							HHFKCKIH_00052	CDS	477	ybjN			putative protein YbjN
MNECEPGO_00053	CDS	903	rimK	6.3.2.-	COG0189	Ribosomal protein S6--L-glutamate ligase								HBNBFBFN_00112	CDS	267	arcC1	2.7.2.2		Carbamate kinase 1							HHFKCKIH_00053	CDS	903	rimK	6.3.2.-	COG0189	Ribosomal protein S6--L-glutamate ligase
MNECEPGO_00054	CDS	723	nfsA	1.-.-.-	COG0778	Oxygen-insensitive NADPH nitroreductase								HBNBFBFN_00123	CDS	234	tktA_1	2.2.1.1	COG0021	Transketolase 1							HHFKCKIH_00054	CDS	723	nfsA	1.-.-.-	COG0778	Oxygen-insensitive NADPH nitroreductase
MNECEPGO_00056	CDS	258	grxA		COG0695	Glutaredoxin 1								HBNBFBFN_00124	CDS	249	tktA_2	2.2.1.1	COG0021	Transketolase 1							HHFKCKIH_00056	CDS	258	grxA		COG0695	Glutaredoxin 1
MNECEPGO_00057	CDS	378	ybjM			Inner membrane protein YbjM								HBNBFBFN_00126	CDS	150	tktA_3	2.2.1.1	COG0021	Transketolase 1							HHFKCKIH_00057	CDS	378	ybjM			Inner membrane protein YbjM
MNECEPGO_00058	CDS	1686	aspT_1			Aspartate/alanine antiporter								HBNBFBFN_00131	CDS	348	ptsG_1	2.7.1.199	COG1263	PTS system glucose-specific EIICBA component							HHFKCKIH_00058	CDS	1686	aspT_1			Aspartate/alanine antiporter
MNECEPGO_00059	CDS	537	rcdA		COG3226	HTH-type transcriptional regulator RcdA								HBNBFBFN_00132	CDS	579	ptsG_2	2.7.1.199		PTS system glucose-specific EIICBA component							HHFKCKIH_00059	CDS	537	rcdA		COG3226	HTH-type transcriptional regulator RcdA
MNECEPGO_00060	CDS	1128	ybjJ			Inner membrane protein YbjJ								HBNBFBFN_00135	CDS	582	metE_1	2.1.1.14		5-methyltetrahydropteroyltriglutamate--homocysteine methyltransferase							HHFKCKIH_00060	CDS	1128	ybjJ			Inner membrane protein YbjJ
MNECEPGO_00061	CDS	816	ybjI	3.1.3.104	COG0561	5-amino-6-(5-phospho-D-ribitylamino)uracil phosphatase YbjI								HBNBFBFN_00136	CDS	225	metE_2	2.1.1.14	COG0620	5-methyltetrahydropteroyltriglutamate--homocysteine methyltransferase							HHFKCKIH_00061	CDS	816	ybjI	3.1.3.104	COG0561	5-amino-6-(5-phospho-D-ribitylamino)uracil phosphatase YbjI
MNECEPGO_00063	CDS	1233	mdfA			Multidrug transporter MdfA								HBNBFBFN_00140	CDS	351	metE_3	2.1.1.14	COG0620	5-methyltetrahydropteroyltriglutamate--homocysteine methyltransferase							HHFKCKIH_00063	CDS	1233	mdfA			Multidrug transporter MdfA
MNECEPGO_00064	CDS	597	ybjG	3.6.1.27	COG0671	Putative undecaprenyl-diphosphatase YbjG								HBNBFBFN_00146	CDS	240	rhtB		COG1280	Homoserine/homoserine lactone efflux protein							HHFKCKIH_00064	CDS	597	ybjG	3.6.1.27	COG0671	Putative undecaprenyl-diphosphatase YbjG
MNECEPGO_00065	CDS	759	deoR_1		COG1349	Deoxyribose operon repressor								HBNBFBFN_00150	CDS	225	rhtC		COG1280	Threonine efflux protein							HHFKCKIH_00065	CDS	759	deoR_1		COG1349	Deoxyribose operon repressor
MNECEPGO_00066	CDS	1203	dacC	3.4.16.4	COG1686	D-alanyl-D-alanine carboxypeptidase DacC								HBNBFBFN_00152	CDS	414	recQ	3.6.4.12	COG0514	ATP-dependent DNA helicase RecQ							HHFKCKIH_00066	CDS	1203	dacC	3.4.16.4	COG1686	D-alanyl-D-alanine carboxypeptidase DacC
MNECEPGO_00067	CDS	627	gstB	2.5.1.18	COG0625	Glutathione S-transferase GstB								HBNBFBFN_00153	CDS	447	deaD_1	3.6.4.13		ATP-dependent RNA helicase DeaD							HHFKCKIH_00067	CDS	627	gstB	2.5.1.18	COG0625	Glutathione S-transferase GstB
MNECEPGO_00068	CDS	1116	yliI	1.1.5.-	COG2133	Aldose sugar dehydrogenase YliI								HBNBFBFN_00160	CDS	717	rarD		COG2962	Protein RarD							HHFKCKIH_00068	CDS	1116	yliI	1.1.5.-	COG2133	Aldose sugar dehydrogenase YliI
MNECEPGO_00070	CDS	1326	rimO	2.8.4.4	COG0621	Ribosomal protein S12 methylthiotransferase RimO								HBNBFBFN_00165	CDS	228	corA		COG0598	Magnesium transport protein CorA							HHFKCKIH_00070	CDS	1326	rimO	2.8.4.4	COG0621	Ribosomal protein S12 methylthiotransferase RimO
MNECEPGO_00072	CDS	2349	pdeI	3.1.4.52		putative cyclic di-GMP phosphodiesterase PdeI								HBNBFBFN_00173	CDS	201	rep_1	3.6.4.12		ATP-dependent DNA helicase Rep							HHFKCKIH_00072	CDS	2349	pdeI	3.1.4.52		putative cyclic di-GMP phosphodiesterase PdeI
MNECEPGO_00073	CDS	912	gsiD		COG1173	Glutathione transport system permease protein GsiD								HBNBFBFN_00174	CDS	309	uvrD_1	3.6.4.12	COG0210	DNA helicase II							HHFKCKIH_00073	CDS	912	gsiD		COG1173	Glutathione transport system permease protein GsiD
MNECEPGO_00074	CDS	921	gsiC		COG0601	Glutathione transport system permease protein GsiC								HBNBFBFN_00175	CDS	261	uvrD_2	3.6.4.12	COG0210	DNA helicase II							HHFKCKIH_00074	CDS	921	gsiC		COG0601	Glutathione transport system permease protein GsiC
MNECEPGO_00075	CDS	1539	gsiB		COG0747	Glutathione-binding protein GsiB								HBNBFBFN_00177	CDS	351	uvrD_3	3.6.4.12	COG0210	DNA helicase II							HHFKCKIH_00075	CDS	1539	gsiB		COG0747	Glutathione-binding protein GsiB
MNECEPGO_00076	CDS	1872	gsiA	7.4.2.10	COG1123	Glutathione import ATP-binding protein GsiA								HBNBFBFN_00179	CDS	189	xerC_3		COG4973	Tyrosine recombinase XerC							HHFKCKIH_00076	CDS	1872	gsiA	7.4.2.10	COG1123	Glutathione import ATP-binding protein GsiA
MNECEPGO_00077	CDS	966	iaaA	3.4.19.5	COG1446	Isoaspartyl peptidase								HBNBFBFN_00180	CDS	348	xerC_4		COG4973	Tyrosine recombinase XerC							HHFKCKIH_00077	CDS	966	iaaA	3.4.19.5	COG1446	Isoaspartyl peptidase
MNECEPGO_00078	CDS	1236	moeA	2.10.1.1	COG0303	Molybdopterin molybdenumtransferase								HBNBFBFN_00181	CDS	198	dapF_1	5.1.1.7		Diaminopimelate epimerase							HHFKCKIH_00078	CDS	1236	moeA	2.10.1.1	COG0303	Molybdopterin molybdenumtransferase
MNECEPGO_00079	CDS	750	moeB	2.7.7.80	COG0476	Molybdopterin-synthase adenylyltransferase								HBNBFBFN_00183	CDS	126	dapF_2	5.1.1.7	COG0253	Diaminopimelate epimerase							HHFKCKIH_00079	CDS	750	moeB	2.7.7.80	COG0476	Molybdopterin-synthase adenylyltransferase
MNECEPGO_00080	CDS	663	fsaA	4.1.2.-	COG0176	Fructose-6-phosphate aldolase 1								HBNBFBFN_00187	CDS	429	cyaA_1	4.6.1.1	COG3072	Adenylate cyclase							HHFKCKIH_00080	CDS	663	fsaA	4.1.2.-	COG0176	Fructose-6-phosphate aldolase 1
MNECEPGO_00081	CDS	900	cutD_1	1.97.1.-	COG1180	Choline trimethylamine-lyase activating enzyme								HBNBFBFN_00188	CDS	213	cyaA_2	4.6.1.1	COG3072	Adenylate cyclase							HHFKCKIH_00081	CDS	900	cutD_1	1.97.1.-	COG1180	Choline trimethylamine-lyase activating enzyme
MNECEPGO_00082	CDS	2433	pflD	4.2.1.172	COG1882	Trans-4-hydroxy-L-proline dehydratase								HBNBFBFN_00192	CDS	198	hemC	2.5.1.61	COG0181	Porphobilinogen deaminase							HHFKCKIH_00082	CDS	2433	pflD	4.2.1.172	COG1882	Trans-4-hydroxy-L-proline dehydratase
MNECEPGO_00083	CDS	816	ybiV	3.1.3.23	COG0561	Sugar phosphatase YbiV								HBNBFBFN_00198	CDS	390	hemX_1		COG2959	Protein HemX							HHFKCKIH_00083	CDS	816	ybiV	3.1.3.23	COG0561	Sugar phosphatase YbiV
MNECEPGO_00084	CDS	1593	ybiT		COG0488	putative ABC transporter ATP-binding protein YbiT								HBNBFBFN_00199	CDS	324	hemX_2		COG2959	Protein HemX							HHFKCKIH_00084	CDS	1593	ybiT		COG0488	putative ABC transporter ATP-binding protein YbiT
MNECEPGO_00085	CDS	921	ybiS	2.-.-.-	COG1376	putative L,D-transpeptidase YbiS								HBNBFBFN_00200	CDS	903	hemY		COG3071	Protein HemY							HHFKCKIH_00085	CDS	921	ybiS	2.-.-.-	COG1376	putative L,D-transpeptidase YbiS
MNECEPGO_00086	CDS	1119	ybiR		COG0471	Inner membrane protein YbiR								HBNBFBFN_00210	CDS	549	chuR	1.1.99.-	COG0641	Anaerobic sulfatase-maturating enzyme							HHFKCKIH_00086	CDS	1119	ybiR		COG0471	Inner membrane protein YbiR
MNECEPGO_00087	CDS	468	mntR		COG1321	Transcriptional regulator MntR								HBNBFBFN_00211	CDS	297	atsB	1.1.99.-	COG0641	Anaerobic sulfatase-maturating enzyme							HHFKCKIH_00087	CDS	468	mntR		COG1321	Transcriptional regulator MntR
MNECEPGO_00088	CDS	129	mntS			Small protein MntS								HBNBFBFN_00212	tRNA	75				tRNA-Pro(tgg)							HHFKCKIH_00088	CDS	129	mntS			Small protein MntS
MNECEPGO_00089	CDS	1584	opgE	2.7.-.-	COG2194	Phosphoethanolamine transferase OpgE								HBNBFBFN_00213	tRNA	80				tRNA-Leu(cag)							HHFKCKIH_00089	CDS	1584	opgE	2.7.-.-	COG2194	Phosphoethanolamine transferase OpgE
MNECEPGO_00090	CDS	516	ompX_1		COG3637	Outer membrane protein X								HBNBFBFN_00214	tRNA	72				tRNA-His(gtg)							HHFKCKIH_00090	CDS	516	ompX_1		COG3637	Outer membrane protein X
MNECEPGO_00091	CDS	888	rhtA		COG5006	Threonine/homoserine exporter RhtA								HBNBFBFN_00215	tRNA	74				tRNA-Arg(ccg)							HHFKCKIH_00091	CDS	888	rhtA		COG5006	Threonine/homoserine exporter RhtA
MNECEPGO_00092	CDS	504	dps	1.16.-.-	COG0783	DNA protection during starvation protein								HBNBFBFN_00217	CDS	336	yifK		COG1113	putative transport protein YifK							HHFKCKIH_00092	CDS	504	dps	1.16.-.-	COG0783	DNA protection during starvation protein
MNECEPGO_00093	CDS	747	glnH		COG0834	Glutamine-binding periplasmic protein								HBNBFBFN_00218	CDS	348	wecG_1	2.4.1.180	COG1922	UDP-N-acetyl-D-mannosaminuronic acid transferase							HHFKCKIH_00093	CDS	747	glnH		COG0834	Glutamine-binding periplasmic protein
MNECEPGO_00094	CDS	660	glnP		COG0765	Glutamine transport system permease protein GlnP								HBNBFBFN_00219	CDS	399	wecG_2	2.4.1.180	COG1922	UDP-N-acetyl-D-mannosaminuronic acid transferase							HHFKCKIH_00094	CDS	660	glnP		COG0765	Glutamine transport system permease protein GlnP
MNECEPGO_00095	CDS	723	glnQ_1		COG1126	Glutamine transport ATP-binding protein GlnQ								HBNBFBFN_00220	CDS	402	wzyE_1			ECA polymerase							HHFKCKIH_00095	CDS	723	glnQ_1		COG1126	Glutamine transport ATP-binding protein GlnQ
MNECEPGO_00096	CDS	2226	ybiO		COG0668	Moderate conductance mechanosensitive channel YbiO								HBNBFBFN_00221	CDS	435	wzyE_2			ECA polymerase							HHFKCKIH_00096	CDS	2226	ybiO		COG0668	Moderate conductance mechanosensitive channel YbiO
MNECEPGO_00097	CDS	927	rlmF	2.1.1.181	COG3129	Ribosomal RNA large subunit methyltransferase F								HBNBFBFN_00222	CDS	147	wecF_1	2.4.1.325		TDP-N-acetylfucosamine:lipid II N-acetylfucosaminyltransferase							HHFKCKIH_00097	CDS	927	rlmF	2.1.1.181	COG3129	Ribosomal RNA large subunit methyltransferase F
MNECEPGO_00098	CDS	261	mcbA			putative protein McbA								HBNBFBFN_00223	CDS	300	wecF_2	2.4.1.325		TDP-N-acetylfucosamine:lipid II N-acetylfucosaminyltransferase							HHFKCKIH_00098	CDS	261	mcbA			putative protein McbA
MNECEPGO_00099	CDS	2283	fiu		COG4774	Catecholate siderophore receptor Fiu								HBNBFBFN_00224	CDS	405	wecF_3	2.4.1.325		TDP-N-acetylfucosamine:lipid II N-acetylfucosaminyltransferase							HHFKCKIH_00099	CDS	2283	fiu		COG4774	Catecholate siderophore receptor Fiu
MNECEPGO_00100	CDS	675		1.14.11.-	COG3128	PKHD-type hydroxylase								HBNBFBFN_00226	CDS	480	wzxE_1		COG2244	Lipid III flippase							HHFKCKIH_00100	CDS	675		1.14.11.-	COG3128	PKHD-type hydroxylase
MNECEPGO_00101	CDS	267	ybiI		COG1734	putative protein YbiI								HBNBFBFN_00227	CDS	351	wzxE_2		COG2244	Lipid III flippase							HHFKCKIH_00101	CDS	267	ybiI		COG1734	putative protein YbiI
MNECEPGO_00102	CDS	261	bhsA_1			Multiple stress resistance protein BhsA								HBNBFBFN_00228	CDS	354	wecE_1	2.6.1.59		dTDP-4-amino-4,6-dideoxygalactose transaminase							HHFKCKIH_00102	CDS	261	bhsA_1			Multiple stress resistance protein BhsA
MNECEPGO_00103	CDS	1086	hcxB	1.1.1.-	COG2055	Hydroxycarboxylate dehydrogenase B								HBNBFBFN_00229	CDS	210	wecE_2	2.6.1.59	COG0399	dTDP-4-amino-4,6-dideoxygalactose transaminase							HHFKCKIH_00103	CDS	1086	hcxB	1.1.1.-	COG2055	Hydroxycarboxylate dehydrogenase B
MNECEPGO_00104	CDS	963	ybiB		COG0547	putative protein YbiB								HBNBFBFN_00230	CDS	318	wecE_3	2.6.1.59	COG0399	dTDP-4-amino-4,6-dideoxygalactose transaminase							HHFKCKIH_00104	CDS	963	ybiB		COG0547	putative protein YbiB
MNECEPGO_00105	CDS	2151	dinG	3.6.4.12	COG1199	ATP-dependent DNA helicase DinG								HBNBFBFN_00232	CDS	201	rffH	2.7.7.24	COG1209	Glucose-1-phosphate thymidylyltransferase 2							HHFKCKIH_00105	CDS	2151	dinG	3.6.4.12	COG1199	ATP-dependent DNA helicase DinG
MNECEPGO_00106	CDS	198	ybiA	3.2.2.-	COG3236	N-glycosidase YbiA								HBNBFBFN_00233	CDS	375	rffG	4.2.1.46	COG1088	dTDP-glucose 4,6-dehydratase 2							HHFKCKIH_00106	CDS	198	ybiA	3.2.2.-	COG3236	N-glycosidase YbiA
MNECEPGO_00107	CDS	1362	rhlE_1	3.6.4.13	COG0513	ATP-dependent RNA helicase RhlE								HBNBFBFN_00236	CDS	270	wecC_1	1.1.1.336		UDP-N-acetyl-D-mannosamine dehydrogenase							HHFKCKIH_00107	CDS	1362	rhlE_1	3.6.4.13	COG0513	ATP-dependent RNA helicase RhlE
MNECEPGO_00108	CDS	672	cecR		COG1309	HTH-type transcriptional dual regulator CecR								HBNBFBFN_00237	CDS	354	wecC_2	1.1.1.336		UDP-N-acetyl-D-mannosamine dehydrogenase							HHFKCKIH_00108	CDS	672	cecR		COG1309	HTH-type transcriptional dual regulator CecR
MNECEPGO_00110	CDS	1737	ybhF		COG1131	putative multidrug ABC transporter ATP-binding protein YbhF								HBNBFBFN_00240	CDS	534	wecB	5.1.3.14		UDP-N-acetylglucosamine 2-epimerase							HHFKCKIH_00110	CDS	1737	ybhF		COG1131	putative multidrug ABC transporter ATP-binding protein YbhF
MNECEPGO_00111	CDS	1134	ybhS		COG0842	putative multidrug ABC transporter permease YbhS								HBNBFBFN_00241	CDS	201	wzzE_1			ECA polysaccharide chain length modulation protein							HHFKCKIH_00111	CDS	1134	ybhS		COG0842	putative multidrug ABC transporter permease YbhS
MNECEPGO_00112	CDS	1107	ybhR		COG0842	putative multidrug ABC transporter permease YbhR								HBNBFBFN_00242	CDS	189	wzzE_2		COG3765	ECA polysaccharide chain length modulation protein							HHFKCKIH_00112	CDS	1107	ybhR		COG0842	putative multidrug ABC transporter permease YbhR
MNECEPGO_00113	CDS	411	ybhQ			Inner membrane protein YbhQ								HBNBFBFN_00243	CDS	243	wzzE_3			ECA polysaccharide chain length modulation protein							HHFKCKIH_00113	CDS	411	ybhQ			Inner membrane protein YbhQ
MNECEPGO_00115	CDS	1242	clsB	2.7.8.-	COG1502	Cardiolipin synthase B								HBNBFBFN_00244	CDS	162	wzzE_4		COG3765	ECA polysaccharide chain length modulation protein							HHFKCKIH_00115	CDS	1242	clsB	2.7.8.-	COG1502	Cardiolipin synthase B
MNECEPGO_00116	CDS	957	ybhN		COG0392	Inner membrane protein YbhN								HBNBFBFN_00245	CDS	336	wecA	2.7.8.33	COG0472	Undecaprenyl-phosphate alpha-N-acetylglucosaminyl 1-phosphate transferase							HHFKCKIH_00116	CDS	957	ybhN		COG0392	Inner membrane protein YbhN
MNECEPGO_00118	CDS	705	ybhL		COG0670	Inner membrane protein YbhL								HBNBFBFN_00246	CDS	237	rho_1	3.6.4.-		Transcription termination factor Rho							HHFKCKIH_00118	CDS	705	ybhL		COG0670	Inner membrane protein YbhL
MNECEPGO_00119	CDS	453	moaE	2.8.1.12	COG0314	Molybdopterin synthase catalytic subunit								HBNBFBFN_00247	CDS	327	rho_2	3.6.4.-	COG1158	Transcription termination factor Rho							HHFKCKIH_00119	CDS	453	moaE	2.8.1.12	COG0314	Molybdopterin synthase catalytic subunit
MNECEPGO_00120	CDS	246	moaD		COG1977	Molybdopterin synthase sulfur carrier subunit								HBNBFBFN_00248	CDS	291	rho_3	3.6.4.-		Transcription termination factor Rho							HHFKCKIH_00120	CDS	246	moaD		COG1977	Molybdopterin synthase sulfur carrier subunit
MNECEPGO_00121	CDS	486	moaC	4.6.1.17	COG0315	Cyclic pyranopterin monophosphate synthase								HBNBFBFN_00251	CDS	330	gppA_1	3.6.1.40		Guanosine-5'-triphosphate,3'-diphosphate pyrophosphatase							HHFKCKIH_00121	CDS	486	moaC	4.6.1.17	COG0315	Cyclic pyranopterin monophosphate synthase
MNECEPGO_00122	CDS	513	moaB		COG0521	Molybdenum cofactor biosynthesis protein B								HBNBFBFN_00252	CDS	270	gppA_2	3.6.1.40	COG0248	Guanosine-5'-triphosphate,3'-diphosphate pyrophosphatase							HHFKCKIH_00122	CDS	513	moaB		COG0521	Molybdenum cofactor biosynthesis protein B
MNECEPGO_00123	CDS	990	moaA	4.1.99.22	COG2896	GTP 3',8-cyclase								HBNBFBFN_00253	CDS	396	gppA_3	3.6.1.40		Guanosine-5'-triphosphate,3'-diphosphate pyrophosphatase							HHFKCKIH_00123	CDS	990	moaA	4.1.99.22	COG2896	GTP 3',8-cyclase
MNECEPGO_00124	CDS	909	ybhK		COG0391	Putative gluconeogenesis factor								HBNBFBFN_00254	CDS	249	rep_2	3.6.4.12	COG0210	ATP-dependent DNA helicase Rep							HHFKCKIH_00124	CDS	909	ybhK		COG0391	Putative gluconeogenesis factor
MNECEPGO_00125	CDS	2022	uvrB		COG0556	UvrABC system protein B								HBNBFBFN_00255	CDS	300	rep_3	3.6.4.12	COG0210	ATP-dependent DNA helicase Rep							HHFKCKIH_00125	CDS	2022	uvrB		COG0556	UvrABC system protein B
MNECEPGO_00126	CDS	678	bioD1_1	6.3.3.3	COG0132	ATP-dependent dethiobiotin synthetase BioD 1								HBNBFBFN_00256	CDS	159	ilvC_1	1.1.1.86	COG0059	Ketol-acid reductoisomerase (NADP(+))							HHFKCKIH_00126	CDS	678	bioD1_1	6.3.3.3	COG0132	ATP-dependent dethiobiotin synthetase BioD 1
MNECEPGO_00127	CDS	756	bioC	2.1.1.197	COG0500	Malonyl-[acyl-carrier protein] O-methyltransferase								HBNBFBFN_00257	CDS	108	ilvC_2	1.1.1.86	COG0059	Ketol-acid reductoisomerase (NADP(+))							HHFKCKIH_00127	CDS	756	bioC	2.1.1.197	COG0500	Malonyl-[acyl-carrier protein] O-methyltransferase
MNECEPGO_00128	CDS	1155	bioF_1	2.3.1.47	COG0156	8-amino-7-oxononanoate synthase								HBNBFBFN_00259	CDS	267	ilvC_3	1.1.1.86	COG0059	Ketol-acid reductoisomerase (NADP(+))							HHFKCKIH_00128	CDS	1155	bioF_1	2.3.1.47	COG0156	8-amino-7-oxononanoate synthase
MNECEPGO_00129	CDS	1041	bioB	2.8.1.6	COG0502	Biotin synthase								HBNBFBFN_00260	CDS	195	ilvC_4	1.1.1.86		Ketol-acid reductoisomerase (NADP(+))							HHFKCKIH_00129	CDS	1041	bioB	2.8.1.6	COG0502	Biotin synthase
MNECEPGO_00130	CDS	1290	bioA	2.6.1.62	COG0161	Adenosylmethionine-8-amino-7-oxononanoate aminotransferase								HBNBFBFN_00267	CDS	405	ilvD_1	4.2.1.9	COG0129	Dihydroxy-acid dehydratase							HHFKCKIH_00130	CDS	1290	bioA	2.6.1.62	COG0161	Adenosylmethionine-8-amino-7-oxononanoate aminotransferase
MNECEPGO_00132	CDS	1284	ybhC	3.1.2.-	COG4677	Putative acyl-CoA thioester hydrolase YbhC								HBNBFBFN_00268	CDS	420	ilvD_2	4.2.1.9	COG0129	Dihydroxy-acid dehydratase							HHFKCKIH_00132	CDS	1284	ybhC	3.1.2.-	COG4677	Putative acyl-CoA thioester hydrolase YbhC
MNECEPGO_00133	CDS	2262	leuC_1	4.2.1.33		3-isopropylmalate dehydratase large subunit								HBNBFBFN_00269	CDS	303	ilvD_3	4.2.1.9	COG0129	Dihydroxy-acid dehydratase							HHFKCKIH_00133	CDS	2262	leuC_1	4.2.1.33		3-isopropylmalate dehydratase large subunit
MNECEPGO_00134	CDS	1434	ybhI_1		COG0471	Inner membrane protein YbhI								HBNBFBFN_00275	CDS	192	ilvM	2.2.1.6	COG3978	Acetolactate synthase isozyme 2 small subunit							HHFKCKIH_00134	CDS	1434	ybhI_1		COG0471	Inner membrane protein YbhI
MNECEPGO_00135	CDS	1053	ybhH	5.-.-.-	COG2828	Putative isomerase YbhH								HBNBFBFN_00276	CDS	210	ilvG_1	2.2.1.6		Acetolactate synthase isozyme 2 large subunit							HHFKCKIH_00135	CDS	1053	ybhH	5.-.-.-	COG2828	Putative isomerase YbhH
MNECEPGO_00136	CDS	954	oxyR_1			Hydrogen peroxide-inducible genes activator								HBNBFBFN_00277	CDS	189	ilvG_2	2.2.1.6		Acetolactate synthase isozyme 2 large subunit							HHFKCKIH_00136	CDS	954	oxyR_1			Hydrogen peroxide-inducible genes activator
MNECEPGO_00137	CDS	996	pgl	3.1.1.31	COG2706	6-phosphogluconolactonase								HBNBFBFN_00278	CDS	318	ilvG_3	2.2.1.6		Acetolactate synthase isozyme 2 large subunit							HHFKCKIH_00137	CDS	996	pgl	3.1.1.31	COG2706	6-phosphogluconolactonase
MNECEPGO_00138	CDS	819	ybhA	3.1.3.74	COG0561	Pyridoxal phosphate phosphatase YbhA								HBNBFBFN_00280	CDS	285	comM		COG0606	Competence protein ComM							HHFKCKIH_00138	CDS	819	ybhA	3.1.3.74	COG0561	Pyridoxal phosphate phosphatase YbhA
MNECEPGO_00139	CDS	1059	btuD_1	7.6.2.8		Vitamin B12 import ATP-binding protein BtuD								HBNBFBFN_00282	CDS	372	hdfR			HTH-type transcriptional regulator HdfR							HHFKCKIH_00139	CDS	1059	btuD_1	7.6.2.8		Vitamin B12 import ATP-binding protein BtuD
MNECEPGO_00140	CDS	690	modB		COG4149	Molybdenum transport system permease protein ModB								HBNBFBFN_00283	tRNA	78				tRNA-Asp(gtc)							HHFKCKIH_00140	CDS	690	modB		COG4149	Molybdenum transport system permease protein ModB
MNECEPGO_00141	CDS	774	modA		COG0725	Molybdate-binding protein ModA								HBNBFBFN_00284	rRNA	109				5S ribosomal RNA							HHFKCKIH_00141	CDS	774	modA		COG0725	Molybdate-binding protein ModA
MNECEPGO_00142	CDS	150	acrZ			Multidrug efflux pump accessory protein AcrZ								HBNBFBFN_00285	rRNA	2882				23S ribosomal RNA							HHFKCKIH_00142	CDS	150	acrZ			Multidrug efflux pump accessory protein AcrZ
MNECEPGO_00143	CDS	789	modE		COG2005	DNA-binding transcriptional dual regulator ModE								HBNBFBFN_00286	rRNA	1521				16S ribosomal RNA							HHFKCKIH_00143	CDS	789	modE		COG2005	DNA-binding transcriptional dual regulator ModE
MNECEPGO_00144	CDS	1473	modF		COG1119	ABC transporter ATP-binding protein ModF								HBNBFBFN_00288	CDS	225	hsrA_1			putative transport protein HsrA							HHFKCKIH_00144	CDS	1473	modF		COG1119	ABC transporter ATP-binding protein ModF
MNECEPGO_00145	CDS	1017	galE	5.1.3.2	COG1087	UDP-glucose 4-epimerase								HBNBFBFN_00289	CDS	300	hsrA_2			putative transport protein HsrA							HHFKCKIH_00145	CDS	1017	galE	5.1.3.2	COG1087	UDP-glucose 4-epimerase
MNECEPGO_00146	CDS	1047	galT	2.7.7.12	COG1085	Galactose-1-phosphate uridylyltransferase								HBNBFBFN_00290	CDS	480	hsrA_3			putative transport protein HsrA							HHFKCKIH_00146	CDS	1047	galT	2.7.7.12	COG1085	Galactose-1-phosphate uridylyltransferase
MNECEPGO_00147	CDS	1149	galK	2.7.1.6	COG0153	Galactokinase								HBNBFBFN_00291	CDS	933	rbsR		COG1609	Ribose operon repressor							HHFKCKIH_00147	CDS	1149	galK	2.7.1.6	COG0153	Galactokinase
MNECEPGO_00148	CDS	1041	galM	5.1.3.3	COG2017	Aldose 1-epimerase								HBNBFBFN_00292	CDS	198	rbsK_1	2.7.1.15	COG0524	Ribokinase							HHFKCKIH_00148	CDS	1041	galM	5.1.3.3	COG2017	Aldose 1-epimerase
MNECEPGO_00149	CDS	753	gpmA	5.4.2.11	COG0588	2,3-bisphosphoglycerate-dependent phosphoglycerate mutase								HBNBFBFN_00293	CDS	402	rbsK_2	2.7.1.15	COG0524	Ribokinase							HHFKCKIH_00149	CDS	753	gpmA	5.4.2.11	COG0588	2,3-bisphosphoglycerate-dependent phosphoglycerate mutase
MNECEPGO_00150	CDS	1053	aroG	2.5.1.54	COG0722	Phospho-2-dehydro-3-deoxyheptonate aldolase, Phe-sensitive								HBNBFBFN_00295	CDS	126	rbsB_1		COG1879	Ribose import binding protein RbsB							HHFKCKIH_00150	CDS	1053	aroG	2.5.1.54	COG0722	Phospho-2-dehydro-3-deoxyheptonate aldolase, Phe-sensitive
MNECEPGO_00152	CDS	942	zitB		COG1230	Zinc transporter ZitB								HBNBFBFN_00296	CDS	480	rbsB_2		COG1879	Ribose import binding protein RbsB							HHFKCKIH_00152	CDS	942	zitB		COG1230	Zinc transporter ZitB
MNECEPGO_00153	CDS	720	pnuC		COG3201	Nicotinamide riboside transporter PnuC								HBNBFBFN_00297	CDS	165	rbsB_3		COG1879	Ribose import binding protein RbsB							HHFKCKIH_00153	CDS	720	pnuC		COG3201	Nicotinamide riboside transporter PnuC
MNECEPGO_00154	CDS	1044	nadA	2.5.1.72	COG0379	Quinolinate synthase A								HBNBFBFN_00298	CDS	210	rbsC_1		COG1172	Ribose import permease protein RbsC							HHFKCKIH_00154	CDS	1044	nadA	2.5.1.72	COG0379	Quinolinate synthase A
MNECEPGO_00155	tRNA	76				tRNA-Lys(ttt)								HBNBFBFN_00299	CDS	414	rbsC_2		COG1172	Ribose import permease protein RbsC							HHFKCKIH_00155	tRNA	76				tRNA-Lys(ttt)
MNECEPGO_00156	tRNA	76				tRNA-Lys(ttt)								HBNBFBFN_00300	CDS	321	rbsC_3		COG1172	Ribose import permease protein RbsC							HHFKCKIH_00156	tRNA	76				tRNA-Lys(ttt)
MNECEPGO_00157	tRNA	76				tRNA-Lys(ttt)								HBNBFBFN_00302	CDS	585	rbsA_1	7.5.2.7	COG1129	Ribose import ATP-binding protein RbsA							HHFKCKIH_00157	tRNA	76				tRNA-Lys(ttt)
MNECEPGO_00158	tRNA	76				tRNA-Val(tac)								HBNBFBFN_00304	CDS	357	kup_1			Low affinity potassium transport system protein kup							HHFKCKIH_00158	tRNA	76				tRNA-Val(tac)
MNECEPGO_00159	tRNA	76				tRNA-Lys(ttt)								HBNBFBFN_00305	CDS	705	kup_2			Low affinity potassium transport system protein kup							HHFKCKIH_00159	tRNA	76				tRNA-Lys(ttt)
MNECEPGO_00160	tRNA	76				tRNA-Val(tac)								HBNBFBFN_00306	CDS	240	kup_3			Low affinity potassium transport system protein kup							HHFKCKIH_00160	tRNA	76				tRNA-Val(tac)
MNECEPGO_00161	tRNA	76				tRNA-Lys(ttt)								HBNBFBFN_00307	CDS	192	ravA_1	3.6.3.-	COG0714	ATPase RavA							HHFKCKIH_00161	tRNA	76				tRNA-Lys(ttt)
MNECEPGO_00162	CDS	792	cpoB		COG1729	Cell division coordinator CpoB								HBNBFBFN_00308	CDS	135	ravA_2	3.6.3.-		ATPase RavA							HHFKCKIH_00162	CDS	792	cpoB		COG1729	Cell division coordinator CpoB
MNECEPGO_00163	CDS	522	pal_1		COG2885	Peptidoglycan-associated lipoprotein								HBNBFBFN_00309	CDS	216	ravA_3	3.6.3.-	COG0714	ATPase RavA							HHFKCKIH_00163	CDS	522	pal_1		COG2885	Peptidoglycan-associated lipoprotein
MNECEPGO_00164	CDS	1293	tolB		COG0823	Tol-Pal system protein TolB								HBNBFBFN_00311	CDS	282	viaA_1		COG2425	Protein ViaA							HHFKCKIH_00164	CDS	1293	tolB		COG0823	Tol-Pal system protein TolB
MNECEPGO_00166	CDS	429	tolR		COG0848	Tol-Pal system protein TolR								HBNBFBFN_00312	CDS	192	viaA_2		COG2425	Protein ViaA							HHFKCKIH_00166	CDS	429	tolR		COG0848	Tol-Pal system protein TolR
MNECEPGO_00167	CDS	693	tolQ		COG0811	Tol-Pal system protein TolQ								HBNBFBFN_00313	CDS	207	viaA_3		COG2425	Protein ViaA							HHFKCKIH_00167	CDS	693	tolQ		COG0811	Tol-Pal system protein TolQ
MNECEPGO_00168	CDS	405	ybgC	3.1.2.-	COG0824	Acyl-CoA thioester hydrolase YbgC								HBNBFBFN_00314	CDS	324	asnA_1	6.3.1.1		Aspartate--ammonia ligase							HHFKCKIH_00168	CDS	405	ybgC	3.1.2.-	COG0824	Acyl-CoA thioester hydrolase YbgC
MNECEPGO_00170	CDS	114	cydX	7.1.1.7	COG4890	Cytochrome bd-I ubiquinol oxidase subunit X								HBNBFBFN_00315	CDS	204	asnA_2	6.3.1.1	COG2502	Aspartate--ammonia ligase							HHFKCKIH_00170	CDS	114	cydX	7.1.1.7	COG4890	Cytochrome bd-I ubiquinol oxidase subunit X
MNECEPGO_00171	CDS	1140	cydB	7.1.1.7	COG1294	Cytochrome bd-I ubiquinol oxidase subunit 2								HBNBFBFN_00316	CDS	303	asnA_3	6.3.1.1	COG2502	Aspartate--ammonia ligase							HHFKCKIH_00171	CDS	1140	cydB	7.1.1.7	COG1294	Cytochrome bd-I ubiquinol oxidase subunit 2
MNECEPGO_00172	CDS	1569	cydA	7.1.1.7	COG1271	Cytochrome bd-I ubiquinol oxidase subunit 1								HBNBFBFN_00319	CDS	183	mnmG_1		COG0445	tRNA uridine 5-carboxymethylaminomethyl modification enzyme MnmG							HHFKCKIH_00172	CDS	1569	cydA	7.1.1.7	COG1271	Cytochrome bd-I ubiquinol oxidase subunit 1
MNECEPGO_00174	CDS	2634	mngB	3.2.1.-	COG0383	Mannosylglycerate hydrolase								HBNBFBFN_00320	CDS	438	mnmG_2		COG0445	tRNA uridine 5-carboxymethylaminomethyl modification enzyme MnmG							HHFKCKIH_00174	CDS	2634	mngB	3.2.1.-	COG0383	Mannosylglycerate hydrolase
MNECEPGO_00175	CDS	1917	mngA		COG1299	PTS system 2-O-alpha-mannosyl-D-glycerate-specific EIIABC component								HBNBFBFN_00321	CDS	171	mnmG_3			tRNA uridine 5-carboxymethylaminomethyl modification enzyme MnmG							HHFKCKIH_00175	CDS	1917	mngA		COG1299	PTS system 2-O-alpha-mannosyl-D-glycerate-specific EIIABC component
MNECEPGO_00176	CDS	723	mngR_1		COG2188	Mannosyl-D-glycerate transport/metabolism system repressor MngR								HBNBFBFN_00322	CDS	201	rsmG_1	2.1.1.170		Ribosomal RNA small subunit methyltransferase G							HHFKCKIH_00176	CDS	723	mngR_1		COG2188	Mannosyl-D-glycerate transport/metabolism system repressor MngR
MNECEPGO_00177	CDS	870	sucD_1	6.2.1.5	COG0074	Succinate--CoA ligase [ADP-forming] subunit alpha								HBNBFBFN_00323	CDS	414	rsmG_2	2.1.1.170	COG0357	Ribosomal RNA small subunit methyltransferase G							HHFKCKIH_00177	CDS	870	sucD_1	6.2.1.5	COG0074	Succinate--CoA ligase [ADP-forming] subunit alpha
MNECEPGO_00178	CDS	1167	sucC_1	6.2.1.5	COG0045	Succinate--CoA ligase [ADP-forming] subunit beta								HBNBFBFN_00325	CDS	228	atpI		COG3312	ATP synthase protein I							HHFKCKIH_00178	CDS	1167	sucC_1	6.2.1.5	COG0045	Succinate--CoA ligase [ADP-forming] subunit beta
MNECEPGO_00179	CDS	1218	sucB_1	2.3.1.61	COG0508	Dihydrolipoyllysine-residue succinyltransferase component of 2-oxoglutarate dehydrogenase complex								HBNBFBFN_00327	CDS	258	atpB_1		COG0356	ATP synthase subunit a							HHFKCKIH_00179	CDS	1218	sucB_1	2.3.1.61	COG0508	Dihydrolipoyllysine-residue succinyltransferase component of 2-oxoglutarate dehydrogenase complex
MNECEPGO_00180	CDS	2802	sucA_1	1.2.4.2	COG0567	2-oxoglutarate dehydrogenase E1 component								HBNBFBFN_00331	CDS	324	atpH		COG0712	ATP synthase subunit delta							HHFKCKIH_00180	CDS	2802	sucA_1	1.2.4.2	COG0567	2-oxoglutarate dehydrogenase E1 component
MNECEPGO_00181	CDS	717	sdhB	1.3.5.1	COG0479	Succinate dehydrogenase iron-sulfur subunit								HBNBFBFN_00332	CDS	267	atpD_1			ATP synthase subunit delta							HHFKCKIH_00181	CDS	717	sdhB	1.3.5.1	COG0479	Succinate dehydrogenase iron-sulfur subunit
MNECEPGO_00182	CDS	1767	sdhA	1.3.5.1	COG1053	Succinate dehydrogenase flavoprotein subunit								HBNBFBFN_00333	CDS	198	atpA_1	7.1.2.2		ATP synthase subunit alpha							HHFKCKIH_00182	CDS	1767	sdhA	1.3.5.1	COG1053	Succinate dehydrogenase flavoprotein subunit
MNECEPGO_00183	CDS	348	sdhD		COG2142	Succinate dehydrogenase hydrophobic membrane anchor subunit								HBNBFBFN_00335	CDS	333	atpA_2	7.1.2.2		ATP synthase subunit alpha							HHFKCKIH_00183	CDS	348	sdhD		COG2142	Succinate dehydrogenase hydrophobic membrane anchor subunit
MNECEPGO_00184	CDS	405	sdhC		COG2009	Succinate dehydrogenase cytochrome b556 subunit								HBNBFBFN_00338	CDS	255	atpD_2	7.1.2.2	COG0055	ATP synthase subunit beta							HHFKCKIH_00184	CDS	405	sdhC		COG2009	Succinate dehydrogenase cytochrome b556 subunit
MNECEPGO_00185	CDS	108	ybgU			Protein YbgU								HBNBFBFN_00340	CDS	246	atpB_2	7.1.2.2		ATP synthase subunit beta							HHFKCKIH_00185	CDS	108	ybgU			Protein YbgU
MNECEPGO_00186	CDS	1284	gltA	2.3.3.16	COG0372	Citrate synthase								HBNBFBFN_00343	CDS	177	glmU_1		COG1207	Bifunctional protein GlmU							HHFKCKIH_00186	CDS	1284	gltA	2.3.3.16	COG0372	Citrate synthase
MNECEPGO_00187	CDS	1311	siaM_1		COG1593	Sialic acid TRAP transporter large permease protein SiaM								HBNBFBFN_00345	CDS	234	glmU_2		COG1207	Bifunctional protein GlmU							HHFKCKIH_00187	CDS	1311	siaM_1		COG1593	Sialic acid TRAP transporter large permease protein SiaM
MNECEPGO_00189	CDS	969	siaP		COG1638	Sialic acid-binding periplasmic protein SiaP								HBNBFBFN_00347	CDS	267	glmS_1	2.6.1.16	COG0449	Glutamine--fructose-6-phosphate aminotransferase [isomerizing]							HHFKCKIH_00189	CDS	969	siaP		COG1638	Sialic acid-binding periplasmic protein SiaP
MNECEPGO_00190	CDS	1197	suyB	4.4.1.24	COG2721	(2R)-sulfolactate sulfo-lyase subunit beta								HBNBFBFN_00348	CDS	201	glmS_2	2.6.1.16	COG0449	Glutamine--fructose-6-phosphate aminotransferase [isomerizing]							HHFKCKIH_00190	CDS	1197	suyB	4.4.1.24	COG2721	(2R)-sulfolactate sulfo-lyase subunit beta
MNECEPGO_00191	CDS	312	uxaA_1	4.2.1.7	COG2721	Altronate dehydratase								HBNBFBFN_00349	CDS	204	glmS_3	2.6.1.16	COG0449	Glutamine--fructose-6-phosphate aminotransferase [isomerizing]							HHFKCKIH_00191	CDS	312	uxaA_1	4.2.1.7	COG2721	Altronate dehydratase
MNECEPGO_00192	CDS	756	gno	1.1.1.-		Gluconate 5-dehydrogenase								HBNBFBFN_00350	CDS	150	glmS_4	2.6.1.16	COG0449	Glutamine--fructose-6-phosphate aminotransferase [isomerizing]							HHFKCKIH_00192	CDS	756	gno	1.1.1.-		Gluconate 5-dehydrogenase
MNECEPGO_00193	CDS	1014	yjmD_1	1.-.-.-	COG1063	putative zinc-type alcohol dehydrogenase-like protein YjmD								HBNBFBFN_00351	CDS	207	evgS_1	2.7.13.3	COG0784	Sensor protein EvgS							HHFKCKIH_00193	CDS	1014	yjmD_1	1.-.-.-	COG1063	putative zinc-type alcohol dehydrogenase-like protein YjmD
MNECEPGO_00195	CDS	714	lutR_1		COG2186	HTH-type transcriptional regulator LutR								HBNBFBFN_00353	CDS	258	evgS_2	2.7.13.3	COG0784	Sensor protein EvgS							HHFKCKIH_00195	CDS	714	lutR_1		COG2186	HTH-type transcriptional regulator LutR
MNECEPGO_00197	CDS	792	nei	3.2.2.-	COG0266	Endonuclease 8								HBNBFBFN_00354	CDS	198	rcsC_1	2.7.13.3		Sensor histidine kinase RcsC							HHFKCKIH_00197	CDS	792	nei	3.2.2.-	COG0266	Endonuclease 8
MNECEPGO_00198	CDS	735	pxpA	3.5.2.9	COG1540	5-oxoprolinase subunit A								HBNBFBFN_00356	CDS	264	yfdE	2.8.3.19	COG1804	Acetyl-CoA:oxalate CoA-transferase							HHFKCKIH_00198	CDS	735	pxpA	3.5.2.9	COG1540	5-oxoprolinase subunit A
MNECEPGO_00199	CDS	933	pxpC	3.5.2.9	COG1984	5-oxoprolinase subunit C								HBNBFBFN_00357	CDS	273	oxc_1	4.1.1.8	COG0028	Oxalyl-CoA decarboxylase							HHFKCKIH_00199	CDS	933	pxpC	3.5.2.9	COG1984	5-oxoprolinase subunit C
MNECEPGO_00200	CDS	657	pxpB	3.5.2.9	COG2049	5-oxoprolinase subunit B								HBNBFBFN_00358	CDS	165	oxc_2	4.1.1.8	COG0028	Oxalyl-CoA decarboxylase							HHFKCKIH_00200	CDS	657	pxpB	3.5.2.9	COG2049	5-oxoprolinase subunit B
MNECEPGO_00201	CDS	744	ybgI		COG0327	GTP cyclohydrolase 1 type 2								HBNBFBFN_00360	CDS	333	oxc_3	4.1.1.8	COG0028	Oxalyl-CoA decarboxylase							HHFKCKIH_00201	CDS	744	ybgI		COG0327	GTP cyclohydrolase 1 type 2
MNECEPGO_00202	CDS	1482	dtpD		COG3104	Dipeptide permease D								HBNBFBFN_00362	CDS	315	frc	2.8.3.16		Formyl-CoA:oxalate CoA-transferase							HHFKCKIH_00202	CDS	1482	dtpD		COG3104	Dipeptide permease D
MNECEPGO_00203	CDS	1419	phrB	4.1.99.3	COG0415	Deoxyribodipyrimidine photo-lyase								HBNBFBFN_00364	CDS	231	yfdX			Protein YfdX							HHFKCKIH_00203	CDS	1419	phrB	4.1.99.3	COG0415	Deoxyribodipyrimidine photo-lyase
MNECEPGO_00206	CDS	1674	kdpA		COG2060	Potassium-transporting ATPase potassium-binding subunit								HBNBFBFN_00368	CDS	255	lpxP_1	2.3.1.242	COG1560	Lipid A biosynthesis palmitoleoyltransferase							HHFKCKIH_00206	CDS	1674	kdpA		COG2060	Potassium-transporting ATPase potassium-binding subunit
MNECEPGO_00207	CDS	2049	kdpB	7.2.2.6	COG2216	Potassium-transporting ATPase ATP-binding subunit								HBNBFBFN_00369	CDS	123	lpxP_2	2.3.1.242		Lipid A biosynthesis palmitoleoyltransferase							HHFKCKIH_00207	CDS	2049	kdpB	7.2.2.6	COG2216	Potassium-transporting ATPase ATP-binding subunit
MNECEPGO_00208	CDS	573	kdpC		COG2156	Potassium-transporting ATPase KdpC subunit								HBNBFBFN_00370	CDS	186	lpxP_3	2.3.1.242		Lipid A biosynthesis palmitoleoyltransferase							HHFKCKIH_00208	CDS	573	kdpC		COG2156	Potassium-transporting ATPase KdpC subunit
MNECEPGO_00209	CDS	2685	kdpD	2.7.13.3	COG2205	Sensor protein KdpD								HBNBFBFN_00371	CDS	153	alaC_1	2.6.1.2	COG0436	Glutamate-pyruvate aminotransferase AlaC							HHFKCKIH_00209	CDS	2685	kdpD	2.7.13.3	COG2205	Sensor protein KdpD
MNECEPGO_00210	CDS	678	kdpE		COG0745	KDP operon transcriptional regulatory protein KdpE								HBNBFBFN_00372	CDS	495	alaC_2	2.6.1.2	COG0436	Glutamate-pyruvate aminotransferase AlaC							HHFKCKIH_00210	CDS	678	kdpE		COG0745	KDP operon transcriptional regulatory protein KdpE
MNECEPGO_00211	CDS	2199	speF	4.1.1.17	COG1982	Inducible ornithine decarboxylase								HBNBFBFN_00374	CDS	342	alaC_3	2.6.1.2	COG0436	Glutamate-pyruvate aminotransferase AlaC							HHFKCKIH_00211	CDS	2199	speF	4.1.1.17	COG1982	Inducible ornithine decarboxylase
MNECEPGO_00212	CDS	1320	potE		COG0531	Putrescine transporter PotE								HBNBFBFN_00376	CDS	462	ypdA_1	2.7.13.3	COG3275	Sensor histidine kinase YpdA							HHFKCKIH_00212	CDS	1320	potE		COG0531	Putrescine transporter PotE
MNECEPGO_00213	CDS	1641	pgm	5.4.2.2	COG0033	Phosphoglucomutase								HBNBFBFN_00377	CDS	138	ypdA_2	2.7.13.3	COG3275	Sensor histidine kinase YpdA							HHFKCKIH_00213	CDS	1641	pgm	5.4.2.2	COG0033	Phosphoglucomutase
MNECEPGO_00214	CDS	546	seqA		COG3057	Negative modulator of initiation of replication								HBNBFBFN_00379	CDS	189	ypdA_3	2.7.13.3	COG3275	Sensor histidine kinase YpdA							HHFKCKIH_00214	CDS	546	seqA		COG3057	Negative modulator of initiation of replication
MNECEPGO_00215	CDS	765	ybfF	3.1.-.-	COG0596	Esterase YbfF								HBNBFBFN_00380	CDS	411	ypdB		COG3279	Transcriptional regulatory protein YpdB							HHFKCKIH_00215	CDS	765	ybfF	3.1.-.-	COG0596	Esterase YbfF
MNECEPGO_00216	CDS	363	ybfE			putative protein YbfE								HBNBFBFN_00383	CDS	927	fryA_1		COG1080	Multiphosphoryl transfer protein 1							HHFKCKIH_00216	CDS	363	ybfE			putative protein YbfE
MNECEPGO_00217	CDS	531	fldA		COG0716	Flavodoxin 1								HBNBFBFN_00386	CDS	489	fryA_2		COG1080	Multiphosphoryl transfer protein 1							HHFKCKIH_00217	CDS	531	fldA		COG0716	Flavodoxin 1
MNECEPGO_00218	CDS	447	fur		COG0735	Ferric uptake regulation protein								HBNBFBFN_00387	CDS	390	ypdE_1	3.4.11.-	COG1363	Aminopeptidase YpdE							HHFKCKIH_00218	CDS	447	fur		COG0735	Ferric uptake regulation protein
MNECEPGO_00219	CDS	327	chiQ			putative lipoprotein ChiQ								HBNBFBFN_00388	CDS	405	ypdE_2	3.4.11.-	COG1363	Aminopeptidase YpdE							HHFKCKIH_00219	CDS	327	chiQ			putative lipoprotein ChiQ
MNECEPGO_00220	CDS	1407	chiP			Chitoporin								HBNBFBFN_00390	CDS	201	ypdF	3.4.11.-	COG0006	Aminopeptidase YpdF							HHFKCKIH_00220	CDS	1407	chiP			Chitoporin
MNECEPGO_00221	CDS	1665	glnS	6.1.1.18	COG0008	Glutamine--tRNA ligase								HBNBFBFN_00392	CDS	861	fryC		COG1299	Fructose-like permease IIC component 1							HHFKCKIH_00221	CDS	1665	glnS	6.1.1.18	COG0008	Glutamine--tRNA ligase
MNECEPGO_00222	CDS	762	glcR_1		COG1349	HTH-type transcriptional repressor GlcR								HBNBFBFN_00396	CDS	258	glk	2.7.1.2	COG0837	Glucokinase							HHFKCKIH_00222	CDS	762	glcR_1		COG1349	HTH-type transcriptional repressor GlcR
MNECEPGO_00223	CDS	987	pdxA2_1	1.1.1.408	COG1995	D-threonate 4-phosphate dehydrogenase								HBNBFBFN_00397	CDS	153	yfeO_1			Putative ion-transport protein YfeO							HHFKCKIH_00223	CDS	987	pdxA2_1	1.1.1.408	COG1995	D-threonate 4-phosphate dehydrogenase
MNECEPGO_00224	CDS	1236	dtnK	2.7.1.219	COG3395	D-threonate kinase								HBNBFBFN_00398	CDS	708	yfeO_2			Putative ion-transport protein YfeO							HHFKCKIH_00224	CDS	1236	dtnK	2.7.1.219	COG3395	D-threonate kinase
MNECEPGO_00225	CDS	1158	adh1	1.1.1.192	COG1454	Long-chain-alcohol dehydrogenase 1								HBNBFBFN_00399	CDS	279	yfeO_3			Putative ion-transport protein YfeO							HHFKCKIH_00225	CDS	1158	adh1	1.1.1.192	COG1454	Long-chain-alcohol dehydrogenase 1
MNECEPGO_00226	CDS	888	dapA_1	4.3.3.7	COG0329	4-hydroxy-tetrahydrodipicolinate synthase								HBNBFBFN_00402	CDS	681	mntH_1		COG1914	Divalent metal cation transporter MntH							HHFKCKIH_00226	CDS	888	dapA_1	4.3.3.7	COG0329	4-hydroxy-tetrahydrodipicolinate synthase
MNECEPGO_00229	CDS	471	tabA_1		COG2731	Toxin-antitoxin biofilm protein TabA								HBNBFBFN_00403	CDS	135	mntH_2		COG1914	Divalent metal cation transporter MntH							HHFKCKIH_00229	CDS	471	tabA_1		COG2731	Toxin-antitoxin biofilm protein TabA
MNECEPGO_00231	CDS	1947	nagE		COG1263	PTS system N-acetylglucosamine-specific EIICBA component								HBNBFBFN_00404	CDS	225	nupC_1		COG1972	Nucleoside permease NupC							HHFKCKIH_00231	CDS	1947	nagE		COG1263	PTS system N-acetylglucosamine-specific EIICBA component
MNECEPGO_00232	CDS	801	nagB_1	3.5.99.6	COG0363	Glucosamine-6-phosphate deaminase								HBNBFBFN_00406	CDS	411	nupC_2		COG1972	Nucleoside permease NupC							HHFKCKIH_00232	CDS	801	nagB_1	3.5.99.6	COG0363	Glucosamine-6-phosphate deaminase
MNECEPGO_00233	CDS	1149	nagA	3.5.1.25	COG1820	N-acetylglucosamine-6-phosphate deacetylase								HBNBFBFN_00407	CDS	270	nupC_3		COG1972	Nucleoside permease NupC							HHFKCKIH_00233	CDS	1149	nagA	3.5.1.25	COG1820	N-acetylglucosamine-6-phosphate deacetylase
MNECEPGO_00234	CDS	1221	nagC		COG1940	N-acetylglucosamine repressor								HBNBFBFN_00408	CDS	321	pdeA_1	3.1.4.52		putative cyclic di-GMP phosphodiesterase PdeA							HHFKCKIH_00234	CDS	1221	nagC		COG1940	N-acetylglucosamine repressor
MNECEPGO_00235	CDS	753	nagD	3.1.3.5	COG0647	Ribonucleotide monophosphatase NagD								HBNBFBFN_00409	CDS	360	pdeA_2	3.1.4.52		putative cyclic di-GMP phosphodiesterase PdeA							HHFKCKIH_00235	CDS	753	nagD	3.1.3.5	COG0647	Ribonucleotide monophosphatase NagD
MNECEPGO_00236	CDS	1665	asnB	6.3.5.4	COG0367	Asparagine synthetase B [glutamine-hydrolyzing]								HBNBFBFN_00411	tRNA	75				tRNA-Ala(ggc)							HHFKCKIH_00236	CDS	1665	asnB	6.3.5.4	COG0367	Asparagine synthetase B [glutamine-hydrolyzing]
MNECEPGO_00238	tRNA	77				tRNA-Met(cat)								HBNBFBFN_00415	CDS	624	gltX_1	6.1.1.17	COG0008	Glutamate--tRNA ligase							HHFKCKIH_00238	tRNA	77				tRNA-Met(cat)
MNECEPGO_00239	tRNA	85				tRNA-Leu(tag)								HBNBFBFN_00416	CDS	219	gltX_2	6.1.1.17	COG0008	Glutamate--tRNA ligase							HHFKCKIH_00239	tRNA	85				tRNA-Leu(tag)
MNECEPGO_00240	tRNA	75				tRNA-Gln(ttg)								HBNBFBFN_00417	CDS	504	gltX_3	6.1.1.17	COG0008	Glutamate--tRNA ligase							HHFKCKIH_00240	tRNA	75				tRNA-Gln(ttg)
MNECEPGO_00241	tRNA	75				tRNA-Gln(ttg)								HBNBFBFN_00418	tRNA	75				tRNA-Val(cac)							HHFKCKIH_00241	tRNA	75				tRNA-Gln(ttg)
MNECEPGO_00242	tRNA	77				tRNA-Met(cat)								HBNBFBFN_00419	tRNA	75				tRNA-Val(tac)							HHFKCKIH_00242	tRNA	77				tRNA-Met(cat)
MNECEPGO_00243	tRNA	75				tRNA-Gln(ctg)								HBNBFBFN_00421	CDS	276	tfdR			HTH-type transcriptional regulator TdfR							HHFKCKIH_00243	tRNA	75				tRNA-Gln(ctg)
MNECEPGO_00244	tRNA	75				tRNA-Gln(ctg)								HBNBFBFN_00423	CDS	225	xapB_1			Xanthosine permease							HHFKCKIH_00244	tRNA	75				tRNA-Gln(ctg)
MNECEPGO_00245	CDS	1176	ubiF	1.14.99.60	COG0654	3-demethoxyubiquinol 3-hydroxylase								HBNBFBFN_00424	CDS	234	xapB_2			Xanthosine permease							HHFKCKIH_00245	CDS	1176	ubiF	1.14.99.60	COG0654	3-demethoxyubiquinol 3-hydroxylase
MNECEPGO_00246	CDS	1425	miaB	2.8.4.3	COG0621	tRNA-2-methylthio-N(6)-dimethylallyladenosine synthase								HBNBFBFN_00425	CDS	381	xapB_3			Xanthosine permease							HHFKCKIH_00246	CDS	1425	miaB	2.8.4.3	COG0621	tRNA-2-methylthio-N(6)-dimethylallyladenosine synthase
MNECEPGO_00247	CDS	1080	ybeZ		COG1702	PhoH-like protein								HBNBFBFN_00426	CDS	255	xapA_1	2.4.2.1	COG0005	Purine nucleoside phosphorylase 2							HHFKCKIH_00247	CDS	1080	ybeZ		COG1702	PhoH-like protein
MNECEPGO_00248	CDS	468	ybeY	3.1.-.-	COG0319	Endoribonuclease YbeY								HBNBFBFN_00428	CDS	177	xapA_2	2.4.2.1	COG0005	Purine nucleoside phosphorylase 2							HHFKCKIH_00248	CDS	468	ybeY	3.1.-.-	COG0319	Endoribonuclease YbeY
MNECEPGO_00249	CDS	879	corC		COG4535	Magnesium and cobalt efflux protein CorC								HBNBFBFN_00437	CDS	270	ligA_1	6.5.1.2	COG0272	DNA ligase							HHFKCKIH_00249	CDS	879	corC		COG4535	Magnesium and cobalt efflux protein CorC
MNECEPGO_00250	CDS	1539	lnt	2.3.1.269	COG0815	Apolipoprotein N-acyltransferase								HBNBFBFN_00438	CDS	189	ligA_2	6.5.1.2	COG0272	DNA ligase							HHFKCKIH_00250	CDS	1539	lnt	2.3.1.269	COG0815	Apolipoprotein N-acyltransferase
MNECEPGO_00251	CDS	1878	glpG_1	3.4.21.105		Rhomboid protease GlpG								HBNBFBFN_00439	CDS	228	ligA_3	6.5.1.2	COG0272	DNA ligase							HHFKCKIH_00251	CDS	1878	glpG_1	3.4.21.105		Rhomboid protease GlpG
MNECEPGO_00252	CDS	909	gltI		COG0834	Glutamate/aspartate import solute-binding protein								HBNBFBFN_00442	CDS	183	zipA		COG3115	Cell division protein ZipA							HHFKCKIH_00252	CDS	909	gltI		COG0834	Glutamate/aspartate import solute-binding protein
MNECEPGO_00253	CDS	741	gltJ		COG0765	Glutamate/aspartate import permease protein GltJ								HBNBFBFN_00445	CDS	165	cysK	2.5.1.47	COG0031	Cysteine synthase A							HHFKCKIH_00253	CDS	741	gltJ		COG0765	Glutamate/aspartate import permease protein GltJ
MNECEPGO_00254	CDS	675	gltK		COG0765	Glutamate/aspartate import permease protein GltK								HBNBFBFN_00449	CDS	213	pdxK	2.7.1.35		Pyridoxine/pyridoxal/pyridoxamine kinase							HHFKCKIH_00254	CDS	675	gltK		COG0765	Glutamate/aspartate import permease protein GltK
MNECEPGO_00255	CDS	726	glnQ_2			Glutamine transport ATP-binding protein GlnQ								HBNBFBFN_00453	CDS	480	cysM	2.5.1.47	COG0031	Cysteine synthase B							HHFKCKIH_00255	CDS	726	glnQ_2			Glutamine transport ATP-binding protein GlnQ
MNECEPGO_00256	CDS	936	rihA	3.2.-.-	COG1957	Pyrimidine-specific ribonucleoside hydrolase RihA								HBNBFBFN_00454	CDS	150	cysA_1	7.3.2.3	COG1118	Sulfate/thiosulfate import ATP-binding protein CysA							HHFKCKIH_00256	CDS	936	rihA	3.2.-.-	COG1957	Pyrimidine-specific ribonucleoside hydrolase RihA
MNECEPGO_00257	CDS	1671	hscC		COG0443	Chaperone protein HscC								HBNBFBFN_00455	CDS	312	cysA_2	7.3.2.3	COG1118	Sulfate/thiosulfate import ATP-binding protein CysA							HHFKCKIH_00257	CDS	1671	hscC		COG0443	Chaperone protein HscC
MNECEPGO_00260	CDS	555	ybeT		COG0790	Sel1-repeat-containing protein YbeT								HBNBFBFN_00456	CDS	633	cysA_3	7.3.2.3	COG1118	Sulfate/thiosulfate import ATP-binding protein CysA							HHFKCKIH_00260	CDS	555	ybeT		COG0790	Sel1-repeat-containing protein YbeT
MNECEPGO_00263	CDS	2583	leuS	6.1.1.4	COG0495	Leucine--tRNA ligase								HBNBFBFN_00457	CDS	318	cysW		COG4208	Sulfate transport system permease protein CysW							HHFKCKIH_00263	CDS	2583	leuS	6.1.1.4	COG0495	Leucine--tRNA ligase
MNECEPGO_00264	CDS	582	lptE		COG2980	LPS-assembly lipoprotein LptE								HBNBFBFN_00464	CDS	189	ucpA	1.-.-.-		Oxidoreductase UcpA							HHFKCKIH_00264	CDS	582	lptE		COG2980	LPS-assembly lipoprotein LptE
MNECEPGO_00265	CDS	1032	holA	2.7.7.7	COG1466	DNA polymerase III subunit delta								HBNBFBFN_00466	CDS	126	murQ	4.2.1.126	COG2103	N-acetylmuramic acid 6-phosphate etherase							HHFKCKIH_00265	CDS	1032	holA	2.7.7.7	COG1466	DNA polymerase III subunit delta
MNECEPGO_00266	CDS	642	nadD	2.7.7.18	COG1057	Nicotinate-nucleotide adenylyltransferase								HBNBFBFN_00470	CDS	180	murP		COG2190	PTS system N-acetylmuramic acid-specific EIIBC component							HHFKCKIH_00266	CDS	642	nadD	2.7.7.18	COG1057	Nicotinate-nucleotide adenylyltransferase
MNECEPGO_00267	CDS	612	cobC	3.1.3.73	COG0406	Adenosylcobalamin/alpha-ribazole phosphatase								HBNBFBFN_00476	CDS	759	rpoN		COG1508	RNA polymerase sigma-54 factor							HHFKCKIH_00267	CDS	612	cobC	3.1.3.73	COG0406	Adenosylcobalamin/alpha-ribazole phosphatase
MNECEPGO_00268	CDS	318	rsfS		COG0799	Ribosomal silencing factor RsfS								HBNBFBFN_00478	CDS	126	lptB	3.6.3.-	COG1137	Lipopolysaccharide export system ATP-binding protein LptB							HHFKCKIH_00268	CDS	318	rsfS		COG0799	Ribosomal silencing factor RsfS
MNECEPGO_00269	CDS	468	rlmH	2.1.1.177	COG1576	Ribosomal RNA large subunit methyltransferase H								HBNBFBFN_00479	CDS	411	btuD_1	7.6.2.8		Vitamin B12 import ATP-binding protein BtuD							HHFKCKIH_00269	CDS	468	rlmH	2.1.1.177	COG1576	Ribosomal RNA large subunit methyltransferase H
MNECEPGO_00270	CDS	1902	mrdA	3.4.16.4	COG0768	Peptidoglycan D,D-transpeptidase MrdA								HBNBFBFN_00480	CDS	255	lptA		COG1934	Lipopolysaccharide export system protein LptA							HHFKCKIH_00270	CDS	1902	mrdA	3.4.16.4	COG0768	Peptidoglycan D,D-transpeptidase MrdA
MNECEPGO_00271	CDS	1113	mrdB	2.4.1.129	COG0772	Peptidoglycan glycosyltransferase MrdB								HBNBFBFN_00481	CDS	255	lptC		COG3117	Lipopolysaccharide export system protein LptC							HHFKCKIH_00271	CDS	1113	mrdB	2.4.1.129	COG0772	Peptidoglycan glycosyltransferase MrdB
MNECEPGO_00272	CDS	1089	rlpA	4.2.2.-	COG0797	Endolytic peptidoglycan transglycosylase RlpA								HBNBFBFN_00483	CDS	210	kdsC_1	3.1.3.45	COG1778	3-deoxy-D-manno-octulosonate 8-phosphate phosphatase KdsC							HHFKCKIH_00272	CDS	1089	rlpA	4.2.2.-	COG0797	Endolytic peptidoglycan transglycosylase RlpA
MNECEPGO_00273	CDS	1212	dacA	3.4.16.4	COG1686	D-alanyl-D-alanine carboxypeptidase DacA								HBNBFBFN_00484	CDS	297	kdsC_2	3.1.3.45	COG1778	3-deoxy-D-manno-octulosonate 8-phosphate phosphatase KdsC							HHFKCKIH_00273	CDS	1212	dacA	3.4.16.4	COG1686	D-alanyl-D-alanine carboxypeptidase DacA
MNECEPGO_00275	CDS	642	lipB	2.3.1.181	COG0321	Octanoyltransferase								HBNBFBFN_00485	CDS	270	kdsD_1	5.3.1.13	COG0517	Arabinose 5-phosphate isomerase KdsD							HHFKCKIH_00275	CDS	642	lipB	2.3.1.181	COG0321	Octanoyltransferase
MNECEPGO_00276	CDS	534	leuO_1			HTH-type transcriptional regulator LeuO								HBNBFBFN_00486	CDS	171	kdsD_2	5.3.1.13	COG0517	Arabinose 5-phosphate isomerase KdsD							HHFKCKIH_00276	CDS	534	leuO_1			HTH-type transcriptional regulator LeuO
MNECEPGO_00277	CDS	966	lipA	2.8.1.8	COG0320	Lipoyl synthase								HBNBFBFN_00488	CDS	258	mlaF_1	3.6.3.-	COG1127	Intermembrane phospholipid transport system ATP-binding protein MlaF							HHFKCKIH_00277	CDS	966	lipA	2.8.1.8	COG0320	Lipoyl synthase
MNECEPGO_00278	CDS	204	tatE		COG1826	Sec-independent protein translocase protein TatE								HBNBFBFN_00489	CDS	309	mlaF_2	3.6.3.-	COG1127	Intermembrane phospholipid transport system ATP-binding protein MlaF							HHFKCKIH_00278	CDS	204	tatE		COG1826	Sec-independent protein translocase protein TatE
MNECEPGO_00279	CDS	789	ybeM	3.5.1.128		Deaminated glutathione amidase								HBNBFBFN_00490	CDS	426	mlaE_1		COG0767	Intermembrane phospholipid transport system permease protein MlaE							HHFKCKIH_00279	CDS	789	ybeM	3.5.1.128		Deaminated glutathione amidase
MNECEPGO_00280	CDS	384	crcB		COG0239	Putative fluoride ion transporter CrcB								HBNBFBFN_00491	CDS	153	mlaE_2		COG0767	Intermembrane phospholipid transport system permease protein MlaE							HHFKCKIH_00280	CDS	384	crcB		COG0239	Putative fluoride ion transporter CrcB
MNECEPGO_00281	CDS	210	cspE			Cold shock-like protein CspE								HBNBFBFN_00493	CDS	252	mlaD		COG1463	Intermembrane phospholipid transport system binding protein MlaD							HHFKCKIH_00281	CDS	210	cspE			Cold shock-like protein CspE
MNECEPGO_00282	CDS	561	pagP	2.3.1.251		Lipid A palmitoyltransferase PagP								HBNBFBFN_00496	CDS	270	mlaC_1		COG2854	Intermembrane phospholipid transport system binding protein MlaC							HHFKCKIH_00282	CDS	561	pagP	2.3.1.251		Lipid A palmitoyltransferase PagP
MNECEPGO_00283	CDS	1386	dcuD		COG3069	Putative cryptic C4-dicarboxylate transporter DcuD								HBNBFBFN_00497	CDS	141	mlaC_2		COG2854	Intermembrane phospholipid transport system binding protein MlaC							HHFKCKIH_00283	CDS	1386	dcuD		COG3069	Putative cryptic C4-dicarboxylate transporter DcuD
MNECEPGO_00284	CDS	681	dpiA		COG4565	Transcriptional regulatory protein DpiA								HBNBFBFN_00498	CDS	231	mlaB		COG3113	Intermembrane phospholipid transport system binding protein MlaB							HHFKCKIH_00284	CDS	681	dpiA		COG4565	Transcriptional regulatory protein DpiA
MNECEPGO_00285	CDS	1659	dpiB	2.7.13.3	COG3290	Sensor histidine kinase DpiB								HBNBFBFN_00500	CDS	300	murA_1	2.5.1.7	COG0766	UDP-N-acetylglucosamine 1-carboxyvinyltransferase							HHFKCKIH_00285	CDS	1659	dpiB	2.7.13.3	COG3290	Sensor histidine kinase DpiB
MNECEPGO_00286	CDS	1059	citC	6.2.1.22	COG3053	[Citrate [pro-3S]-lyase] ligase								HBNBFBFN_00501	CDS	210	murA_2	2.5.1.7		UDP-N-acetylglucosamine 1-carboxyvinyltransferase							HHFKCKIH_00286	CDS	1059	citC	6.2.1.22	COG3053	[Citrate [pro-3S]-lyase] ligase
MNECEPGO_00287	CDS	297	citD		COG3052	Citrate lyase acyl carrier protein								HBNBFBFN_00502	CDS	519	murA_3	2.5.1.7	COG0766	UDP-N-acetylglucosamine 1-carboxyvinyltransferase							HHFKCKIH_00287	CDS	297	citD		COG3052	Citrate lyase acyl carrier protein
MNECEPGO_00288	CDS	909	citE	4.1.3.6	COG2301	Citrate lyase subunit beta								HBNBFBFN_00504	CDS	213	ispB_1	2.5.1.90	COG0142	Octaprenyl diphosphate synthase							HHFKCKIH_00288	CDS	909	citE	4.1.3.6	COG2301	Citrate lyase subunit beta
MNECEPGO_00289	CDS	1533	citF	4.1.3.6	COG3051	Citrate lyase alpha chain								HBNBFBFN_00505	CDS	627	ispB_2	2.5.1.90	COG0142	Octaprenyl diphosphate synthase							HHFKCKIH_00289	CDS	1533	citF	4.1.3.6	COG3051	Citrate lyase alpha chain
MNECEPGO_00290	CDS	552	citX	2.7.7.61	COG3697	Apo-citrate lyase phosphoribosyl-dephospho-CoA transferase								HBNBFBFN_00506	CDS	312	rplU		COG0261	50S ribosomal protein L21							HHFKCKIH_00290	CDS	552	citX	2.7.7.61	COG3697	Apo-citrate lyase phosphoribosyl-dephospho-CoA transferase
MNECEPGO_00291	CDS	879	citG	2.4.2.52	COG1767	2-(5''-triphosphoribosyl)-3'-dephosphocoenzyme-A synthase								HBNBFBFN_00509	CDS	285	yhbE_1		COG0697	putative inner membrane transporter YhbE							HHFKCKIH_00291	CDS	879	citG	2.4.2.52	COG1767	2-(5''-triphosphoribosyl)-3'-dephosphocoenzyme-A synthase
MNECEPGO_00292	CDS	1464	ttdT_1		COG0471	L-tartrate/succinate antiporter								HBNBFBFN_00511	CDS	441	yhbE_2		COG0697	putative inner membrane transporter YhbE							HHFKCKIH_00292	CDS	1464	ttdT_1		COG0471	L-tartrate/succinate antiporter
MNECEPGO_00293	CDS	807	rna	4.6.1.21	COG3719	Ribonuclease I								HBNBFBFN_00512	CDS	216	obg	3.6.5.-		GTPase Obg							HHFKCKIH_00293	CDS	807	rna	4.6.1.21	COG3719	Ribonuclease I
MNECEPGO_00294	CDS	411	rnk		COG0782	Regulator of nucleoside diphosphate kinase								HBNBFBFN_00513	CDS	117	obgE_1	3.6.5.-	COG0536	GTPase ObgE/CgtA							HHFKCKIH_00294	CDS	411	rnk		COG0782	Regulator of nucleoside diphosphate kinase
MNECEPGO_00296	CDS	429	uspG		COG0589	Universal stress protein UP12								HBNBFBFN_00514	CDS	159	obgE_2	3.6.5.-	COG0536	GTPase ObgE/CgtA							HHFKCKIH_00296	CDS	429	uspG		COG0589	Universal stress protein UP12
MNECEPGO_00297	CDS	1596	ahpF	1.8.1.-	COG3634	Alkyl hydroperoxide reductase subunit F								HBNBFBFN_00515	CDS	123	obgE_3	3.6.5.-	COG0536	GTPase ObgE/CgtA							HHFKCKIH_00297	CDS	1596	ahpF	1.8.1.-	COG3634	Alkyl hydroperoxide reductase subunit F
MNECEPGO_00298	CDS	564	ahpC	1.11.1.15	COG0450	Alkyl hydroperoxide reductase C								HBNBFBFN_00516	CDS	621	dacB_1	3.4.16.4	COG2027	D-alanyl-D-alanine carboxypeptidase DacB							HHFKCKIH_00298	CDS	564	ahpC	1.11.1.15	COG0450	Alkyl hydroperoxide reductase C
MNECEPGO_00299	CDS	747	dsbG		COG1651	Thiol:disulfide interchange protein DsbG								HBNBFBFN_00517	CDS	447	dacB_2	3.4.16.4	COG2027	D-alanyl-D-alanine carboxypeptidase DacB							HHFKCKIH_00299	CDS	747	dsbG		COG1651	Thiol:disulfide interchange protein DsbG
MNECEPGO_00300	CDS	903	ybdO			putative HTH-type transcriptional regulator YbdO								HBNBFBFN_00518	CDS	294	dacB_3	3.4.16.4	COG2027	D-alanyl-D-alanine carboxypeptidase DacB							HHFKCKIH_00300	CDS	903	ybdO			putative HTH-type transcriptional regulator YbdO
MNECEPGO_00302	CDS	630	ybdM_1		COG1475	putative protein YbdM								HBNBFBFN_00519	CDS	207	greA		COG0782	Transcription elongation factor GreA							HHFKCKIH_00302	CDS	630	ybdM_1		COG1475	putative protein YbdM
MNECEPGO_00303	CDS	1161	ybdL	2.6.1.88	COG0436	Methionine aminotransferase								HBNBFBFN_00521	CDS	264	rlmE	2.1.1.166	COG0293	Ribosomal RNA large subunit methyltransferase E							HHFKCKIH_00303	CDS	1161	ybdL	2.6.1.88	COG0436	Methionine aminotransferase
MNECEPGO_00304	CDS	1089	hcxA	1.1.1.-	COG0371	Hydroxycarboxylate dehydrogenase A								HBNBFBFN_00525	CDS	309	ftsH	3.4.24.-	COG0465	ATP-dependent zinc metalloprotease FtsH							HHFKCKIH_00304	CDS	1089	hcxA	1.1.1.-	COG0371	Hydroxycarboxylate dehydrogenase A
MNECEPGO_00306	CDS	2106	cstA		COG1966	Peptide transporter CstA								HBNBFBFN_00528	CDS	144	folP	2.5.1.15	COG0294	Dihydropteroate synthase							HHFKCKIH_00306	CDS	2106	cstA		COG1966	Peptide transporter CstA
MNECEPGO_00307	CDS	414	entH	3.1.2.-	COG2050	Proofreading thioesterase EntH								HBNBFBFN_00529	CDS	525	glmM_1			Phosphoglucosamine mutase							HHFKCKIH_00307	CDS	414	entH	3.1.2.-	COG2050	Proofreading thioesterase EntH
MNECEPGO_00308	CDS	747	entA	1.3.1.28	COG1028	2,3-dihydro-2,3-dihydroxybenzoate dehydrogenase								HBNBFBFN_00530	CDS	219	glmM_2			Phosphoglucosamine mutase							HHFKCKIH_00308	CDS	747	entA	1.3.1.28	COG1028	2,3-dihydro-2,3-dihydroxybenzoate dehydrogenase
MNECEPGO_00309	CDS	858	entB	6.3.2.14	COG1535	Enterobactin synthase component B								HBNBFBFN_00531	CDS	141	glmM_3	5.4.2.10	COG1109	Phosphoglucosamine mutase							HHFKCKIH_00309	CDS	858	entB	6.3.2.14	COG1535	Enterobactin synthase component B
MNECEPGO_00310	CDS	1611	entE	6.3.2.14	COG1021	Enterobactin synthase component E								HBNBFBFN_00533	CDS	384	glmM_4	5.4.2.10	COG1109	Phosphoglucosamine mutase							HHFKCKIH_00310	CDS	1611	entE	6.3.2.14	COG1021	Enterobactin synthase component E
MNECEPGO_00311	CDS	1176	entC	5.4.4.2	COG1169	Isochorismate synthase EntC								HBNBFBFN_00534	tRNA	85				tRNA-Pro(tgg)							HHFKCKIH_00311	CDS	1176	entC	5.4.4.2	COG1169	Isochorismate synthase EntC
MNECEPGO_00312	CDS	957	fepB		COG4592	Ferrienterobactin-binding periplasmic protein								HBNBFBFN_00536	CDS	309	yhbX	2.-.-.-	COG2194	Putative transferase YhbX							HHFKCKIH_00312	CDS	957	fepB		COG4592	Ferrienterobactin-binding periplasmic protein
MNECEPGO_00313	CDS	1251	entS		COG0477	Enterobactin exporter EntS								HBNBFBFN_00537	CDS	189	argG_1	6.3.4.5	COG0137	Argininosuccinate synthase							HHFKCKIH_00313	CDS	1251	entS		COG0477	Enterobactin exporter EntS
MNECEPGO_00314	CDS	1005	fepD		COG0609	Ferric enterobactin transport system permease protein FepD								HBNBFBFN_00538	CDS	171	argG_2	6.3.4.5		Argininosuccinate synthase							HHFKCKIH_00314	CDS	1005	fepD		COG0609	Ferric enterobactin transport system permease protein FepD
MNECEPGO_00315	CDS	993	fepG		COG4779	Ferric enterobactin transport system permease protein FepG								HBNBFBFN_00539	CDS	153	argG_3	6.3.4.5	COG0137	Argininosuccinate synthase							HHFKCKIH_00315	CDS	993	fepG		COG4779	Ferric enterobactin transport system permease protein FepG
MNECEPGO_00316	CDS	816	fepC_1		COG1120	Ferric enterobactin transport ATP-binding protein FepC								HBNBFBFN_00540	CDS	294	argG_4	6.3.4.5		Argininosuccinate synthase							HHFKCKIH_00316	CDS	816	fepC_1		COG1120	Ferric enterobactin transport ATP-binding protein FepC
MNECEPGO_00317	CDS	1134	fepE		COG3765	Ferric enterobactin transport protein FepE								HBNBFBFN_00542	CDS	246	nusA		COG0195	Transcription termination/antitermination protein NusA							HHFKCKIH_00317	CDS	1134	fepE		COG3765	Ferric enterobactin transport protein FepE
MNECEPGO_00318	CDS	3882	entF	2.7.7.-	COG1020	Enterobactin synthase component F								HBNBFBFN_00543	CDS	237	infB_1		COG0532	Translation initiation factor IF-2							HHFKCKIH_00318	CDS	3882	entF	2.7.7.-	COG1020	Enterobactin synthase component F
MNECEPGO_00319	CDS	219	ybdZ		COG3251	Enterobactin biosynthesis protein YbdZ								HBNBFBFN_00544	CDS	441	infB_2		COG0532	Translation initiation factor IF-2							HHFKCKIH_00319	CDS	219	ybdZ		COG3251	Enterobactin biosynthesis protein YbdZ
MNECEPGO_00320	CDS	1203	fes		COG2382	Enterochelin esterase								HBNBFBFN_00547	CDS	216	infB_3		COG0532	Translation initiation factor IF-2							HHFKCKIH_00320	CDS	1203	fes		COG2382	Enterochelin esterase
MNECEPGO_00321	CDS	2241	fepA		COG4771	Ferrienterobactin receptor								HBNBFBFN_00548	CDS	372	infB_4		COG0532	Translation initiation factor IF-2							HHFKCKIH_00321	CDS	2241	fepA		COG4771	Ferrienterobactin receptor
MNECEPGO_00323	CDS	936	aptB	2.2.1.-	COG3958	Apulose-4-phosphate transketolase subunit B								HBNBFBFN_00549	CDS	360	truB_1	5.4.99.25		tRNA pseudouridine synthase B							HHFKCKIH_00323	CDS	936	aptB	2.2.1.-	COG3958	Apulose-4-phosphate transketolase subunit B
MNECEPGO_00324	CDS	831	aptA	2.2.1.-	COG3959	Apulose-4-phosphate transketolase subunit A								HBNBFBFN_00550	CDS	249	truB_2	5.4.99.25	COG0130	tRNA pseudouridine synthase B							HHFKCKIH_00324	CDS	831	aptA	2.2.1.-	COG3959	Apulose-4-phosphate transketolase subunit A
MNECEPGO_00325	CDS	951	sorC_1		COG2390	Sorbitol operon regulator								HBNBFBFN_00552	CDS	270	rpsO		COG0184	30S ribosomal protein S15							HHFKCKIH_00325	CDS	951	sorC_1		COG2390	Sorbitol operon regulator
MNECEPGO_00326	CDS	1521	aplK	2.7.1.-	COG0554	Apulose kinase								HBNBFBFN_00553	CDS	207	pnp_1	2.7.7.8		Polyribonucleotide nucleotidyltransferase							HHFKCKIH_00326	CDS	1521	aplK	2.7.1.-	COG0554	Apulose kinase
MNECEPGO_00327	CDS	936	rbsB_1		COG1879	Ribose import binding protein RbsB								HBNBFBFN_00554	CDS	534	pnp_2	2.7.7.8	COG1185	Polyribonucleotide nucleotidyltransferase							HHFKCKIH_00327	CDS	936	rbsB_1		COG1879	Ribose import binding protein RbsB
MNECEPGO_00329	CDS	1545	rbsA_1	7.5.2.7	COG1129	Ribose import ATP-binding protein RbsA								HBNBFBFN_00555	CDS	195	pnp_3	2.7.7.8	COG1185	Polyribonucleotide nucleotidyltransferase							HHFKCKIH_00329	CDS	1545	rbsA_1	7.5.2.7	COG1129	Ribose import ATP-binding protein RbsA
MNECEPGO_00330	CDS	1068	rbsC_1		COG1172	Ribose import permease protein RbsC								HBNBFBFN_00556	CDS	396	pnp_4	2.7.7.8		Polyribonucleotide nucleotidyltransferase							HHFKCKIH_00330	CDS	1068	rbsC_1		COG1172	Ribose import permease protein RbsC
MNECEPGO_00331	CDS	798	fabG_1	1.1.1.100		3-oxoacyl-[acyl-carrier-protein] reductase FabG								HBNBFBFN_00560	CDS	216	deaD_2	3.6.4.13	COG0513	ATP-dependent RNA helicase DeaD							HHFKCKIH_00331	CDS	798	fabG_1	1.1.1.100		3-oxoacyl-[acyl-carrier-protein] reductase FabG
MNECEPGO_00332	CDS	786	gdh	1.1.1.16		Galactitol 2-dehydrogenase								HBNBFBFN_00561	CDS	348	deaD_3	3.6.4.13	COG0513	ATP-dependent RNA helicase DeaD							HHFKCKIH_00332	CDS	786	gdh	1.1.1.16		Galactitol 2-dehydrogenase
MNECEPGO_00333	CDS	153	hokE_1			Toxic protein HokE								HBNBFBFN_00563	CDS	201	deaD_4	3.6.4.13	COG0513	ATP-dependent RNA helicase DeaD							HHFKCKIH_00333	CDS	153	hokE_1			Toxic protein HokE
MNECEPGO_00334	CDS	153	hokE_2			Toxic protein HokE								HBNBFBFN_00567	CDS	339	mtr_1		COG0814	Tryptophan-specific transport protein							HHFKCKIH_00334	CDS	153	hokE_2			Toxic protein HokE
MNECEPGO_00335	CDS	1119	ybdK	6.3.2.2	COG2170	Putative glutamate--cysteine ligase 2								HBNBFBFN_00568	CDS	156	mtr_2		COG0814	Tryptophan-specific transport protein							HHFKCKIH_00335	CDS	1119	ybdK	6.3.2.2	COG2170	Putative glutamate--cysteine ligase 2
MNECEPGO_00338	CDS	654	nfsB	1.-.-.-	COG0778	Oxygen-insensitive NAD(P)H nitroreductase								HBNBFBFN_00569	CDS	384	mtr_3		COG0814	Tryptophan-specific transport protein							HHFKCKIH_00338	CDS	654	nfsB	1.-.-.-	COG0778	Oxygen-insensitive NAD(P)H nitroreductase
MNECEPGO_00339	CDS	1248	ybdG		COG0668	Miniconductance mechanosensitive channel YbdG								HBNBFBFN_00576	CDS	213	yhbU_1	3.4.-.-	COG0826	putative protease YhbU							HHFKCKIH_00339	CDS	1248	ybdG		COG0668	Miniconductance mechanosensitive channel YbdG
MNECEPGO_00340	CDS	1383	pheP		COG1113	Phenylalanine-specific permease								HBNBFBFN_00577	CDS	189	yhbU_2	3.4.-.-	COG0826	putative protease YhbU							HHFKCKIH_00340	CDS	1383	pheP		COG1113	Phenylalanine-specific permease
MNECEPGO_00341	CDS	3144	cusA		COG3696	Cation efflux system protein CusA								HBNBFBFN_00580	CDS	198	yhbU_3	3.4.-.-	COG0826	putative protease YhbU							HHFKCKIH_00341	CDS	3144	cusA		COG3696	Cation efflux system protein CusA
MNECEPGO_00342	CDS	1224	cusB			Cation efflux system protein CusB								HBNBFBFN_00581	CDS	393	ubiJ_2			Ubiquinone biosynthesis accessory factor UbiJ							HHFKCKIH_00342	CDS	1224	cusB			Cation efflux system protein CusB
MNECEPGO_00343	CDS	333	cusF		COG5569	Cation efflux system protein CusF								HBNBFBFN_00594	CDS	159	diaA_1		COG0279	DnaA initiator-associating protein DiaA							HHFKCKIH_00343	CDS	333	cusF		COG5569	Cation efflux system protein CusF
MNECEPGO_00344	CDS	1383	cusC_1		COG1538	Cation efflux system protein CusC								HBNBFBFN_00595	CDS	219	diaA_2			DnaA initiator-associating protein DiaA							HHFKCKIH_00344	CDS	1383	cusC_1		COG1538	Cation efflux system protein CusC
MNECEPGO_00345	CDS	684	cusR		COG0745	Transcriptional regulatory protein CusR								HBNBFBFN_00597	CDS	147	lpoA_1		COG3107	Penicillin-binding protein activator LpoA							HHFKCKIH_00345	CDS	684	cusR		COG0745	Transcriptional regulatory protein CusR
MNECEPGO_00346	CDS	1443	cusS	2.7.13.3	COG0642	Sensor histidine kinase CusS								HBNBFBFN_00598	CDS	267	lpoA_2		COG3107	Penicillin-binding protein activator LpoA							HHFKCKIH_00346	CDS	1443	cusS	2.7.13.3	COG0642	Sensor histidine kinase CusS
MNECEPGO_00348	CDS	2973	nfrA		COG0457	Bacteriophage adsorption protein A								HBNBFBFN_00599	CDS	135	lpoA_3			Penicillin-binding protein activator LpoA							HHFKCKIH_00348	CDS	2973	nfrA		COG0457	Bacteriophage adsorption protein A
MNECEPGO_00350	CDS	954	ompT	3.4.23.49	COG4571	Protease 7								HBNBFBFN_00600	CDS	615	lpoA_4		COG3107	Penicillin-binding protein activator LpoA							HHFKCKIH_00350	CDS	954	ompT	3.4.23.49	COG4571	Protease 7
MNECEPGO_00353	tRNA	77				tRNA-Arg(tct)								HBNBFBFN_00602	CDS	459	rsmI_1	2.1.1.198	COG0313	Ribosomal RNA small subunit methyltransferase I							HHFKCKIH_00353	tRNA	77				tRNA-Arg(tct)
MNECEPGO_00354	CDS	867	folD		COG0190	Bifunctional protein FolD protein								HBNBFBFN_00603	CDS	291	rsmI_2	2.1.1.198	COG0313	Ribosomal RNA small subunit methyltransferase I							HHFKCKIH_00354	CDS	867	folD		COG0190	Bifunctional protein FolD protein
MNECEPGO_00355	CDS	213	ybcJ		COG2501	putative protein YbcJ								HBNBFBFN_00604	CDS	324	manZ		COG3716	PTS system mannose-specific EIID component							HHFKCKIH_00355	CDS	213	ybcJ		COG2501	putative protein YbcJ
MNECEPGO_00356	CDS	522	ybcI		COG1988	Inner membrane protein YbcI								HBNBFBFN_00606	CDS	273	agaC		COG3715	N-acetylgalactosamine permease IIC component 1							HHFKCKIH_00356	CDS	522	ybcI		COG1988	Inner membrane protein YbcI
MNECEPGO_00357	CDS	1386	cysS	6.1.1.16	COG0215	Cysteine--tRNA ligase								HBNBFBFN_00608	CDS	321	kbaY_1	4.1.2.40	COG0191	D-tagatose-1,6-bisphosphate aldolase subunit KbaY							HHFKCKIH_00357	CDS	1386	cysS	6.1.1.16	COG0215	Cysteine--tRNA ligase
MNECEPGO_00358	CDS	495	ppiB	5.2.1.8	COG0652	Peptidyl-prolyl cis-trans isomerase B								HBNBFBFN_00609	CDS	435	kbaY_2	4.1.2.40	COG0191	D-tagatose-1,6-bisphosphate aldolase subunit KbaY							HHFKCKIH_00358	CDS	495	ppiB	5.2.1.8	COG0652	Peptidyl-prolyl cis-trans isomerase B
MNECEPGO_00359	CDS	723	lpxH	3.6.1.54	COG2908	UDP-2,3-diacylglucosamine hydrolase								HBNBFBFN_00610	CDS	321	agaS_1	3.5.99.-	COG2222	Putative D-galactosamine-6-phosphate deaminase AgaS							HHFKCKIH_00359	CDS	723	lpxH	3.6.1.54	COG2908	UDP-2,3-diacylglucosamine hydrolase
MNECEPGO_00361	CDS	510	purE	5.4.99.18	COG0041	N5-carboxyaminoimidazole ribonucleotide mutase								HBNBFBFN_00611	CDS	630	agaS_2	3.5.99.-	COG2222	Putative D-galactosamine-6-phosphate deaminase AgaS							HHFKCKIH_00361	CDS	510	purE	5.4.99.18	COG0041	N5-carboxyaminoimidazole ribonucleotide mutase
MNECEPGO_00362	CDS	1068	purK	6.3.4.18	COG0026	N5-carboxyaminoimidazole ribonucleotide synthase								HBNBFBFN_00612	CDS	309	agaA_1	3.5.1.-	COG1820	N-acetylgalactosamine-6-phosphate deacetylase							HHFKCKIH_00362	CDS	1068	purK	6.3.4.18	COG0026	N5-carboxyaminoimidazole ribonucleotide synthase
MNECEPGO_00363	CDS	894	arcC1_1	2.7.2.2		Carbamate kinase 1								HBNBFBFN_00613	CDS	561	agaA_2	3.5.1.-	COG1820	N-acetylgalactosamine-6-phosphate deacetylase							HHFKCKIH_00363	CDS	894	arcC1_1	2.7.2.2		Carbamate kinase 1
MNECEPGO_00366	CDS	1668	fdrA_1		COG0074	Protein FdrA								HBNBFBFN_00619	CDS	198	sorB_1	2.7.1.206	COG3444	PTS system sorbose-specific EIIB component							HHFKCKIH_00366	CDS	1668	fdrA_1		COG0074	Protein FdrA
MNECEPGO_00367	CDS	1050	allD	1.1.1.350	COG2055	Ureidoglycolate dehydrogenase (NAD(+))								HBNBFBFN_00621	CDS	273	kbaZ_1		COG4573	D-tagatose-1,6-bisphosphate aldolase subunit KbaZ							HHFKCKIH_00367	CDS	1050	allD	1.1.1.350	COG2055	Ureidoglycolate dehydrogenase (NAD(+))
MNECEPGO_00368	CDS	1236	allC	3.5.3.9	COG0624	Allantoate amidohydrolase								HBNBFBFN_00622	CDS	180	kbaZ_2		COG4573	D-tagatose-1,6-bisphosphate aldolase subunit KbaZ							HHFKCKIH_00368	CDS	1236	allC	3.5.3.9	COG0624	Allantoate amidohydrolase
MNECEPGO_00369	CDS	786	allE	3.5.3.26	COG3257	(S)-ureidoglycine aminohydrolase								HBNBFBFN_00623	CDS	225	kbaZ_3			D-tagatose-1,6-bisphosphate aldolase subunit KbaZ							HHFKCKIH_00369	CDS	786	allE	3.5.3.26	COG3257	(S)-ureidoglycine aminohydrolase
MNECEPGO_00370	CDS	1146	glxK	2.7.1.31	COG1929	Glycerate 3-kinase								HBNBFBFN_00624	CDS	255	kbaZ_4		COG4573	D-tagatose-1,6-bisphosphate aldolase subunit KbaZ							HHFKCKIH_00370	CDS	1146	glxK	2.7.1.31	COG1929	Glycerate 3-kinase
MNECEPGO_00371	CDS	1302	ybbY		COG2233	Putative purine permease YbbY								HBNBFBFN_00626	CDS	321	srlR_1		COG1349	Glucitol operon repressor							HHFKCKIH_00371	CDS	1302	ybbY		COG2233	Putative purine permease YbbY
MNECEPGO_00372	CDS	1362	allB	3.5.2.5	COG0044	Allantoinase								HBNBFBFN_00628	CDS	258	yhaV	3.1.-.-		Ribonuclease toxin YhaV							HHFKCKIH_00372	CDS	1362	allB	3.5.2.5	COG0044	Allantoinase
MNECEPGO_00373	CDS	1455	ybbW		COG1953	Putative allantoin permease								HBNBFBFN_00629	CDS	174	garD_1	4.2.1.42	COG2721	Galactarate dehydratase (L-threo-forming)							HHFKCKIH_00373	CDS	1455	ybbW		COG1953	Putative allantoin permease
MNECEPGO_00374	CDS	879	glxR	1.1.1.60	COG2084	2-hydroxy-3-oxopropionate reductase								HBNBFBFN_00630	CDS	258	garD_2	4.2.1.42		Galactarate dehydratase (L-threo-forming)							HHFKCKIH_00374	CDS	879	glxR	1.1.1.60	COG2084	2-hydroxy-3-oxopropionate reductase
MNECEPGO_00375	CDS	777	hyi	5.3.1.22	COG3622	Hydroxypyruvate isomerase								HBNBFBFN_00631	CDS	168	garD_3	4.2.1.42		Galactarate dehydratase (L-threo-forming)							HHFKCKIH_00375	CDS	777	hyi	5.3.1.22	COG3622	Hydroxypyruvate isomerase
MNECEPGO_00376	CDS	1782	gcl	4.1.1.47	COG3960	Glyoxylate carboligase								HBNBFBFN_00633	CDS	360	garP			putative galactarate transporter							HHFKCKIH_00376	CDS	1782	gcl	4.1.1.47	COG3960	Glyoxylate carboligase
MNECEPGO_00377	CDS	816	allR		COG1414	HTH-type transcriptional repressor AllR								HBNBFBFN_00635	CDS	243	garL	4.1.2.20		5-keto-4-deoxy-D-glucarate aldolase							HHFKCKIH_00377	CDS	816	allR		COG1414	HTH-type transcriptional repressor AllR
MNECEPGO_00378	CDS	483	allA	4.3.2.3	COG3194	Ureidoglycolate lyase								HBNBFBFN_00636	CDS	333	garR_1	1.1.1.60		2-hydroxy-3-oxopropionate reductase							HHFKCKIH_00378	CDS	483	allA	4.3.2.3	COG3194	Ureidoglycolate lyase
MNECEPGO_00379	CDS	927	allS			HTH-type transcriptional activator AllS								HBNBFBFN_00637	CDS	192	garR_2	1.1.1.60	COG2084	2-hydroxy-3-oxopropionate reductase							HHFKCKIH_00379	CDS	927	allS			HTH-type transcriptional activator AllS
MNECEPGO_00380	CDS	1107	selU	2.5.1.-	COG2603	tRNA 2-selenouridine synthase								HBNBFBFN_00639	CDS	192	garK	2.7.1.165	COG1929	Glycerate 2-kinase							HHFKCKIH_00380	CDS	1107	selU	2.5.1.-	COG2603	tRNA 2-selenouridine synthase
MNECEPGO_00386	CDS	687	lolD_1	3.6.3.-	COG1136	Lipoprotein-releasing system ATP-binding protein LolD								HBNBFBFN_00642	CDS	201	tdcB_1	4.3.1.19	COG1171	L-threonine dehydratase catabolic TdcB							HHFKCKIH_00386	CDS	687	lolD_1	3.6.3.-	COG1136	Lipoprotein-releasing system ATP-binding protein LolD
MNECEPGO_00387	CDS	594	tesA	3.1.2.2	COG2755	Thioesterase 1/protease 1/lysophospholipase L1								HBNBFBFN_00643	CDS	267	tdcB_2	4.3.1.19	COG1171	L-threonine dehydratase catabolic TdcB							HHFKCKIH_00387	CDS	594	tesA	3.1.2.2	COG2755	Thioesterase 1/protease 1/lysophospholipase L1
MNECEPGO_00389	CDS	855	cnoX		COG3118	Chaperedoxin								HBNBFBFN_00645	CDS	231	tdcC_1		COG0814	Threonine/serine transporter TdcC							HHFKCKIH_00389	CDS	855	cnoX		COG3118	Chaperedoxin
MNECEPGO_00390	CDS	780	fetB		COG0390	putative iron export permease protein FetB								HBNBFBFN_00649	CDS	171	tdcD	2.7.2.15	COG0282	Propionate kinase							HHFKCKIH_00390	CDS	780	fetB		COG0390	putative iron export permease protein FetB
MNECEPGO_00391	CDS	678	fetA	3.6.3.-	COG4619	putative iron export ATP-binding protein FetA								HBNBFBFN_00653	CDS	576	tdcE	2.3.1.-	COG1882	PFL-like enzyme TdcE							HHFKCKIH_00391	CDS	678	fetA	3.6.3.-	COG4619	putative iron export ATP-binding protein FetA
MNECEPGO_00392	CDS	918	qmcA		COG0330	Protein QmcA								HBNBFBFN_00655	CDS	117	grcA_1			Autonomous glycyl radical cofactor							HHFKCKIH_00392	CDS	918	qmcA		COG0330	Protein QmcA
MNECEPGO_00393	CDS	459	ybbJ		COG1585	Inner membrane protein YbbJ								HBNBFBFN_00657	CDS	138	tdcF	3.5.4.-	COG0251	Putative reactive intermediate deaminase TdcF							HHFKCKIH_00393	CDS	459	ybbJ		COG1585	Inner membrane protein YbbJ
MNECEPGO_00395	CDS	408	cueR		COG0789	HTH-type transcriptional regulator CueR								HBNBFBFN_00658	CDS	258	tdcG_1	4.3.1.17	COG1760	L-serine dehydratase TdcG							HHFKCKIH_00395	CDS	408	cueR		COG0789	HTH-type transcriptional regulator CueR
MNECEPGO_00396	CDS	1293	ybaT		COG0531	Inner membrane transport protein YbaT								HBNBFBFN_00659	CDS	522	tdcG_2	4.3.1.17	COG1760	L-serine dehydratase TdcG							HHFKCKIH_00396	CDS	1293	ybaT		COG0531	Inner membrane transport protein YbaT
MNECEPGO_00397	CDS	933	glsA1	3.5.1.2	COG2066	Glutaminase 1								HBNBFBFN_00660	CDS	135	tdcG_3	4.3.1.17	COG1760	L-serine dehydratase TdcG							HHFKCKIH_00397	CDS	933	glsA1	3.5.1.2	COG2066	Glutaminase 1
MNECEPGO_00398	CDS	2505	copA	7.2.2.8	COG2217	Copper-exporting P-type ATPase								HBNBFBFN_00661	CDS	186	dlsT_1		COG0814	Serine transporter							HHFKCKIH_00398	CDS	2505	copA	7.2.2.8	COG2217	Copper-exporting P-type ATPase
MNECEPGO_00399	CDS	342	ybaQ		COG3093	putative HTH-type transcriptional regulator YbaQ								HBNBFBFN_00662	CDS	243	dlsT_2		COG0814	putative serine transporter							HHFKCKIH_00399	CDS	342	ybaQ		COG3093	putative HTH-type transcriptional regulator YbaQ
MNECEPGO_00400	CDS	303	higB-1		COG3549	Toxin HigB-1								HBNBFBFN_00664	CDS	486				IS3 family transposase ISEc52							HHFKCKIH_00400	CDS	303	higB-1		COG3549	Toxin HigB-1
MNECEPGO_00402	CDS	480	ybaK	4.2.-.-	COG2606	Cys-tRNA(Pro)/Cys-tRNA(Cys) deacylase YbaK								HBNBFBFN_00665	CDS	261	dlsT_3		COG0814	Serine transporter							HHFKCKIH_00402	CDS	480	ybaK	4.2.-.-	COG2606	Cys-tRNA(Pro)/Cys-tRNA(Cys) deacylase YbaK
MNECEPGO_00405	CDS	1653	ushA		COG0737	Protein UshA								HBNBFBFN_00666	CDS	192	dlsT_4		COG0814	putative serine transporter							HHFKCKIH_00405	CDS	1653	ushA		COG0737	Protein UshA
MNECEPGO_00406	CDS	1221	fsr			Fosmidomycin resistance protein								HBNBFBFN_00667	CDS	219	dlsT_5		COG0814	putative serine transporter							HHFKCKIH_00406	CDS	1221	fsr			Fosmidomycin resistance protein
MNECEPGO_00407	CDS	1677	ybaL		COG1226	Putative cation/proton antiporter YbaL								HBNBFBFN_00675	CDS	399	yhaK		COG1741	Pirin-like protein YhaK							HHFKCKIH_00407	CDS	1677	ybaL		COG1226	Putative cation/proton antiporter YbaL
MNECEPGO_00408	CDS	1305	gsk	2.7.1.73	COG0524	Inosine-guanosine kinase								HBNBFBFN_00678	CDS	402	yhaJ			HTH-type transcriptional regulator YhaJ							HHFKCKIH_00408	CDS	1305	gsk	2.7.1.73	COG0524	Inosine-guanosine kinase
MNECEPGO_00409	CDS	960	aes_1	3.1.1.-	COG0657	Acetyl esterase								HBNBFBFN_00680	CDS	474	yqjG	1.8.5.7	COG0435	Glutathionyl-hydroquinone reductase YqjG							HHFKCKIH_00409	CDS	960	aes_1	3.1.1.-	COG0657	Acetyl esterase
MNECEPGO_00410	CDS	963	hemH	4.99.1.1	COG0276	Ferrochelatase								HBNBFBFN_00682	CDS	249	yqjF		COG2259	Inner membrane protein YqjF							HHFKCKIH_00410	CDS	963	hemH	4.99.1.1	COG0276	Ferrochelatase
MNECEPGO_00411	CDS	645	adk	2.7.4.3	COG0563	Adenylate kinase								HBNBFBFN_00684	CDS	132	yqjE		COG5393	Inner membrane protein YqjE							HHFKCKIH_00411	CDS	645	adk	2.7.4.3	COG0563	Adenylate kinase
MNECEPGO_00412	CDS	1875	htpG		COG0326	Chaperone protein HtpG								HBNBFBFN_00692	CDS	195	leuD	4.2.1.33	COG0066	3-isopropylmalate dehydratase small subunit							HHFKCKIH_00412	CDS	1875	htpG		COG0326	Chaperone protein HtpG
MNECEPGO_00413	CDS	606	recR		COG0353	Recombination protein RecR								HBNBFBFN_00694	CDS	612	sgrR_1		COG4533	HTH-type transcriptional regulator SgrR							HHFKCKIH_00413	CDS	606	recR		COG0353	Recombination protein RecR
MNECEPGO_00414	CDS	330	ybaB		COG0718	Nucleoid-associated protein YbaB								HBNBFBFN_00695	CDS	330	sgrR_2		COG4533	HTH-type transcriptional regulator SgrR							HHFKCKIH_00414	CDS	330	ybaB		COG0718	Nucleoid-associated protein YbaB
MNECEPGO_00415	CDS	1932	dnaX	2.7.7.7	COG2812	DNA polymerase III subunit tau								HBNBFBFN_00696	CDS	228	sgrR_3		COG4533	HTH-type transcriptional regulator SgrR							HHFKCKIH_00415	CDS	1932	dnaX	2.7.7.7	COG2812	DNA polymerase III subunit tau
MNECEPGO_00416	CDS	552	apt	2.4.2.7	COG0503	Adenine phosphoribosyltransferase								HBNBFBFN_00697	CDS	180	sgrR_4		COG4533	HTH-type transcriptional regulator SgrR							HHFKCKIH_00416	CDS	552	apt	2.4.2.7	COG0503	Adenine phosphoribosyltransferase
MNECEPGO_00417	CDS	378	ybaN		COG2832	Inner membrane protein YbaN								HBNBFBFN_00699	CDS	159	thiB_1		COG4143	Thiamine-binding periplasmic protein							HHFKCKIH_00417	CDS	378	ybaN		COG2832	Inner membrane protein YbaN
MNECEPGO_00418	CDS	528	priC		COG3923	Primosomal replication protein N''								HBNBFBFN_00700	CDS	276	thiB_2		COG4143	Thiamine-binding periplasmic protein							HHFKCKIH_00418	CDS	528	priC		COG3923	Primosomal replication protein N''
MNECEPGO_00420	CDS	3363	mscK		COG3264	Mechanosensitive channel MscK								HBNBFBFN_00704	CDS	321	thiQ	3.6.3.-	COG3840	Thiamine import ATP-binding protein ThiQ							HHFKCKIH_00420	CDS	3363	mscK		COG3264	Mechanosensitive channel MscK
MNECEPGO_00421	CDS	648	acrR_1		COG1309	HTH-type transcriptional regulator AcrR								HBNBFBFN_00706	CDS	312	yabI_1		COG0586	Inner membrane protein YabI							HHFKCKIH_00421	CDS	648	acrR_1		COG1309	HTH-type transcriptional regulator AcrR
MNECEPGO_00422	CDS	1194	acrA			Multidrug efflux pump subunit AcrA								HBNBFBFN_00707	CDS	144	yabI_2		COG0586	Inner membrane protein YabI							HHFKCKIH_00422	CDS	1194	acrA			Multidrug efflux pump subunit AcrA
MNECEPGO_00423	CDS	3150	acrB_1		COG0841	Multidrug efflux pump subunit AcrB								HBNBFBFN_00718	CDS	348	RBKS_1	2.7.1.15		Ribokinase							HHFKCKIH_00423	CDS	3150	acrB_1		COG0841	Multidrug efflux pump subunit AcrB
MNECEPGO_00424	CDS	375	tomB			Hha toxicity modulator TomB								HBNBFBFN_00721	CDS	132	araB_1	2.7.1.16	COG1069	Ribulokinase							HHFKCKIH_00424	CDS	375	tomB			Hha toxicity modulator TomB
MNECEPGO_00425	CDS	219	hha_1			Hemolysin expression-modulating protein Hha								HBNBFBFN_00722	CDS	357	araB_2	2.7.1.16	COG1069	Ribulokinase							HHFKCKIH_00425	CDS	219	hha_1			Hemolysin expression-modulating protein Hha
MNECEPGO_00426	CDS	552	maa	2.3.1.79	COG0110	Maltose O-acetyltransferase								HBNBFBFN_00723	CDS	318	araB_3	2.7.1.16	COG1069	Ribulokinase							HHFKCKIH_00426	CDS	552	maa	2.3.1.79	COG0110	Maltose O-acetyltransferase
MNECEPGO_00427	CDS	471	ylaC			Inner membrane protein YlaC								HBNBFBFN_00724	CDS	294	araB_4	2.7.1.16	COG1069	Ribulokinase							HHFKCKIH_00427	CDS	471	ylaC			Inner membrane protein YlaC
MNECEPGO_00428	CDS	1551	pdeB	3.1.4.52	COG4943	putative cyclic di-GMP phosphodiesterase PdeB								HBNBFBFN_00725	CDS	228	araB_5	2.7.1.16		Ribulokinase							HHFKCKIH_00428	CDS	1551	pdeB	3.1.4.52	COG4943	putative cyclic di-GMP phosphodiesterase PdeB
MNECEPGO_00429	CDS	354	ybaA		COG5507	putative protein YbaA								HBNBFBFN_00726	CDS	378	araA_1	5.3.1.4		L-arabinose isomerase							HHFKCKIH_00429	CDS	354	ybaA		COG5507	putative protein YbaA
MNECEPGO_00430	CDS	312	atl		COG3695	DNA base-flipping protein								HBNBFBFN_00727	CDS	204	araA_2	5.3.1.4	COG2160	L-arabinose isomerase							HHFKCKIH_00430	CDS	312	atl		COG3695	DNA base-flipping protein
MNECEPGO_00431	CDS	573	ybaY		COG3126	putative lipoprotein YbaY								HBNBFBFN_00729	CDS	300	araA_3	5.3.1.4	COG2160	L-arabinose isomerase							HHFKCKIH_00431	CDS	573	ybaY		COG3126	putative lipoprotein YbaY
MNECEPGO_00432	CDS	861	tesB	3.1.2.-	COG1946	Acyl-CoA thioesterase 2								HBNBFBFN_00730	CDS	141	araA_4	5.3.1.4		L-arabinose isomerase							HHFKCKIH_00432	CDS	861	tesB	3.1.2.-	COG1946	Acyl-CoA thioesterase 2
MNECEPGO_00433	CDS	1287	amtB			Ammonia channel								HBNBFBFN_00731	CDS	345	polB_1	2.7.7.7	COG0417	DNA polymerase II							HHFKCKIH_00433	CDS	1287	amtB			Ammonia channel
MNECEPGO_00434	CDS	339	glnK		COG0347	Nitrogen regulatory protein P-II 2								HBNBFBFN_00733	CDS	135	polB_2	2.7.7.7	COG0417	DNA polymerase II							HHFKCKIH_00434	CDS	339	glnK		COG0347	Nitrogen regulatory protein P-II 2
MNECEPGO_00435	CDS	1782	mdlB	7.6.2.2	COG1132	Multidrug resistance-like ATP-binding protein MdlB								HBNBFBFN_00734	CDS	252	polB_3	2.7.7.7	COG0417	DNA polymerase II							HHFKCKIH_00435	CDS	1782	mdlB	7.6.2.2	COG1132	Multidrug resistance-like ATP-binding protein MdlB
MNECEPGO_00436	CDS	1773	yheI	3.6.3.-	COG1132	putative multidrug resistance ABC transporter ATP-binding/permease protein YheI								HBNBFBFN_00737	CDS	282	polB_4	2.7.7.7	COG0417	DNA polymerase II							HHFKCKIH_00436	CDS	1773	yheI	3.6.3.-	COG1132	putative multidrug resistance ABC transporter ATP-binding/permease protein YheI
MNECEPGO_00437	CDS	459	decR		COG1522	DNA-binding transcriptional activator DecR								HBNBFBFN_00738	CDS	228	rapA_1	3.6.4.-	COG0553	RNA polymerase-associated protein RapA							HHFKCKIH_00437	CDS	459	decR		COG1522	DNA-binding transcriptional activator DecR
MNECEPGO_00438	CDS	819	cof	3.6.1.-	COG0561	HMP-PP phosphatase								HBNBFBFN_00743	CDS	264	rapA_2	3.6.4.-	COG0553	RNA polymerase-associated protein RapA							HHFKCKIH_00438	CDS	819	cof	3.6.1.-	COG0561	HMP-PP phosphatase
MNECEPGO_00439	CDS	1701	sgrR_1		COG4533	HTH-type transcriptional regulator SgrR								HBNBFBFN_00746	CDS	264	rluA	5.4.99.28	COG0564	Dual-specificity RNA pseudouridine synthase RluA							HHFKCKIH_00439	CDS	1701	sgrR_1		COG4533	HTH-type transcriptional regulator SgrR
MNECEPGO_00440	CDS	696	queC	6.3.4.20	COG0603	7-cyano-7-deazaguanine synthase								HBNBFBFN_00748	CDS	201	djlA			Co-chaperone protein DjlA							HHFKCKIH_00440	CDS	696	queC	6.3.4.20	COG0603	7-cyano-7-deazaguanine synthase
MNECEPGO_00441	CDS	399	fadM	3.1.2.-	COG0824	Long-chain acyl-CoA thioesterase FadM								HBNBFBFN_00750	CDS	243	lptD_1		COG1452	LPS-assembly protein LptD							HHFKCKIH_00441	CDS	399	fadM	3.1.2.-	COG0824	Long-chain acyl-CoA thioesterase FadM
MNECEPGO_00442	CDS	372			COG1555	putative protein								HBNBFBFN_00751	CDS	471	lptD_2			LPS-assembly protein LptD							HHFKCKIH_00442	CDS	372			COG1555	putative protein
MNECEPGO_00443	CDS	1872	ppiD	5.2.1.8	COG0760	Peptidyl-prolyl cis-trans isomerase D								HBNBFBFN_00752	CDS	393	lptD_3		COG1452	LPS-assembly protein LptD							HHFKCKIH_00443	CDS	1872	ppiD	5.2.1.8	COG0760	Peptidyl-prolyl cis-trans isomerase D
MNECEPGO_00444	CDS	273	hupB		COG0776	DNA-binding protein HU-beta								HBNBFBFN_00754	CDS	234	lptD_4		COG1452	LPS-assembly protein LptD							HHFKCKIH_00444	CDS	273	hupB		COG0776	DNA-binding protein HU-beta
MNECEPGO_00445	CDS	2355	lon_1	3.4.21.53	COG0466	Lon protease								HBNBFBFN_00755	CDS	180	surA_1	5.2.1.8	COG0760	Chaperone SurA							HHFKCKIH_00445	CDS	2355	lon_1	3.4.21.53	COG0466	Lon protease
MNECEPGO_00446	CDS	1275	clpX		COG1219	ATP-dependent Clp protease ATP-binding subunit ClpX								HBNBFBFN_00757	CDS	156	surA_2	5.2.1.8	COG0760	Chaperone SurA							HHFKCKIH_00446	CDS	1275	clpX		COG1219	ATP-dependent Clp protease ATP-binding subunit ClpX
MNECEPGO_00447	CDS	624	clpP	3.4.21.92	COG0740	ATP-dependent Clp protease proteolytic subunit								HBNBFBFN_00759	CDS	180	pdxA_1	1.1.1.262		4-hydroxythreonine-4-phosphate dehydrogenase							HHFKCKIH_00447	CDS	624	clpP	3.4.21.92	COG0740	ATP-dependent Clp protease proteolytic subunit
MNECEPGO_00448	CDS	1299	tig	5.2.1.8	COG0544	Trigger factor								HBNBFBFN_00760	CDS	306	pdxA_2	1.1.1.262		4-hydroxythreonine-4-phosphate dehydrogenase							HHFKCKIH_00448	CDS	1299	tig	5.2.1.8	COG0544	Trigger factor
MNECEPGO_00449	CDS	315	bolA		COG0271	DNA-binding transcriptional regulator BolA								HBNBFBFN_00761	CDS	159	rsmA_1	2.1.1.182	COG0030	Ribosomal RNA small subunit methyltransferase A							HHFKCKIH_00449	CDS	315	bolA		COG0271	DNA-binding transcriptional regulator BolA
MNECEPGO_00451	CDS	1476	ampG_1		COG0477	Anhydromuropeptide permease								HBNBFBFN_00762	CDS	447	rsmA_2	2.1.1.182	COG0030	Ribosomal RNA small subunit methyltransferase A							HHFKCKIH_00451	CDS	1476	ampG_1		COG0477	Anhydromuropeptide permease
MNECEPGO_00452	CDS	948	cyoA		COG1622	Cytochrome bo(3) ubiquinol oxidase subunit 2								HBNBFBFN_00764	CDS	174	apaG			Protein ApaG							HHFKCKIH_00452	CDS	948	cyoA		COG1622	Cytochrome bo(3) ubiquinol oxidase subunit 2
MNECEPGO_00453	CDS	1992	cyoB	7.1.1.3	COG0843	Cytochrome bo(3) ubiquinol oxidase subunit 1								HBNBFBFN_00765	CDS	729	apaH	3.6.1.41	COG0639	Bis(5'-nucleosyl)-tetraphosphatase, symmetrical							HHFKCKIH_00453	CDS	1992	cyoB	7.1.1.3	COG0843	Cytochrome bo(3) ubiquinol oxidase subunit 1
MNECEPGO_00454	CDS	615	cyoC		COG1845	Cytochrome bo(3) ubiquinol oxidase subunit 3								HBNBFBFN_00767	CDS	393	kefC_1		COG0475	Glutathione-regulated potassium-efflux system protein KefC							HHFKCKIH_00454	CDS	615	cyoC		COG1845	Cytochrome bo(3) ubiquinol oxidase subunit 3
MNECEPGO_00455	CDS	330	cyoD		COG3125	Cytochrome bo(3) ubiquinol oxidase subunit 4								HBNBFBFN_00768	CDS	354	kefC_2		COG0475	Glutathione-regulated potassium-efflux system protein KefC							HHFKCKIH_00455	CDS	330	cyoD		COG3125	Cytochrome bo(3) ubiquinol oxidase subunit 4
MNECEPGO_00456	CDS	891	cyoE	2.5.1.141	COG0109	Protoheme IX farnesyltransferase								HBNBFBFN_00769	CDS	312	kefC_3			Glutathione-regulated potassium-efflux system protein KefC							HHFKCKIH_00456	CDS	891	cyoE	2.5.1.141	COG0109	Protoheme IX farnesyltransferase
MNECEPGO_00457	CDS	1365	yajR		COG0477	Inner membrane transport protein YajR								HBNBFBFN_00771	CDS	369	kefC_4		COG0475	Glutathione-regulated potassium-efflux system protein KefC							HHFKCKIH_00457	CDS	1365	yajR		COG0477	Inner membrane transport protein YajR
MNECEPGO_00459	CDS	912	panE	1.1.1.169	COG1893	2-dehydropantoate 2-reductase								HBNBFBFN_00777	CDS	342	fixX		COG2440	Ferredoxin-like protein FixX							HHFKCKIH_00459	CDS	912	panE	1.1.1.169	COG1893	2-dehydropantoate 2-reductase
MNECEPGO_00460	CDS	591	yajL	3.1.2.-	COG0693	Protein/nucleic acid deglycase 3								HBNBFBFN_00782	CDS	711	fixB			Protein FixB							HHFKCKIH_00460	CDS	591	yajL	3.1.2.-	COG0693	Protein/nucleic acid deglycase 3
MNECEPGO_00461	CDS	1449	thiI	2.8.1.4	COG0301	tRNA sulfurtransferase								HBNBFBFN_00783	CDS	240	fixA_1			Protein FixA							HHFKCKIH_00461	CDS	1449	thiI	2.8.1.4	COG0301	tRNA sulfurtransferase
MNECEPGO_00462	CDS	243	xseB	3.1.11.6	COG1722	Exodeoxyribonuclease 7 small subunit								HBNBFBFN_00784	CDS	192	fixA_2		COG2086	Protein FixA							HHFKCKIH_00462	CDS	243	xseB	3.1.11.6	COG1722	Exodeoxyribonuclease 7 small subunit
MNECEPGO_00463	CDS	900	ispA	2.5.1.10	COG0142	Farnesyl diphosphate synthase								HBNBFBFN_00785	CDS	246	fixA_3		COG2086	Protein FixA							HHFKCKIH_00463	CDS	900	ispA	2.5.1.10	COG0142	Farnesyl diphosphate synthase
MNECEPGO_00464	CDS	1863	dxs	2.2.1.7	COG1154	1-deoxy-D-xylulose-5-phosphate synthase								HBNBFBFN_00786	CDS	447	caiT_1		COG1292	L-carnitine/gamma-butyrobetaine antiporter							HHFKCKIH_00464	CDS	1863	dxs	2.2.1.7	COG1154	1-deoxy-D-xylulose-5-phosphate synthase
MNECEPGO_00465	CDS	975	yajO	1.1.-.-	COG0667	1-deoxyxylulose-5-phosphate synthase YajO								HBNBFBFN_00787	CDS	174	caiT_2		COG1292	L-carnitine/gamma-butyrobetaine antiporter							HHFKCKIH_00465	CDS	975	yajO	1.1.-.-	COG0667	1-deoxyxylulose-5-phosphate synthase YajO
MNECEPGO_00466	CDS	519	pgpA	3.1.3.27	COG1267	Phosphatidylglycerophosphatase A								HBNBFBFN_00788	CDS	183	caiA_1	1.3.8.13		Crotonobetainyl-CoA reductase							HHFKCKIH_00466	CDS	519	pgpA	3.1.3.27	COG1267	Phosphatidylglycerophosphatase A
MNECEPGO_00467	CDS	978	thiL	2.7.4.16	COG0611	Thiamine-monophosphate kinase								HBNBFBFN_00789	CDS	204	caiA_2	1.3.8.13	COG1960	Crotonobetainyl-CoA reductase							HHFKCKIH_00467	CDS	978	thiL	2.7.4.16	COG0611	Thiamine-monophosphate kinase
MNECEPGO_00468	CDS	420	nusB		COG0781	Transcription antitermination protein NusB								HBNBFBFN_00791	CDS	348	caiA_3	1.3.8.13	COG1960	Crotonobetainyl-CoA reductase							HHFKCKIH_00468	CDS	420	nusB		COG0781	Transcription antitermination protein NusB
MNECEPGO_00469	CDS	471	ribE	2.5.1.78	COG0054	6,7-dimethyl-8-ribityllumazine synthase								HBNBFBFN_00792	CDS	228	caiB_1	2.8.3.21		L-carnitine CoA-transferase							HHFKCKIH_00469	CDS	471	ribE	2.5.1.78	COG0054	6,7-dimethyl-8-ribityllumazine synthase
MNECEPGO_00470	CDS	1104	ribD		COG0117	Riboflavin biosynthesis protein RibD								HBNBFBFN_00793	CDS	357	caiB_2	2.8.3.21	COG1804	L-carnitine CoA-transferase							HHFKCKIH_00470	CDS	1104	ribD		COG0117	Riboflavin biosynthesis protein RibD
MNECEPGO_00471	CDS	450	nrdR		COG1327	Transcriptional repressor NrdR								HBNBFBFN_00794	CDS	273	caiB_3	2.8.3.21	COG1804	L-carnitine CoA-transferase							HHFKCKIH_00471	CDS	450	nrdR		COG1327	Transcriptional repressor NrdR
MNECEPGO_00472	CDS	540	yajI			putative lipoprotein YajI								HBNBFBFN_00795	CDS	144	caiC_1	6.2.1.48	COG0318	Crotonobetaine/carnitine--CoA ligase							HHFKCKIH_00472	CDS	540	yajI			putative lipoprotein YajI
MNECEPGO_00473	CDS	885	tsx		COG3248	Nucleoside-specific channel-forming protein Tsx								HBNBFBFN_00796	CDS	309	caiC_2	6.2.1.48		Crotonobetaine/carnitine--CoA ligase							HHFKCKIH_00473	CDS	885	tsx		COG3248	Nucleoside-specific channel-forming protein Tsx
MNECEPGO_00475	CDS	972	secF		COG0341	Protein translocase subunit SecF								HBNBFBFN_00797	CDS	633	caiC_3	6.2.1.48	COG0318	Crotonobetaine/carnitine--CoA ligase							HHFKCKIH_00475	CDS	972	secF		COG0341	Protein translocase subunit SecF
MNECEPGO_00476	CDS	1815	secD		COG0342	Protein translocase subunit SecD								HBNBFBFN_00798	CDS	363	caiD_1	4.2.1.149		Carnitinyl-CoA dehydratase							HHFKCKIH_00476	CDS	1815	secD		COG0342	Protein translocase subunit SecD
MNECEPGO_00477	CDS	333	yajC		COG1862	Sec translocon accessory complex subunit YajC								HBNBFBFN_00799	CDS	225	caiD_2	4.2.1.149	COG1024	Carnitinyl-CoA dehydratase							HHFKCKIH_00477	CDS	333	yajC		COG1862	Sec translocon accessory complex subunit YajC
MNECEPGO_00478	CDS	1128	tgt	2.4.2.29	COG0343	Queuine tRNA-ribosyltransferase								HBNBFBFN_00800	CDS	255	caiD_3	4.2.1.149	COG1024	Carnitinyl-CoA dehydratase							HHFKCKIH_00478	CDS	1128	tgt	2.4.2.29	COG0343	Queuine tRNA-ribosyltransferase
MNECEPGO_00479	CDS	1071	queA	2.4.99.17	COG0809	S-adenosylmethionine:tRNA ribosyltransferase-isomerase								HBNBFBFN_00801	CDS	243	caiE			Carnitine operon protein CaiE							HHFKCKIH_00479	CDS	1071	queA	2.4.99.17	COG0809	S-adenosylmethionine:tRNA ribosyltransferase-isomerase
MNECEPGO_00480	CDS	582	acpH	3.1.4.14	COG3124	Acyl carrier protein phosphodiesterase								HBNBFBFN_00804	CDS	129	carB_1	6.3.5.5	COG0458	Carbamoyl-phosphate synthase large chain							HHFKCKIH_00480	CDS	582	acpH	3.1.4.14	COG3124	Acyl carrier protein phosphodiesterase
MNECEPGO_00481	CDS	1818	malZ	3.2.1.20	COG0366	Maltodextrin glucosidase								HBNBFBFN_00805	CDS	243	carB_2			Carbamoyl-phosphate synthase large chain							HHFKCKIH_00481	CDS	1818	malZ	3.2.1.20	COG0366	Maltodextrin glucosidase
MNECEPGO_00482	CDS	1374	proY		COG1113	Proline-specific permease ProY								HBNBFBFN_00806	CDS	204	carB_3			Carbamoyl-phosphate synthase large chain							HHFKCKIH_00482	CDS	1374	proY		COG1113	Proline-specific permease ProY
MNECEPGO_00483	CDS	1320	brnQ		COG1114	Branched-chain amino acid transport system 2 carrier protein								HBNBFBFN_00807	CDS	177	carB_4			Carbamoyl-phosphate synthase large chain							HHFKCKIH_00483	CDS	1320	brnQ		COG1114	Branched-chain amino acid transport system 2 carrier protein
MNECEPGO_00484	CDS	1296	phoR	2.7.13.3		Phosphate regulon sensor protein PhoR								HBNBFBFN_00808	CDS	417	carB_5			Carbamoyl-phosphate synthase large chain							HHFKCKIH_00484	CDS	1296	phoR	2.7.13.3		Phosphate regulon sensor protein PhoR
MNECEPGO_00485	CDS	690	phoB		COG0745	Phosphate regulon transcriptional regulatory protein PhoB								HBNBFBFN_00811	CDS	132	carB_6	6.3.5.5	COG0458	Carbamoyl-phosphate synthase large chain							HHFKCKIH_00485	CDS	690	phoB		COG0745	Phosphate regulon transcriptional regulatory protein PhoB
MNECEPGO_00486	CDS	1203	sbcD		COG0420	Nuclease SbcCD subunit D								HBNBFBFN_00812	CDS	333	carB_7	6.3.5.5	COG0458	Carbamoyl-phosphate synthase large chain							HHFKCKIH_00486	CDS	1203	sbcD		COG0420	Nuclease SbcCD subunit D
MNECEPGO_00487	CDS	3144	sbcC		COG0419	Nuclease SbcCD subunit C								HBNBFBFN_00813	CDS	348	carB_8			Carbamoyl-phosphate synthase large chain							HHFKCKIH_00487	CDS	3144	sbcC		COG0419	Nuclease SbcCD subunit C
MNECEPGO_00488	CDS	1269	araJ		COG2814	Putative transporter AraJ								HBNBFBFN_00814	CDS	237	carB_9			Carbamoyl-phosphate synthase large chain							HHFKCKIH_00488	CDS	1269	araJ		COG2814	Putative transporter AraJ
MNECEPGO_00489	CDS	909	mak_1	2.7.1.4	COG1940	Fructokinase								HBNBFBFN_00815	CDS	147	carA_1	6.3.5.5	COG0505	Carbamoyl-phosphate synthase small chain							HHFKCKIH_00489	CDS	909	mak_1	2.7.1.4	COG1940	Fructokinase
MNECEPGO_00490	CDS	978	rdgC		COG2974	Recombination-associated protein RdgC								HBNBFBFN_00817	CDS	297	carA_2	6.3.5.5		Carbamoyl-phosphate synthase small chain							HHFKCKIH_00490	CDS	978	rdgC		COG2974	Recombination-associated protein RdgC
MNECEPGO_00492	CDS	285	ppnP	2.4.2.1	COG3123	Pyrimidine/purine nucleoside phosphorylase								HBNBFBFN_00820	CDS	207	rihC_1	3.2.-.-		Non-specific ribonucleoside hydrolase RihC							HHFKCKIH_00492	CDS	285	ppnP	2.4.2.1	COG3123	Pyrimidine/purine nucleoside phosphorylase
MNECEPGO_00494	CDS	192	yaiA			putative protein YaiA								HBNBFBFN_00821	CDS	168	rihC_2	3.2.-.-	COG1957	Non-specific ribonucleoside hydrolase RihC							HHFKCKIH_00494	CDS	192	yaiA			putative protein YaiA
MNECEPGO_00495	CDS	525	aroL	2.7.1.71	COG0703	Shikimate kinase 2								HBNBFBFN_00822	CDS	372	ispH_1	1.17.7.4	COG0761	4-hydroxy-3-methylbut-2-enyl diphosphate reductase							HHFKCKIH_00495	CDS	525	aroL	2.7.1.71	COG0703	Shikimate kinase 2
MNECEPGO_00497	CDS	810	proC	1.5.1.2	COG0345	Pyrroline-5-carboxylate reductase								HBNBFBFN_00823	CDS	267	ispH_2	1.17.7.4	COG0761	4-hydroxy-3-methylbut-2-enyl diphosphate reductase							HHFKCKIH_00497	CDS	810	proC	1.5.1.2	COG0345	Pyrroline-5-carboxylate reductase
MNECEPGO_00498	CDS	1116	dgcC	2.7.7.65		putative diguanylate cyclase DgcC								HBNBFBFN_00824	CDS	186	fkpB	5.2.1.8	COG1047	FKBP-type 16 kDa peptidyl-prolyl cis-trans isomerase							HHFKCKIH_00498	CDS	1116	dgcC	2.7.7.65		putative diguanylate cyclase DgcC
MNECEPGO_00499	CDS	321	psiF			Phosphate starvation-inducible protein PsiF								HBNBFBFN_00826	CDS	210	lspA_1	3.4.23.36		Lipoprotein signal peptidase							HHFKCKIH_00499	CDS	321	psiF			Phosphate starvation-inducible protein PsiF
MNECEPGO_00500	CDS	1416	phoA	3.1.3.1	COG1785	Alkaline phosphatase								HBNBFBFN_00827	CDS	414	lspA_2	3.4.23.36		Lipoprotein signal peptidase							HHFKCKIH_00500	CDS	1416	phoA	3.1.3.1	COG1785	Alkaline phosphatase
MNECEPGO_00501	CDS	261	iraP			Anti-adapter protein IraP								HBNBFBFN_00828	CDS	240	ileS_1	6.1.1.5	COG0060	Isoleucine--tRNA ligase							HHFKCKIH_00501	CDS	261	iraP			Anti-adapter protein IraP
MNECEPGO_00502	CDS	1095	ddlA	6.3.2.4	COG1181	D-alanine--D-alanine ligase A								HBNBFBFN_00829	CDS	285	ileS_2	6.1.1.5	COG0060	Isoleucine--tRNA ligase							HHFKCKIH_00502	CDS	1095	ddlA	6.3.2.4	COG1181	D-alanine--D-alanine ligase A
MNECEPGO_00504	CDS	309	yaiY			Inner membrane protein YaiY								HBNBFBFN_00831	CDS	210	ileS_3	6.1.1.5	COG0060	Isoleucine--tRNA ligase							HHFKCKIH_00504	CDS	309	yaiY			Inner membrane protein YaiY
MNECEPGO_00506	CDS	1221	sbmA		COG1133	Peptide antibiotic transporter SbmA								HBNBFBFN_00833	CDS	114	ileS_4	6.1.1.5	COG0060	Isoleucine--tRNA ligase							HHFKCKIH_00506	CDS	1221	sbmA		COG1133	Peptide antibiotic transporter SbmA
MNECEPGO_00508	CDS	1158	ampH	3.4.-.-	COG1680	D-alanyl-D-alanine-carboxypeptidase/endopeptidase AmpH								HBNBFBFN_00834	CDS	258	ileS_5	6.1.1.5	COG0060	Isoleucine--tRNA ligase							HHFKCKIH_00508	CDS	1158	ampH	3.4.-.-	COG1680	D-alanyl-D-alanine-carboxypeptidase/endopeptidase AmpH
MNECEPGO_00509	CDS	624	iprA			Inhibitor of hydrogen peroxide resistance								HBNBFBFN_00837	CDS	162	dacD_1	3.4.16.4	COG1686	D-alanyl-D-alanine carboxypeptidase DacD							HHFKCKIH_00509	CDS	624	iprA			Inhibitor of hydrogen peroxide resistance
MNECEPGO_00511	CDS	975	hemB	4.2.1.24	COG0113	Delta-aminolevulinic acid dehydratase								HBNBFBFN_00838	CDS	393	dacD_2	3.4.16.4	COG1686	D-alanyl-D-alanine carboxypeptidase DacD							HHFKCKIH_00511	CDS	975	hemB	4.2.1.24	COG0113	Delta-aminolevulinic acid dehydratase
MNECEPGO_00512	CDS	852	tauD	1.14.11.17	COG2175	Alpha-ketoglutarate-dependent taurine dioxygenase								HBNBFBFN_00843	CDS	222	plaP_1		COG0531	Low-affinity putrescine importer PlaP							HHFKCKIH_00512	CDS	852	tauD	1.14.11.17	COG2175	Alpha-ketoglutarate-dependent taurine dioxygenase
MNECEPGO_00513	CDS	828	ssuC_1		COG0600	Putative aliphatic sulfonates transport permease protein SsuC								HBNBFBFN_00845	CDS	366	plaP_2		COG0531	Low-affinity putrescine importer PlaP							HHFKCKIH_00513	CDS	828	ssuC_1		COG0600	Putative aliphatic sulfonates transport permease protein SsuC
MNECEPGO_00514	CDS	768	tauB	7.6.2.7	COG4525	Taurine import ATP-binding protein TauB								HBNBFBFN_00849	CDS	456	yeeZ		COG0451	Protein YeeZ							HHFKCKIH_00514	CDS	768	tauB	7.6.2.7	COG4525	Taurine import ATP-binding protein TauB
MNECEPGO_00515	CDS	963	tauA		COG4521	Taurine-binding periplasmic protein								HBNBFBFN_00850	CDS	219	yoeB	3.1.-.-	COG4115	Toxin YoeB							HHFKCKIH_00515	CDS	963	tauA		COG4521	Taurine-binding periplasmic protein
MNECEPGO_00516	CDS	276	frmR		COG1937	Transcriptional repressor FrmR								HBNBFBFN_00852	CDS	183	hisG_1	2.4.2.17	COG0040	ATP phosphoribosyltransferase							HHFKCKIH_00516	CDS	276	frmR		COG1937	Transcriptional repressor FrmR
MNECEPGO_00517	CDS	1110	frmA	1.1.1.284	COG1062	S-(hydroxymethyl)glutathione dehydrogenase								HBNBFBFN_00854	CDS	171	hisG_2	2.4.2.17	COG0040	ATP phosphoribosyltransferase							HHFKCKIH_00517	CDS	1110	frmA	1.1.1.284	COG1062	S-(hydroxymethyl)glutathione dehydrogenase
MNECEPGO_00518	CDS	834	frmB	3.1.2.12	COG0627	S-formylglutathione hydrolase FrmB								HBNBFBFN_00855	CDS	198	hisD	1.1.1.23	COG0141	Histidinol dehydrogenase							HHFKCKIH_00518	CDS	834	frmB	3.1.2.12	COG0627	S-formylglutathione hydrolase FrmB
MNECEPGO_00520	CDS	1212	mhpT			3-(3-hydroxy-phenyl)propionate transporter								HBNBFBFN_00859	CDS	438	hisC	2.6.1.9	COG0079	Histidinol-phosphate aminotransferase							HHFKCKIH_00520	CDS	1212	mhpT			3-(3-hydroxy-phenyl)propionate transporter
MNECEPGO_00521	CDS	1014	mhpE	4.1.3.39	COG0119	4-hydroxy-2-oxovalerate aldolase								HBNBFBFN_00862	CDS	144	hisB_1	4.2.1.19		Imidazoleglycerol-phosphate dehydratase							HHFKCKIH_00521	CDS	1014	mhpE	4.1.3.39	COG0119	4-hydroxy-2-oxovalerate aldolase
MNECEPGO_00522	CDS	951	mhpF	1.2.1.10	COG4569	Acetaldehyde dehydrogenase								HBNBFBFN_00863	CDS	315	hisB_2		COG0131	Histidine biosynthesis bifunctional protein HisB							HHFKCKIH_00522	CDS	951	mhpF	1.2.1.10	COG4569	Acetaldehyde dehydrogenase
MNECEPGO_00523	CDS	810	mhpD	4.2.1.80	COG3971	2-keto-4-pentenoate hydratase								HBNBFBFN_00864	CDS	177	hisB_3	3.1.3.15		Histidine biosynthesis bifunctional protein HisB							HHFKCKIH_00523	CDS	810	mhpD	4.2.1.80	COG3971	2-keto-4-pentenoate hydratase
MNECEPGO_00524	CDS	867	mhpC	3.7.1.14	COG0596	2-hydroxy-6-oxononadienedioate/2-hydroxy-6-oxononatrienedioate hydrolase								HBNBFBFN_00866	CDS	222	hisH	4.3.2.10	COG0118	Imidazole glycerol phosphate synthase subunit HisH							HHFKCKIH_00524	CDS	867	mhpC	3.7.1.14	COG0596	2-hydroxy-6-oxononadienedioate/2-hydroxy-6-oxononatrienedioate hydrolase
MNECEPGO_00525	CDS	945	mhpB	1.13.11.16		2,3-dihydroxyphenylpropionate/2,3-dihydroxicinnamic acid 1,2-dioxygenase								HBNBFBFN_00870	CDS	231	hisF	4.3.2.10		Imidazole glycerol phosphate synthase subunit HisF							HHFKCKIH_00525	CDS	945	mhpB	1.13.11.16		2,3-dihydroxyphenylpropionate/2,3-dihydroxicinnamic acid 1,2-dioxygenase
MNECEPGO_00526	CDS	1665	mhpA	1.14.13.127	COG0654	3-(3-hydroxy-phenyl)propionate/3-hydroxycinnamic acid hydroxylase								HBNBFBFN_00871	CDS	333	hisI_1	3.5.4.19		Histidine biosynthesis bifunctional protein HisIE							HHFKCKIH_00526	CDS	1665	mhpA	1.14.13.127	COG0654	3-(3-hydroxy-phenyl)propionate/3-hydroxycinnamic acid hydroxylase
MNECEPGO_00528	CDS	1092	lacI		COG1609	Lactose operon repressor								HBNBFBFN_00872	CDS	198	hisI_2	3.5.4.19		Histidine biosynthesis bifunctional protein HisIE							HHFKCKIH_00528	CDS	1092	lacI		COG1609	Lactose operon repressor
MNECEPGO_00529	CDS	3075	lacZ	3.2.1.23	COG3250	Beta-galactosidase								HBNBFBFN_00875	CDS	327	ugd	1.1.1.22	COG1004	UDP-glucose 6-dehydrogenase							HHFKCKIH_00529	CDS	3075	lacZ	3.2.1.23	COG3250	Beta-galactosidase
MNECEPGO_00530	CDS	1254	lacY			Lactose permease								HBNBFBFN_00878	CDS	300	gnd_1	1.1.1.44	COG0362	6-phosphogluconate dehydrogenase, decarboxylating							HHFKCKIH_00530	CDS	1254	lacY			Lactose permease
MNECEPGO_00531	CDS	621	lacA	2.3.1.18	COG0110	Galactoside O-acetyltransferase								HBNBFBFN_00879	CDS	333	gnd_2	1.1.1.44	COG0362	6-phosphogluconate dehydrogenase, decarboxylating							HHFKCKIH_00531	CDS	621	lacA	2.3.1.18	COG0110	Galactoside O-acetyltransferase
MNECEPGO_00532	CDS	1284	codA	3.5.4.1	COG0402	Cytosine deaminase								HBNBFBFN_00880	CDS	207	gnd_3	1.1.1.44	COG0362	6-phosphogluconate dehydrogenase, decarboxylating							HHFKCKIH_00532	CDS	1284	codA	3.5.4.1	COG0402	Cytosine deaminase
MNECEPGO_00533	CDS	1260	codB_1		COG1457	Cytosine permease								HBNBFBFN_00890	CDS	303	rfbD	1.1.1.133	COG1091	dTDP-4-dehydrorhamnose reductase							HHFKCKIH_00533	CDS	1260	codB_1		COG1457	Cytosine permease
MNECEPGO_00534	CDS	1887	acs_1	6.2.1.1	COG0365	Acetyl-coenzyme A synthetase								HBNBFBFN_00892	CDS	267	galF_1	2.7.7.9	COG1210	UTP--glucose-1-phosphate uridylyltransferase							HHFKCKIH_00534	CDS	1887	acs_1	6.2.1.1	COG0365	Acetyl-coenzyme A synthetase
MNECEPGO_00535	CDS	1452	prpD	4.2.1.79	COG2079	2-methylcitrate dehydratase								HBNBFBFN_00893	CDS	315	galF_2	2.7.7.9	COG1210	UTP--glucose-1-phosphate uridylyltransferase							HHFKCKIH_00535	CDS	1452	prpD	4.2.1.79	COG2079	2-methylcitrate dehydratase
MNECEPGO_00536	CDS	1170	prpC	2.3.3.5	COG0372	2-methylcitrate synthase								HBNBFBFN_00902	CDS	597	wzxC		COG2244	Lipopolysaccharide biosynthesis protein WzxC							HHFKCKIH_00536	CDS	1170	prpC	2.3.3.5	COG0372	2-methylcitrate synthase
MNECEPGO_00537	CDS	891	prpB	4.1.3.30	COG2513	2-methylisocitrate lyase								HBNBFBFN_00906	CDS	273	wcaJ_1	2.7.8.31	COG2148	UDP-glucose:undecaprenyl-phosphate glucose-1-phosphate transferase							HHFKCKIH_00537	CDS	891	prpB	4.1.3.30	COG2513	2-methylisocitrate lyase
MNECEPGO_00538	CDS	1587	prpR		COG1221	Propionate catabolism operon regulatory protein								HBNBFBFN_00908	CDS	174	wcaJ_2	2.7.8.31	COG2148	UDP-glucose:undecaprenyl-phosphate glucose-1-phosphate transferase							HHFKCKIH_00538	CDS	1587	prpR		COG1221	Propionate catabolism operon regulatory protein
MNECEPGO_00540	CDS	633	rhtC_1		COG1280	Threonine efflux protein								HBNBFBFN_00913	CDS	525	glmM_5			Phosphoglucosamine mutase							HHFKCKIH_00540	CDS	633	rhtC_1		COG1280	Threonine efflux protein
MNECEPGO_00541	tRNA	81				tRNA-Ser(gga)								HBNBFBFN_00917	CDS	357	manC1	2.7.7.13	COG0662	Mannose-1-phosphate guanylyltransferase 1							HHFKCKIH_00541	tRNA	81				tRNA-Ser(gga)
MNECEPGO_00542	CDS	1050	yahK	1.1.1.2	COG1064	Aldehyde reductase YahK								HBNBFBFN_00922	CDS	327	gmm	3.6.1.-	COG0494	GDP-mannose mannosyl hydrolase							HHFKCKIH_00542	CDS	1050	yahK	1.1.1.2	COG1064	Aldehyde reductase YahK
MNECEPGO_00544	CDS	951	arcC1_2	2.7.2.2		Carbamate kinase 1								HBNBFBFN_00924	CDS	1236	fcl	1.1.1.271		GDP-L-fucose synthase							HHFKCKIH_00544	CDS	951	arcC1_2	2.7.2.2		Carbamate kinase 1
MNECEPGO_00546	CDS	1548	fdrA_2		COG0074	Protein FdrA								HBNBFBFN_00925	CDS	438	gmd_1	4.2.1.47		GDP-mannose 4,6-dehydratase							HHFKCKIH_00546	CDS	1548	fdrA_2		COG0074	Protein FdrA
MNECEPGO_00550	CDS	933	yahB_1			putative HTH-type transcriptional regulator YahB								HBNBFBFN_00926	CDS	183	gmd_2	4.2.1.47	COG1089	GDP-mannose 4,6-dehydratase							HHFKCKIH_00550	CDS	933	yahB_1			putative HTH-type transcriptional regulator YahB
MNECEPGO_00551	CDS	1089	pdeL	3.1.4.52	COG2200	Cyclic di-GMP phosphodiesterase PdeL								HBNBFBFN_00929	CDS	339		2.4.-.-	COG0463	putative glycosyltransferase							HHFKCKIH_00551	CDS	1089	pdeL	3.1.4.52	COG2200	Cyclic di-GMP phosphodiesterase PdeL
MNECEPGO_00552	CDS	2034	betT		COG1292	High-affinity choline transport protein								HBNBFBFN_00939	CDS	360	wzc_1	2.7.10.-	COG0489	Tyrosine-protein kinase wzc							HHFKCKIH_00552	CDS	2034	betT		COG1292	High-affinity choline transport protein
MNECEPGO_00553	CDS	588	betI_1		COG1309	HTH-type transcriptional regulator BetI								HBNBFBFN_00940	CDS	255	wzc_2	2.7.10.-	COG0489	Tyrosine-protein kinase wzc							HHFKCKIH_00553	CDS	588	betI_1		COG1309	HTH-type transcriptional regulator BetI
MNECEPGO_00554	CDS	1473	betB	1.2.1.8	COG1012	NAD/NADP-dependent betaine aldehyde dehydrogenase								HBNBFBFN_00942	CDS	345	wzc_3	2.7.10.-	COG0489	Tyrosine-protein kinase wzc							HHFKCKIH_00554	CDS	1473	betB	1.2.1.8	COG1012	NAD/NADP-dependent betaine aldehyde dehydrogenase
MNECEPGO_00555	CDS	1671	betA	1.1.99.1	COG2303	Oxygen-dependent choline dehydrogenase								HBNBFBFN_00956	CDS	207	dcd	3.5.4.13		dCTP deaminase, dUMP-forming							HHFKCKIH_00555	CDS	1671	betA	1.1.99.1	COG2303	Oxygen-dependent choline dehydrogenase
MNECEPGO_00557	CDS	564				ISKra4 family transposase ISCep1								HBNBFBFN_00958	CDS	264	udk	2.7.1.48	COG0572	Uridine kinase							HHFKCKIH_00557	CDS	564				ISKra4 family transposase ISCep1
MNECEPGO_00563	CDS	696	lutC		COG1556	Lactate utilization protein C								HBNBFBFN_00964	CDS	453	dgcE_1	2.7.7.65	COG2202	putative diguanylate cyclase DgcE							HHFKCKIH_00563	CDS	696	lutC		COG1556	Lactate utilization protein C
MNECEPGO_00564	CDS	1428	lutB		COG1139	Lactate utilization protein B								HBNBFBFN_00965	CDS	291	dgcE_2	2.7.7.65	COG2202	putative diguanylate cyclase DgcE							HHFKCKIH_00564	CDS	1428	lutB		COG1139	Lactate utilization protein B
MNECEPGO_00565	CDS	720	lutA_1		COG0247	Lactate utilization protein A								HBNBFBFN_00966	CDS	591	dgcE_3	2.7.7.65	COG2202	putative diguanylate cyclase DgcE							HHFKCKIH_00565	CDS	720	lutA_1		COG0247	Lactate utilization protein A
MNECEPGO_00566	CDS	855	rclR		COG2207	RCS-specific HTH-type transcriptional activator RclR								HBNBFBFN_00967	CDS	255	dgcE_4	2.7.7.65	COG2202	putative diguanylate cyclase DgcE							HHFKCKIH_00566	CDS	855	rclR		COG2207	RCS-specific HTH-type transcriptional activator RclR
MNECEPGO_00567	CDS	1326	rclA		COG1249	putative pyridine nucleotide-disulfide oxidoreductase RclA								HBNBFBFN_00969	CDS	336	alkA	3.2.2.21	COG0122	DNA-3-methyladenine glycosylase 2							HHFKCKIH_00567	CDS	1326	rclA		COG1249	putative pyridine nucleotide-disulfide oxidoreductase RclA
MNECEPGO_00568	CDS	594	rclC		COG3059	Inner membrane protein RclC								HBNBFBFN_00974	CDS	237	yegI_1	2.7.-.-	COG4248	Protein kinase YegI							HHFKCKIH_00568	CDS	594	rclC		COG3059	Inner membrane protein RclC
MNECEPGO_00569	CDS	870	ytbE	1.-.-.-	COG0656	putative oxidoreductase YtbE								HBNBFBFN_00975	CDS	258	yegI_2	2.7.-.-	COG4248	Protein kinase YegI							HHFKCKIH_00569	CDS	870	ytbE	1.-.-.-	COG0656	putative oxidoreductase YtbE
MNECEPGO_00570	CDS	858	rob_1		COG2207	Right origin-binding protein								HBNBFBFN_00982	CDS	381	mdtA_1			Multidrug resistance protein MdtA							HHFKCKIH_00570	CDS	858	rob_1		COG2207	Right origin-binding protein
MNECEPGO_00572	CDS	852	yvgN_1	1.1.1.-	COG0656	Glyoxal reductase								HBNBFBFN_00983	CDS	159	mdtA_2			Multidrug resistance protein MdtA							HHFKCKIH_00572	CDS	852	yvgN_1	1.1.1.-	COG0656	Glyoxal reductase
MNECEPGO_00573	CDS	990	iolS	1.1.1.-	COG0667	Aldo-keto reductase IolS								HBNBFBFN_00984	CDS	288	mdtB_1			Multidrug resistance protein MdtB							HHFKCKIH_00573	CDS	990	iolS	1.1.1.-	COG0667	Aldo-keto reductase IolS
MNECEPGO_00574	CDS	894	pgrR_1			HTH-type transcriptional regulator PgrR								HBNBFBFN_00985	CDS	783	mdtB_2		COG0841	Multidrug resistance protein MdtB							HHFKCKIH_00574	CDS	894	pgrR_1			HTH-type transcriptional regulator PgrR
MNECEPGO_00575	CDS	927	pgrR_2			HTH-type transcriptional regulator PgrR								HBNBFBFN_00986	CDS	144	mdtB_3			Multidrug resistance protein MdtB							HHFKCKIH_00575	CDS	927	pgrR_2			HTH-type transcriptional regulator PgrR
MNECEPGO_00576	CDS	921	ycjY_1		COG1073	putative protein YcjY								HBNBFBFN_00988	CDS	198	mdtB_4			Multidrug resistance protein MdtB							HHFKCKIH_00576	CDS	921	ycjY_1		COG1073	putative protein YcjY
MNECEPGO_00577	CDS	1143		1.-.-.-		NADH oxidase								HBNBFBFN_00990	CDS	450	mdtB_5			Multidrug resistance protein MdtB							HHFKCKIH_00577	CDS	1143		1.-.-.-		NADH oxidase
MNECEPGO_00578	CDS	102	ykgR			putative membrane protein YkgR								HBNBFBFN_00991	CDS	309	mdtB_6			Multidrug resistance protein MdtB							HHFKCKIH_00578	CDS	102	ykgR			putative membrane protein YkgR
MNECEPGO_00579	CDS	267	ykgM		COG0254	50S ribosomal protein L31 type B								HBNBFBFN_01008	CDS	249				IS66 family transposase ISEc23							HHFKCKIH_00579	CDS	267	ykgM		COG0254	50S ribosomal protein L31 type B
MNECEPGO_00580	CDS	141	ykgO		COG0257	50S ribosomal protein L36 2								HBNBFBFN_01009	CDS	210				IS66 family transposase ISEc47							HHFKCKIH_00580	CDS	141	ykgO		COG0257	50S ribosomal protein L36 2
MNECEPGO_00581	CDS	543	ecpR			HTH-type transcriptional regulator EcpR								HBNBFBFN_01010	CDS	732				IS66 family transposase ISEc23							HHFKCKIH_00581	CDS	543	ecpR			HTH-type transcriptional regulator EcpR
MNECEPGO_00582	CDS	588	ecpA			Common pilus major fimbrillin subunit EcpA								HBNBFBFN_01023	CDS	342				IS3 family transposase IS629							HHFKCKIH_00582	CDS	588	ecpA			Common pilus major fimbrillin subunit EcpA
MNECEPGO_00583	CDS	669	ecpB			putative fimbrial chaperone EcpB								HBNBFBFN_01024	CDS	420				IS66 family transposase ISEc43							HHFKCKIH_00583	CDS	669	ecpB			putative fimbrial chaperone EcpB
MNECEPGO_00584	CDS	2526	ecpC			putative outer membrane usher protein EcpC								HBNBFBFN_01029	CDS	210				IS66 family transposase ISEc49							HHFKCKIH_00584	CDS	2526	ecpC			putative outer membrane usher protein EcpC
MNECEPGO_00585	CDS	1644	ecpD			Fimbria adhesin EcpD								HBNBFBFN_01039	CDS	297	afaD			Protein AfaD							HHFKCKIH_00585	CDS	1644	ecpD			Fimbria adhesin EcpD
MNECEPGO_00586	CDS	711	ecpE			putative fimbrial chaperone EcpE								HBNBFBFN_01042	CDS	228	caf1A		COG3188	F1 capsule-anchoring protein							HHFKCKIH_00586	CDS	711	ecpE			putative fimbrial chaperone EcpE
MNECEPGO_00587	CDS	615	yagU		COG3477	Inner membrane protein YagU								HBNBFBFN_01050	CDS	234	caf1M		COG3121	Chaperone protein caf1M							HHFKCKIH_00587	CDS	615	yagU		COG3477	Inner membrane protein YagU
MNECEPGO_00596	tRNA	76				tRNA-Thr(cgt)								HBNBFBFN_01052	CDS	255	papB_1			Major pilu subunit operon regulatory protein PapB							HHFKCKIH_00596	tRNA	76				tRNA-Thr(cgt)
MNECEPGO_00597	CDS	1254	proA_1	1.2.1.41	COG0014	Gamma-glutamyl phosphate reductase								HBNBFBFN_01057	CDS	180				IS66 family transposase ISCro1							HHFKCKIH_00597	CDS	1254	proA_1	1.2.1.41	COG0014	Gamma-glutamyl phosphate reductase
MNECEPGO_00598	CDS	1104	proB	2.7.2.11	COG0263	Glutamate 5-kinase								HBNBFBFN_01058	CDS	171				IS66 family transposase ISCro1							HHFKCKIH_00598	CDS	1104	proB	2.7.2.11	COG0263	Glutamate 5-kinase
MNECEPGO_00599	CDS	1056	phoE		COG3203	Outer membrane porin PhoE								HBNBFBFN_01060	CDS	318	rpnD_1	3.1.21.-		Recombination-promoting nuclease RpnD							HHFKCKIH_00599	CDS	1056	phoE		COG3203	Outer membrane porin PhoE
MNECEPGO_00600	CDS	402	crl			Sigma factor-binding protein Crl								HBNBFBFN_01061	CDS	510				IS21 family transposase IS21							HHFKCKIH_00600	CDS	402	crl			Sigma factor-binding protein Crl
MNECEPGO_00602	CDS	459	gpt	2.4.2.22	COG0503	Xanthine phosphoribosyltransferase								HBNBFBFN_01097	CDS	312	flu_1		COG3468	Antigen 43							HHFKCKIH_00602	CDS	459	gpt	2.4.2.22	COG0503	Xanthine phosphoribosyltransferase
MNECEPGO_00603	CDS	1458	pepD	3.4.13.18	COG2195	Cytosol non-specific dipeptidase								HBNBFBFN_01098	CDS	342	flu_2		COG3468	Antigen 43							HHFKCKIH_00603	CDS	1458	pepD	3.4.13.18	COG2195	Cytosol non-specific dipeptidase
MNECEPGO_00604	CDS	615	prfA_1		COG0216	Peptide chain release factor 1								HBNBFBFN_01099	CDS	183	flu_3		COG3468	Antigen 43							HHFKCKIH_00604	CDS	615	prfA_1		COG0216	Peptide chain release factor 1
MNECEPGO_00605	CDS	1140	rtcB	6.5.1.-	COG1690	RNA-splicing ligase RtcB								HBNBFBFN_01100	CDS	399	flu_4		COG3468	Antigen 43							HHFKCKIH_00605	CDS	1140	rtcB	6.5.1.-	COG1690	RNA-splicing ligase RtcB
MNECEPGO_00606	CDS	375	yafP	2.3.1.-	COG0454	putative N-acetyltransferase YafP								HBNBFBFN_01106	CDS	486	klcA			Antirestriction protein KlcA							HHFKCKIH_00606	CDS	375	yafP	2.3.1.-	COG0454	putative N-acetyltransferase YafP
MNECEPGO_00607	CDS	1056	dinB	2.7.7.7	COG0389	DNA polymerase IV								HBNBFBFN_01114	CDS	120	yeeW			Protein YeeW							HHFKCKIH_00607	CDS	1056	dinB	2.7.7.7	COG0389	DNA polymerase IV
MNECEPGO_00608	CDS	924	lafU		COG1360	Chemotaxis protein LafU								HBNBFBFN_01120	CDS	264	yicL_1		COG0697	putative inner membrane transporter YicL							HHFKCKIH_00608	CDS	924	lafU		COG1360	Chemotaxis protein LafU
MNECEPGO_00609	CDS	864	lafT		COG1291	Chemotaxis protein LafT								HBNBFBFN_01121	CDS	273	yicL_2		COG0697	putative inner membrane transporter YicL							HHFKCKIH_00609	CDS	864	lafT		COG1291	Chemotaxis protein LafT
MNECEPGO_00610	CDS	717	lafS		COG1191	RNA polymerase sigma factor for flagellar operon								HBNBFBFN_01122	CDS	228	yicL_3		COG0697	putative inner membrane transporter YicL							HHFKCKIH_00610	CDS	717	lafS		COG1191	RNA polymerase sigma factor for flagellar operon
MNECEPGO_00614	CDS	393	fliS_1		COG1516	Flagellar secretion chaperone FliS								HBNBFBFN_01123	CDS	498	nlpA		COG1464	Lipoprotein 28							HHFKCKIH_00614	CDS	393	fliS_1		COG1516	Flagellar secretion chaperone FliS
MNECEPGO_00615	CDS	1317	fliD_1		COG1345	Flagellar hook-associated protein 2								HBNBFBFN_01127	CDS	384	nepI_1			Purine ribonucleoside efflux pump NepI							HHFKCKIH_00615	CDS	1317	fliD_1		COG1345	Flagellar hook-associated protein 2
MNECEPGO_00616	CDS	915	fliC1			Flagellin 1								HBNBFBFN_01128	CDS	801	nepI_2		COG2814	Purine ribonucleoside efflux pump NepI							HHFKCKIH_00616	CDS	915	fliC1			Flagellin 1
MNECEPGO_00619	CDS	930	flgL_1		COG1344	Flagellar hook-associated protein 3								HBNBFBFN_01131	CDS	201	adeQ_1		COG2252	Adenine permease AdeQ							HHFKCKIH_00619	CDS	930	flgL_1		COG1344	Flagellar hook-associated protein 3
MNECEPGO_00622	CDS	1101	flgI_1			Flagellar P-ring protein								HBNBFBFN_01132	CDS	165	adeQ_2		COG2252	Adenine permease AdeQ							HHFKCKIH_00622	CDS	1101	flgI_1			Flagellar P-ring protein
MNECEPGO_00623	CDS	741	flgH_1			Flagellar L-ring protein								HBNBFBFN_01136	CDS	315	ade_1	3.5.4.2	COG1001	Adenine deaminase							HHFKCKIH_00623	CDS	741	flgH_1			Flagellar L-ring protein
MNECEPGO_00624	CDS	786	flgG_1		COG4786	Flagellar basal-body rod protein FlgG								HBNBFBFN_01138	CDS	657	ade_2	3.5.4.2	COG1001	Adenine deaminase							HHFKCKIH_00624	CDS	786	flgG_1		COG4786	Flagellar basal-body rod protein FlgG
MNECEPGO_00625	CDS	738	flgF_1		COG4787	Flagellar basal-body rod protein FlgF								HBNBFBFN_01140	CDS	177	uhpT		COG2271	Hexose-6-phosphate:phosphate antiporter							HHFKCKIH_00625	CDS	738	flgF_1		COG4787	Flagellar basal-body rod protein FlgF
MNECEPGO_00626	CDS	1203	flgE_1		COG1749	Flagellar hook protein FlgE								HBNBFBFN_01145	CDS	414	uhpC		COG2271	Membrane sensor protein UhpC							HHFKCKIH_00626	CDS	1203	flgE_1		COG1749	Flagellar hook protein FlgE
MNECEPGO_00628	CDS	432	flgC_1		COG1558	Flagellar basal-body rod protein FlgC								HBNBFBFN_01147	CDS	204	uhpB	2.7.13.3		Signal transduction histidine-protein kinase/phosphatase UhpB							HHFKCKIH_00628	CDS	432	flgC_1		COG1558	Flagellar basal-body rod protein FlgC
MNECEPGO_00629	CDS	336	flgB_1		COG1815	Flagellar basal body rod protein FlgB								HBNBFBFN_01150	CDS	216	uhpA_1		COG2197	Transcriptional regulatory protein UhpA							HHFKCKIH_00629	CDS	336	flgB_1		COG1815	Flagellar basal body rod protein FlgB
MNECEPGO_00639	CDS	396	tagD	2.7.7.39	COG0615	Glycerol-3-phosphate cytidylyltransferase								HBNBFBFN_01151	CDS	168	uhpA_2		COG2197	Transcriptional regulatory protein UhpA							HHFKCKIH_00639	CDS	396	tagD	2.7.7.39	COG0615	Glycerol-3-phosphate cytidylyltransferase
MNECEPGO_00641	CDS	1341	fliI_1	7.1.2.2	COG1157	Flagellum-specific ATP synthase								HBNBFBFN_01153	CDS	192	ilvN	2.2.1.6	COG0440	Acetolactate synthase isozyme 1 small subunit							HHFKCKIH_00641	CDS	1341	fliI_1	7.1.2.2	COG1157	Flagellum-specific ATP synthase
MNECEPGO_00643	CDS	1011	fliG_1		COG1536	Flagellar motor switch protein FliG								HBNBFBFN_01154	CDS	99	ilvB_1	2.2.1.6	COG0028	Acetolactate synthase isozyme 1 large subunit							HHFKCKIH_00643	CDS	1011	fliG_1		COG1536	Flagellar motor switch protein FliG
MNECEPGO_00644	CDS	1647	fliF_1		COG1766	Flagellar M-ring protein								HBNBFBFN_01156	CDS	345	ilvB_2	2.2.1.6	COG0028	Acetolactate synthase isozyme 1 large subunit							HHFKCKIH_00644	CDS	1647	fliF_1		COG1766	Flagellar M-ring protein
MNECEPGO_00645	CDS	342	fliE_1			Flagellar hook-basal body complex protein FliE								HBNBFBFN_01158	CDS	303	ilvB_3	2.2.1.6	COG0028	Acetolactate synthase isozyme 1 large subunit							HHFKCKIH_00645	CDS	342	fliE_1			Flagellar hook-basal body complex protein FliE
MNECEPGO_00646	CDS	987	vnfA		COG3604	Nitrogen fixation protein VnfA								HBNBFBFN_01160	CDS	525	emrD			Multidrug resistance protein D							HHFKCKIH_00646	CDS	987	vnfA		COG3604	Nitrogen fixation protein VnfA
MNECEPGO_00649	CDS	753	fliP_1		COG1338	Flagellar biosynthetic protein FliP								HBNBFBFN_01170	CDS	225	yidK_1		COG4146	putative symporter YidK							HHFKCKIH_00649	CDS	753	fliP_1		COG1338	Flagellar biosynthetic protein FliP
MNECEPGO_00651	CDS	783	fliR_1		COG1684	Flagellar biosynthetic protein FliR								HBNBFBFN_01171	CDS	183	yidK_2		COG4146	putative symporter YidK							HHFKCKIH_00651	CDS	783	fliR_1		COG1684	Flagellar biosynthetic protein FliR
MNECEPGO_00652	CDS	1140	flhB_1		COG1377	Flagellar biosynthetic protein FlhB								HBNBFBFN_01172	CDS	114	yidK_3		COG4146	putative symporter YidK							HHFKCKIH_00652	CDS	1140	flhB_1		COG1377	Flagellar biosynthetic protein FlhB
MNECEPGO_00653	CDS	2094	flhA_1		COG1298	Flagellar biosynthesis protein FlhA								HBNBFBFN_01173	CDS	279	yidK_4		COG4146	putative symporter YidK							HHFKCKIH_00653	CDS	2094	flhA_1		COG1298	Flagellar biosynthesis protein FlhA
MNECEPGO_00654	CDS	498	rayT		COG1943	REP-associated tyrosine transposase								HBNBFBFN_01174	CDS	543	yidK_5		COG4146	putative symporter YidK							HHFKCKIH_00654	CDS	498	rayT		COG1943	REP-associated tyrosine transposase
MNECEPGO_00657	CDS	768	yafJ	2.4.2.-	COG0121	Putative glutamine amidotransferase YafJ								HBNBFBFN_01177	CDS	252	rhaS_1			HTH-type transcriptional activator RhaS							HHFKCKIH_00657	CDS	768	yafJ	2.4.2.-	COG0121	Putative glutamine amidotransferase YafJ
MNECEPGO_00658	CDS	579	gmhA	5.3.1.28	COG0279	Phosphoheptose isomerase								HBNBFBFN_01178	CDS	267	yidE_1			Putative transport protein YidE							HHFKCKIH_00658	CDS	579	gmhA	5.3.1.28	COG0279	Phosphoheptose isomerase
MNECEPGO_00659	CDS	2445	fadE	1.3.8.7	COG1960	Acyl-coenzyme A dehydrogenase								HBNBFBFN_01179	CDS	189	yidE_2			Putative transport protein YidE							HHFKCKIH_00659	CDS	2445	fadE	1.3.8.7	COG1960	Acyl-coenzyme A dehydrogenase
MNECEPGO_00660	CDS	447	ivy			Inhibitor of vertebrate lysozyme								HBNBFBFN_01180	CDS	192	yidE_3			Putative transport protein YidE							HHFKCKIH_00660	CDS	447	ivy			Inhibitor of vertebrate lysozyme
MNECEPGO_00661	CDS	771	yafV	3.5.1.3		Omega-amidase YafV								HBNBFBFN_01181	CDS	366	yidE_4			Putative transport protein YidE							HHFKCKIH_00661	CDS	771	yafV	3.5.1.3		Omega-amidase YafV
MNECEPGO_00662	tRNA	77				tRNA-Asp(gtc)								HBNBFBFN_01182	CDS	312	ibpA			Small heat shock protein IbpA							HHFKCKIH_00662	tRNA	77				tRNA-Asp(gtc)
MNECEPGO_00663	CDS	741	dnaQ	2.7.7.7	COG0847	DNA polymerase III subunit epsilon								HBNBFBFN_01186	CDS	258	cbrA_1		COG0644	Protein CbrA							HHFKCKIH_00663	CDS	741	dnaQ	2.7.7.7	COG0847	DNA polymerase III subunit epsilon
MNECEPGO_00664	CDS	468	rnhA	3.1.26.4	COG0328	Ribonuclease HI								HBNBFBFN_01187	CDS	258	cbrA_2		COG0644	Protein CbrA							HHFKCKIH_00664	CDS	468	rnhA	3.1.26.4	COG0328	Ribonuclease HI
MNECEPGO_00666	CDS	756	gloB	3.1.2.6	COG0491	Hydroxyacylglutathione hydrolase GloB								HBNBFBFN_01190	CDS	105	dgoD_1	4.2.1.6	COG4948	D-galactonate dehydratase							HHFKCKIH_00666	CDS	756	gloB	3.1.2.6	COG0491	Hydroxyacylglutathione hydrolase GloB
MNECEPGO_00667	CDS	1221	mltD	4.2.2.-	COG0741	Membrane-bound lytic murein transglycosylase D								HBNBFBFN_01191	CDS	156	dgoD_2	4.2.1.6	COG4948	D-galactonate dehydratase							HHFKCKIH_00667	CDS	1221	mltD	4.2.2.-	COG0741	Membrane-bound lytic murein transglycosylase D
MNECEPGO_00668	CDS	771	ycgJ	2.1.1.-		putative methyltransferase YcgJ								HBNBFBFN_01192	CDS	216	dgoD_3	4.2.1.6		D-galactonate dehydratase							HHFKCKIH_00668	CDS	771	ycgJ	2.1.1.-		putative methyltransferase YcgJ
MNECEPGO_00670	CDS	915	dmlR_1			HTH-type transcriptional regulator DmlR								HBNBFBFN_01205	CDS	213	gyrB_1	5.6.2.2	COG0187	DNA gyrase subunit B							HHFKCKIH_00670	CDS	915	dmlR_1			HTH-type transcriptional regulator DmlR
MNECEPGO_00671	CDS	804	dkgB	1.1.1.346	COG0656	2,5-diketo-D-gluconic acid reductase B								HBNBFBFN_01206	CDS	243	gyrB_2	5.6.2.2	COG0187	DNA gyrase subunit B							HHFKCKIH_00671	CDS	804	dkgB	1.1.1.346	COG0656	2,5-diketo-D-gluconic acid reductase B
MNECEPGO_00672	CDS	1299	kgtP_1			Alpha-ketoglutarate permease								HBNBFBFN_01207	CDS	462	gyrB_3	5.6.2.2	COG0187	DNA gyrase subunit B							HHFKCKIH_00672	tRNA	77				tRNA-Asp(gtc)
MNECEPGO_00674	CDS	1356	pssA	2.7.8.8	COG1502	CDP-diacylglycerol--serine O-phosphatidyltransferase								HBNBFBFN_01208	CDS	135	gyrB_4	5.6.2.2	COG0187	DNA gyrase subunit B							HHFKCKIH_00673	rRNA	111				5S ribosomal RNA
MNECEPGO_00675	CDS	2661	patZ	2.3.1.-	COG0454	Peptidyl-lysine N-acetyltransferase PatZ								HBNBFBFN_01209	CDS	207	gyrB_5	5.6.2.2	COG0187	DNA gyrase subunit B							HHFKCKIH_00674	rRNA	2901				23S ribosomal RNA
MNECEPGO_00677	CDS	420	trxC	1.8.1.8	COG0526	Thioredoxin 2								HBNBFBFN_01210	CDS	264	recF_1		COG1195	DNA replication and repair protein RecF							HHFKCKIH_00675	tRNA	76				tRNA-Ala(tgc)
MNECEPGO_00678	CDS	1038	yfiF	2.1.1.-	COG0566	putative tRNA/rRNA methyltransferase YfiF								HBNBFBFN_01211	CDS	255	recF_2		COG1195	DNA replication and repair protein RecF							HHFKCKIH_00676	tRNA	77				tRNA-Ile(gat)
MNECEPGO_00679	CDS	690	ung	3.2.2.27	COG0692	Uracil-DNA glycosylase								HBNBFBFN_01212	CDS	321	dnaN_1		COG0592	Beta sliding clamp							HHFKCKIH_00677	rRNA	1538				16S ribosomal RNA
MNECEPGO_00680	CDS	384	grcA		COG3445	Autonomous glycyl radical cofactor								HBNBFBFN_01213	CDS	351	dnaN_2		COG0592	Beta sliding clamp							HHFKCKIH_00678	CDS	573	gmhB	3.1.3.82	COG0241	D-glycero-beta-D-manno-heptose-1,7-bisphosphate 7-phosphatase
MNECEPGO_00681	CDS	588	eamB		COG1280	Cysteine/O-acetylserine efflux protein								HBNBFBFN_01214	CDS	288	dnaN_3		COG0592	Beta sliding clamp							HHFKCKIH_00679	CDS	1032	metN	3.6.3.-	COG1135	Methionine import ATP-binding protein MetN
MNECEPGO_00682	CDS	882	cmpR			HTH-type transcriptional activator CmpR								HBNBFBFN_01215	CDS	333	dnaA_1		COG0593	Chromosomal replication initiator protein DnaA							HHFKCKIH_00680	CDS	654	metI		COG2011	D-methionine transport system permease protein MetI
MNECEPGO_00683	CDS	1335	srmB	3.6.4.13	COG0513	ATP-dependent RNA helicase SrmB								HBNBFBFN_01216	CDS	378	dnaA_2			Chromosomal replication initiator protein DnaA							HHFKCKIH_00681	CDS	816	metQ		COG1464	D-methionine-binding lipoprotein MetQ
MNECEPGO_00684	CDS	738	yfiC	2.1.1.223	COG4123	tRNA1(Val) (adenine(37)-N6)-methyltransferase								HBNBFBFN_01217	CDS	435	rnpA	3.1.26.5		Ribonuclease P protein component							HHFKCKIH_00682	CDS	405	rcsF			Outer membrane lipoprotein RcsF
MNECEPGO_00685	CDS	1623	nadB	1.4.3.16	COG0029	L-aspartate oxidase								HBNBFBFN_01222	CDS	276	mnmE_1	3.6.-.-	COG0486	tRNA modification GTPase MnmE							HHFKCKIH_00683	CDS	708	trmO	2.1.1.-	COG1720	tRNA (adenine(37)-N6)-methyltransferase
MNECEPGO_00686	CDS	576	rpoE		COG1595	ECF RNA polymerase sigma-E factor								HBNBFBFN_01223	CDS	351	mnmE_2	3.6.-.-	COG0486	tRNA modification GTPase MnmE							HHFKCKIH_00684	CDS	1719	proS	6.1.1.15	COG0442	Proline--tRNA ligase
MNECEPGO_00687	CDS	651	rseA		COG3073	Anti-sigma-E factor RseA								HBNBFBFN_01224	CDS	246	tnaA_1	4.1.99.1	COG3033	Tryptophanase							HHFKCKIH_00686	CDS	711	nlpE		COG3015	Lipoprotein NlpE
MNECEPGO_00688	CDS	957	rseB		COG3026	Sigma-E factor regulatory protein RseB								HBNBFBFN_01225	CDS	411	tnaA_2	4.1.99.1	COG3033	Tryptophanase							HHFKCKIH_00687	CDS	423	arfB	3.1.1.29	COG1186	Peptidyl-tRNA hydrolase ArfB
MNECEPGO_00689	CDS	480	rseC		COG3086	Protein RseC								HBNBFBFN_01226	CDS	294	tnaA_3	4.1.99.1	COG3033	Tryptophanase							HHFKCKIH_00688	CDS	546	yaeQ		COG4681	putative protein YaeQ
MNECEPGO_00690	CDS	1800	lepA	3.6.5.-	COG0481	Elongation factor 4								HBNBFBFN_01227	CDS	447	tnaB_1		COG0814	Low affinity tryptophan permease							HHFKCKIH_00690	CDS	261	rof		COG4568	Protein rof
MNECEPGO_00691	CDS	975	lepB	3.4.21.89	COG0681	Signal peptidase I								HBNBFBFN_01228	CDS	240	tnaB_2		COG0814	Low affinity tryptophan permease							HHFKCKIH_00691	CDS	1314	tilS	6.3.4.19	COG0037	tRNA(Ile)-lysidine synthase
MNECEPGO_00692	CDS	681	rnc	3.1.26.3	COG0571	Ribonuclease 3								HBNBFBFN_01230	CDS	216	mdtL_1			Multidrug resistance protein MdtL							HHFKCKIH_00693	CDS	2142	ldcC	4.1.1.18	COG1982	Constitutive lysine decarboxylase
MNECEPGO_00693	CDS	906	era_1		COG1159	GTPase Era								HBNBFBFN_01232	CDS	366	mdtL_2			Multidrug resistance protein MdtL							HHFKCKIH_00694	CDS	960	accA	2.1.3.15	COG0825	Acetyl-coenzyme A carboxylase carboxyl transferase subunit alpha
MNECEPGO_00694	CDS	729	recO		COG1381	DNA repair protein RecO								HBNBFBFN_01233	CDS	375	yidZ_1			HTH-type transcriptional regulator YidZ							HHFKCKIH_00695	CDS	3483	dnaE	2.7.7.7	COG0587	DNA polymerase III subunit alpha
MNECEPGO_00695	CDS	732	pdxJ	2.6.99.2	COG0854	Pyridoxine 5'-phosphate synthase								HBNBFBFN_01234	CDS	261	yidZ_2			HTH-type transcriptional regulator YidZ							HHFKCKIH_00696	CDS	597	rnhB	3.1.26.4	COG0164	Ribonuclease HII
MNECEPGO_00696	CDS	381	acpS	2.7.8.7	COG0736	Holo-[acyl-carrier-protein] synthase								HBNBFBFN_01237	CDS	357	chrR	1.6.5.2	COG0431	Quinone reductase							HHFKCKIH_00697	CDS	1149	lpxB	2.4.1.182	COG0763	Lipid-A-disaccharide synthase
MNECEPGO_00697	CDS	261	yfhL		COG1145	Ferredoxin YfhL								HBNBFBFN_01238	CDS	432	adeP_1		COG2252	Adenine permease AdeP							HHFKCKIH_00698	CDS	789	lpxA	2.3.1.129	COG1043	Acyl-[acyl-carrier-protein]--UDP-N-acetylglucosamine O-acyltransferase
MNECEPGO_00698	CDS	849	murR		COG1737	HTH-type transcriptional regulator MurR								HBNBFBFN_01239	CDS	207	adeP_2		COG2252	Adenine permease AdeP							HHFKCKIH_00699	CDS	456	fabZ	4.2.1.59	COG0764	3-hydroxyacyl-[acyl-carrier-protein] dehydratase FabZ
MNECEPGO_00699	CDS	636	pgpC	3.1.3.27	COG0560	Phosphatidylglycerophosphatase C								HBNBFBFN_01241	CDS	354	yieH	3.1.3.-	COG0637	6-phosphogluconate phosphatase							HHFKCKIH_00700	CDS	1026	lpxD	2.3.1.191	COG1044	UDP-3-O-(3-hydroxymyristoyl)glucosamine N-acyltransferase
MNECEPGO_00700	CDS	504	tadA	3.5.4.33	COG0590	tRNA-specific adenosine deaminase								HBNBFBFN_01291	CDS	336	menF_1	5.4.4.2		Isochorismate synthase MenF							HHFKCKIH_00701	CDS	486	skp		COG2825	Chaperone protein Skp
MNECEPGO_00701	CDS	1557	mltF_1	4.2.2.-	COG4623	Membrane-bound lytic murein transglycosylase F								HBNBFBFN_01292	CDS	231	mbtI	5.4.99.5	COG0147	Salicylate synthase							HHFKCKIH_00702	CDS	2433	bamA		COG4775	Outer membrane protein assembly factor BamA
MNECEPGO_00702	CDS	3888	purL	6.3.5.3	COG0046	Phosphoribosylformylglycinamidine synthase								HBNBFBFN_01296	tRNA	76				tRNA-Ile(gat)							HHFKCKIH_00703	CDS	1353	rseP	3.4.24.-	COG0750	Regulator of sigma-E protease RseP
MNECEPGO_00703	CDS	1383	qseE	2.7.13.3		Sensor histidine kinase QseE								HBNBFBFN_01297	CDS	222	mtfA_1			Protein MtfA							HHFKCKIH_00704	CDS	750	cdsA	2.7.7.41	COG0575	Phosphatidate cytidylyltransferase
MNECEPGO_00704	CDS	714	qseG			Quorum-sensing regulator protein G								HBNBFBFN_01298	CDS	189	mtfA_2		COG3228	Protein MtfA							HHFKCKIH_00706	CDS	759	ispU	2.5.1.31	COG0020	Ditrans,polycis-undecaprenyl-diphosphate synthase ((2E,6E)-farnesyl-diphosphate specific)
MNECEPGO_00705	CDS	1335	qseF		COG2204	Transcriptional regulatory protein QseF								HBNBFBFN_01309	CDS	384	yciB			intracellular septation protein A							HHFKCKIH_00707	CDS	1197	dxr	1.1.1.267	COG0743	1-deoxy-D-xylulose 5-phosphate reductoisomerase
MNECEPGO_00706	CDS	339	glnB		COG0347	Nitrogen regulatory protein P-II 1								HBNBFBFN_01317	CDS	336	kch		COG1226	Voltage-gated potassium channel Kch							HHFKCKIH_00708	CDS	558	frr		COG0233	Ribosome-recycling factor
MNECEPGO_00707	CDS	1191	hmp	1.14.12.17	COG1017	Flavohemoprotein								HBNBFBFN_01318	CDS	279	clsA_1	2.7.8.-		Cardiolipin synthase A							HHFKCKIH_00709	CDS	726	pyrH	2.7.4.22	COG0528	Uridylate kinase
MNECEPGO_00708	CDS	1254	glyA	2.1.2.1	COG0112	Serine hydroxymethyltransferase								HBNBFBFN_01319	CDS	117	clsA_2	2.7.8.-	COG1502	Cardiolipin synthase A							HHFKCKIH_00710	CDS	852	tsf		COG0264	Elongation factor Ts
MNECEPGO_00709	CDS	1194	mlc_1		COG1940	Protein mlc								HBNBFBFN_01320	CDS	168	clsA_3	2.7.8.-		Cardiolipin synthase A							HHFKCKIH_00711	CDS	726	rpsB		COG0052	30S ribosomal protein S2
MNECEPGO_00710	CDS	3282	lapB_1			Lipopolysaccharide assembly protein B								HBNBFBFN_01321	CDS	300	clsA_4	2.7.8.-	COG1502	Cardiolipin synthase A							HHFKCKIH_00712	CDS	795	map	3.4.11.18	COG0024	Methionine aminopeptidase
MNECEPGO_00711	CDS	984	yphF		COG1879	ABC transporter periplasmic-binding protein YphF								HBNBFBFN_01322	CDS	192	clsA_5	2.7.8.-	COG1502	Cardiolipin synthase A							HHFKCKIH_00713	CDS	2673	glnD		COG2844	Bifunctional uridylyltransferase/uridylyl-removing enzyme
MNECEPGO_00712	CDS	1530	mglA_1	7.5.2.11	COG1129	Galactose/methyl galactoside import ATP-binding protein MglA								HBNBFBFN_01326	CDS	171	oppD_1		COG0444	Oligopeptide transport ATP-binding protein OppD							HHFKCKIH_00714	CDS	825	dapD	2.3.1.117	COG2171	2,3,4,5-tetrahydropyridine-2,6-dicarboxylate N-succinyltransferase
MNECEPGO_00713	CDS	999	rbsC_2		COG1172	Ribose import permease protein RbsC								HBNBFBFN_01327	CDS	441	oppD_2		COG0444	Oligopeptide transport ATP-binding protein OppD							HHFKCKIH_00716	CDS	1158	cdaR		COG3835	Carbohydrate diacid regulator
MNECEPGO_00714	CDS	1062	gutB	1.1.1.-	COG1063	Sorbitol dehydrogenase								HBNBFBFN_01328	CDS	198	oppD_3		COG0444	Oligopeptide transport ATP-binding protein OppD							HHFKCKIH_00717	CDS	1425	degP	3.4.21.107	COG0265	Periplasmic serine endoprotease DegP
MNECEPGO_00715	CDS	873	yphB_1		COG2017	putative protein YphB								HBNBFBFN_01331	CDS	102	oppC_1		COG1173	Oligopeptide transport system permease protein OppC							HHFKCKIH_00718	CDS	1518	dgt	3.1.5.1	COG0232	Deoxyguanosinetriphosphate triphosphohydrolase
MNECEPGO_00716	CDS	423	yphA		COG2259	Inner membrane protein YphA								HBNBFBFN_01333	CDS	135	oppC_2		COG1173	Oligopeptide transport system permease protein OppC							HHFKCKIH_00719	CDS	699	mtnN	3.2.2.9	COG0775	5'-methylthioadenosine/S-adenosylhomocysteine nucleosidase
MNECEPGO_00717	CDS	1140	hcaT			putative 3-phenylpropionic acid transporter								HBNBFBFN_01338	CDS	171	oppB		COG0601	Oligopeptide transport system permease protein OppB							HHFKCKIH_00720	CDS	801	btuF_1		COG0614	Vitamin B12-binding protein
MNECEPGO_00719	CDS	855			COG1073	putative protein								HBNBFBFN_01339	CDS	207	oppA		COG4166	Periplasmic oligopeptide-binding protein							HHFKCKIH_00722	CDS	345	erpA		COG0316	Iron-sulfur cluster insertion protein ErpA
MNECEPGO_00720	CDS	804	suhB	3.1.3.25	COG0483	Inositol-1-monophosphatase								HBNBFBFN_01344	CDS	372	adhE_1		COG1012	Aldehyde-alcohol dehydrogenase							HHFKCKIH_00723	CDS	1422	clcA			H(+)/Cl(-) exchange transporter ClcA
MNECEPGO_00721	CDS	741	trmJ	2.1.1.200	COG0565	tRNA (cytidine/uridine-2'-O-)-methyltransferase TrmJ								HBNBFBFN_01347	CDS	342	adhE_2		COG1012	Aldehyde-alcohol dehydrogenase							HHFKCKIH_00724	CDS	1281	hemL	5.4.3.8	COG0001	Glutamate-1-semialdehyde 2,1-aminomutase
MNECEPGO_00722	CDS	489	iscR		COG1959	HTH-type transcriptional regulator IscR								HBNBFBFN_01348	CDS	177	adhE_3		COG1012	Aldehyde-alcohol dehydrogenase							HHFKCKIH_00725	CDS	1983	fhuB		COG0609	Iron(3+)-hydroxamate import system permease protein FhuB
MNECEPGO_00723	CDS	1215	iscS	2.8.1.7	COG1104	Cysteine desulfurase IscS								HBNBFBFN_01349	CDS	360	adhE_4		COG1012	Aldehyde-alcohol dehydrogenase							HHFKCKIH_00726	CDS	891	fhuD		COG0614	Iron(3+)-hydroxamate-binding protein FhuD
MNECEPGO_00724	CDS	387	iscU		COG0822	Iron-sulfur cluster assembly scaffold protein IscU								HBNBFBFN_01351	CDS	315			COG3385	IS4 family transposase IS4							HHFKCKIH_00727	CDS	798	fhuC	7.2.2.16	COG1120	Iron(3+)-hydroxamate import ATP-binding protein FhuC
MNECEPGO_00725	CDS	324	iscA		COG0316	Iron-binding protein IscA								HBNBFBFN_01353	CDS	330	tdk	2.7.1.21		Thymidine kinase							HHFKCKIH_00728	CDS	2250	fhuA		COG1629	Ferrichrome outer membrane transporter/phage receptor
MNECEPGO_00726	CDS	516	hscB		COG1076	Co-chaperone protein HscB								HBNBFBFN_01362	CDS	438			COG1752	putative NTE family protein							HHFKCKIH_00730	CDS	2478	yraJ		COG3188	Outer membrane usher protein YraJ
MNECEPGO_00727	CDS	1851	hscA		COG0443	Chaperone protein HscA								HBNBFBFN_01364	CDS	627	purU	3.5.1.10	COG0788	Formyltetrahydrofolate deformylase							HHFKCKIH_00731	CDS	717	fimC_1			Chaperone protein FimC
MNECEPGO_00728	CDS	336	fdx		COG0633	2Fe-2S ferredoxin								HBNBFBFN_01365	tRNA	83				tRNA-Tyr(gta)							HHFKCKIH_00733	CDS	2526	mrcB		COG0744	Penicillin-binding protein 1B
MNECEPGO_00729	CDS	201	iscX		COG2975	Protein IscX								HBNBFBFN_01383	CDS	267	rusA	3.1.22.4	COG4570	Crossover junction endodeoxyribonuclease RusA							HHFKCKIH_00734	CDS	2430	hrpB	3.6.4.13	COG1643	ATP-dependent RNA helicase HrpB
MNECEPGO_00730	CDS	1284	pepB	3.4.11.23	COG0260	Peptidase B								HBNBFBFN_01390	tRNA	76				tRNA-Met(cat)							HHFKCKIH_00735	CDS	531	thpR	3.1.4.58	COG1514	RNA 2',3'-cyclic phosphodiesterase
MNECEPGO_00732	CDS	846	sseA	2.8.1.2	COG2897	3-mercaptopyruvate sulfurtransferase								HBNBFBFN_01391	tRNA	77				tRNA-Arg(tct)							HHFKCKIH_00736	CDS	705	sfsA		COG1489	Sugar fermentation stimulation protein A
MNECEPGO_00733	CDS	4962	yfhM		COG2373	Alpha-2-macroglobulin								HBNBFBFN_01483	CDS	426	trpA_1	4.2.1.20	COG0159	Tryptophan synthase alpha chain							HHFKCKIH_00737	CDS	456	dksA		COG1734	RNA polymerase-binding transcription factor DksA
MNECEPGO_00734	CDS	2277	pbpC		COG4953	Penicillin-binding protein 1C								HBNBFBFN_01484	CDS	228	trpA_2	4.2.1.20		Tryptophan synthase alpha chain							HHFKCKIH_00738	CDS	927	gluQ	6.1.1.-	COG0008	Glutamyl-Q tRNA(Asp) synthetase
MNECEPGO_00735	CDS	432	ndk	2.7.4.6	COG0105	Nucleoside diphosphate kinase								HBNBFBFN_01485	CDS	357	trpB_1	4.2.1.20		Tryptophan synthase beta chain							HHFKCKIH_00739	CDS	1365	pcnB	2.7.7.19	COG0617	Poly(A) polymerase I
MNECEPGO_00736	CDS	1155	rlmN	2.1.1.192	COG0820	Dual-specificity RNA methyltransferase RlmN								HBNBFBFN_01486	CDS	222	trpB_2	4.2.1.20		Tryptophan synthase beta chain							HHFKCKIH_00740	CDS	480	folK	2.7.6.3	COG0801	2-amino-4-hydroxy-6-hydroxymethyldihydropteridine pyrophosphokinase
MNECEPGO_00737	CDS	1008	rodZ		COG1426	Cytoskeleton protein RodZ								HBNBFBFN_01488	CDS	804	trpF	5.3.1.24		N-(5'-phosphoribosyl)anthranilate isomerase							HHFKCKIH_00741	CDS	585	yadN			putative fimbrial-like protein YadN
MNECEPGO_00738	CDS	1119	ispG	1.17.7.3	COG0821	4-hydroxy-3-methylbut-2-en-1-yl diphosphate synthase (flavodoxin)								HBNBFBFN_01489	CDS	408	trpC			Indole-3-glycerol phosphate synthase							HHFKCKIH_00742	CDS	741	yadV			putative fimbrial chaperone YadV
MNECEPGO_00739	CDS	1275	hisS	6.1.1.21	COG0124	Histidine--tRNA ligase								HBNBFBFN_01490	CDS	525	trpGD_1		COG0512	Bifunctional protein TrpGD							HHFKCKIH_00743	CDS	2601	htrE		COG3188	Outer membrane usher protein HtrE
MNECEPGO_00741	CDS	1179	bamB		COG1520	Outer membrane protein assembly factor BamB								HBNBFBFN_01491	CDS	345	trpGD_2		COG0512	Bifunctional protein TrpGD							HHFKCKIH_00744	CDS	573	yadM			putative fimbrial-like protein YadM
MNECEPGO_00742	CDS	1473	der		COG1160	GTPase Der								HBNBFBFN_01492	CDS	312	trpE_1	4.1.3.27	COG0147	Anthranilate synthase component 1							HHFKCKIH_00745	CDS	603	yadL			putative fimbrial-like protein YadL
MNECEPGO_00743	CDS	216	yfgJ			putative protein YfgJ								HBNBFBFN_01493	CDS	249	trpE_2	4.1.3.27	COG0147	Anthranilate synthase component 1							HHFKCKIH_00746	CDS	597	yadK			putative fimbrial-like protein YadK
MNECEPGO_00747	CDS	1368	xseA	3.1.11.6	COG1570	Exodeoxyribonuclease 7 large subunit								HBNBFBFN_01494	CDS	255	yciV	3.1.13.-	COG0613	5'-3' exoribonuclease							HHFKCKIH_00747	CDS	1254	yadC			putative fimbrial-like protein YadC
MNECEPGO_00748	CDS	1467	guaB	1.1.1.205	COG0516	Inosine-5'-monophosphate dehydrogenase								HBNBFBFN_01505	CDS	147	btuR	2.5.1.17	COG2109	Corrinoid adenosyltransferase							HHFKCKIH_00748	CDS	795	panB	2.1.2.11	COG0413	3-methyl-2-oxobutanoate hydroxymethyltransferase
MNECEPGO_00749	CDS	1578	guaA	6.3.5.2	COG0518	GMP synthase [glutamine-hydrolyzing]								HBNBFBFN_01509	CDS	258	sohB	3.4.21.-	COG0616	putative protease SohB							HHFKCKIH_00749	CDS	852	panC	6.3.2.1	COG0414	Pantothenate synthetase
MNECEPGO_00752	CDS	174	yfgG			Protein YfgG								HBNBFBFN_01511	CDS	177	topA_1	5.6.2.1		DNA topoisomerase 1							HHFKCKIH_00751	CDS	921				ISNCY family transposase ISRor2
MNECEPGO_00754	CDS	2244	pdeF	3.1.4.52		Cyclic di-GMP phosphodiesterase PdeF								HBNBFBFN_01512	CDS	249	topA_2	5.6.2.1	COG0550	DNA topoisomerase 1							HHFKCKIH_00752	CDS	381	panD	4.1.1.11		Aspartate 1-decarboxylase
MNECEPGO_00755	CDS	1542	ppx	3.6.1.11	COG0248	Exopolyphosphatase								HBNBFBFN_01513	CDS	252	topA_3	5.6.2.1		DNA topoisomerase 1							HHFKCKIH_00755	CDS	771	yadH		COG0842	Inner membrane transport permease YadH
MNECEPGO_00756	CDS	2067	ppk	2.7.4.1	COG0855	Polyphosphate kinase								HBNBFBFN_01514	CDS	420	topA_4	5.6.2.1	COG0550	DNA topoisomerase 1							HHFKCKIH_00756	CDS	927	yadG		COG1131	putative ABC transporter ATP-binding protein YadG
MNECEPGO_00757	CDS	639	purN	2.1.2.2	COG0299	Phosphoribosylglycinamide formyltransferase								HBNBFBFN_01515	CDS	300	topA_5	5.6.2.1	COG0550	DNA topoisomerase 1							HHFKCKIH_00757	CDS	663	can	4.2.1.1	COG0288	Carbonic anhydrase 2
MNECEPGO_00758	CDS	1038	purM	6.3.3.1	COG0150	Phosphoribosylformylglycinamidine cyclo-ligase								HBNBFBFN_01519	CDS	183	cysB_1			HTH-type transcriptional regulator CysB							HHFKCKIH_00758	CDS	549	hpt	2.4.2.8	COG0634	Hypoxanthine phosphoribosyltransferase
MNECEPGO_00759	CDS	627	upp	2.4.2.9	COG0035	Uracil phosphoribosyltransferase								HBNBFBFN_01520	CDS	240	cysB_2			HTH-type transcriptional regulator CysB							HHFKCKIH_00759	CDS	2391	gcd	1.1.5.2	COG4993	Quinoprotein glucose dehydrogenase
MNECEPGO_00760	CDS	1290	uraA		COG2233	Uracil permease								HBNBFBFN_01522	CDS	234	acnA_1	4.2.1.3	COG1048	Aconitate hydratase A							HHFKCKIH_00760	CDS	1551	cueO		COG2132	Blue copper oxidase CueO
MNECEPGO_00761	CDS	747	hda		COG0593	DnaA regulatory inactivator Hda								HBNBFBFN_01523	CDS	141	acnA_2	4.2.1.3	COG1048	Aconitate hydratase A							HHFKCKIH_00762	CDS	867	speE	2.5.1.-	COG0421	Polyamine aminopropyltransferase
MNECEPGO_00762	CDS	360	yfgD		COG1393	putative protein YfgD								HBNBFBFN_01525	CDS	186	acnA_3	4.2.1.3	COG1048	Aconitate hydratase A							HHFKCKIH_00763	CDS	795	speD	4.1.1.50	COG1586	S-adenosylmethionine decarboxylase proenzyme
MNECEPGO_00763	CDS	1464	bepA	3.4.-.-	COG4783	Beta-barrel assembly-enhancing protease								HBNBFBFN_01527	CDS	348	acnA_4	4.2.1.3	COG1048	Aconitate hydratase A							HHFKCKIH_00765	CDS	2598	acnB	4.2.1.3	COG1049	Aconitate hydratase B
MNECEPGO_00764	CDS	1062	yhhT_1		COG0628	Putative transport protein YhhT								HBNBFBFN_01529	CDS	165	acnA_5	4.2.1.3	COG1048	Aconitate hydratase A							HHFKCKIH_00767	CDS	1425	lpdA	1.8.1.4	COG1249	Dihydrolipoyl dehydrogenase
MNECEPGO_00765	CDS	471	bcp	1.11.1.15	COG1225	Peroxiredoxin Bcp								HBNBFBFN_01531	CDS	348	recE	3.1.11.-		Exodeoxyribonuclease 8							HHFKCKIH_00768	CDS	1893	aceF	2.3.1.12	COG0508	Dihydrolipoyllysine-residue acetyltransferase component of pyruvate dehydrogenase complex
MNECEPGO_00766	CDS	573	gcvR		COG2716	Glycine cleavage system transcriptional repressor								HBNBFBFN_01544	CDS	129	ydaW			Protein YdaW							HHFKCKIH_00769	CDS	2664	aceE	1.2.4.1	COG2609	Pyruvate dehydrogenase E1 component
MNECEPGO_00767	CDS	879	dapA_2	4.3.3.7	COG0329	4-hydroxy-tetrahydrodipicolinate synthase								HBNBFBFN_01548	CDS	369	queH	1.17.99.6	COG1636	Epoxyqueuosine reductase QueH							HHFKCKIH_00770	CDS	765	pdhR_1		COG2186	Pyruvate dehydrogenase complex repressor
MNECEPGO_00768	CDS	1035	bamC		COG3317	Outer membrane protein assembly factor BamC								HBNBFBFN_01556	tRNA	75				tRNA-Met(cat)							HHFKCKIH_00771	CDS	291	imm_1			Colicin-E7 immunity protein
MNECEPGO_00770	CDS	714	purC	6.3.2.6	COG0152	Phosphoribosylaminoimidazole-succinocarboxamide synthase								HBNBFBFN_01557	tRNA	76				tRNA-Arg(tct)							HHFKCKIH_00772	CDS	291	imm_2			Colicin-E7 immunity protein
MNECEPGO_00771	CDS	864			COG2321	putative protein								HBNBFBFN_01559	CDS	309	iraM			Anti-adapter protein IraM							HHFKCKIH_00773	CDS	291	imm_3			Colicin-E7 immunity protein
MNECEPGO_00772	CDS	2016	tmcA	2.3.1.193	COG1444	tRNA(Met) cytidine acetyltransferase TmcA								HBNBFBFN_01620	CDS	390	zinT		COG3443	Metal-binding protein ZinT							HHFKCKIH_00774	CDS	285	imm_4			Colicin-E7 immunity protein
MNECEPGO_00775	CDS	1128	dapE	3.5.1.18	COG0624	Succinyl-diaminopimelate desuccinylase								HBNBFBFN_01622	CDS	174				IS3 family transposase IS1397							HHFKCKIH_00776	CDS	1371	aroP		COG1113	Aromatic amino acid transport protein AroP
MNECEPGO_00776	CDS	357	yffB		COG1393	Protein YffB								HBNBFBFN_01626	CDS	390	msrQ_1			Protein-methionine-sulfoxide reductase heme-binding subunit MsrQ							HHFKCKIH_00777	CDS	855	ampE		COG3725	Protein AmpE
MNECEPGO_00777	CDS	3114	acrB_2		COG0841	Multidrug efflux pump subunit AcrB								HBNBFBFN_01627	CDS	285	msrQ_2		COG2717	Protein-methionine-sulfoxide reductase heme-binding subunit MsrQ							HHFKCKIH_00778	CDS	552	ampD	3.5.1.28	COG3023	1,6-anhydro-N-acetylmuramyl-L-alanine amidase AmpD
MNECEPGO_00778	CDS	1701	narQ	2.7.13.3		Nitrate/nitrite sensor protein NarQ								HBNBFBFN_01628	CDS	342	msrP	1.8.5.-		Protein-methionine-sulfoxide reductase catalytic subunit MsrP							HHFKCKIH_00779	CDS	894	nadC_1	2.4.2.19	COG0157	Nicotinate-nucleotide pyrophosphorylase [carboxylating]
MNECEPGO_00779	CDS	1980		1.18.1.2		Ferredoxin--NADP reductase								HBNBFBFN_01629	CDS	294	hiuH	3.5.2.17	COG2351	5-hydroxyisourate hydrolase							HHFKCKIH_00782	CDS	1203	epsF_1		COG1459	Type II secretion system protein F
MNECEPGO_00780	CDS	576	nudK	3.6.1.-		GDP-mannose pyrophosphatase NudK								HBNBFBFN_01630	CDS	363	hprS	2.7.13.3	COG0642	Sensor histidine kinase HprS							HHFKCKIH_00783	CDS	1044	guaC	1.7.1.7	COG0516	GMP reductase
MNECEPGO_00782	CDS	2004	tktB	2.2.1.1	COG0021	Transketolase 2								HBNBFBFN_01632	CDS	591	hchA	3.1.2.-	COG0693	Protein/nucleic acid deglycase 1							HHFKCKIH_00784	CDS	621	coaE	2.7.1.24	COG0237	Dephospho-CoA kinase
MNECEPGO_00783	CDS	951	tal	2.2.1.2		Transaldolase								HBNBFBFN_01634	CDS	153	phoE_1		COG3203	Outer membrane porin PhoE							HHFKCKIH_00785	CDS	744	zapD		COG4582	Cell division protein ZapD
MNECEPGO_00784	CDS	2280	maeB	1.1.1.40	COG0280	NADP-dependent malic enzyme								HBNBFBFN_01639	CDS	315	yedJ_1		COG1418	putative protein YedJ							HHFKCKIH_00786	CDS	198	yacG		COG3024	DNA gyrase inhibitor YacG
MNECEPGO_00785	CDS	336	eutS		COG4810	Ethanolamine utilization protein EutS								HBNBFBFN_01640	CDS	213	yedJ_2		COG1418	putative protein YedJ							HHFKCKIH_00787	CDS	399	mutT	3.6.1.55	COG0494	8-oxo-dGTP diphosphatase
MNECEPGO_00786	CDS	480	pduV		COG4917	Propanediol utilization protein PduV								HBNBFBFN_01642	CDS	225	dcm_1	2.1.1.37	COG0270	DNA-cytosine methyltransferase							HHFKCKIH_00788	CDS	2706	secA		COG0653	Protein translocase subunit SecA
MNECEPGO_00787	CDS	702	eutQ		COG4766	Ethanolamine utilization protein EutQ								HBNBFBFN_01643	CDS	675	dcm_2	2.1.1.37	COG0270	DNA-cytosine methyltransferase							HHFKCKIH_00789	CDS	588	secM			Secretion monitor
MNECEPGO_00789	CDS	1017	eutD		COG0280	Ethanolamine utilization protein EutD								HBNBFBFN_01644	CDS	156	dcm_3	2.1.1.37	COG0270	DNA-cytosine methyltransferase							HHFKCKIH_00790	CDS	918	lpxC	3.5.1.108	COG0774	UDP-3-O-acyl-N-acetylglucosamine deacetylase
MNECEPGO_00790	CDS	336	eutM		COG4577	Ethanolamine utilization protein EutM								HBNBFBFN_01645	CDS	429	vsr	3.1.-.-	COG3727	Very short patch repair protein							HHFKCKIH_00791	CDS	1152	ftsZ		COG0206	Cell division protein FtsZ
MNECEPGO_00791	CDS	288	eutN		COG4576	Ethanolamine utilization protein EutN								HBNBFBFN_01649	CDS	168	yedI		COG2354	Inner membrane protein YedI							HHFKCKIH_00792	CDS	1263	ftsA_1		COG0849	Cell division protein FtsA
MNECEPGO_00792	CDS	1404	proA_2	1.2.1.41		Gamma-glutamyl phosphate reductase								HBNBFBFN_01653	CDS	342	dgcQ_1	2.7.7.65		putative diguanylate cyclase DgcQ							HHFKCKIH_00793	CDS	831	ftsQ		COG1589	Cell division protein FtsQ
MNECEPGO_00793	CDS	837	ftsA_1			Cell division protein FtsA								HBNBFBFN_01654	CDS	372	dgcQ_2	2.7.7.65		putative diguanylate cyclase DgcQ							HHFKCKIH_00794	CDS	921	ddlB	6.3.2.4	COG1181	D-alanine--D-alanine ligase B
MNECEPGO_00794	CDS	1188	mdh_1	1.1.1.244		NAD-dependent methanol dehydrogenase								HBNBFBFN_01656	CDS	270	mngB_1	3.1.3.70		Mannosyl-3-phosphoglycerate phosphatase							HHFKCKIH_00795	CDS	1476	murC	6.3.2.8	COG0773	UDP-N-acetylmuramate--L-alanine ligase
MNECEPGO_00797	CDS	1362	eutB	4.3.1.7	COG4303	Ethanolamine ammonia-lyase heavy chain								HBNBFBFN_01657	CDS	336	mngB_2	3.1.3.70		Mannosyl-3-phosphoglycerate phosphatase							HHFKCKIH_00796	CDS	1068	murG	2.4.1.227	COG0707	UDP-N-acetylglucosamine--N-acetylmuramyl-(pentapeptide) pyrophosphoryl-undecaprenol N-acetylglucosamine transferase
MNECEPGO_00798	CDS	888	eutC	4.3.1.7	COG4302	Ethanolamine ammonia-lyase light chain								HBNBFBFN_01659	CDS	243	dsrB			Protein DsrB							HHFKCKIH_00797	CDS	1245	ftsW	2.4.1.129	COG0772	putative peptidoglycan glycosyltransferase FtsW
MNECEPGO_00799	CDS	660	eutL		COG4816	Ethanolamine utilization protein EutL								HBNBFBFN_01661	CDS	309	fliR_1		COG1684	Flagellar biosynthetic protein FliR							HHFKCKIH_00798	CDS	1317	murD	6.3.2.9	COG0771	UDP-N-acetylmuramoylalanine--D-glutamate ligase
MNECEPGO_00800	CDS	501	eutK		COG4577	Ethanolamine utilization protein EutK								HBNBFBFN_01662	CDS	129	fliR_2		COG1684	Flagellar biosynthetic protein FliR							HHFKCKIH_00799	CDS	1083	mraY	2.7.8.13	COG0472	Phospho-N-acetylmuramoyl-pentapeptide-transferase
MNECEPGO_00802	CDS	903	hemF	1.3.3.3	COG0408	Oxygen-dependent coproporphyrinogen-III oxidase								HBNBFBFN_01667	CDS	189	fliN		COG1886	Flagellar motor switch protein FliN							HHFKCKIH_00800	CDS	1359	murF	6.3.2.10	COG0770	UDP-N-acetylmuramoyl-tripeptide--D-alanyl-D-alanine ligase
MNECEPGO_00803	CDS	870	amiA	3.5.1.28	COG0860	N-acetylmuramoyl-L-alanine amidase AmiA								HBNBFBFN_01673	CDS	282	fliJ		COG2882	Flagellar FliJ protein							HHFKCKIH_00801	CDS	1488	murE	6.3.2.13	COG0769	UDP-N-acetylmuramoyl-L-alanyl-D-glutamate--2,6-diaminopimelate ligase
MNECEPGO_00804	CDS	426	ypeA	2.3.1.-	COG0456	Acetyltransferase YpeA								HBNBFBFN_01674	CDS	246	fliI_1	7.1.2.2	COG1157	Flagellum-specific ATP synthase							HHFKCKIH_00802	CDS	1767	ftsI	3.4.16.4	COG0768	Peptidoglycan D,D-transpeptidase FtsI
MNECEPGO_00805	CDS	450	yfeZ			Inner membrane protein YfeZ								HBNBFBFN_01675	CDS	369	fliI_2	7.1.2.2	COG1157	Flagellum-specific ATP synthase							HHFKCKIH_00803	CDS	366	ftsL		COG3116	Cell division protein FtsL
MNECEPGO_00806	CDS	576	yfeY			putative protein YfeY								HBNBFBFN_01676	CDS	255	fliI_3	7.1.2.2	COG1157	Flagellum-specific ATP synthase							HHFKCKIH_00804	CDS	942	rsmH	2.1.1.199	COG0275	Ribosomal RNA small subunit methyltransferase H
MNECEPGO_00807	CDS	900	yfeX	1.11.1.-	COG2837	Dye-decolorizing peroxidase YfeX								HBNBFBFN_01679	CDS	216	fliH		COG1317	Flagellar assembly protein FliH							HHFKCKIH_00805	CDS	459	mraZ		COG2001	Transcriptional regulator MraZ
MNECEPGO_00808	CDS	1425	murP		COG2190	PTS system N-acetylmuramic acid-specific EIIBC component								HBNBFBFN_01681	CDS	267	fliG		COG1536	Flagellar motor switch protein FliG							HHFKCKIH_00806	CDS	1005	cra_1		COG1609	Catabolite repressor/activator
MNECEPGO_00809	CDS	897	murQ	4.2.1.126	COG2103	N-acetylmuramic acid 6-phosphate etherase								HBNBFBFN_01683	CDS	321	fliF_1		COG1766	Flagellar M-ring protein							HHFKCKIH_00807	CDS	492	ilvH	2.2.1.6	COG0440	Acetolactate synthase isozyme 3 small subunit
MNECEPGO_00810	CDS	792	ucpA	1.-.-.-		Oxidoreductase UcpA								HBNBFBFN_01684	CDS	318	fliF_2		COG1766	Flagellar M-ring protein							HHFKCKIH_00808	CDS	1725	ilvI	2.2.1.6	COG0028	Acetolactate synthase isozyme 3 large subunit
MNECEPGO_00811	CDS	1017	cysP		COG4150	Thiosulfate-binding protein								HBNBFBFN_01685	CDS	258	fliF_3		COG1766	Flagellar M-ring protein							HHFKCKIH_00809	CDS	945	leuO_2			HTH-type transcriptional regulator LeuO
MNECEPGO_00812	CDS	834	cysT		COG0555	Sulfate transport system permease protein CysT								HBNBFBFN_01686	CDS	234	fliE_1		COG1677	Flagellar hook-basal body complex protein FliE							HHFKCKIH_00810	CDS	1572	leuA	2.3.3.13	COG0119	2-isopropylmalate synthase
MNECEPGO_00813	CDS	876	cysW		COG4208	Sulfate transport system permease protein CysW								HBNBFBFN_01687	CDS	324	mdtJ			Spermidine export protein MdtJ							HHFKCKIH_00811	CDS	1092	leuB	1.1.1.85	COG0473	3-isopropylmalate dehydrogenase
MNECEPGO_00814	CDS	1098	cysA	7.3.2.3	COG1118	Sulfate/thiosulfate import ATP-binding protein CysA								HBNBFBFN_01690	CDS	120	yedF		COG0425	Putative sulfur carrier protein YedF							HHFKCKIH_00812	CDS	1401	leuC_2	4.2.1.33	COG0065	3-isopropylmalate dehydratase large subunit
MNECEPGO_00815	CDS	912	cysM	2.5.1.47	COG0031	Cysteine synthase B								HBNBFBFN_01695	CDS	429	amyA_1	3.2.1.1	COG0366	Cytoplasmic alpha-amylase							HHFKCKIH_00813	CDS	606	leuD	4.2.1.33	COG0066	3-isopropylmalate dehydratase small subunit
MNECEPGO_00817	CDS	852	pdxK	2.7.1.35	COG2240	Pyridoxine/pyridoxal/pyridoxamine kinase								HBNBFBFN_01697	CDS	342	amyA_2	3.2.1.1	COG0366	Cytoplasmic alpha-amylase							HHFKCKIH_00814	CDS	132	sgrT			Putative inhibitor of glucose uptake transporter SgrT
MNECEPGO_00818	CDS	510	crr		COG2190	PTS system glucose-specific EIIA component								HBNBFBFN_01698	CDS	132	fliT			Flagellar protein FliT							HHFKCKIH_00815	CDS	1656	sgrR_2		COG4533	HTH-type transcriptional regulator SgrR
MNECEPGO_00819	CDS	1728	ptsI	2.7.3.9	COG1080	Phosphoenolpyruvate-protein phosphotransferase								HBNBFBFN_01701	CDS	303	fliD		COG1345	Flagellar hook-associated protein 2							HHFKCKIH_00816	CDS	984	thiB		COG4143	Thiamine-binding periplasmic protein
MNECEPGO_00820	CDS	258	ptsH		COG1925	Phosphocarrier protein HPr								HBNBFBFN_01707	CDS	366	fliA_1		COG1191	RNA polymerase sigma factor FliA							HHFKCKIH_00818	CDS	699	thiQ	3.6.3.-	COG3840	Thiamine import ATP-binding protein ThiQ
MNECEPGO_00821	CDS	972	cysK	2.5.1.47	COG0031	Cysteine synthase A								HBNBFBFN_01714	CDS	396	dcyD	4.4.1.15		D-cysteine desulfhydrase							HHFKCKIH_00819	CDS	765	yabI		COG0586	Inner membrane protein YabI
MNECEPGO_00822	CDS	762	cysZ		COG2981	Sulfate transporter CysZ								HBNBFBFN_01715	CDS	375	yecS		COG0765	L-cystine transport system permease protein YecS							HHFKCKIH_00823	CDS	924	dapA_2	4.3.3.7		4-hydroxy-tetrahydrodipicolinate synthase
MNECEPGO_00823	CDS	999	zipA		COG3115	Cell division protein ZipA								HBNBFBFN_01719	CDS	255	sdiA		COG2771	Regulatory protein SdiA							HHFKCKIH_00824	CDS	1233	RBKS_1	2.7.1.15		Ribokinase
MNECEPGO_00824	CDS	2016	ligA	6.5.1.2	COG0272	DNA ligase								HBNBFBFN_01723	CDS	777	uvrC_1			UvrABC system protein C							HHFKCKIH_00825	CDS	846	araC			Arabinose operon regulatory protein
MNECEPGO_00827	CDS	927	cynR			HTH-type transcriptional regulator CynR								HBNBFBFN_01724	CDS	228	uvrC_2		COG0322	UvrABC system protein C							HHFKCKIH_00826	CDS	1701	araB	2.7.1.16	COG1069	Ribulokinase
MNECEPGO_00829	CDS	834	xapA	2.4.2.1	COG0005	Purine nucleoside phosphorylase 2								HBNBFBFN_01814	CDS	147	tyrP_1		COG0814	Tyrosine-specific transport protein							HHFKCKIH_00827	CDS	1503	araA	5.3.1.4	COG2160	L-arabinose isomerase
MNECEPGO_00830	CDS	1257	xapB			Xanthosine permease								HBNBFBFN_01815	CDS	318	tyrP_2		COG0814	Tyrosine-specific transport protein							HHFKCKIH_00828	CDS	696	araD	5.1.3.4	COG0235	L-ribulose-5-phosphate 4-epimerase AraD
MNECEPGO_00831	CDS	885	hcaR_1			Hca operon transcriptional activator HcaR								HBNBFBFN_01818	CDS	180	ftnA_1	1.16.3.2	COG1528	Bacterial non-heme ferritin							HHFKCKIH_00829	CDS	2352	polB	2.7.7.7	COG0417	DNA polymerase II
MNECEPGO_00832	tRNA	76				tRNA-Lys(ttt)								HBNBFBFN_01819	CDS	114	ftnA_2	1.16.3.2	COG1528	Bacterial non-heme ferritin							HHFKCKIH_00830	CDS	2907	rapA	3.6.4.-	COG0553	RNA polymerase-associated protein RapA
MNECEPGO_00833	tRNA	76				tRNA-Val(tac)								HBNBFBFN_01820	CDS	162	ftnA_3	1.16.3.2	COG1528	Bacterial non-heme ferritin							HHFKCKIH_00831	CDS	660	rluA	5.4.99.28	COG0564	Dual-specificity RNA pseudouridine synthase RluA
MNECEPGO_00834	tRNA	76				tRNA-Val(tac)								HBNBFBFN_01828	CDS	375	araG_1	7.5.2.12	COG1129	Arabinose import ATP-binding protein AraG							HHFKCKIH_00832	CDS	816	djlA		COG1076	Co-chaperone protein DjlA
MNECEPGO_00835	tRNA	76				tRNA-Val(tac)								HBNBFBFN_01829	CDS	105	araG_2	7.5.2.12	COG1129	Arabinose import ATP-binding protein AraG							HHFKCKIH_00833	CDS	2355	lptD		COG1452	LPS-assembly protein LptD
MNECEPGO_00836	CDS	1416	gltX	6.1.1.17	COG0008	Glutamate--tRNA ligase								HBNBFBFN_01830	CDS	156	araH		COG1172	L-arabinose transport system permease protein AraH							HHFKCKIH_00834	CDS	1287	surA	5.2.1.8	COG0760	Chaperone SurA
MNECEPGO_00839	tRNA	76				tRNA-Ala(ggc)								HBNBFBFN_01833	CDS	156	otsB	3.1.3.12	COG1877	Trehalose-6-phosphate phosphatase							HHFKCKIH_00835	CDS	990	pdxA	1.1.1.262	COG1995	4-hydroxythreonine-4-phosphate dehydrogenase
MNECEPGO_00840	tRNA	76				tRNA-Ala(ggc)								HBNBFBFN_01837	CDS	225	otsA	2.4.1.15	COG0380	Trehalose-6-phosphate synthase							HHFKCKIH_00836	CDS	822	rsmA	2.1.1.182	COG0030	Ribosomal RNA small subunit methyltransferase A
MNECEPGO_00841	CDS	1203	nupC		COG1972	Nucleoside permease NupC								HBNBFBFN_01839	CDS	141	uspC		COG0589	Universal stress protein C							HHFKCKIH_00837	CDS	378	apaG		COG2967	Protein ApaG
MNECEPGO_00842	CDS	1239	mntH_1		COG1914	Divalent metal cation transporter MntH								HBNBFBFN_01840	CDS	255	flhD			Flagellar transcriptional regulator FlhD							HHFKCKIH_00838	CDS	849	apaH	3.6.1.41	COG0639	Bis(5'-nucleosyl)-tetraphosphatase [symmetrical]
MNECEPGO_00844	CDS	1257	yfeO			Putative ion-transport protein YfeO								HBNBFBFN_01843	CDS	321	motA_1		COG1291	Motility protein A							HHFKCKIH_00841	CDS	591	folA	1.5.1.3	COG0262	Dihydrofolate reductase
MNECEPGO_00845	CDS	966	glk	2.7.1.2	COG0837	Glucokinase								HBNBFBFN_01844	CDS	345	motA_2		COG1291	Motility protein A							HHFKCKIH_00842	CDS	1863	kefC_1		COG0475	Glutathione-regulated potassium-efflux system protein KefC
MNECEPGO_00846	CDS	327	fryB_1	2.7.1.202	COG1445	PTS system fructose-like EIIB component 1								HBNBFBFN_01846	CDS	222	motB_1		COG1360	Motility protein B							HHFKCKIH_00843	CDS	531	kefF	1.6.5.2	COG2249	Glutathione-regulated potassium-efflux system ancillary protein KefF
MNECEPGO_00847	CDS	1248	fryC		COG1299	Fructose-like permease IIC component 1								HBNBFBFN_01847	CDS	411	motB_2		COG1360	Motility protein B							HHFKCKIH_00844	CDS	1332	ygcS_1			Inner membrane metabolite transport protein YgcS
MNECEPGO_00848	CDS	1086	ypdF	3.4.11.-	COG0006	Aminopeptidase YpdF								HBNBFBFN_01849	CDS	231	cheA_1	2.7.13.3	COG0643	Chemotaxis protein CheA							HHFKCKIH_00845	CDS	288	fixX_1		COG2440	Ferredoxin-like protein FixX
MNECEPGO_00849	CDS	1038	ypdE	3.4.11.-	COG1363	Aminopeptidase YpdE								HBNBFBFN_01850	CDS	141	cheA_2	2.7.13.3	COG0643	Chemotaxis protein CheA							HHFKCKIH_00846	CDS	1287	thi4	2.4.2.59		Thiamine thiazole synthase
MNECEPGO_00850	CDS	2496	fryA_1		COG1080	Multiphosphoryl transfer protein 1								HBNBFBFN_01851	CDS	210	cheA_3	2.7.13.3	COG0643	Chemotaxis protein CheA							HHFKCKIH_00847	CDS	942	fixB_1		COG2025	Protein FixB
MNECEPGO_00851	CDS	858	rhaR_1			HTH-type transcriptional activator RhaR								HBNBFBFN_01859	CDS	222	cheY		COG0784	Chemotaxis protein CheY							HHFKCKIH_00848	CDS	771	fixA_1		COG2086	Protein FixA
MNECEPGO_00852	CDS	735	ypdB		COG3279	Transcriptional regulatory protein YpdB								HBNBFBFN_01864	CDS	387	flhA_1		COG1298	Flagellar biosynthesis protein FlhA							HHFKCKIH_00849	CDS	1515	caiT		COG1292	L-carnitine/gamma-butyrobetaine antiporter
MNECEPGO_00853	CDS	1698	ypdA	2.7.13.3	COG3275	Sensor histidine kinase YpdA								HBNBFBFN_01865	CDS	507	flhA_2		COG1298	Flagellar biosynthesis protein FlhA							HHFKCKIH_00850	CDS	1143	caiA_1	1.3.8.13	COG1960	Crotonobetainyl-CoA reductase
MNECEPGO_00854	CDS	1239	alaC	2.6.1.2	COG0436	Glutamate-pyruvate aminotransferase AlaC								HBNBFBFN_01866	CDS	306	flhE			Flagellar protein FlhE							HHFKCKIH_00851	CDS	1218	caiB	2.8.3.21	COG1804	L-carnitine CoA-transferase
MNECEPGO_00855	CDS	921	lpxP	2.3.1.242	COG1560	Lipid A biosynthesis palmitoleoyltransferase								HBNBFBFN_01868	CDS	369	argS_1	6.1.1.19	COG0018	Arginine--tRNA ligase							HHFKCKIH_00852	CDS	1554	caiC	6.2.1.48	COG0318	Crotonobetaine/carnitine--CoA ligase
MNECEPGO_00858	CDS	633	yfdX			Protein YfdX								HBNBFBFN_01869	CDS	132	argS_2	6.1.1.19	COG0018	Arginine--tRNA ligase							HHFKCKIH_00853	CDS	786	caiD	4.2.1.149	COG1024	Carnitinyl-CoA dehydratase
MNECEPGO_00859	CDS	1251	frc	2.8.3.16	COG1804	Formyl-CoA:oxalate CoA-transferase								HBNBFBFN_01872	CDS	300	argS_3	6.1.1.19	COG0018	Arginine--tRNA ligase							HHFKCKIH_00854	CDS	591	yrdA_1		COG0663	Protein YrdA
MNECEPGO_00860	CDS	1695	oxc	4.1.1.8	COG0028	Oxalyl-CoA decarboxylase								HBNBFBFN_01873	CDS	129	cutC		COG3142	Copper homeostasis protein CutC							HHFKCKIH_00857	CDS	3222	carB	6.3.5.5	COG0458	Carbamoyl-phosphate synthase large chain
MNECEPGO_00862	CDS	1146	yfdE	2.8.3.19	COG1804	Acetyl-CoA:oxalate CoA-transferase								HBNBFBFN_01878	CDS	339	torZ_1	1.7.2.3	COG0243	Trimethylamine-N-oxide reductase 2							HHFKCKIH_00858	CDS	1149	carA_1	6.3.5.5	COG0505	Carbamoyl-phosphate synthase small chain
MNECEPGO_00863	CDS	3594	evgS	2.7.13.3	COG0784	Sensor protein EvgS								HBNBFBFN_01880	CDS	306	torZ_2	1.7.2.3	COG0243	Trimethylamine-N-oxide reductase 2							HHFKCKIH_00859	CDS	822	dapB	1.17.1.8	COG0289	4-hydroxy-tetrahydrodipicolinate reductase
MNECEPGO_00864	CDS	615	evgA			DNA-binding transcriptional activator EvgA								HBNBFBFN_01881	CDS	243	torZ_3	1.7.2.3	COG0243	Trimethylamine-N-oxide reductase 2							HHFKCKIH_00861	CDS	915	rihC	3.2.-.-	COG1957	Non-specific ribonucleoside hydrolase RihC
MNECEPGO_00865	CDS	1164	emrK		COG1566	putative multidrug resistance protein EmrK								HBNBFBFN_01882	CDS	153	torZ_4	1.7.2.3	COG0243	Trimethylamine-N-oxide reductase 2							HHFKCKIH_00862	CDS	951	ispH	1.17.7.4	COG0761	4-hydroxy-3-methylbut-2-enyl diphosphate reductase
MNECEPGO_00866	CDS	1539	emrY			putative multidrug resistance protein EmrY								HBNBFBFN_01884	CDS	216	cmoB_1	2.5.1.-		tRNA U34 carboxymethyltransferase							HHFKCKIH_00863	CDS	450	fkpB	5.2.1.8	COG1047	FKBP-type 16 kDa peptidyl-prolyl cis-trans isomerase
MNECEPGO_00867	CDS	1329	dsdA	4.3.1.18	COG3048	D-serine dehydratase								HBNBFBFN_01885	CDS	159	cmoB_2	2.5.1.-	COG0500	tRNA U34 carboxymethyltransferase							HHFKCKIH_00864	CDS	495	lspA	3.4.23.36	COG0597	Lipoprotein signal peptidase
MNECEPGO_00868	CDS	1338	dsdX			D-serine transporter DsdX								HBNBFBFN_01886	CDS	135	cmoB_3	2.5.1.-	COG0500	tRNA U34 carboxymethyltransferase							HHFKCKIH_00865	CDS	2817	ileS	6.1.1.5	COG0060	Isoleucine--tRNA ligase
MNECEPGO_00869	CDS	936	dsdC		COG0583	HTH-type transcriptional regulator DsdC								HBNBFBFN_01887	CDS	225	cmoB_4	2.5.1.-		tRNA U34 carboxymethyltransferase							HHFKCKIH_00866	CDS	942	ribF		COG0196	Bifunctional riboflavin kinase/FMN adenylyltransferase
MNECEPGO_00880	CDS	1176	intS_1		COG0582	Prophage integrase IntS								HBNBFBFN_01892	CDS	192	yecD	3.-.-.-	COG1335	Isochorismatase family protein YecD							HHFKCKIH_00867	CDS	264	rpsT		COG0268	30S ribosomal protein S20
MNECEPGO_00881	tRNA	75				tRNA-Arg(cct)								HBNBFBFN_01895	CDS	357	aspS_1	6.1.1.12		Aspartate--tRNA(Asp/Asn) ligase							HHFKCKIH_00868	CDS	1374	xylP			Isoprimeverose transporter
MNECEPGO_00882	CDS	933	yfdC		COG2116	Inner membrane protein YfdC								HBNBFBFN_01896	CDS	159	aspS_2	6.1.1.12	COG0173	Aspartate--tRNA ligase							HHFKCKIH_00870	CDS	900	nhaR		COG0583	Transcriptional activator protein NhaR
MNECEPGO_00883	CDS	756	mlaA		COG2853	Intermembrane phospholipid transport system lipoprotein MlaA								HBNBFBFN_01897	CDS	522	aspS_3	6.1.1.12	COG0173	Aspartate--tRNA ligase							HHFKCKIH_00871	CDS	1167	nhaA		COG3004	Na(+)/H(+) antiporter NhaA
MNECEPGO_00884	CDS	1341	fadL		COG2067	Long-chain fatty acid transport protein								HBNBFBFN_01898	CDS	312	aspS_4	6.1.1.12	COG0173	Aspartate--tRNA ligase							HHFKCKIH_00873	CDS	1494		3.1.6.-	COG3119	N-acetylgalactosamine-6-O-sulfatase
MNECEPGO_00886	CDS	1311	fadI	2.3.1.16	COG0183	3-ketoacyl-CoA thiolase FadI								HBNBFBFN_01899	CDS	315	nudB	3.6.1.67	COG0494	Dihydroneopterin triphosphate diphosphatase							HHFKCKIH_00875	CDS	153	hokC_1			Toxic protein HokC
MNECEPGO_00887	CDS	2145	fadJ		COG1024	Fatty acid oxidation complex subunit alpha								HBNBFBFN_01900	CDS	264	yebC			transcriptional regulatory protein YebC							HHFKCKIH_00876	CDS	1131	dnaJ		COG0484	Chaperone protein DnaJ
MNECEPGO_00888	CDS	486	sixA	3.1.3.-	COG2062	Phosphohistidine phosphatase SixA								HBNBFBFN_01901	CDS	246	ruvC	3.1.22.4	COG0817	Crossover junction endodeoxyribonuclease RuvC							HHFKCKIH_00877	CDS	1917	dnaK_1		COG0443	Chaperone protein DnaK
MNECEPGO_00889	CDS	567	yfcV			putative fimbrial-like protein YfcV								HBNBFBFN_01902	CDS	297	ruvA	3.6.4.12	COG0632	Holliday junction ATP-dependent DNA helicase RuvA							HHFKCKIH_00880	CDS	567	satP		COG1584	Succinate-acetate/proton symporter SatP
MNECEPGO_00890	CDS	2649	papC_1		COG3188	Outer membrane usher protein PapC								HBNBFBFN_01904	CDS	195	ruvB	3.6.4.12		Holliday junction ATP-dependent DNA helicase RuvB							HHFKCKIH_00881	CDS	588	mog	2.7.7.75	COG0521	Molybdopterin adenylyltransferase
MNECEPGO_00891	CDS	753	yfcS_1		COG3121	putative fimbrial chaperone YfcS								HBNBFBFN_01907	CDS	174				IS3 family transposase IS1397							HHFKCKIH_00882	CDS	954	talB	2.2.1.2	COG0176	Transaldolase B
MNECEPGO_00892	CDS	492	yfcR			putative fimbrial-like protein YfcR								HBNBFBFN_01908	CDS	252	insK		COG2801	Putative transposase InsK for insertion sequence element IS150							HHFKCKIH_00883	CDS	1431	alsT		COG1115	Amino-acid carrier protein AlsT
MNECEPGO_00893	CDS	480	yfcQ			putative fimbrial-like protein YfcQ								HBNBFBFN_01912	CDS	291	znuB		COG1108	High-affinity zinc uptake system membrane protein ZnuB							HHFKCKIH_00884	CDS	777	yaaA		COG3022	Peroxide stress resistance protein YaaA
MNECEPGO_00894	CDS	528	yfcP			putative fimbrial-like protein YfcP								HBNBFBFN_01913	CDS	240	znuC_1	7.2.2.-	COG1121	Zinc import ATP-binding protein ZnuC							HHFKCKIH_00886	CDS	1287	thrC	4.2.3.1	COG0498	Threonine synthase
MNECEPGO_00895	CDS	825	yfcO			putative protein YfcO								HBNBFBFN_01914	CDS	207	znuA_1		COG4531	High-affinity zinc uptake system protein ZnuA							HHFKCKIH_00887	CDS	933	thrB	2.7.1.39	COG0083	Homoserine kinase
MNECEPGO_00896	CDS	552	mutS2	3.1.-.-		Endonuclease MutS2								HBNBFBFN_01915	CDS	351	znuA_2		COG4531	High-affinity zinc uptake system protein ZnuA							HHFKCKIH_00888	CDS	2463	thrA		COG0460	Bifunctional aspartokinase/homoserine dehydrogenase 1
MNECEPGO_00897	CDS	933	prmB	2.1.1.298	COG2890	50S ribosomal protein L3 glutamine methyltransferase								HBNBFBFN_01917	CDS	240	mepM	3.4.24.-	COG0739	Murein DD-endopeptidase MepM							HHFKCKIH_00889	CDS	687	trmH_1	2.1.1.34		tRNA (guanosine(18)-2'-O)-methyltransferase
MNECEPGO_00898	CDS	1086	aroC	4.2.3.5	COG0082	Chorismate synthase								HBNBFBFN_01919	CDS	183	lpxM_1	2.3.1.243		Lipid A biosynthesis myristoyltransferase							HHFKCKIH_00890	CDS	717	arcA		COG0745	Aerobic respiration control protein ArcA
MNECEPGO_00899	CDS	825	mepA	3.4.24.-	COG3770	Penicillin-insensitive murein endopeptidase								HBNBFBFN_01920	CDS	219	lpxM_2	2.3.1.243	COG1560	Lipid A biosynthesis myristoyltransferase							HHFKCKIH_00891	CDS	1353	creD		COG4452	Inner membrane protein CreD
MNECEPGO_00900	CDS	810	yfcA		COG0730	putative membrane transporter protein YfcA								HBNBFBFN_01922	CDS	195	lpxM_3	2.3.1.243	COG1560	Lipid A biosynthesis myristoyltransferase							HHFKCKIH_00892	CDS	1425	creC	2.7.13.3	COG0642	Sensor protein CreC
MNECEPGO_00901	CDS	549	epmC	1.14.-.-	COG3101	Elongation factor P hydroxylase								HBNBFBFN_01924	CDS	177	pykA_1	2.7.1.40	COG0469	Pyruvate kinase II							HHFKCKIH_00893	CDS	690	creB		COG0745	Transcriptional regulatory protein CreB
MNECEPGO_00903	CDS	2007	mnmC		COG0665	tRNA 5-methylaminomethyl-2-thiouridine biosynthesis bifunctional protein MnmC								HBNBFBFN_01925	CDS	291	pykA_2	2.7.1.40	COG0469	Pyruvate kinase II							HHFKCKIH_00895	CDS	870	rob_2		COG2207	Right origin-binding protein
MNECEPGO_00904	CDS	1221	fabB	2.3.1.41	COG0304	3-oxoacyl-[acyl-carrier-protein] synthase 1								HBNBFBFN_01930	CDS	327	zwf_1	1.1.1.49		Glucose-6-phosphate 1-dehydrogenase							HHFKCKIH_00896	CDS	648	pspB_1	3.1.3.3	COG0406	Putative phosphoserine phosphatase 2
MNECEPGO_00905	CDS	1179	yfcJ			putative MFS-type transporter YfcJ								HBNBFBFN_01931	CDS	222	zwf_2	1.1.1.49	COG0364	Glucose-6-phosphate 1-dehydrogenase							HHFKCKIH_00897	CDS	528	yjjX	3.6.1.-	COG1986	Inosine/xanthosine triphosphatase
MNECEPGO_00906	CDS	996	flk			Flagellar regulator flk								HBNBFBFN_01932	CDS	156	zwf_3	1.1.1.49	COG0364	Glucose-6-phosphate 1-dehydrogenase							HHFKCKIH_00898	CDS	297	trpR		COG2973	Trp operon repressor
MNECEPGO_00907	CDS	1137	pdxB	1.1.1.290	COG0111	Erythronate-4-phosphate dehydrogenase								HBNBFBFN_01934	CDS	183	edd_1	4.2.1.12	COG0129	Phosphogluconate dehydratase							HHFKCKIH_00899	CDS	1938	slt	4.2.2.-	COG0741	Soluble lytic murein transglycosylase
MNECEPGO_00908	CDS	1014	usg		COG0136	USG-1 protein								HBNBFBFN_01935	CDS	195	edd_2	4.2.1.12	COG0129	Phosphogluconate dehydratase							HHFKCKIH_00900	CDS	1668	ettA		COG0488	Energy-dependent translational throttle protein EttA
MNECEPGO_00909	CDS	813	truA	5.4.99.12	COG0101	tRNA pseudouridine synthase A								HBNBFBFN_01936	CDS	534	edd_3	4.2.1.12	COG0129	Phosphogluconate dehydratase							HHFKCKIH_00901	CDS	1233	nadR_1		COG1056	Trifunctional NAD biosynthesis/regulator protein NadR
MNECEPGO_00910	CDS	660	dedA		COG0586	Protein DedA								HBNBFBFN_01938	CDS	324	edd_4	4.2.1.12	COG0129	Phosphogluconate dehydratase							HHFKCKIH_00902	CDS	1383	radA	3.6.4.-	COG1066	DNA repair protein RadA
MNECEPGO_00911	CDS	915	accD	2.1.3.15	COG0777	Acetyl-coenzyme A carboxylase carboxyl transferase subunit beta								HBNBFBFN_01939	CDS	219	eda		COG0800	KHG/KDPG aldolase							HHFKCKIH_00903	CDS	969	serB	3.1.3.3	COG0560	Phosphoserine phosphatase
MNECEPGO_00912	CDS	1269	folC	6.3.2.12	COG0285	Dihydrofolate synthase/folylpolyglutamate synthase								HBNBFBFN_01941	CDS	159	purT_1	2.1.2.-	COG0027	Formate-dependent phosphoribosylglycinamide formyltransferase							HHFKCKIH_00904	CDS	645	ytjB		COG3726	putative inner membrane protein Smp
MNECEPGO_00913	CDS	663	dedD			Cell division protein DedD								HBNBFBFN_01942	CDS	108	purT_2	2.1.2.-		Formate-dependent phosphoribosylglycinamide formyltransferase							HHFKCKIH_00905	CDS	1017	lplA	6.3.1.20	COG0095	Lipoate-protein ligase A
MNECEPGO_00914	CDS	489	cvpA		COG1286	Colicin V production protein								HBNBFBFN_01944	CDS	489	purT_3	2.1.2.-		Formate-dependent phosphoribosylglycinamide formyltransferase							HHFKCKIH_00906	CDS	1332	yjjJ	2.-.-.-		Toxin YjjJ
MNECEPGO_00915	CDS	1518	purF	2.4.2.14	COG0034	Amidophosphoribosyltransferase								HBNBFBFN_01948	CDS	492	yebE		COG2979	Inner membrane protein YebE							HHFKCKIH_00907	CDS	720	deoD	2.4.2.1	COG0813	Purine nucleoside phosphorylase DeoD-type
MNECEPGO_00916	CDS	570	ubiX	2.5.1.129	COG0163	Flavin prenyltransferase UbiX								HBNBFBFN_01952	CDS	273	ptrB	3.4.21.83	COG1770	Protease 2							HHFKCKIH_00908	CDS	1224	deoB_1	5.4.2.7	COG1015	Phosphopentomutase
MNECEPGO_00917	CDS	783	argT		COG0834	Lysine/arginine/ornithine-binding periplasmic protein								HBNBFBFN_01955	CDS	321	exoX	3.1.11.-	COG0847	Exodeoxyribonuclease 10							HHFKCKIH_00909	CDS	1323	deoA	2.4.2.4	COG0213	Thymidine phosphorylase
MNECEPGO_00918	CDS	783	hisJ		COG0834	Histidine-binding periplasmic protein								HBNBFBFN_01958	CDS	159	holE	2.7.7.7		DNA polymerase III subunit theta							HHFKCKIH_00910	CDS	780	deoC	4.1.2.4	COG0274	Deoxyribose-phosphate aldolase
MNECEPGO_00919	CDS	687	hisQ		COG4215	Histidine transport system permease protein HisQ								HBNBFBFN_01960	CDS	306	yebZ		COG1276	Inner membrane protein YebZ							HHFKCKIH_00911	CDS	1551	yjjI			putative protein YjjI
MNECEPGO_00920	CDS	717	hisM		COG4160	Histidine transport system permease protein HisM								HBNBFBFN_01965	CDS	96	yebV			putative protein YebV							HHFKCKIH_00912	CDS	864	yjjW	1.97.1.-	COG1180	Putative glycyl-radical enzyme activating enzyme YjjW
MNECEPGO_00921	CDS	774	hisP		COG4598	Histidine transport ATP-binding protein HisP								HBNBFBFN_01966	CDS	237	rsmF_1	2.1.1.178	COG0144	Ribosomal RNA small subunit methyltransferase F							HHFKCKIH_00913	CDS	783	yjjV	3.1.-.-	COG0084	putative metal-dependent hydrolase YjjV
MNECEPGO_00922	CDS	894				Epimerase family protein								HBNBFBFN_01968	CDS	417	rsmF_2	2.1.1.178	COG0144	Ribosomal RNA small subunit methyltransferase F							HHFKCKIH_00916	CDS	606	osmY_1		COG2823	Osmotically-inducible protein Y
MNECEPGO_00923	CDS	363	folX	5.1.99.7	COG1539	Dihydroneopterin triphosphate 2'-epimerase								HBNBFBFN_01970	CDS	438	yebT_1		COG3008	Intermembrane transport protein YebT							HHFKCKIH_00917	CDS	1617	prfC		COG4108	Peptide chain release factor RF3
MNECEPGO_00924	CDS	648	yfcG	1.8.4.-	COG0625	Disulfide-bond oxidoreductase YfcG								HBNBFBFN_01971	CDS	486	yebT_2		COG3008	Intermembrane transport protein YebT							HHFKCKIH_00918	CDS	678	yjjG	3.1.3.5	COG1011	Pyrimidine 5'-nucleotidase YjjG
MNECEPGO_00925	CDS	645	yfcF	2.5.1.18	COG0625	Glutathione S-transferase YfcF								HBNBFBFN_01972	CDS	141	yebT_3		COG3008	Intermembrane transport protein YebT							HHFKCKIH_00919	CDS	447	rimI	2.3.1.266	COG0456	[Ribosomal protein S18]-alanine N-acetyltransferase
MNECEPGO_00926	CDS	552	yfcE	3.1.4.-	COG0622	Phosphodiesterase YfcE								HBNBFBFN_01973	CDS	486	yebT_4		COG3008	Intermembrane transport protein YebT							HHFKCKIH_00920	CDS	414	holD	2.7.7.7	COG3050	DNA polymerase III subunit psi
MNECEPGO_00927	CDS	543	yfcD	3.6.-.-		putative Nudix hydrolase YfcD								HBNBFBFN_01974	CDS	333	yebT_5		COG3008	Intermembrane transport protein YebT							HHFKCKIH_00921	CDS	1032	rsmC	2.1.1.172	COG2813	Ribosomal RNA small subunit methyltransferase C
MNECEPGO_00929	CDS	2145	pta	2.3.1.8	COG0280	Phosphate acetyltransferase								HBNBFBFN_01975	CDS	258	yebS		COG2995	Intermembrane transport protein YebS							HHFKCKIH_00922	tRNA	87				tRNA-Leu(cag)
MNECEPGO_00930	CDS	1203	ackA	2.7.2.1	COG0282	Acetate kinase								HBNBFBFN_01981	CDS	222	proQ			RNA chaperone ProQ							HHFKCKIH_00923	tRNA	87				tRNA-Leu(cag)
MNECEPGO_00933	CDS	651	hxpA	3.1.3.22	COG0637	Hexitol phosphatase A								HBNBFBFN_01983	CDS	246	prc_1	3.4.21.102	COG0793	Tail-specific protease							HHFKCKIH_00924	tRNA	87				tRNA-Leu(cag)
MNECEPGO_00935	CDS	600	yfbR	3.1.3.89	COG1896	5'-deoxynucleotidase YfbR								HBNBFBFN_01984	CDS	162	prc_2	3.4.21.102	COG0793	Tail-specific protease							HHFKCKIH_00926	CDS	789	fhuF		COG4114	Ferric iron reductase protein FhuF
MNECEPGO_00936	CDS	1218	alaA	2.6.1.2	COG0436	Glutamate-pyruvate aminotransferase AlaA								HBNBFBFN_01985	CDS	204	htpX_1	3.4.24.-	COG0501	Protease HtpX							HHFKCKIH_00927	CDS	678	bglJ		COG2197	Transcriptional activator protein BglJ
MNECEPGO_00937	CDS	939	hdfR_1			HTH-type transcriptional regulator HdfR								HBNBFBFN_01986	CDS	273	htpX_2	3.4.24.-	COG0501	Protease HtpX							HHFKCKIH_00928	CDS	726	yjjQ			Putative transcription factor YjjQ
MNECEPGO_00939	CDS	444	ndhC	7.1.1.-		NAD(P)H-quinone oxidoreductase subunit 3								HBNBFBFN_01990	CDS	201	kdgR		COG1414	Transcriptional regulator KdgR							HHFKCKIH_00929	CDS	834	yjjP		COG2966	Inner membrane protein YjjP
MNECEPGO_00940	CDS	663	nuoB	7.1.1.-	COG0377	NADH-quinone oxidoreductase subunit B								HBNBFBFN_01994	CDS	123	rlmA	2.1.1.187	COG0500	23S rRNA (guanine(745)-N(1))-methyltransferase							HHFKCKIH_00931	CDS	540	dnaT			Primosomal protein 1
MNECEPGO_00941	CDS	1803	nuoC	7.1.1.-	COG0649	NADH-quinone oxidoreductase subunit C/D								HBNBFBFN_01995	CDS	318	mntP			manganese efflux pump MntP							HHFKCKIH_00932	CDS	738	dnaC_1		COG1484	DNA replication protein DnaC
MNECEPGO_00942	CDS	501	nuoE	7.1.1.-	COG1905	NADH-quinone oxidoreductase subunit E								HBNBFBFN_02002	CDS	192	manY		COG3715	PTS system mannose-specific EIIC component							HHFKCKIH_00934	CDS	2292	mdoB	2.7.8.20		Phosphoglycerol transferase I
MNECEPGO_00943	CDS	1338	nuoF	7.1.1.-	COG1894	NADH-quinone oxidoreductase subunit F								HBNBFBFN_02005	CDS	90	manX	2.7.1.191	COG2893	PTS system mannose-specific EIIAB component							HHFKCKIH_00935	CDS	1023	lgoD_1	1.1.1.414	COG1063	L-galactonate-5-dehydrogenase
MNECEPGO_00944	CDS	2727	nuoG	7.1.1.-	COG1034	NADH-quinone oxidoreductase subunit G								HBNBFBFN_02009	CDS	123	pdeD	3.1.4.52	COG2200	putative cyclic di-GMP phosphodiesterase PdeD							HHFKCKIH_00936	CDS	915	lgoR		COG1802	putative HTH-type transcriptional regulator LgoR
MNECEPGO_00945	CDS	978	nuoH	7.1.1.-	COG1005	NADH-quinone oxidoreductase subunit H								HBNBFBFN_02015	CDS	369	pabB_1	2.6.1.85	COG0147	Aminodeoxychorismate synthase component 1							HHFKCKIH_00937	CDS	1362	lgoT			putative L-galactonate transporter
MNECEPGO_00946	CDS	543	nuoI	7.1.1.-	COG1143	NADH-quinone oxidoreductase subunit I								HBNBFBFN_02016	CDS	219	pabB_2	2.6.1.85	COG0147	Aminodeoxychorismate synthase component 1							HHFKCKIH_00938	CDS	1665	tsr		COG0840	Methyl-accepting chemotaxis protein I
MNECEPGO_00947	CDS	555	nuoJ	7.1.1.-	COG0839	NADH-quinone oxidoreductase subunit J								HBNBFBFN_02019	CDS	273	dinG_1	3.1.-.-		3'-5' exonuclease DinG							HHFKCKIH_00939	CDS	2151	btsT		COG1966	Pyruvate/proton symporter BtsT
MNECEPGO_00948	CDS	303	nuoK	7.1.1.-	COG0713	NADH-quinone oxidoreductase subunit K								HBNBFBFN_02020	CDS	747	yoaA	3.6.4.12	COG1199	putative ATP-dependent DNA helicase YoaA							HHFKCKIH_00941	CDS	957	yjiA	3.6.-.-	COG0523	P-loop guanosine triphosphatase YjiA
MNECEPGO_00949	CDS	1842	nuoL	7.1.1.-	COG1009	NADH-quinone oxidoreductase subunit L								HBNBFBFN_02022	CDS	447	tsaB		COG1214	tRNA threonylcarbamoyladenosine biosynthesis protein TsaB							HHFKCKIH_00948	CDS	339	symE	3.1.-.-		Toxic protein SymE
MNECEPGO_00950	CDS	1530	nuoM	7.1.1.-	COG1008	NADH-quinone oxidoreductase subunit M								HBNBFBFN_02023	CDS	249	slp		COG3065	Outer membrane protein Slp							HHFKCKIH_00950	CDS	1413	norG		COG1167	HTH-type transcriptional regulator NorG
MNECEPGO_00951	CDS	1458	nuoN	7.1.1.-	COG1007	NADH-quinone oxidoreductase subunit N								HBNBFBFN_02026	CDS	273	fadD_1	6.2.1.3	COG0318	Long-chain-fatty-acid--CoA ligase							HHFKCKIH_00951	CDS	957				ISNCY family transposase ISRor2
MNECEPGO_00952	CDS	504	yfbM			Protein YfbM								HBNBFBFN_02027	CDS	342	fadD_2	6.2.1.3	COG0318	Long-chain-fatty-acid--CoA ligase							HHFKCKIH_00952	CDS	1233	mdtM			Multidrug resistance protein MdtM
MNECEPGO_00955	CDS	918	rbn	3.1.-.-	COG1234	Ribonuclease BN								HBNBFBFN_02028	CDS	213	fadD_3	6.2.1.3	COG0318	Long-chain-fatty-acid--CoA ligase							HHFKCKIH_00954	CDS	1152	fldC	4.2.1.-		(R)-phenyllactyl-CoA dehydratase beta subunit
MNECEPGO_00956	CDS	462	elaA		COG2153	Protein ElaA								HBNBFBFN_02030	CDS	276	menE_1	6.2.1.26		2-succinylbenzoate--CoA ligase							HHFKCKIH_00955	CDS	768	fldI	3.6.1.-		(R)-phenyllactate dehydratase activator
MNECEPGO_00957	CDS	306	elaB		COG4575	Protein ElaB								HBNBFBFN_02032	CDS	189	rnd_1	3.1.13.5	COG0349	Ribonuclease D							HHFKCKIH_00957	CDS	972	yjiK		COG3204	putative protein YjiK
MNECEPGO_00958	CDS	1296	menF	5.4.4.2	COG1169	Isochorismate synthase MenF								HBNBFBFN_02033	CDS	207	rnd_2	3.1.13.5	COG0349	Ribonuclease D							HHFKCKIH_00959	CDS	555	kptA	2.7.1.-	COG1859	putative RNA 2'-phosphotransferase
MNECEPGO_00959	CDS	1671	menD	2.2.1.9	COG1165	2-succinyl-5-enolpyruvyl-6-hydroxy-3-cyclohexene-1-carboxylate synthase								HBNBFBFN_02034	CDS	426	rnd_3	3.1.13.5	COG0349	Ribonuclease D							HHFKCKIH_00961	CDS	462	yjiG		COG0700	Inner membrane protein YjiG
MNECEPGO_00960	CDS	759	menH	4.2.99.20	COG0596	2-succinyl-6-hydroxy-2,4-cyclohexadiene-1-carboxylate synthase								HBNBFBFN_02040	CDS	492	dgcP_1	2.7.7.65	COG2203	Diguanylate cyclase DgcP							HHFKCKIH_00962	CDS	1173	iadA	3.4.19.-		Isoaspartyl dipeptidase
MNECEPGO_00961	CDS	858	menB	4.1.3.36	COG0447	1,4-dihydroxy-2-naphthoyl-CoA synthase								HBNBFBFN_02041	CDS	192	dgcP_2	2.7.7.65	COG2203	Diguanylate cyclase DgcP							HHFKCKIH_00963	CDS	912	yjiE			HTH-type transcriptional regulator YjiE
MNECEPGO_00962	CDS	963	menC	4.2.1.113	COG1441	o-succinylbenzoate synthase								HBNBFBFN_02043	CDS	273	nimT_1		COG2807	2-nitroimidazole transporter							HHFKCKIH_00964	CDS	393	iraD			Anti-adapter protein IraD
MNECEPGO_00963	CDS	1356	menE_1	6.2.1.26	COG0318	2-succinylbenzoate--CoA ligase								HBNBFBFN_02044	CDS	222	nimT_2		COG2807	2-nitroimidazole transporter							HHFKCKIH_00966	CDS	726	pdhR_2		COG2186	Pyruvate dehydrogenase complex repressor
MNECEPGO_00964	CDS	267	pmrD			Signal transduction protein PmrD								HBNBFBFN_02045	CDS	228	nimR			HTH-type transcriptional regulator NimR							HHFKCKIH_00968	CDS	1461	por_1	1.1.1.-	COG0246	Polyol:NADP oxidoreductase
MNECEPGO_00965	CDS	387	arnF		COG0697	putative 4-amino-4-deoxy-L-arabinose-phosphoundecaprenol flippase subunit ArnF								HBNBFBFN_02065	CDS	309	mipA		COG3713	MltA-interacting protein							HHFKCKIH_00969	CDS	1185	uxuA	4.2.1.8	COG1312	Mannonate dehydratase
MNECEPGO_00966	CDS	336	arnE		COG0697	putative 4-amino-4-deoxy-L-arabinose-phosphoundecaprenol flippase subunit ArnE								HBNBFBFN_02069	CDS	204	gapA_1	1.2.1.12	COG0057	Glyceraldehyde-3-phosphate dehydrogenase A							HHFKCKIH_00970	CDS	1344	gntP		COG2610	High-affinity gluconate transporter
MNECEPGO_00967	CDS	1653	arnT	2.4.2.43	COG1807	Undecaprenyl phosphate-alpha-4-amino-4-deoxy-L-arabinose arabinosyl transferase								HBNBFBFN_02070	CDS	339	gapA_2	1.2.1.12	COG0057	Glyceraldehyde-3-phosphate dehydrogenase A							HHFKCKIH_00971	CDS	903	fimH_1			Type 1 fimbrin D-mannose specific adhesin
MNECEPGO_00968	CDS	891	arnD	3.5.1.-	COG0726	putative 4-deoxy-4-formamido-L-arabinose-phosphoundecaprenol deformylase ArnD								HBNBFBFN_02071	CDS	177	gapA_3	1.2.1.12	COG0057	Glyceraldehyde-3-phosphate dehydrogenase A							HHFKCKIH_00972	CDS	504	fimG_1			Protein FimG
MNECEPGO_00969	CDS	1983	arnA		COG0223	Bifunctional polymyxin resistance protein ArnA								HBNBFBFN_02073	CDS	273	msrB	1.8.4.12		Peptide methionine sulfoxide reductase MsrB							HHFKCKIH_00973	CDS	531	fimF_1			Protein FimF
MNECEPGO_00970	CDS	969	arnC_1	2.4.2.53	COG0463	Undecaprenyl-phosphate 4-deoxy-4-formamido-L-arabinose transferase								HBNBFBFN_02079	CDS	243	xerD_1		COG4974	Tyrosine recombinase XerD							HHFKCKIH_00974	CDS	2637	fimD_1		COG3188	Outer membrane usher protein FimD
MNECEPGO_00971	CDS	1158	arnB	2.6.1.87	COG0399	UDP-4-amino-4-deoxy-L-arabinose--oxoglutarate aminotransferase								HBNBFBFN_02083	CDS	654				IS6 family transposase IS26							HHFKCKIH_00975	CDS	726	fimC_2			Chaperone protein FimC
MNECEPGO_00972	CDS	603	ais	3.1.3.-		Lipopolysaccharide core heptose(II)-phosphate phosphatase								HBNBFBFN_02084	CDS	249	bla_2	3.5.2.6		Beta-lactamase CTX-M-1							HHFKCKIH_00976	CDS	498	lpfA			putative major fimbrial subunit LpfA
MNECEPGO_00973	CDS	426	nudI	3.6.1.9	COG0494	Nucleoside triphosphatase NudI								HBNBFBFN_02085	CDS	396	bla_3	3.5.2.6		Beta-lactamase CTX-M-1							HHFKCKIH_00977	CDS	549				Fimbrial subunit type 1
MNECEPGO_00975	CDS	1203	pncC_1	3.5.1.42	COG1058	Nicotinamide-nucleotide amidohydrolase PncC								HBNBFBFN_02088	CDS	201				Tn3 family transposase Tn3							HHFKCKIH_00978	CDS	597				ISKra4 family transposase ISCep1
MNECEPGO_00976	CDS	783	rhmR_1		COG1414	putative HTH-type transcriptional regulator RhmR								HBNBFBFN_02089	CDS	369				Tn3 family transposase Tn2							HHFKCKIH_00980	CDS	1221				ISL3 family transposase ISEc53
MNECEPGO_00977	CDS	1206	rhmD	4.2.1.90	COG4948	L-rhamnonate dehydratase								HBNBFBFN_02091	CDS	1017				Tn3 family transposase Tn2							HHFKCKIH_00982	CDS	717	nanC_1			putative N-acetylneuraminic acid outer membrane channel protein NanC
MNECEPGO_00978	CDS	1290	rhmT			Inner membrane transport protein RhmT								HBNBFBFN_02096	CDS	333				IS6 family transposase IS26							HHFKCKIH_00983	CDS	1107	nanM_1	5.1.3.24	COG3055	N-acetylneuraminate epimerase
MNECEPGO_00979	CDS	804	rhmA	4.1.2.53	COG3836	2-keto-3-deoxy-L-rhamnonate aldolase								HBNBFBFN_02098	CDS	204				IS6 family transposase IS26							HHFKCKIH_00984	CDS	981	nanS_1	3.1.1.-		putative 9-O-acetyl-N-acetylneuraminic acid deacetylase
MNECEPGO_00981	CDS	996				ISNCY family transposase ISRor2								HBNBFBFN_02104	CDS	402	tetA			Tetracycline resistance protein, class C							HHFKCKIH_00986	CDS	303				IS3 family transposase ISEc52
MNECEPGO_00982	CDS	1191	glpC		COG0247	Anaerobic glycerol-3-phosphate dehydrogenase subunit C								HBNBFBFN_02115	CDS	759				Tn3 family transposase							HHFKCKIH_00987	CDS	633				IS3 family transposase ISEc52
MNECEPGO_00983	CDS	1260	glpB	1.1.5.3	COG3075	Anaerobic glycerol-3-phosphate dehydrogenase subunit B								HBNBFBFN_02117	CDS	453				Tn3 family transposase							HHFKCKIH_00990	CDS	747	yjhP			putative protein YjhP
MNECEPGO_00984	CDS	1629	glpA	1.1.5.3	COG0578	Anaerobic glycerol-3-phosphate dehydrogenase subunit A								HBNBFBFN_02130	CDS	414	finO			Fertility inhibition protein							HHFKCKIH_00992	CDS	1122	ysdC	3.4.11.-	COG1363	Putative aminopeptidase YsdC
MNECEPGO_00985	CDS	1359	glpT		COG2271	Glycerol-3-phosphate transporter								HBNBFBFN_02137	CDS	279	traI_1			Multifunctional conjugation protein TraI							HHFKCKIH_00993	CDS	279	gatB_1	2.7.1.200	COG3414	PTS system galactitol-specific EIIB component
MNECEPGO_00986	CDS	1077	glpQ	3.1.4.46	COG0584	Glycerophosphodiester phosphodiesterase, periplasmic								HBNBFBFN_02139	CDS	219	traI_2			Multifunctional conjugation protein TraI							HHFKCKIH_00994	CDS	1314	gatC_1		COG3775	PTS system galactitol-specific EIIC component
MNECEPGO_00987	CDS	651	inaA			Protein InaA								HBNBFBFN_02141	CDS	588	traI_3			Multifunctional conjugation protein TraI							HHFKCKIH_00997	CDS	633	rpe_1	5.1.3.1		Ribulose-phosphate 3-epimerase
MNECEPGO_00989	CDS	1131	nrdB	1.17.4.1	COG0208	Ribonucleoside-diphosphate reductase 1 subunit beta								HBNBFBFN_02142	CDS	246	traI_4			Multifunctional conjugation protein TraI							HHFKCKIH_00998	CDS	783	srlR_1		COG1349	Glucitol operon repressor
MNECEPGO_00990	CDS	2286	nrdA	1.17.4.1	COG0209	Ribonucleoside-diphosphate reductase 1 subunit alpha								HBNBFBFN_02143	CDS	306	traI_5			Multifunctional conjugation protein TraI							HHFKCKIH_00999	CDS	789	kdgR_1		COG1414	Transcriptional regulator KdgR
MNECEPGO_00991	CDS	3765	yfaL		COG3468	putative autotransporter YfaL								HBNBFBFN_02145	CDS	168	traI_6			Multifunctional conjugation protein TraI							HHFKCKIH_01000	CDS	960	yjhH_1	4.1.2.28	COG0329	putative 2-dehydro-3-deoxy-D-pentonate aldolase YjhH
MNECEPGO_00992	CDS	723	ubiG	2.1.1.222	COG2227	Ubiquinone biosynthesis O-methyltransferase								HBNBFBFN_02146	CDS	309	traI_7			Multifunctional conjugation protein TraI							HHFKCKIH_01001	CDS	1968	yjhG	4.2.1.82	COG0129	D-xylonate dehydratase YjhG
MNECEPGO_00993	CDS	2628	gyrA	5.6.2.2	COG0188	DNA gyrase subunit A								HBNBFBFN_02147	CDS	162	traI_8			Multifunctional conjugation protein TraI							HHFKCKIH_01002	CDS	1350	idnT		COG2610	Gnt-II system L-idonate transporter
MNECEPGO_00999	CDS	1185	atoB	2.3.1.9	COG0183	Acetyl-CoA acetyltransferase								HBNBFBFN_02148	CDS	153	traI_9			Multifunctional conjugation protein TraI							HHFKCKIH_01003	CDS	987	deoR_2		COG2390	Deoxyribonucleoside regulator
MNECEPGO_01000	CDS	1323	atoE		COG2031	Putative short-chain fatty acid transporter								HBNBFBFN_02149	CDS	276	traI_10			Multifunctional conjugation protein TraI							HHFKCKIH_01005	CDS	642	fucA_1	4.1.2.17	COG0235	L-fuculose phosphate aldolase
MNECEPGO_01001	CDS	651	atoA	2.8.3.8	COG2057	Acetate CoA-transferase subunit beta								HBNBFBFN_02150	CDS	138	traD_1			Coupling protein TraD							HHFKCKIH_01006	CDS	1116	mtnA	5.3.1.23	COG0182	Methylthioribose-1-phosphate isomerase
MNECEPGO_01002	CDS	663	atoD	2.8.3.8	COG1788	Acetate CoA-transferase subunit alpha								HBNBFBFN_02151	CDS	255	traD_2			Coupling protein TraD							HHFKCKIH_01007	CDS	1260	mtnK	2.7.1.100	COG4857	Methylthioribose kinase
MNECEPGO_01003	CDS	1386	atoC		COG2204	Regulatory protein AtoC								HBNBFBFN_02152	CDS	327	traD_3			Coupling protein TraD							HHFKCKIH_01008	CDS	255	glyG			Glycosyltransferase GlyG
MNECEPGO_01004	CDS	1827	atoS	2.7.13.3	COG0642	Signal transduction histidine-protein kinase AtoS								HBNBFBFN_02154	CDS	150	traD_4			Coupling protein TraD							HHFKCKIH_01018	CDS	378	cbtA_1			Cytoskeleton-binding toxin CbtA
MNECEPGO_01005	CDS	2850	rcsC	2.7.13.3		Sensor histidine kinase RcsC								HBNBFBFN_02156	CDS	291	traD_5			Coupling protein TraD							HHFKCKIH_01019	CDS	369	cbeA_1			Cytoskeleton bundling-enhancing antitoxin CbeA
MNECEPGO_01006	CDS	651	rcsB		COG2197	Transcriptional regulatory protein RcsB								HBNBFBFN_02180	CDS	618	traN_1			Mating pair stabilization protein TraN							HHFKCKIH_01020	CDS	747				IS21 family transposase ISEc12
MNECEPGO_01007	CDS	2673	rcsD	2.7.2.-	COG2198	Phosphotransferase RcsD								HBNBFBFN_02182	CDS	753	traN_2			Mating pair stabilization protein TraN							HHFKCKIH_01021	CDS	1542				IS21 family transposase ISPpu7
MNECEPGO_01008	CDS	1122	ompC		COG3203	Outer membrane protein C								HBNBFBFN_02189	CDS	327				IS6 family transposase IS15							HHFKCKIH_01024	CDS	474	klcA_1			Antirestriction protein KlcA
MNECEPGO_01009	CDS	1056	apbE	2.7.1.180	COG1477	FAD:protein FMN transferase								HBNBFBFN_02190	CDS	387				Tn3 family transposase TnAs3							HHFKCKIH_01029	CDS	747				IS21 family transposase ISEc12
MNECEPGO_01010	CDS	1065	ada		COG0350	Bifunctional transcriptional activator/DNA repair enzyme Ada								HBNBFBFN_02192	CDS	465				Tn3 family transposase ISShes11							HHFKCKIH_01030	CDS	1542				IS21 family transposase ISPpu7
MNECEPGO_01011	CDS	651	alkB	1.14.11.33	COG3145	Alpha-ketoglutarate-dependent dioxygenase AlkB								HBNBFBFN_02195	CDS	312	bla_4	3.5.2.6		Beta-lactamase TEM							HHFKCKIH_01035	CDS	1614				IS66 family transposase ISEc23
MNECEPGO_01012	CDS	1644	yojI		COG4615	ABC transporter ATP-binding/permease protein YojI								HBNBFBFN_02199	CDS	375				IS1380 family transposase ISEcp1							HHFKCKIH_01038	CDS	2160	der_1			GTPase Der
MNECEPGO_01013	CDS	1647	mqo	1.1.5.4	COG0579	Malate:quinone oxidoreductase								HBNBFBFN_02200	CDS	309				IS6 family transposase IS15DII							HHFKCKIH_01040	CDS	2166	fatA			Ferric-anguibactin receptor FatA
MNECEPGO_01014	CDS	489	eco		COG4574	Ecotin								HBNBFBFN_02204	CDS	135	traC_1			Protein TraC							HHFKCKIH_01041	CDS	990	btuF_2			Vitamin B12-binding protein
MNECEPGO_01016	CDS	495	napF		COG1145	Ferredoxin-type protein NapF								HBNBFBFN_02205	CDS	204	traC_2			Protein TraC							HHFKCKIH_01042	CDS	1059	hmuU_1		COG0609	Hemin transport system permease protein HmuU
MNECEPGO_01017	CDS	264	napD		COG3062	Chaperone NapD								HBNBFBFN_02206	CDS	138	traC_3			Protein TraC							HHFKCKIH_01043	CDS	768	fepC_2		COG1120	Ferric enterobactin transport ATP-binding protein FepC
MNECEPGO_01018	CDS	2487	napA	1.9.6.1	COG0243	Periplasmic nitrate reductase								HBNBFBFN_02207	CDS	309	traC_4			Protein TraC							HHFKCKIH_01047	CDS	693				IS21 family transposase IS100kyp
MNECEPGO_01019	CDS	696	napG		COG1145	Ferredoxin-type protein NapG								HBNBFBFN_02208	CDS	276	traC_5			Protein TraC							HHFKCKIH_01050	CDS	1197				IS110 family transposase ISEc20
MNECEPGO_01020	CDS	864	napH		COG0348	Ferredoxin-type protein NapH								HBNBFBFN_02209	CDS	408	traC_6			Protein TraC							HHFKCKIH_01055	CDS	858				ISL3 family transposase ISEc38
MNECEPGO_01021	CDS	450	napB		COG3043	Periplasmic nitrate reductase, electron transfer subunit								HBNBFBFN_02211	CDS	222	traR			Protein TraR							HHFKCKIH_01056	CDS	1035	php_1		COG1735	Phosphotriesterase homology protein
MNECEPGO_01022	CDS	603	napC		COG3005	Cytochrome c-type protein NapC								HBNBFBFN_02224	CDS	579	traJ			Protein TraJ							HHFKCKIH_01059	CDS	1215	RBKS_2	2.7.1.15		Ribokinase
MNECEPGO_01023	CDS	618	ccmA	7.6.2.5	COG4133	Cytochrome c biogenesis ATP-binding export protein CcmA								HBNBFBFN_02239	CDS	261	psiB			Protein PsiB							HHFKCKIH_01062	CDS	525	glmU_1	2.7.7.23		Bifunctional protein GlmU
MNECEPGO_01024	CDS	663	ccmB		COG2386	Heme exporter protein B								HBNBFBFN_02246	CDS	372	ssb_1			Plasmid-derived single-stranded DNA-binding protein							HHFKCKIH_01063	CDS	1197	arnC_1	2.4.2.53		Undecaprenyl-phosphate 4-deoxy-4-formamido-L-arabinose transferase
MNECEPGO_01025	CDS	738	ccmC		COG0755	Heme exporter protein C								HBNBFBFN_02277	CDS	555	sopB			Protein SopB							HHFKCKIH_01066	CDS	645	ybdM_2		COG1475	putative protein YbdM
MNECEPGO_01026	CDS	210	ccmD		COG3114	Heme exporter protein D								HBNBFBFN_02286	CDS	312	repE			Replication initiation protein							HHFKCKIH_01068	CDS	2148	cirA_1		COG4771	Colicin I receptor
MNECEPGO_01027	CDS	480	ccmE		COG2332	Cytochrome c-type biogenesis protein CcmE								HBNBFBFN_02288	CDS	357	xerC_5			Tyrosine recombinase XerC							HHFKCKIH_01069	CDS	543	cobU	2.7.1.156	COG2087	Bifunctional adenosylcobalamin biosynthesis protein CobU
MNECEPGO_01028	CDS	1944	ccmF_1		COG1138	Cytochrome c-type biogenesis protein CcmF								HBNBFBFN_02298	CDS	723				IS66 family transposase ISEc23							HHFKCKIH_01070	CDS	744	cobS	2.7.8.26	COG0368	Adenosylcobinamide-GDP ribazoletransferase
MNECEPGO_01029	CDS	558	dsbE		COG0526	Thiol:disulfide interchange protein DsbE								HBNBFBFN_02301	CDS	279	vapC_1	3.1.-.-	COG1487	tRNA(fMet)-specific endonuclease VapC							HHFKCKIH_01071	CDS	1080	cobT	2.4.2.21	COG2038	Nicotinate-nucleotide--dimethylbenzimidazole phosphoribosyltransferase
MNECEPGO_01030	CDS	1053	ccmH_1		COG3088	Cytochrome c-type biogenesis protein CcmH								HBNBFBFN_02311	CDS	414	vapC_2	3.1.-.-	COG1487	tRNA(fMet)-specific endonuclease VapC							HHFKCKIH_01072	CDS	936	erfK	2.-.-.-	COG1376	putative L,D-transpeptidase ErfK/SrfK
MNECEPGO_01031	CDS	648	narL_1		COG2197	Nitrate/nitrite response regulator protein NarL								HBNBFBFN_02327	CDS	273	kdgT_1			2-keto-3-deoxygluconate permease							HHFKCKIH_01073	tRNA	76				tRNA-Asn(gtt)
MNECEPGO_01035	tRNA	77				tRNA-Pro(ggg)								HBNBFBFN_02328	CDS	612	kdgT_2			2-keto-3-deoxygluconate permease							HHFKCKIH_01074	CDS	918	gltC			HTH-type transcriptional regulator GltC
MNECEPGO_01036	CDS	1761	yejM		COG3083	Inner membrane protein YejM								HBNBFBFN_02332	CDS	132	ahr_1	1.1.1.2	COG1064	Aldehyde reductase Ahr							HHFKCKIH_01075	CDS	951	cbl			HTH-type transcriptional regulator cbl
MNECEPGO_01038	CDS	1008	yejK		COG3081	Nucleoid-associated protein YejK								HBNBFBFN_02334	CDS	534	ugpA_1		COG1175	sn-glycerol-3-phosphate transport system permease protein UgpA							HHFKCKIH_01076	tRNA	76				tRNA-Asn(gtt)
MNECEPGO_01039	CDS	285	rplY		COG1825	50S ribosomal protein L25								HBNBFBFN_02340	CDS	222	ybhC_1	3.1.2.-	COG4677	Putative acyl-CoA thioester hydrolase YbhC							HHFKCKIH_01077	CDS	1455	yeeO		COG0534	putative FMN/FAD exporter YeeO
MNECEPGO_01040	CDS	1761	radD	3.6.4.12	COG1061	Putative DNA repair helicase RadD								HBNBFBFN_02341	CDS	222	ybhC_2	3.1.2.-	COG4677	Putative acyl-CoA thioester hydrolase YbhC							HHFKCKIH_01078	tRNA	76				tRNA-Asn(gtt)
MNECEPGO_01041	CDS	696	rsuA	5.4.99.19	COG1187	Ribosomal small subunit pseudouridine synthase A								HBNBFBFN_02345	CDS	279	bioA_1	2.6.1.62	COG0161	Adenosylmethionine-8-amino-7-oxononanoate aminotransferase							HHFKCKIH_01079	CDS	717	yeeN		COG0217	putative transcriptional regulatory protein YeeN
MNECEPGO_01042	CDS	1191	bcr_1			Bicyclomycin resistance protein								HBNBFBFN_02346	CDS	321	bioA_2	2.6.1.62		Adenosylmethionine-8-amino-7-oxononanoate aminotransferase							HHFKCKIH_01080	CDS	1455	amn	3.2.2.4	COG0775	AMP nucleosidase
MNECEPGO_01043	CDS	345	yejG			putative protein YejG								HBNBFBFN_02347	CDS	360	bioB_1	2.8.1.6	COG0502	Biotin synthase							HHFKCKIH_01081	CDS	1317	abaF_1			Fosfomycin resistance protein AbaF
MNECEPGO_01044	CDS	1590	yejF		COG4172	putative ABC transporter ATP-binding protein YejF								HBNBFBFN_02348	CDS	390	bioB_2	2.8.1.6	COG0502	Biotin synthase							HHFKCKIH_01086	CDS	2022	fyuA		COG1629	Pesticin receptor
MNECEPGO_01045	CDS	1026	yejE		COG4239	Inner membrane ABC transporter permease protein YejE								HBNBFBFN_02349	CDS	405	bioB_3	2.8.1.6		Biotin synthase							HHFKCKIH_01087	CDS	1578	dhbE	6.3.2.-	COG1021	2,3-dihydroxybenzoate-AMP ligase
MNECEPGO_01046	CDS	1095	yejB		COG4174	Inner membrane ABC transporter permease protein YejB								HBNBFBFN_02350	CDS	285	bioF_1	2.3.1.47		8-amino-7-oxononanoate synthase							HHFKCKIH_01088	CDS	804	srfAD	3.1.2.-	COG3208	Surfactin synthase thioesterase subunit
MNECEPGO_01048	CDS	1557	pdeN	3.1.4.52	COG2200	putative cyclic di-GMP phosphodiesterase PdeN								HBNBFBFN_02351	CDS	222	bioF_2	2.3.1.47		8-amino-7-oxononanoate synthase							HHFKCKIH_01090	CDS	9492	COQ5_1	2.1.1.163		2-methoxy-6-polyprenyl-1,4-benzoquinol methylase, mitochondrial
MNECEPGO_01049	CDS	567	mepS_1	3.4.-.-	COG0791	Murein DD-endopeptidase MepS/Murein LD-carboxypeptidase								HBNBFBFN_02352	CDS	201	bioC_1	2.1.1.197	COG0500	Malonyl-[acyl-carrier protein] O-methyltransferase							HHFKCKIH_01091	CDS	6108	dltA	6.2.1.54		D-alanine--D-alanyl carrier protein ligase
MNECEPGO_01050	CDS	714	lpxT	2.7.4.29	COG0671	Lipid A 1-diphosphate synthase								HBNBFBFN_02353	CDS	153	bioC_2	2.1.1.197	COG0500	Malonyl-[acyl-carrier protein] O-methyltransferase							HHFKCKIH_01093	CDS	1713	irtA	3.6.3.-	COG1132	Iron import ATP-binding/permease protein IrtA
MNECEPGO_01051	CDS	987	yeiR	3.6.-.-	COG0523	Zinc-binding GTPase YeiR								HBNBFBFN_02354	CDS	186	bioC_3	2.1.1.197	COG0500	Malonyl-[acyl-carrier protein] O-methyltransferase							HHFKCKIH_01094	CDS	1803		3.6.3.-	COG1132	Putative multidrug export ATP-binding/permease protein
MNECEPGO_01052	CDS	1467	por_1	1.1.1.-	COG0246	Polyol:NADP oxidoreductase								HBNBFBFN_02355	CDS	324	bioD_1	6.3.3.3		ATP-dependent dethiobiotin synthetase BioD							HHFKCKIH_01095	CDS	1281	ampG_2		COG0477	Anhydromuropeptide permease
MNECEPGO_01053	CDS	573	yeiP		COG0231	Elongation factor P-like protein								HBNBFBFN_02356	CDS	216	bioD_2	6.3.3.3		ATP-dependent dethiobiotin synthetase BioD							HHFKCKIH_01096	CDS	1305	mbtI	5.4.99.5	COG0147	Salicylate synthase
MNECEPGO_01055	CDS	1182	setB			Sugar efflux transporter B								HBNBFBFN_02357	CDS	231	uvrB_1		COG0556	UvrABC system protein B							HHFKCKIH_01097	CDS	1263	intA_1		COG0582	Prophage integrase IntA
MNECEPGO_01056	CDS	1131	fruB		COG1925	Multiphosphoryl transfer protein								HBNBFBFN_02358	CDS	324	uvrB_2		COG0556	UvrABC system protein B							HHFKCKIH_01098	tRNA	76				tRNA-Asn(gtt)
MNECEPGO_01057	CDS	939	lacC	2.7.1.144		Tagatose-6-phosphate kinase								HBNBFBFN_02359	CDS	285	uvrB_3		COG0556	UvrABC system protein B							HHFKCKIH_01099	CDS	798	mtfA		COG3228	Protein MtfA
MNECEPGO_01058	CDS	1692	fruA_1		COG1299	PTS system fructose-specific EIIB'BC component								HBNBFBFN_02360	CDS	399	uvrB_4			UvrABC system protein B							HHFKCKIH_01100	tRNA	90				tRNA-Ser(cga)
MNECEPGO_01059	CDS	942	psuK_1	2.7.1.83	COG0524	Pseudouridine kinase								HBNBFBFN_02361	CDS	501	uvrB_5		COG0556	UvrABC system protein B							HHFKCKIH_01101	CDS	1026	xerC_1			Tyrosine recombinase XerC
MNECEPGO_01060	CDS	939	psuG	4.2.1.70	COG2313	Pseudouridine-5'-phosphate glycosidase								HBNBFBFN_02363	CDS	339				Gluconeogenesis factor							HHFKCKIH_01107	CDS	129	ydfB_1			putative protein YdfB
MNECEPGO_01061	CDS	1251	psuT		COG1972	Putative pseudouridine transporter								HBNBFBFN_02365	CDS	267	moaA			GTP 3',8-cyclase							HHFKCKIH_01118	CDS	156	hokC_2			Toxic protein HokC
MNECEPGO_01062	CDS	699	yeiL		COG0664	Regulatory protein YeiL								HBNBFBFN_02366	CDS	222	moaB_1		COG0521	Molybdenum cofactor biosynthesis protein B							HHFKCKIH_01120	CDS	363	rusA_1	3.1.22.4	COG4570	Crossover junction endodeoxyribonuclease RusA
MNECEPGO_01063	CDS	942	rihB	3.2.2.8	COG1957	Pyrimidine-specific ribonucleoside hydrolase RihB								HBNBFBFN_02367	CDS	291	moaB_2		COG0521	Molybdenum cofactor biosynthesis protein B							HHFKCKIH_01122	tRNA	76				tRNA-Met(cat)
MNECEPGO_01064	CDS	1089	psuK_2	2.7.1.83	COG0524	Pseudouridine kinase								HBNBFBFN_02368	CDS	324	moaC			Cyclic pyranopterin monophosphate synthase							HHFKCKIH_01123	tRNA	75				tRNA-Arg(tct)
MNECEPGO_01065	CDS	858	nfo	3.1.21.2	COG0648	Endonuclease 4								HBNBFBFN_02370	CDS	336	moaE	2.8.1.12	COG0314	Molybdopterin synthase catalytic subunit							HHFKCKIH_01124	CDS	336	iraM_1			Anti-adapter protein IraM
MNECEPGO_01067	CDS	882	cysL		COG0583	HTH-type transcriptional regulator CysL								HBNBFBFN_02372	CDS	153	ybhL		COG0670	Inner membrane protein YbhL							HHFKCKIH_01128	CDS	534	rrrD_1	3.2.1.17	COG3772	Lysozyme RrrD
MNECEPGO_01068	CDS	1470	lysP		COG0833	Lysine-specific permease								HBNBFBFN_02376	CDS	192	ybhN		COG0392	Inner membrane protein YbhN							HHFKCKIH_01151	CDS	600	ompX_2		COG3637	Outer membrane protein X
MNECEPGO_01069	CDS	1992	cirA_1		COG4771	Colicin I receptor								HBNBFBFN_02378	CDS	597	clsB_1	2.7.8.-	COG1502	Cardiolipin synthase B							HHFKCKIH_01152	CDS	459				IS200/IS605 family transposase IS200C
MNECEPGO_01070	CDS	837	yeiG	3.1.2.12	COG0627	S-formylglutathione hydrolase YeiG								HBNBFBFN_02379	CDS	363	clsB_2	2.7.8.-		Cardiolipin synthase B							HHFKCKIH_01157	CDS	651	zinT		COG3443	Metal-binding protein ZinT
MNECEPGO_01071	CDS	669	folE	3.5.4.16	COG0302	GTP cyclohydrolase 1								HBNBFBFN_02383	CDS	555	ybhR		COG0842	putative multidrug ABC transporter permease YbhR							HHFKCKIH_01159	CDS	603				IS3 family transposase IS1397
MNECEPGO_01073	CDS	1041	galS		COG1609	HTH-type transcriptional regulator GalS								HBNBFBFN_02384	CDS	369	ybhS_1		COG0842	putative multidrug ABC transporter permease YbhS							HHFKCKIH_01160	CDS	636	msrQ		COG2717	Protein-methionine-sulfoxide reductase heme-binding subunit MsrQ
MNECEPGO_01074	CDS	999	mglB		COG1879	D-galactose-binding periplasmic protein								HBNBFBFN_02385	CDS	228	ybhS_2		COG0842	putative multidrug ABC transporter permease YbhS							HHFKCKIH_01161	CDS	1005	msrP	1.8.5.-	COG2041	Protein-methionine-sulfoxide reductase catalytic subunit MsrP
MNECEPGO_01075	CDS	1521	mglA_2	7.5.2.11	COG1129	Galactose/methyl galactoside import ATP-binding protein MglA								HBNBFBFN_02388	CDS	219	ybhF_1		COG1131	putative multidrug ABC transporter ATP-binding protein YbhF							HHFKCKIH_01162	CDS	414	hiuH	3.5.2.17	COG2351	5-hydroxyisourate hydrolase
MNECEPGO_01076	CDS	1011	mglC		COG4211	Galactoside transport system permease protein MglC								HBNBFBFN_02389	CDS	132	ybhF_2		COG1131	putative multidrug ABC transporter ATP-binding protein YbhF							HHFKCKIH_01163	CDS	783	hprR		COG0745	Transcriptional regulatory protein HprR
MNECEPGO_01077	CDS	1236	preA	1.3.1.1	COG0167	NAD-dependent dihydropyrimidine dehydrogenase subunit PreA								HBNBFBFN_02390	CDS	438	ybhF_3		COG1131	putative multidrug ABC transporter ATP-binding protein YbhF							HHFKCKIH_01164	CDS	1359	hprS	2.7.13.3	COG0642	Sensor histidine kinase HprS
MNECEPGO_01078	CDS	1239	preT	1.3.1.1	COG0493	NAD-dependent dihydropyrimidine dehydrogenase subunit PreT								HBNBFBFN_02392	CDS	231	ybhF_4		COG1131	putative multidrug ABC transporter ATP-binding protein YbhF							HHFKCKIH_01165	CDS	852	hchA	3.1.2.-	COG0693	Protein/nucleic acid deglycase 1
MNECEPGO_01081	CDS	885	cdd	3.5.4.5	COG0295	Cytidine deaminase								HBNBFBFN_02395	CDS	180	cecR_1		COG1309	HTH-type transcriptional dual regulator CecR							HHFKCKIH_01166	CDS	1116	yedS		COG3203	Outer membrane protein YedS
MNECEPGO_01082	CDS	696	yohK_1		COG1346	Inner membrane protein YohK								HBNBFBFN_02396	CDS	357	cecR_2		COG1309	HTH-type transcriptional dual regulator CecR							HHFKCKIH_01168	CDS	696	yedJ		COG1418	putative protein YedJ
MNECEPGO_01084	CDS	951	dusC	1.3.1.-	COG0042	tRNA-dihydrouridine(16) synthase								HBNBFBFN_02398	CDS	123	rhlE_1	3.6.4.13	COG0513	ATP-dependent RNA helicase RhlE							HHFKCKIH_01169	CDS	1419	dcm	2.1.1.37	COG0270	DNA-cytosine methyltransferase
MNECEPGO_01085	CDS	1437	ttgI			Toluene efflux pump outer membrane protein TtgI								HBNBFBFN_02399	CDS	297	rhlE_2	3.6.4.13		ATP-dependent RNA helicase RhlE							HHFKCKIH_01170	CDS	471	vsr	3.1.-.-	COG3727	Very short patch repair protein
MNECEPGO_01086	CDS	762	yohF	1.-.-.-	COG1028	putative oxidoreductase YohF								HBNBFBFN_02400	CDS	207	rhlE_3	3.6.4.13	COG0513	ATP-dependent RNA helicase RhlE							HHFKCKIH_01171	CDS	921	yedA			putative inner membrane transporter YedA
MNECEPGO_01087	CDS	579	yohD		COG0586	Inner membrane protein YohD								HBNBFBFN_02401	CDS	396	rhlE_4	3.6.4.13	COG0513	ATP-dependent RNA helicase RhlE							HHFKCKIH_01172	CDS	918	yedI		COG2354	Inner membrane protein YedI
MNECEPGO_01088	CDS	588	yohC			Inner membrane protein YohC								HBNBFBFN_02404	CDS	198	ybiA	3.2.2.-	COG3236	N-glycosidase YbiA							HHFKCKIH_01174	CDS	1695	dgcQ	2.7.7.65		putative diguanylate cyclase DgcQ
MNECEPGO_01089	CDS	933	pbpG	3.4.21.-	COG1686	D-alanyl-D-alanine endopeptidase								HBNBFBFN_02405	CDS	321	dinG_2	3.6.4.12		ATP-dependent DNA helicase DinG							HHFKCKIH_01175	CDS	816	yedP	3.1.3.70	COG3769	Mannosyl-3-phosphoglycerate phosphatase
MNECEPGO_01090	CDS	1716	dld	1.1.5.12	COG0277	Quinone-dependent D-lactate dehydrogenase								HBNBFBFN_02407	CDS	375	dinG_3	3.6.4.12	COG1199	ATP-dependent DNA helicase DinG							HHFKCKIH_01177	CDS	189	dsrB			Protein DsrB
MNECEPGO_01091	CDS	2268		3.2.1.-		Beta-xylosidase								HBNBFBFN_02408	CDS	588	dinG_4	3.6.4.12	COG1199	ATP-dependent DNA helicase DinG							HHFKCKIH_01178	CDS	624	rcsA		COG2771	Transcriptional regulatory protein RcsA
MNECEPGO_01092	CDS	918	yehZ		COG1732	Glycine betaine-binding protein YehZ								HBNBFBFN_02409	CDS	210	dinG_5	3.6.4.12	COG1199	ATP-dependent DNA helicase DinG							HHFKCKIH_01179	CDS	786	fliR_2		COG1684	Flagellar biosynthetic protein FliR
MNECEPGO_01093	CDS	1158	yehY		COG1174	Glycine betaine uptake system permease protein YehY								HBNBFBFN_02410	CDS	204	dinG_6	3.6.4.12		ATP-dependent DNA helicase DinG							HHFKCKIH_01180	CDS	270	fliQ		COG1987	Flagellar biosynthetic protein FliQ
MNECEPGO_01094	CDS	927	yehX	3.6.3.-	COG1125	Glycine betaine uptake system ATP-binding protein YehX								HBNBFBFN_02411	CDS	573	ybiB		COG0547	putative protein YbiB							HHFKCKIH_01181	CDS	738	fliP_2		COG1338	Flagellar biosynthetic protein FliP
MNECEPGO_01095	CDS	732	yehW		COG1174	Glycine betaine uptake system permease protein YehW								HBNBFBFN_02413	CDS	138	hcxB_1	1.1.1.-	COG2055	Hydroxycarboxylate dehydrogenase B							HHFKCKIH_01182	CDS	366	fliO		COG3190	Flagellar protein FliO
MNECEPGO_01097	CDS	732	mlrA		COG0789	HTH-type transcriptional regulator MlrA								HBNBFBFN_02414	CDS	423	hcxB_2	1.1.1.-	COG2055	Hydroxycarboxylate dehydrogenase B							HHFKCKIH_01183	CDS	414	fliN		COG1886	Flagellar motor switch protein FliN
MNECEPGO_01098	CDS	1686	btsS	2.7.13.3	COG3275	Sensor histidine kinase BtsS								HBNBFBFN_02416	CDS	183		1.14.11.-	COG3128	PKHD-type hydroxylase							HHFKCKIH_01184	CDS	1005	fliM		COG1868	Flagellar motor switch protein FliM
MNECEPGO_01099	CDS	720	btsR		COG3279	Transcriptional regulatory protein BtsR								HBNBFBFN_02417	CDS	228	fiu_1		COG4774	Catecholate siderophore receptor Fiu							HHFKCKIH_01186	CDS	1128	fliK		COG3144	Flagellar hook-length control protein
MNECEPGO_01101	CDS	462	yehR		COG4808	putative lipoprotein YehR								HBNBFBFN_02418	CDS	225	fiu_2		COG4774	Catecholate siderophore receptor Fiu							HHFKCKIH_01187	CDS	444	fliJ		COG2882	Flagellar FliJ protein
MNECEPGO_01105	CDS	1089	yehL		COG0714	putative protein YehL								HBNBFBFN_02419	CDS	357	fiu_3		COG4774	Catecholate siderophore receptor Fiu							HHFKCKIH_01188	CDS	1374	fliI_2	7.1.2.2	COG1157	Flagellum-specific ATP synthase
MNECEPGO_01110	CDS	2034	metG	6.1.1.10	COG0073	Methionine--tRNA ligase								HBNBFBFN_02420	CDS	180	fiu_4		COG4774	Catecholate siderophore receptor Fiu							HHFKCKIH_01189	CDS	687	fliH		COG1317	Flagellar assembly protein FliH
MNECEPGO_01111	CDS	1110	apbC		COG0489	Iron-sulfur cluster carrier protein								HBNBFBFN_02421	CDS	336	fiu_5		COG4774	Catecholate siderophore receptor Fiu							HHFKCKIH_01190	CDS	996	fliG_2		COG1536	Flagellar motor switch protein FliG
MNECEPGO_01113	CDS	543	yehD			putative fimbrial-like protein YehD								HBNBFBFN_02423	CDS	186	mcbA			putative protein McbA							HHFKCKIH_01191	CDS	1659	fliF_2		COG1766	Flagellar M-ring protein
MNECEPGO_01114	CDS	675	yehC		COG3121	putative fimbrial chaperone YehC								HBNBFBFN_02424	CDS	198	rlmF	2.1.1.181	COG3129	Ribosomal RNA large subunit methyltransferase F							HHFKCKIH_01192	CDS	315	fliE_2		COG1677	Flagellar hook-basal body complex protein FliE
MNECEPGO_01115	CDS	2481	yehB		COG3188	Outer membrane usher protein YehB								HBNBFBFN_02427	CDS	261	ybiO_1		COG0668	Moderate conductance mechanosensitive channel YbiO							HHFKCKIH_01193	CDS	333	emrE_1		COG2076	Multidrug transporter EmrE
MNECEPGO_01116	CDS	627	yehA_1			putative fimbrial-like protein YehA								HBNBFBFN_02428	CDS	699	ybiO_2		COG0668	Moderate conductance mechanosensitive channel YbiO							HHFKCKIH_01195	CDS	798	rhaS_1			HTH-type transcriptional activator RhaS
MNECEPGO_01117	CDS	276			COG1662	IS1 family transposase IS1D								HBNBFBFN_02429	CDS	270	ybiO_3		COG0668	Moderate conductance mechanosensitive channel YbiO							HHFKCKIH_01198	CDS	498	yedK	3.4.-.-	COG2135	SOS response-associated protein YedK
MNECEPGO_01118	CDS	378			COG1662	IS1 family transposase IS1R								HBNBFBFN_02430	CDS	291	glnQ_1		COG1126	Glutamine transport ATP-binding protein GlnQ							HHFKCKIH_01199	CDS	234	yedF		COG0425	Putative sulfur carrier protein YedF
MNECEPGO_01119	CDS	291	yehA_2			putative fimbrial-like protein YehA								HBNBFBFN_02432	CDS	255	glnP		COG0765	Glutamine transport system permease protein GlnP							HHFKCKIH_01202	CDS	1488	amyA	3.2.1.1	COG0366	Cytoplasmic alpha-amylase
MNECEPGO_01120	CDS	339	rcnB		COG5455	Nickel/cobalt homeostasis protein RcnB								HBNBFBFN_02433	CDS	372	glnH_1		COG0834	Glutamine-binding periplasmic protein							HHFKCKIH_01203	CDS	366	fliT			Flagellar protein FliT
MNECEPGO_01121	CDS	825	rcnA		COG2215	Nickel/cobalt efflux system RcnA								HBNBFBFN_02434	CDS	216	glnH_2		COG0834	Glutamine-binding periplasmic protein							HHFKCKIH_01204	CDS	411	fliS_2		COG1516	Flagellar secretion chaperone FliS
MNECEPGO_01122	CDS	273	rcnR		COG1937	Transcriptional repressor RcnR								HBNBFBFN_02435	CDS	156	glnH_3		COG0834	Glutamine-binding periplasmic protein							HHFKCKIH_01205	CDS	1416	fliD_2		COG1345	Flagellar hook-associated protein 2
MNECEPGO_01123	CDS	789	thiM	2.7.1.50	COG2145	Hydroxyethylthiazole kinase								HBNBFBFN_02436	CDS	207	dps	1.16.-.-		DNA protection during starvation protein							HHFKCKIH_01206	CDS	1050	fliC2		COG1344	Flagellin 2
MNECEPGO_01124	CDS	801	thiD	2.7.1.49	COG0351	Hydroxymethylpyrimidine/phosphomethylpyrimidine kinase								HBNBFBFN_02441	CDS	366	opgE	2.7.-.-	COG2194	Phosphoethanolamine transferase OpgE							HHFKCKIH_01207	CDS	720	fliA		COG1191	RNA polymerase sigma factor FliA
MNECEPGO_01126	CDS	747	nagR		COG2188	HTH-type transcriptional repressor NagR								HBNBFBFN_02445	CDS	192	ybiR		COG0471	Inner membrane protein YbiR							HHFKCKIH_01208	CDS	552	fliZ			Regulator of sigma S factor FliZ
MNECEPGO_01127	CDS	966	kdgK_1	2.7.1.45		2-dehydro-3-deoxygluconokinase								HBNBFBFN_02449	CDS	348	ybiS	2.-.-.-	COG1376	putative L,D-transpeptidase YbiS							HHFKCKIH_01209	CDS	858	fliY		COG0834	L-cystine-binding protein FliY
MNECEPGO_01128	CDS	1005	tri1	3.2.2.19	COG1397	ADP-ribosylarginine hydrolase Tri1								HBNBFBFN_02455	CDS	231	ydiN			Inner membrane transport protein YdiN							HHFKCKIH_01210	CDS	987	dcyD	4.4.1.15	COG2515	D-cysteine desulfhydrase
MNECEPGO_01129	CDS	1278	yegT			Putative nucleoside transporter YegT								HBNBFBFN_02456	CDS	540	ydiM			Inner membrane transport protein YdiM							HHFKCKIH_01211	CDS	669	yecS		COG0765	L-cystine transport system permease protein YecS
MNECEPGO_01130	CDS	1053	fbaB	4.1.2.13	COG1830	Fructose-bisphosphate aldolase class 1								HBNBFBFN_02460	CDS	528	ydiK		COG0628	Putative transport protein YdiK							HHFKCKIH_01212	CDS	753	artM_2		COG1126	Arginine transport ATP-binding protein ArtM
MNECEPGO_01131	CDS	855	gatY_1	4.1.2.40	COG0191	D-tagatose-1,6-bisphosphate aldolase subunit GatY								HBNBFBFN_02469	CDS	339	sufB_1		COG0719	FeS cluster assembly protein SufB							HHFKCKIH_01213	CDS	723	sdiA		COG2771	Regulatory protein SdiA
MNECEPGO_01132	CDS	1263	gatZ		COG4573	D-tagatose-1,6-bisphosphate aldolase subunit GatZ								HBNBFBFN_02470	CDS	309	sufB_2		COG0719	FeS cluster assembly protein SufB							HHFKCKIH_01215	CDS	657	uvrY		COG2197	Response regulator UvrY
MNECEPGO_01133	CDS	453	gatA		COG1762	PTS system galactitol-specific EIIA component								HBNBFBFN_02471	CDS	162	sufC_1		COG0396	putative ATP-dependent transporter SufC							HHFKCKIH_01216	CDS	1833	uvrC		COG0322	UvrABC system protein C
MNECEPGO_01134	CDS	285	gatB_1	2.7.1.200	COG3414	PTS system galactitol-specific EIIB component								HBNBFBFN_02472	CDS	243	sufC_2		COG0396	putative ATP-dependent transporter SufC							HHFKCKIH_01217	CDS	549	pgsA	2.7.8.5	COG0558	CDP-diacylglycerol--glycerol-3-phosphate 3-phosphatidyltransferase
MNECEPGO_01135	CDS	690	gatC_1		COG3775	PTS system galactitol-specific EIIC component								HBNBFBFN_02474	CDS	417	sufD_1		COG0719	FeS cluster assembly protein SufD							HHFKCKIH_01218	tRNA	76				tRNA-Gly(gcc)
MNECEPGO_01136	CDS	666	gatC_2		COG3775	PTS system galactitol-specific EIIC component								HBNBFBFN_02475	CDS	234	sufD_2		COG0719	FeS cluster assembly protein SufD							HHFKCKIH_01219	tRNA	74				tRNA-Cys(gca)
MNECEPGO_01137	CDS	1041	gatD	1.1.1.251	COG1063	Galactitol 1-phosphate 5-dehydrogenase								HBNBFBFN_02476	CDS	282	sufS_1	4.4.1.16		Cysteine desulfurase							HHFKCKIH_01220	tRNA	87				tRNA-Leu(taa)
MNECEPGO_01138	CDS	780	srlR_1		COG1349	Glucitol operon repressor								HBNBFBFN_02477	CDS	225	sufS_2	2.8.1.7	COG0520	Cysteine desulfurase							HHFKCKIH_01232	CDS	1416	dnaB_1	3.6.4.12	COG0305	Replicative DNA helicase
MNECEPGO_01139	CDS	900	yegS	2.7.1.-	COG1597	Lipid kinase YegS								HBNBFBFN_02478	CDS	384	sufS_3	4.4.1.16		Cysteine desulfurase							HHFKCKIH_01248	CDS	294	ybcO_1	3.1.-.-		Putative nuclease YbcO
MNECEPGO_01141	CDS	1362	rlhA_1		COG0826	23S rRNA 5-hydroxycytidine synthase								HBNBFBFN_02480	CDS	258	sufS_4	4.4.1.16		Cysteine desulfurase							HHFKCKIH_01280	CDS	1212	tyrP		COG0814	Tyrosine-specific transport protein
MNECEPGO_01143	CDS	723	baeR		COG0745	Transcriptional regulatory protein BaeR								HBNBFBFN_02483	CDS	144	sufE		COG2166	Cysteine desulfuration protein SufE							HHFKCKIH_01282	CDS	498	ftnA_1	1.16.3.2	COG1528	Bacterial non-heme ferritin
MNECEPGO_01144	CDS	1404	baeS	2.7.13.3	COG0642	Signal transduction histidine-protein kinase BaeS								HBNBFBFN_02485	CDS	708	ynhG	2.-.-.-	COG1376	putative L,D-transpeptidase YnhG							HHFKCKIH_01285	CDS	504	ftnA_2	1.16.3.2	COG1528	Bacterial non-heme ferritin
MNECEPGO_01145	CDS	1416	mdtD			Putative multidrug resistance protein MdtD								HBNBFBFN_02486	CDS	255	lpp		COG4238	Major outer membrane prolipoprotein Lpp							HHFKCKIH_01286	CDS	990	araF		COG1879	L-arabinose-binding periplasmic protein
MNECEPGO_01146	CDS	3078	mdtC			Multidrug resistance protein MdtC								HBNBFBFN_02487	CDS	165	pykF_1	2.7.1.40	COG0469	Pyruvate kinase I							HHFKCKIH_01287	CDS	1515	araG	7.5.2.12	COG1129	Arabinose import ATP-binding protein AraG
MNECEPGO_01147	CDS	3123	mdtB		COG0841	Multidrug resistance protein MdtB								HBNBFBFN_02489	CDS	291	pykF_2	2.7.1.40	COG0469	Pyruvate kinase I							HHFKCKIH_01288	CDS	987	araH		COG1172	L-arabinose transport system permease protein AraH
MNECEPGO_01148	CDS	1248	mdtA			Multidrug resistance protein MdtA								HBNBFBFN_02490	CDS	171	pykF_3	2.7.1.40	COG0469	Pyruvate kinase I							HHFKCKIH_01289	CDS	801	otsB	3.1.3.12	COG1877	Trehalose-6-phosphate phosphatase
MNECEPGO_01150	CDS	762	pphC	3.1.3.16		Serine/threonine-protein phosphatase 3								HBNBFBFN_02494	CDS	270	ydhV	1.-.-.-	COG2414	putative oxidoreductase YdhV							HHFKCKIH_01290	CDS	1425	otsA	2.4.1.15	COG0380	Trehalose-6-phosphate synthase
MNECEPGO_01151	CDS	1941	yegI	2.7.-.-	COG4248	Protein kinase YegI								HBNBFBFN_02497	CDS	210	ydhX_1		COG0437	putative ferredoxin-like protein YdhX							HHFKCKIH_01291	CDS	429	uspC		COG0589	Universal stress protein C
MNECEPGO_01152	CDS	1353	dnaK_1			Chaperone protein DnaK								HBNBFBFN_02498	CDS	282	ydhX_2		COG0437	putative ferredoxin-like protein YdhX							HHFKCKIH_01292	CDS	351	flhD			Flagellar transcriptional regulator FlhD
MNECEPGO_01153	CDS	849	alkA	3.2.2.21	COG0122	DNA-3-methyladenine glycosylase 2								HBNBFBFN_02500	CDS	294	ydhU		COG4117	Putative cytochrome YdhU							HHFKCKIH_01293	CDS	579	flhC			Flagellar transcriptional regulator FlhC
MNECEPGO_01154	CDS	3318	dgcE	2.7.7.65	COG2202	putative diguanylate cyclase DgcE								HBNBFBFN_02510	CDS	219	ydhR	1.-.-.-		Putative monooxygenase YdhR							HHFKCKIH_01294	CDS	888	motA		COG1291	Motility protein A
MNECEPGO_01155	CDS	642	udk	2.7.1.48	COG0572	Uridine kinase								HBNBFBFN_02511	tRNA	75				tRNA-Val(gac)							HHFKCKIH_01295	CDS	927	motB		COG1360	Motility protein B
MNECEPGO_01156	CDS	582	dcd	3.5.4.13	COG0717	dCTP deaminase								HBNBFBFN_02515	CDS	405	mdtK_1			Multidrug resistance protein MdtK							HHFKCKIH_01296	CDS	1965	cheA	2.7.13.3	COG0643	Chemotaxis protein CheA
MNECEPGO_01160	CDS	444	wzb	3.1.3.48	COG0394	Low molecular weight protein-tyrosine-phosphatase Wzb								HBNBFBFN_02516	CDS	246	mdtK_2			Multidrug resistance protein MdtK							HHFKCKIH_01297	CDS	504	cheW		COG0835	Chemotaxis protein CheW
MNECEPGO_01161	CDS	2163	wzc	2.7.10.-	COG0489	Tyrosine-protein kinase wzc								HBNBFBFN_02517	CDS	246	ribC_1	2.5.1.9	COG0307	Riboflavin synthase							HHFKCKIH_01298	CDS	1662	tar		COG0840	Methyl-accepting chemotaxis protein II
MNECEPGO_01163	CDS	489	cysE_1	2.3.1.30	COG1045	Serine acetyltransferase								HBNBFBFN_02518	CDS	96	ribC_2	2.5.1.9	COG0307	Riboflavin synthase							HHFKCKIH_01299	CDS	120	tap_1		COG0840	Methyl-accepting chemotaxis protein IV
MNECEPGO_01167	CDS	549	dapH_1	2.3.1.89		2,3,4,5-tetrahydropyridine-2,6-dicarboxylate N-acetyltransferase								HBNBFBFN_02519	CDS	93	ribC_3	2.5.1.9	COG0307	Riboflavin synthase							HHFKCKIH_01300	CDS	861	cheR	2.1.1.80		Chemotaxis protein methyltransferase
MNECEPGO_01168	CDS	1122	gmd	4.2.1.47	COG1089	GDP-mannose 4,6-dehydratase								HBNBFBFN_02520	CDS	231	cfa	2.1.1.79	COG2230	Cyclopropane-fatty-acyl-phospholipid synthase							HHFKCKIH_01301	CDS	1050	cheB	3.1.1.61	COG2201	Protein-glutamate methylesterase/protein-glutamine glutaminase
MNECEPGO_01169	CDS	966	fcl	1.1.1.271	COG0451	GDP-L-fucose synthase								HBNBFBFN_02528	CDS	198	purR_1		COG1609	HTH-type transcriptional repressor PurR							HHFKCKIH_01302	CDS	390	cheY		COG0784	Chemotaxis protein CheY
MNECEPGO_01170	CDS	483	gmm	3.6.1.-	COG0494	GDP-mannose mannosyl hydrolase								HBNBFBFN_02530	CDS	156	purR_2			HTH-type transcriptional repressor PurR							HHFKCKIH_01303	CDS	645	cheZ	3.1.3.-	COG3143	Protein phosphatase CheZ
MNECEPGO_01172	CDS	1437	manC1	2.7.7.13	COG0662	Mannose-1-phosphate guanylyltransferase 1								HBNBFBFN_02531	CDS	174	purR_3			HTH-type transcriptional repressor PurR							HHFKCKIH_01304	CDS	1149	flhB_2		COG1377	Flagellar biosynthetic protein FlhB
MNECEPGO_01173	CDS	1371	algC	5.4.2.2	COG1109	Phosphomannomutase/phosphoglucomutase								HBNBFBFN_02533	CDS	372	ydhP		COG2814	Inner membrane transport protein YdhP							HHFKCKIH_01305	CDS	2079	flhA_2		COG1298	Flagellar biosynthesis protein FlhA
MNECEPGO_01174	CDS	1395	wcaJ	2.7.8.31	COG2148	UDP-glucose:undecaprenyl-phosphate glucose-1-phosphate transferase								HBNBFBFN_02536	CDS	183	sodB	1.15.1.1	COG0605	Superoxide dismutase [Fe]							HHFKCKIH_01306	CDS	393	flhE			Flagellar protein FlhE
MNECEPGO_01175	CDS	1479	wzxC		COG2244	Lipopolysaccharide biosynthesis protein WzxC								HBNBFBFN_02537	CDS	255	mepH_1	3.4.-.-	COG0791	Murein DD-endopeptidase MepH							HHFKCKIH_01307	CDS	1734	argS	6.1.1.19	COG0018	Arginine--tRNA ligase
MNECEPGO_01177	CDS	1221	mshA_1	2.4.1.250		D-inositol-3-phosphate glycosyltransferase								HBNBFBFN_02539	CDS	231	grxD_1		COG0278	Glutaredoxin 4							HHFKCKIH_01308	CDS	567	yecM		COG3102	Protein YecM
MNECEPGO_01179	CDS	894	galF	2.7.7.9	COG1210	UTP--glucose-1-phosphate uridylyltransferase								HBNBFBFN_02540	CDS	177	grxD_2		COG0278	Glutaredoxin 4							HHFKCKIH_01309	CDS	747	cutC_1		COG3142	Copper homeostasis protein CutC
MNECEPGO_01180	CDS	1086	rfbB	4.2.1.46	COG1088	dTDP-glucose 4,6-dehydratase								HBNBFBFN_02541	CDS	297	rnt_1	3.1.13.-	COG0847	Ribonuclease T							HHFKCKIH_01310	CDS	1101	torY		COG3005	Cytochrome c-type protein TorY
MNECEPGO_01181	CDS	900	rfbD	1.1.1.133	COG1091	dTDP-4-dehydrorhamnose reductase								HBNBFBFN_02542	CDS	246	rnt_2	3.1.13.-		Ribonuclease T							HHFKCKIH_01311	CDS	2430	torZ	1.7.2.3	COG0243	Trimethylamine-N-oxide reductase 2
MNECEPGO_01182	CDS	879	rfbA	2.7.7.24	COG1209	Glucose-1-phosphate thymidylyltransferase 1								HBNBFBFN_02543	CDS	168	gloA	4.4.1.5	COG0346	Lactoylglutathione lyase							HHFKCKIH_01312	CDS	972	cmoB	2.5.1.-	COG0500	tRNA U34 carboxymethyltransferase
MNECEPGO_01183	CDS	543	rfbC	5.1.3.13	COG1898	dTDP-4-dehydrorhamnose 3,5-epimerase								HBNBFBFN_02544	CDS	345	nemA_1	1.3.1.-	COG1902	N-ethylmaleimide reductase							HHFKCKIH_01313	CDS	744	cmoA	2.1.3.-	COG0500	Carboxy-S-adenosyl-L-methionine synthase
MNECEPGO_01186	CDS	1149	mshA_2	2.4.1.250		D-inositol-3-phosphate glycosyltransferase								HBNBFBFN_02545	CDS	177	nemA_2	1.3.1.-	COG1902	N-ethylmaleimide reductase							HHFKCKIH_01314	CDS	396	yecN		COG3788	Inner membrane protein YecN
MNECEPGO_01188	CDS	606	dapH_2	2.3.1.89		2,3,4,5-tetrahydropyridine-2,6-dicarboxylate N-acetyltransferase								HBNBFBFN_02547	CDS	321	nemR			HTH-type transcriptional repressor NemR							HHFKCKIH_01316	CDS	567	yecD	3.-.-.-	COG1335	Isochorismatase family protein YecD
MNECEPGO_01190	CDS	792	wbbL	2.4.1.-		Rhamnosyltransferase WbbL								HBNBFBFN_02551	CDS	279	sodC	1.15.1.1	COG2032	Superoxide dismutase [Cu-Zn]							HHFKCKIH_01317	CDS	1773	aspS	6.1.1.12	COG0173	Aspartate--tRNA ligase
MNECEPGO_01191	CDS	1407	gnd	1.1.1.44	COG0362	6-phosphogluconate dehydrogenase, decarboxylating								HBNBFBFN_02560	CDS	237	slyA_1			Transcriptional regulator SlyA							HHFKCKIH_01318	CDS	444	nudB	3.6.1.67	COG0494	Dihydroneopterin triphosphate diphosphatase
MNECEPGO_01192	CDS	1167	ugd	1.1.1.22	COG1004	UDP-glucose 6-dehydrogenase								HBNBFBFN_02561	CDS	132	slyA_2		COG1846	Transcriptional regulator SlyA							HHFKCKIH_01319	CDS	741	yebC		COG0217	putative transcriptional regulatory protein YebC
MNECEPGO_01193	CDS	978	wzzB		COG3765	Chain length determinant protein								HBNBFBFN_02562	CDS	156	slyB		COG3133	Outer membrane lipoprotein SlyB							HHFKCKIH_01320	CDS	522	ruvC	3.1.22.4	COG0817	Crossover junction endodeoxyribonuclease RuvC
MNECEPGO_01194	CDS	612	hisI	3.5.4.19		Histidine biosynthesis bifunctional protein HisIE								HBNBFBFN_02564	CDS	243	anmK_1	2.7.1.170	COG2377	Anhydro-N-acetylmuramic acid kinase							HHFKCKIH_01322	CDS	612	ruvA	3.6.4.12	COG0632	Holliday junction ATP-dependent DNA helicase RuvA
MNECEPGO_01195	CDS	777	hisF	4.3.2.10	COG0107	Imidazole glycerol phosphate synthase subunit HisF								HBNBFBFN_02565	CDS	348	anmK_2	2.7.1.170		Anhydro-N-acetylmuramic acid kinase							HHFKCKIH_01323	CDS	1011	ruvB	3.6.4.12	COG2255	Holliday junction ATP-dependent DNA helicase RuvB
MNECEPGO_01196	CDS	738	hisA	5.3.1.16	COG0106	1-(5-phosphoribosyl)-5-[(5-phosphoribosylamino)methylideneamino] imidazole-4-carboxamide isomerase								HBNBFBFN_02566	CDS	297	anmK_3	2.7.1.170	COG2377	Anhydro-N-acetylmuramic acid kinase							HHFKCKIH_01325	CDS	603				IS3 family transposase IS1397
MNECEPGO_01197	CDS	591	hisH	4.3.2.10	COG0118	Imidazole glycerol phosphate synthase subunit HisH								HBNBFBFN_02569	CDS	399	tyrS_1	6.1.1.1	COG0162	Tyrosine--tRNA ligase							HHFKCKIH_01326	CDS	786	znuB		COG1108	High-affinity zinc uptake system membrane protein ZnuB
MNECEPGO_01198	CDS	1068	hisB		COG0131	Histidine biosynthesis bifunctional protein HisB								HBNBFBFN_02570	CDS	426	tyrS_2	6.1.1.1	COG0162	Tyrosine--tRNA ligase							HHFKCKIH_01327	CDS	756	znuC	7.2.2.-	COG1121	Zinc import ATP-binding protein ZnuC
MNECEPGO_01199	CDS	1071	hisC	2.6.1.9	COG0079	Histidinol-phosphate aminotransferase								HBNBFBFN_02576	CDS	192	dtpA_1		COG3104	Dipeptide and tripeptide permease A							HHFKCKIH_01328	CDS	987	znuA		COG4531	High-affinity zinc uptake system protein ZnuA
MNECEPGO_01200	CDS	1305	hisD	1.1.1.23	COG0141	Histidinol dehydrogenase								HBNBFBFN_02577	CDS	825	dtpA_2		COG3104	Dipeptide and tripeptide permease A							HHFKCKIH_01329	CDS	1323	mepM	3.4.24.-	COG0739	Murein DD-endopeptidase MepM
MNECEPGO_01201	CDS	900	hisG	2.4.2.17	COG0040	ATP phosphoribosyltransferase								HBNBFBFN_02578	CDS	363	nth	4.2.99.18	COG0177	Endonuclease III							HHFKCKIH_01330	CDS	972	lpxM	2.3.1.243	COG1560	Lipid A biosynthesis myristoyltransferase
MNECEPGO_01202	CDS	252	yefM		COG2161	Antitoxin YefM								HBNBFBFN_02580	CDS	327	rsxE	7.-.-.-	COG4660	Ion-translocating oxidoreductase complex subunit E							HHFKCKIH_01331	CDS	1443	pykA	2.7.1.40	COG0469	Pyruvate kinase II
MNECEPGO_01203	CDS	255	yoeB	3.1.-.-	COG4115	Toxin YoeB								HBNBFBFN_02581	CDS	153	rsxG	7.-.-.-	COG4659	Ion-translocating oxidoreductase complex subunit G							HHFKCKIH_01332	CDS	870	hexR		COG1737	HTH-type transcriptional regulator HexR
MNECEPGO_01204	CDS	825	yeeZ		COG0451	Protein YeeZ								HBNBFBFN_02583	CDS	165	rsxD_1	7.-.-.-	COG4658	Ion-translocating oxidoreductase complex subunit D							HHFKCKIH_01334	CDS	1476	zwf	1.1.1.49	COG0364	Glucose-6-phosphate 1-dehydrogenase
MNECEPGO_01205	CDS	951	yhaJ_1			HTH-type transcriptional regulator YhaJ								HBNBFBFN_02584	CDS	258	rsxD_2	7.-.-.-		Ion-translocating oxidoreductase complex subunit D							HHFKCKIH_01335	CDS	1812	edd	4.2.1.12	COG0129	Phosphogluconate dehydratase
MNECEPGO_01206	CDS	1359	plaP		COG0531	Low-affinity putrescine importer PlaP								HBNBFBFN_02589	CDS	294	yjjQ			Putative transcription factor YjjQ							HHFKCKIH_01336	CDS	642	eda		COG0800	KHG/KDPG aldolase
MNECEPGO_01207	CDS	459				IS200/IS605 family transposase IS200C								HBNBFBFN_02590	CDS	387	bglJ		COG2197	Transcriptional activator protein BglJ							HHFKCKIH_01337	CDS	1179	purT	2.1.2.-	COG0027	Formate-dependent phosphoribosylglycinamide formyltransferase
MNECEPGO_01208	CDS	1428	sbcB	3.1.11.1	COG2925	Exodeoxyribonuclease I								HBNBFBFN_02592	tRNA	83				tRNA-Leu(cag)							HHFKCKIH_01339	CDS	357	yebF			Protein YebF
MNECEPGO_01209	CDS	1167	dacD	3.4.16.4	COG1686	D-alanyl-D-alanine carboxypeptidase DacD								HBNBFBFN_02593	CDS	222	rsmC_1	2.1.1.172	COG2813	Ribosomal RNA small subunit methyltransferase C							HHFKCKIH_01341	CDS	660	yebE		COG2979	Inner membrane protein YebE
MNECEPGO_01210	CDS	474	sbmC_1		COG3449	DNA gyrase inhibitor								HBNBFBFN_02594	CDS	111	rsmC_2	2.1.1.172	COG2813	Ribosomal RNA small subunit methyltransferase C							HHFKCKIH_01342	CDS	2061	ptrB	3.4.21.83	COG1770	Protease 2
MNECEPGO_01211	CDS	1059	yeeA		COG1289	Inner membrane protein YeeA								HBNBFBFN_02596	CDS	360	rimI	2.3.1.266	COG0456	[Ribosomal protein S18]-alanine N-acetyltransferase							HHFKCKIH_01343	CDS	663	exoX	3.1.11.-	COG0847	Exodeoxyribonuclease 10
MNECEPGO_01213	CDS	195	yeeW			Protein YeeW								HBNBFBFN_02599	CDS	111	prfC_1		COG4108	Peptide chain release factor RF3							HHFKCKIH_01345	CDS	231	holE	2.7.7.7		DNA polymerase III subunit theta
MNECEPGO_01214	CDS	375	cbtA_1			Cytoskeleton-binding toxin CbtA								HBNBFBFN_02600	CDS	258	prfC_2		COG4108	Peptide chain release factor RF3							HHFKCKIH_01346	CDS	375	yobA		COG2372	Protein YobA
MNECEPGO_01215	CDS	369	cbeA_1			Cytoskeleton bundling-enhancing antitoxin CbeA								HBNBFBFN_02602	CDS	153	prfC_3		COG4108	Peptide chain release factor RF3							HHFKCKIH_01347	CDS	873	yebZ		COG1276	Inner membrane protein YebZ
MNECEPGO_01219	CDS	474	klcA_1			Antirestriction protein KlcA								HBNBFBFN_02605	CDS	261	osmY		COG2823	Osmotically-inducible protein Y							HHFKCKIH_01349	CDS	657	pphA	3.1.3.16	COG0639	Serine/threonine-protein phosphatase 1
MNECEPGO_01224	CDS	573	gmhB	3.1.3.82	COG0241	D-glycero-beta-D-manno-heptose-1,7-bisphosphate 7-phosphatase								HBNBFBFN_02612	CDS	342	yjjW	1.97.1.-	COG1180	Putative glycyl-radical enzyme activating enzyme YjjW							HHFKCKIH_01351	CDS	237	yebV			putative protein YebV
MNECEPGO_01225	CDS	1032	metN	3.6.3.-	COG1135	Methionine import ATP-binding protein MetN								HBNBFBFN_02613	CDS	450	yjjI_1			putative protein YjjI							HHFKCKIH_01352	CDS	1446	rsmF	2.1.1.178	COG0144	Ribosomal RNA small subunit methyltransferase F
MNECEPGO_01226	CDS	654	metI		COG2011	D-methionine transport system permease protein MetI								HBNBFBFN_02614	CDS	321	yjjI_2			putative protein YjjI							HHFKCKIH_01353	CDS	2634	yebT		COG3008	Intermembrane transport protein YebT
MNECEPGO_01227	CDS	816	metQ		COG1464	D-methionine-binding lipoprotein MetQ								HBNBFBFN_02616	CDS	180	yjjI_3			putative protein YjjI							HHFKCKIH_01354	CDS	1284	yebS		COG2995	Intermembrane transport protein YebS
MNECEPGO_01228	CDS	405	rcsF			Outer membrane lipoprotein RcsF								HBNBFBFN_02617	CDS	219	deoC_1	4.1.2.4	COG0274	Deoxyribose-phosphate aldolase							HHFKCKIH_01355	CDS	552	msrC	1.8.4.14	COG1956	Free methionine-R-sulfoxide reductase
MNECEPGO_01229	CDS	708	trmO	2.1.1.-	COG1720	tRNA (adenine(37)-N6)-methyltransferase								HBNBFBFN_02618	CDS	300	deoC_2	4.1.2.4		Deoxyribose-phosphate aldolase							HHFKCKIH_01356	CDS	699	proQ		COG3109	RNA chaperone ProQ
MNECEPGO_01230	CDS	1719	proS	6.1.1.15	COG0442	Proline--tRNA ligase								HBNBFBFN_02620	CDS	714	deoA_1	2.4.2.4	COG0213	Thymidine phosphorylase							HHFKCKIH_01357	CDS	2049	prc	3.4.21.102	COG0793	Tail-specific protease
MNECEPGO_01232	CDS	711	nlpE		COG3015	Lipoprotein NlpE								HBNBFBFN_02621	CDS	120	deoA_2	2.4.2.4	COG0213	Thymidine phosphorylase							HHFKCKIH_01358	CDS	882	htpX	3.4.24.-	COG0501	Protease HtpX
MNECEPGO_01233	CDS	423	arfB	3.1.1.29	COG1186	Peptidyl-tRNA hydrolase ArfB								HBNBFBFN_02622	CDS	168	deoB_1	5.4.2.7		Phosphopentomutase							HHFKCKIH_01359	CDS	1374	ribZ			Riboflavin transporter RibZ
MNECEPGO_01234	CDS	546	yaeQ		COG4681	putative protein YaeQ								HBNBFBFN_02623	CDS	258	deoB_2	5.4.2.7	COG1015	Phosphopentomutase							HHFKCKIH_01360	CDS	792	kdgR_2		COG1414	Transcriptional regulator KdgR
MNECEPGO_01236	CDS	261	rof		COG4568	Protein rof								HBNBFBFN_02624	CDS	162	deoB_3	5.4.2.7		Phosphopentomutase							HHFKCKIH_01363	CDS	210	cspC			Cold shock-like protein CspC
MNECEPGO_01237	CDS	1314	tilS	6.3.4.19	COG0037	tRNA(Ile)-lysidine synthase								HBNBFBFN_02625	CDS	261	deoD_1	2.4.2.1		Purine nucleoside phosphorylase DeoD-type							HHFKCKIH_01364	CDS	810	rlmA	2.1.1.187	COG0500	23S rRNA (guanine(745)-N(1))-methyltransferase
MNECEPGO_01239	CDS	2142	ldcC	4.1.1.18	COG1982	Constitutive lysine decarboxylase								HBNBFBFN_02626	CDS	225	deoD_2	2.4.2.1	COG0813	Purine nucleoside phosphorylase DeoD-type							HHFKCKIH_01365	CDS	567	mntP		COG1971	putative manganese efflux pump MntP
MNECEPGO_01240	CDS	960	accA	2.1.3.15	COG0825	Acetyl-coenzyme A carboxylase carboxyl transferase subunit alpha								HBNBFBFN_02627	CDS	270	yjjJ_1	2.-.-.-		Toxin YjjJ							HHFKCKIH_01367	CDS	852	manZ_1		COG3716	PTS system mannose-specific EIID component
MNECEPGO_01241	CDS	3483	dnaE	2.7.7.7	COG0587	DNA polymerase III subunit alpha								HBNBFBFN_02629	CDS	261	yjjJ_2	2.-.-.-		Toxin YjjJ							HHFKCKIH_01368	CDS	801	manY		COG3715	PTS system mannose-specific EIIC component
MNECEPGO_01242	CDS	597	rnhB	3.1.26.4	COG0164	Ribonuclease HII								HBNBFBFN_02630	CDS	489	lplA_1	6.3.1.20		Lipoate-protein ligase A							HHFKCKIH_01369	CDS	972	manX_1	2.7.1.191	COG2893	PTS system mannose-specific EIIAB component
MNECEPGO_01243	CDS	1149	lpxB	2.4.1.182	COG0763	Lipid-A-disaccharide synthase								HBNBFBFN_02631	CDS	375	lplA_2	6.3.1.20		Lipoate-protein ligase A							HHFKCKIH_01371	CDS	1599	pdeD	3.1.4.52	COG2200	putative cyclic di-GMP phosphodiesterase PdeD
MNECEPGO_01244	CDS	789	lpxA	2.3.1.129	COG1043	Acyl-[acyl-carrier-protein]--UDP-N-acetylglucosamine O-acyltransferase								HBNBFBFN_02635	CDS	411	serB	3.1.3.3	COG0560	Phosphoserine phosphatase							HHFKCKIH_01372	CDS	1365	sdaA	4.3.1.17	COG1760	L-serine dehydratase 1
MNECEPGO_01245	CDS	456	fabZ	4.2.1.59	COG0764	3-hydroxyacyl-[acyl-carrier-protein] dehydratase FabZ								HBNBFBFN_02636	CDS	264	radA_1	3.6.4.-	COG1066	DNA repair protein RadA							HHFKCKIH_01373	CDS	579	nudL	3.6.1.-		putative Nudix hydrolase NudL
MNECEPGO_01246	CDS	1026	lpxD	2.3.1.191	COG1044	UDP-3-O-(3-hydroxymyristoyl)glucosamine N-acyltransferase								HBNBFBFN_02637	CDS	297	radA_2	3.6.4.-	COG1066	DNA repair protein RadA							HHFKCKIH_01374	CDS	1362	pabB	2.6.1.85	COG0147	Aminodeoxychorismate synthase component 1
MNECEPGO_01247	CDS	486	skp		COG2825	Chaperone protein Skp								HBNBFBFN_02638	CDS	825	radA_3			DNA repair protein RadA							HHFKCKIH_01377	CDS	348	yabJ_1	3.5.99.10	COG0251	2-iminobutanoate/2-iminopropanoate deaminase
MNECEPGO_01248	CDS	2433	bamA		COG4775	Outer membrane protein assembly factor BamA								HBNBFBFN_02639	CDS	444	nadR		COG1056	Trifunctional NAD biosynthesis/regulator protein NadR							HHFKCKIH_01378	CDS	1911	yoaA	3.6.4.12	COG1199	putative ATP-dependent DNA helicase YoaA
MNECEPGO_01249	CDS	1353	rseP	3.4.24.-	COG0750	Regulator of sigma-E protease RseP								HBNBFBFN_02641	CDS	576	ettA		COG0488	Energy-dependent translational throttle protein EttA							HHFKCKIH_01379	CDS	696	tsaB		COG1214	tRNA threonylcarbamoyladenosine biosynthesis protein TsaB
MNECEPGO_01250	CDS	750	cdsA	2.7.7.41	COG0575	Phosphatidate cytidylyltransferase								HBNBFBFN_02644	CDS	321	slt_1	4.2.2.-	COG0741	Soluble lytic murein transglycosylase							HHFKCKIH_01380	CDS	582	slp_1		COG3065	Outer membrane protein Slp
MNECEPGO_01252	CDS	759	ispU	2.5.1.31	COG0020	Ditrans,polycis-undecaprenyl-diphosphate synthase ((2E,6E)-farnesyl-diphosphate specific)								HBNBFBFN_02645	CDS	339	slt_2	4.2.2.-	COG0741	Soluble lytic murein transglycosylase							HHFKCKIH_01381	CDS	1752	fadD	6.2.1.3	COG0318	Long-chain-fatty-acid--CoA ligase
MNECEPGO_01253	CDS	1197	dxr	1.1.1.267	COG0743	1-deoxy-D-xylulose 5-phosphate reductoisomerase								HBNBFBFN_02646	CDS	492	slt_3	4.2.2.-	COG0741	Soluble lytic murein transglycosylase							HHFKCKIH_01382	CDS	1116	rnd	3.1.13.5	COG0349	Ribonuclease D
MNECEPGO_01254	CDS	558	frr		COG0233	Ribosome-recycling factor								HBNBFBFN_02647	CDS	342	slt_4	4.2.2.-	COG0741	Soluble lytic murein transglycosylase							HHFKCKIH_01383	CDS	639	leuE		COG1280	Leucine efflux protein
MNECEPGO_01255	CDS	726	pyrH	2.7.4.22	COG0528	Uridylate kinase								HBNBFBFN_02648	CDS	99	trpR		COG2973	Trp operon repressor							HHFKCKIH_01384	CDS	360	yeaR		COG3615	putative protein YeaR
MNECEPGO_01256	CDS	852	tsf		COG0264	Elongation factor Ts								HBNBFBFN_02650	CDS	285	yjjX	3.6.1.-	COG1986	Inosine/xanthosine triphosphatase							HHFKCKIH_01385	CDS	183	yoaG			Protein YoaG
MNECEPGO_01257	CDS	726	rpsB		COG0052	30S ribosomal protein S2								HBNBFBFN_02651	CDS	189	gpmB_1	5.4.2.-		phosphoglycerate mutase GpmB							HHFKCKIH_01387	CDS	1026	dgcP	2.7.7.65	COG2203	Diguanylate cyclase DgcP
MNECEPGO_01258	CDS	795	map	3.4.11.18	COG0024	Methionine aminopeptidase								HBNBFBFN_02652	CDS	222	gpmB_2	5.4.2.-		phosphoglycerate mutase GpmB							HHFKCKIH_01390	CDS	1182	nimT		COG2807	2-nitroimidazole transporter
MNECEPGO_01259	CDS	2673	glnD		COG2844	Bifunctional uridylyltransferase/uridylyl-removing enzyme								HBNBFBFN_02653	CDS	177	gpmB_3	5.4.2.-		phosphoglycerate mutase GpmB							HHFKCKIH_01391	CDS	819	nimR_1			HTH-type transcriptional regulator NimR
MNECEPGO_01260	CDS	825	dapD	2.3.1.117	COG2171	2,3,4,5-tetrahydropyridine-2,6-dicarboxylate N-succinyltransferase								HBNBFBFN_02654	CDS	423	rob		COG2207	Right origin-binding protein							HHFKCKIH_01394	CDS	1491	dgcJ	2.7.7.65	COG2199	putative diguanylate cyclase DgcJ
MNECEPGO_01262	CDS	1158	cdaR		COG3835	Carbohydrate diacid regulator								HBNBFBFN_02656	CDS	366	creB_1		COG0745	Transcriptional regulatory protein CreB							HHFKCKIH_01395	CDS	1476	cdgI	2.7.7.65	COG2199	putative diguanylate cyclase CdgI
MNECEPGO_01263	CDS	1425	degP	3.4.21.107	COG0265	Periplasmic serine endoprotease DegP								HBNBFBFN_02657	CDS	114	creB_2		COG0745	Transcriptional regulatory protein CreB							HHFKCKIH_01398	CDS	747	mipA		COG3713	MltA-interacting protein
MNECEPGO_01264	CDS	1518	dgt	3.1.5.1	COG0232	Deoxyguanosinetriphosphate triphosphohydrolase								HBNBFBFN_02663	CDS	129	creD		COG4452	Inner membrane protein CreD							HHFKCKIH_01399	CDS	855	yvgN_2	1.1.1.-	COG0656	Glyoxal reductase
MNECEPGO_01265	CDS	699	mtnN	3.2.2.9	COG0775	5'-methylthioadenosine/S-adenosylhomocysteine nucleosidase								HBNBFBFN_02668	CDS	105	arcA		COG0745	Aerobic respiration control protein ArcA							HHFKCKIH_01400	CDS	885	yeaD	5.1.3.15	COG0676	Putative glucose-6-phosphate 1-epimerase
MNECEPGO_01266	CDS	801	btuF_1		COG0614	Vitamin B12-binding protein								HBNBFBFN_02670	CDS	186	thrA_1		COG0460	Bifunctional aspartokinase/homoserine dehydrogenase 1							HHFKCKIH_01401	CDS	996	gapA	1.2.1.12	COG0057	Glyceraldehyde-3-phosphate dehydrogenase A
MNECEPGO_01268	CDS	345	erpA		COG0316	Iron-sulfur cluster insertion protein ErpA								HBNBFBFN_02673	CDS	156	thrA_2		COG0460	Bifunctional aspartokinase/homoserine dehydrogenase 1							HHFKCKIH_01402	CDS	414	msrB	1.8.4.12	COG0229	Peptide methionine sulfoxide reductase MsrB
MNECEPGO_01269	CDS	1422	clcA			H(+)/Cl(-) exchange transporter ClcA								HBNBFBFN_02676	CDS	201	thrA_3		COG0460	Bifunctional aspartokinase/homoserine dehydrogenase 1							HHFKCKIH_01404	CDS	1077		1.1.1.301		D-arabitol-phosphate dehydrogenase
MNECEPGO_01270	CDS	1281	hemL	5.4.3.8	COG0001	Glutamate-1-semialdehyde 2,1-aminomutase								HBNBFBFN_02678	CDS	237	thrB	2.7.1.39	COG0083	Homoserine kinase							HHFKCKIH_01405	CDS	1380	ydjE_1			Inner membrane metabolite transport protein YdjE
MNECEPGO_01271	CDS	1983	fhuB		COG0609	Iron(3+)-hydroxamate import system permease protein FhuB								HBNBFBFN_02680	CDS	447	thrC_1	4.2.3.1	COG0498	Threonine synthase							HHFKCKIH_01406	CDS	1044	ydjJ	1.-.-.-	COG1063	putative zinc-type alcohol dehydrogenase-like protein YdjJ
MNECEPGO_01272	CDS	891	fhuD		COG0614	Iron(3+)-hydroxamate-binding protein FhuD								HBNBFBFN_02682	CDS	243	thrC_2	4.2.3.1	COG0498	Threonine synthase							HHFKCKIH_01407	CDS	837	ydjI		COG0191	putative protein YdjI
MNECEPGO_01273	CDS	798	fhuC	7.2.2.16	COG1120	Iron(3+)-hydroxamate import ATP-binding protein FhuC								HBNBFBFN_02685	CDS	201	yaaA		COG3022	Peroxide stress resistance protein YaaA							HHFKCKIH_01408	CDS	948	ydjH	2.7.1.-	COG0524	putative sugar kinase YdjH
MNECEPGO_01274	CDS	2250	fhuA		COG1629	Ferrichrome outer membrane transporter/phage receptor								HBNBFBFN_02689	CDS	252	alsT		COG1115	Amino-acid carrier protein AlsT							HHFKCKIH_01409	CDS	981	ydjG	1.1.1.-	COG0667	NADH-specific methylglyoxal reductase
MNECEPGO_01276	CDS	2478	yraJ		COG3188	Outer membrane usher protein YraJ								HBNBFBFN_02692	CDS	366	tal_1	2.2.1.2		Transaldolase							HHFKCKIH_01410	CDS	759	ydjF_1		COG1349	putative HTH-type transcriptional regulator YdjF
MNECEPGO_01277	CDS	717	fimC_1			Chaperone protein FimC								HBNBFBFN_02693	CDS	144	talB	2.2.1.2	COG0176	Transaldolase B							HHFKCKIH_01411	CDS	1359	ydjE_2			Inner membrane metabolite transport protein YdjE
MNECEPGO_01279	CDS	2526	mrcB		COG0744	Penicillin-binding protein 1B								HBNBFBFN_02694	CDS	147	tal_2	2.2.1.2		Transaldolase							HHFKCKIH_01412	CDS	642	pncA	3.5.1.19	COG1335	Nicotinamidase
MNECEPGO_01280	CDS	2430	hrpB	3.6.4.13	COG1643	ATP-dependent RNA helicase HrpB								HBNBFBFN_02695	CDS	393	mog	2.7.7.75	COG0521	Molybdopterin adenylyltransferase							HHFKCKIH_01413	CDS	1017	ansA	3.5.1.1	COG0252	L-asparaginase 1
MNECEPGO_01281	CDS	531	thpR	3.1.4.58	COG1514	RNA 2',3'-cyclic phosphodiesterase								HBNBFBFN_02696	CDS	312	satP		COG1584	Succinate-acetate/proton symporter SatP							HHFKCKIH_01415	CDS	1857	sppA	3.4.21.-	COG0616	Protease 4
MNECEPGO_01282	CDS	705	sfsA		COG1489	Sugar fermentation stimulation protein A								HBNBFBFN_02699	CDS	306	dnaK_1			Chaperone protein DnaK							HHFKCKIH_01416	CDS	552	ydjA	1.-.-.-	COG0778	Putative NAD(P)H nitroreductase YdjA
MNECEPGO_01283	CDS	456	dksA		COG1734	RNA polymerase-binding transcription factor DksA								HBNBFBFN_02700	CDS	270	dnaK_2		COG0443	Chaperone protein DnaK							HHFKCKIH_01417	CDS	1044	selD	2.7.9.3	COG0709	Selenide, water dikinase
MNECEPGO_01284	CDS	927	gluQ	6.1.1.-	COG0008	Glutamyl-Q tRNA(Asp) synthetase								HBNBFBFN_02701	CDS	375	dnaK_3		COG0443	Chaperone protein DnaK							HHFKCKIH_01418	CDS	1956	topB	5.6.2.1	COG0550	DNA topoisomerase 3
MNECEPGO_01285	CDS	1365	pcnB	2.7.7.19	COG0617	Poly(A) polymerase I								HBNBFBFN_02705	CDS	216	dnaJ		COG0484	Chaperone protein DnaJ							HHFKCKIH_01419	CDS	1344	gdhA	1.4.1.4	COG0334	NADP-specific glutamate dehydrogenase
MNECEPGO_01286	CDS	480	folK	2.7.6.3	COG0801	2-amino-4-hydroxy-6-hydroxymethyldihydropteridine pyrophosphokinase								HBNBFBFN_02708	CDS	219	ligB_1	6.5.1.2	COG0272	DNA ligase B							HHFKCKIH_01421	CDS	408	nudG	3.6.1.65	COG0494	CTP pyrophosphohydrolase
MNECEPGO_01287	CDS	585	yadN			putative fimbrial-like protein YadN								HBNBFBFN_02709	CDS	276	ligB_2	6.5.1.2		DNA ligase B							HHFKCKIH_01422	CDS	621	ynjF		COG0558	Inner membrane protein YnjF
MNECEPGO_01288	CDS	741	yadV			putative fimbrial chaperone YadV								HBNBFBFN_02713	CDS	192	rph_1	2.7.7.56		Ribonuclease PH							HHFKCKIH_01423	CDS	1308	ynjE	2.8.1.1	COG2897	Thiosulfate sulfurtransferase YnjE
MNECEPGO_01289	CDS	2601	htrE		COG3188	Outer membrane usher protein HtrE								HBNBFBFN_02714	CDS	336	rph_2		COG0689	Truncated inactive ribonuclease PH							HHFKCKIH_01424	CDS	654	fbpC2	7.2.2.7	COG3842	Fe(3+) ions import ATP-binding protein FbpC 2
MNECEPGO_01290	CDS	573	yadM			putative fimbrial-like protein YadM								HBNBFBFN_02715	CDS	120	pyrE_1	2.4.2.10	COG0461	Orotate phosphoribosyltransferase							HHFKCKIH_01425	CDS	1536	ynjC		COG4135	Inner membrane ABC transporter permease protein YnjC
MNECEPGO_01291	CDS	603	yadL			putative fimbrial-like protein YadL								HBNBFBFN_02716	CDS	180	pyrE_2	2.4.2.10	COG0461	Orotate phosphoribosyltransferase							HHFKCKIH_01426	CDS	1167	ynjB		COG4134	Protein YnjB
MNECEPGO_01292	CDS	597	yadK			putative fimbrial-like protein YadK								HBNBFBFN_02717	CDS	114	pyrE_3	2.4.2.10	COG0461	Orotate phosphoribosyltransferase							HHFKCKIH_01428	CDS	705	ydjZ_1		COG0398	TVP38/TMEM64 family inner membrane protein YdjZ
MNECEPGO_01293	CDS	1254	yadC			putative fimbrial-like protein YadC								HBNBFBFN_02718	CDS	177	slmA_1			Nucleoid occlusion factor SlmA							HHFKCKIH_01430	CDS	711	ydjZ_2		COG0398	TVP38/TMEM64 family inner membrane protein YdjZ
MNECEPGO_01294	CDS	795	panB	2.1.2.11	COG0413	3-methyl-2-oxobutanoate hydroxymethyltransferase								HBNBFBFN_02719	CDS	237	slmA_2			Nucleoid occlusion factor SlmA							HHFKCKIH_01431	CDS	807	xthA	3.1.11.2	COG0708	Exodeoxyribonuclease III
MNECEPGO_01295	CDS	852	panC	6.3.2.1	COG0414	Pantothenate synthetase								HBNBFBFN_02722	CDS	237	coaBC_1		COG0452	Coenzyme A biosynthesis bifunctional protein CoaBC							HHFKCKIH_01432	CDS	1221	astC	2.6.1.81	COG4992	Succinylornithine transaminase
MNECEPGO_01297	CDS	921				ISNCY family transposase ISRor2								HBNBFBFN_02723	CDS	339	coaBC_2		COG0452	Coenzyme A biosynthesis bifunctional protein CoaBC							HHFKCKIH_01433	CDS	1035	astA	2.3.1.109	COG3138	Arginine N-succinyltransferase
MNECEPGO_01298	CDS	381	panD	4.1.1.11		Aspartate 1-decarboxylase								HBNBFBFN_02726	CDS	183	mutM	3.2.2.23	COG0266	Formamidopyrimidine-DNA glycosylase							HHFKCKIH_01434	CDS	1479	astD	1.2.1.71	COG1012	N-succinylglutamate 5-semialdehyde dehydrogenase
MNECEPGO_01301	CDS	771	yadH		COG0842	Inner membrane transport permease YadH								HBNBFBFN_02728	CDS	414	coaD	2.7.7.3	COG0669	Phosphopantetheine adenylyltransferase							HHFKCKIH_01435	CDS	1344	astB	3.5.3.23	COG3724	N-succinylarginine dihydrolase
MNECEPGO_01302	CDS	927	yadG		COG1131	putative ABC transporter ATP-binding protein YadG								HBNBFBFN_02732	CDS	210	waaA_1	2.4.99.12	COG1519	3-deoxy-D-manno-octulosonic acid transferase							HHFKCKIH_01436	CDS	969	astE	3.5.1.96	COG2988	Succinylglutamate desuccinylase
MNECEPGO_01303	CDS	663	can	4.2.1.1	COG0288	Carbonic anhydrase 2								HBNBFBFN_02733	CDS	414	waaA_2	2.4.99.12	COG1519	3-deoxy-D-manno-octulosonic acid transferase							HHFKCKIH_01437	CDS	486	spy		COG3678	Periplasmic chaperone Spy
MNECEPGO_01304	CDS	549	hpt	2.4.2.8	COG0634	Hypoxanthine phosphoribosyltransferase								HBNBFBFN_02735	CDS	357	rfaQ	2.-.-.-	COG0859	Lipopolysaccharide core heptosyltransferase RfaQ							HHFKCKIH_01438	CDS	576	ves		COG3758	Protein Ves
MNECEPGO_01305	CDS	2391	gcd	1.1.5.2	COG4993	Quinoprotein glucose dehydrogenase								HBNBFBFN_02737	CDS	336	rfaG_1	2.4.-.-		Lipopolysaccharide core biosynthesis protein RfaG							HHFKCKIH_01439	CDS	888	cho	3.1.25.-	COG0322	Excinuclease cho
MNECEPGO_01306	CDS	1551	cueO		COG2132	Blue copper oxidase CueO								HBNBFBFN_02738	CDS	231	rfaG_2	2.4.-.-		Lipopolysaccharide core biosynthesis protein RfaG							HHFKCKIH_01440	CDS	828	nadE	6.3.1.5	COG0171	NH(3)-dependent NAD(+) synthetase
MNECEPGO_01308	CDS	867	speE	2.5.1.-	COG0421	Polyamine aminopropyltransferase								HBNBFBFN_02742	CDS	429	rfaB_1	2.4.1.-	COG0438	Lipopolysaccharide 1,6-galactosyltransferase							HHFKCKIH_01441	CDS	339	osmE			Osmotically-inducible putative lipoprotein OsmE
MNECEPGO_01309	CDS	795	speD	4.1.1.50	COG1586	S-adenosylmethionine decarboxylase proenzyme								HBNBFBFN_02743	CDS	138	rfaB_2	2.4.1.-	COG0438	Lipopolysaccharide 1,6-galactosyltransferase							HHFKCKIH_01442	CDS	321	chbB	2.7.1.196	COG1440	PTS system N,N'-diacetylchitobiose-specific EIIB component
MNECEPGO_01311	CDS	2598	acnB	4.2.1.3	COG1049	Aconitate hydratase B								HBNBFBFN_02748	CDS	297	rfaL			O-antigen ligase							HHFKCKIH_01443	CDS	1359	chbC		COG1455	PTS system N,N'-diacetylchitobiose-specific EIIC component
MNECEPGO_01313	CDS	1425	lpdA	1.8.1.4	COG1249	Dihydrolipoyl dehydrogenase								HBNBFBFN_02750	CDS	282	rfaC	2.-.-.-	COG0859	Lipopolysaccharide heptosyltransferase 1							HHFKCKIH_01444	CDS	351	chbA		COG1447	PTS system N,N'-diacetylchitobiose-specific EIIA component
MNECEPGO_01314	CDS	1893	aceF	2.3.1.12	COG0508	Dihydrolipoyllysine-residue acetyltransferase component of pyruvate dehydrogenase complex								HBNBFBFN_02752	CDS	156	rfaF_1	2.-.-.-	COG0859	ADP-heptose--LPS heptosyltransferase 2							HHFKCKIH_01445	CDS	840	chbR			HTH-type transcriptional regulator ChbR
MNECEPGO_01315	CDS	2664	aceE	1.2.4.1	COG2609	Pyruvate dehydrogenase E1 component								HBNBFBFN_02753	CDS	222	rfaF_2	2.-.-.-	COG0859	ADP-heptose--LPS heptosyltransferase 2							HHFKCKIH_01446	CDS	1353	chbF	3.2.1.86	COG1486	6-phospho-beta-glucosidase
MNECEPGO_01316	CDS	765	pdhR_1		COG2186	Pyruvate dehydrogenase complex repressor								HBNBFBFN_02755	CDS	267	hldD	5.1.3.20	COG0451	ADP-L-glycero-D-manno-heptose-6-epimerase							HHFKCKIH_01447	CDS	759	chbG	3.5.1.105	COG3394	Chitooligosaccharide deacetylase ChbG
MNECEPGO_01317	CDS	291	imm_1			Colicin-E7 immunity protein								HBNBFBFN_02757	CDS	144	kbl_1	2.3.1.29		2-amino-3-ketobutyrate coenzyme A ligase							HHFKCKIH_01448	CDS	2262	katE	1.11.1.6	COG0753	Catalase HPII
MNECEPGO_01318	CDS	291	imm_2			Colicin-E7 immunity protein								HBNBFBFN_02758	CDS	540	kbl_2	2.3.1.29	COG0156	2-amino-3-ketobutyrate coenzyme A ligase							HHFKCKIH_01449	CDS	264	cedA			Cell division activator CedA
MNECEPGO_01319	CDS	291	imm_3			Colicin-E7 immunity protein								HBNBFBFN_02759	CDS	306	kbl_3	2.3.1.29	COG0156	2-amino-3-ketobutyrate coenzyme A ligase							HHFKCKIH_01450	CDS	1392	tcyP		COG1823	L-cystine uptake protein TcyP
MNECEPGO_01320	CDS	285	imm_4			Colicin-E7 immunity protein								HBNBFBFN_02760	CDS	375	tdh_1	1.1.1.103	COG1063	L-threonine 3-dehydrogenase							HHFKCKIH_01451	CDS	591	ydjM		COG1988	Inner membrane protein YdjM
MNECEPGO_01322	CDS	1371	aroP		COG1113	Aromatic amino acid transport protein AroP								HBNBFBFN_02761	CDS	651	tdh_2	1.1.1.103	COG1063	L-threonine 3-dehydrogenase							HHFKCKIH_01452	CDS	669	hxpB	3.1.3.68	COG0637	Hexitol phosphatase B
MNECEPGO_01323	CDS	855	ampE		COG3725	Protein AmpE								HBNBFBFN_02766	CDS	510	envC		COG4942	Murein hydrolase activator EnvC							HHFKCKIH_01454	CDS	861		2.7.1.-		putative ketoamine kinase
MNECEPGO_01324	CDS	552	ampD	3.5.1.28	COG3023	1,6-anhydro-N-acetylmuramyl-L-alanine amidase AmpD								HBNBFBFN_02769	CDS	357	gpmI_1	5.4.2.12	COG0696	2,3-bisphosphoglycerate-independent phosphoglycerate mutase							HHFKCKIH_01456	CDS	930	pfkB	2.7.1.11	COG1105	ATP-dependent 6-phosphofructokinase isozyme 2
MNECEPGO_01325	CDS	894	nadC_1	2.4.2.19	COG0157	Nicotinate-nucleotide pyrophosphorylase [carboxylating]								HBNBFBFN_02770	CDS	276	gpmI_2	5.4.2.12	COG0696	2,3-bisphosphoglycerate-independent phosphoglycerate mutase							HHFKCKIH_01458	CDS	108	yniD			putative protein YniD
MNECEPGO_01328	CDS	1203	epsF_1		COG1459	Type II secretion system protein F								HBNBFBFN_02771	CDS	417	gpmI_3	5.4.2.12		2,3-bisphosphoglycerate-independent phosphoglycerate mutase							HHFKCKIH_01460	CDS	1929	thrS	6.1.1.3	COG0441	Threonine--tRNA ligase
MNECEPGO_01329	CDS	1044	guaC	1.7.1.7	COG0516	GMP reductase								HBNBFBFN_02772	CDS	567	glpE_1	2.8.1.1		Thiosulfate sulfurtransferase GlpE							HHFKCKIH_01461	CDS	435	infC		COG0290	Translation initiation factor IF-3
MNECEPGO_01330	CDS	621	coaE	2.7.1.24	COG0237	Dephospho-CoA kinase								HBNBFBFN_02773	CDS	378	secB		COG1952	Protein-export protein SecB							HHFKCKIH_01462	CDS	198	rpmI		COG0291	50S ribosomal protein L35
MNECEPGO_01331	CDS	744	zapD		COG4582	Cell division protein ZapD								HBNBFBFN_02774	CDS	549	gpsA	1.1.1.94	COG0240	Glycerol-3-phosphate dehydrogenase [NAD(P)+]							HHFKCKIH_01463	CDS	357	rplT		COG0292	50S ribosomal protein L20
MNECEPGO_01332	CDS	198	yacG		COG3024	DNA gyrase inhibitor YacG								HBNBFBFN_02776	CDS	231	cysE_1	2.3.1.30	COG1045	Serine acetyltransferase							HHFKCKIH_01464	CDS	984	pheS	6.1.1.20	COG0016	Phenylalanine--tRNA ligase alpha subunit
MNECEPGO_01333	CDS	399	mutT	3.6.1.55	COG0494	8-oxo-dGTP diphosphatase								HBNBFBFN_02777	CDS	360	cysE_2	2.3.1.30	COG1045	Serine acetyltransferase							HHFKCKIH_01465	CDS	2388	pheT	6.1.1.20	COG0072	Phenylalanine--tRNA ligase beta subunit
MNECEPGO_01334	CDS	2706	secA		COG0653	Protein translocase subunit SecA								HBNBFBFN_02778	CDS	141	trmL	2.1.1.207	COG0219	tRNA (cytidine(34)-2'-O)-methyltransferase							HHFKCKIH_01466	CDS	300	ihfA		COG0776	Integration host factor subunit alpha
MNECEPGO_01335	CDS	588	secM			Secretion monitor								HBNBFBFN_02780	CDS	693	lldD	1.1.-.-	COG1304	L-lactate dehydrogenase							HHFKCKIH_01467	CDS	981	btuC		COG4139	Vitamin B12 import system permease protein BtuC
MNECEPGO_01336	CDS	918	lpxC	3.5.1.108	COG0774	UDP-3-O-acyl-N-acetylglucosamine deacetylase								HBNBFBFN_02783	CDS	303	lldR		COG2186	Putative L-lactate dehydrogenase operon regulatory protein							HHFKCKIH_01468	CDS	552	btuE	1.11.1.15	COG0386	Thioredoxin/glutathione peroxidase BtuE
MNECEPGO_01337	CDS	1152	ftsZ		COG0206	Cell division protein FtsZ								HBNBFBFN_02785	CDS	537	lldP		COG1620	L-lactate permease							HHFKCKIH_01469	CDS	750	btuD_2	7.6.2.8	COG4138	Vitamin B12 import ATP-binding protein BtuD
MNECEPGO_01338	CDS	1263	ftsA_2		COG0849	Cell division protein FtsA								HBNBFBFN_02788	CDS	429	upaG_1			Autotransporter adhesin UpaG							HHFKCKIH_01470	CDS	465	mepS_1	3.4.-.-	COG0791	Murein DD-endopeptidase MepS/Murein LD-carboxypeptidase
MNECEPGO_01339	CDS	831	ftsQ		COG1589	Cell division protein FtsQ								HBNBFBFN_02789	CDS	213	upaG_2			Autotransporter adhesin UpaG							HHFKCKIH_01471	CDS	714	ydiV		COG2200	Putative anti-FlhC(2)FlhD(4) factor YdiV
MNECEPGO_01340	CDS	921	ddlB	6.3.2.4	COG1181	D-alanine--D-alanine ligase B								HBNBFBFN_02790	CDS	132	upaG_3			Autotransporter adhesin UpaG							HHFKCKIH_01472	CDS	1437	selO	2.7.7.-	COG0397	Protein adenylyltransferase SelO
MNECEPGO_01341	CDS	1476	murC	6.3.2.8	COG0773	UDP-N-acetylmuramate--L-alanine ligase								HBNBFBFN_02792	CDS	318	ehaG		COG5295	Autotransporter adhesin EhaG							HHFKCKIH_01473	CDS	192	ydiE		COG4256	putative protein YdiE
MNECEPGO_01342	CDS	1068	murG	2.4.1.227	COG0707	UDP-N-acetylglucosamine--N-acetylmuramyl-(pentapeptide) pyrophosphoryl-undecaprenol N-acetylglucosamine transferase								HBNBFBFN_02793	CDS	291	upaG_4			Autotransporter adhesin UpaG							HHFKCKIH_01474	CDS	1047	aroH	2.5.1.54	COG0722	Phospho-2-dehydro-3-deoxyheptonate aldolase, Trp-sensitive
MNECEPGO_01343	CDS	1245	ftsW	2.4.1.129	COG0772	putative peptidoglycan glycosyltransferase FtsW								HBNBFBFN_02796	CDS	258	upaG_5			Autotransporter adhesin UpaG							HHFKCKIH_01475	CDS	834	ppsR	2.7.11.33	COG1806	Phosphoenolpyruvate synthase regulatory protein
MNECEPGO_01344	CDS	1317	murD	6.3.2.9	COG0771	UDP-N-acetylmuramoylalanine--D-glutamate ligase								HBNBFBFN_02797	CDS	588	upaG_6			Autotransporter adhesin UpaG							HHFKCKIH_01476	CDS	2379	ppsA	2.7.9.2	COG0574	Phosphoenolpyruvate synthase
MNECEPGO_01345	CDS	1083	mraY	2.7.8.13	COG0472	Phospho-N-acetylmuramoyl-pentapeptide-transferase								HBNBFBFN_02800	CDS	132	mtlR		COG3722	Mannitol operon repressor							HHFKCKIH_01477	CDS	1647	fadK	6.2.1.-	COG0318	Medium-chain fatty-acid--CoA ligase
MNECEPGO_01346	CDS	1359	murF	6.3.2.10	COG0770	UDP-N-acetylmuramoyl-tripeptide--D-alanyl-D-alanine ligase								HBNBFBFN_02802	CDS	213	mtlD_1	1.1.1.17	COG0246	Mannitol-1-phosphate 5-dehydrogenase							HHFKCKIH_01478	CDS	294	fixX_2		COG2440	Ferredoxin-like protein FixX
MNECEPGO_01347	CDS	1488	murE	6.3.2.13	COG0769	UDP-N-acetylmuramoyl-L-alanyl-D-glutamate--2,6-diaminopimelate ligase								HBNBFBFN_02804	CDS	252	mtlD_2	1.1.1.17	COG0246	Mannitol-1-phosphate 5-dehydrogenase							HHFKCKIH_01479	CDS	1290	dadA_1	1.4.99.-		D-amino acid dehydrogenase
MNECEPGO_01348	CDS	1767	ftsI	3.4.16.4	COG0768	Peptidoglycan D,D-transpeptidase FtsI								HBNBFBFN_02805	CDS	165	mtlD_3	1.1.1.17	COG0246	Mannitol-1-phosphate 5-dehydrogenase							HHFKCKIH_01480	CDS	939	fixB_2		COG2025	Protein FixB
MNECEPGO_01349	CDS	366	ftsL		COG3116	Cell division protein FtsL								HBNBFBFN_02806	CDS	114	mtlD_4	1.1.1.17	COG0246	Mannitol-1-phosphate 5-dehydrogenase							HHFKCKIH_01481	CDS	765	fixA_2		COG2086	Protein FixA
MNECEPGO_01350	CDS	942	rsmH	2.1.1.199	COG0275	Ribosomal RNA small subunit methyltransferase H								HBNBFBFN_02809	CDS	324	mtlA_1		COG2213	PTS system mannitol-specific EIICBA component							HHFKCKIH_01482	CDS	912	rhaS_2			HTH-type transcriptional activator RhaS
MNECEPGO_01351	CDS	459	mraZ		COG2001	Transcriptional regulator MraZ								HBNBFBFN_02810	CDS	246	mtlA_2		COG2213	PTS system mannitol-specific EIICBA component							HHFKCKIH_01483	CDS	1152	caiA_2	1.3.8.13	COG1960	Crotonobetainyl-CoA reductase
MNECEPGO_01352	CDS	1005	cra_1		COG1609	Catabolite repressor/activator								HBNBFBFN_02811	CDS	294	mtlA_3		COG2213	PTS system mannitol-specific EIICBA component							HHFKCKIH_01484	CDS	1596	ydiF_1	2.8.3.8	COG4670	Acetate CoA-transferase YdiF
MNECEPGO_01353	CDS	492	ilvH	2.2.1.6	COG0440	Acetolactate synthase isozyme 3 small subunit								HBNBFBFN_02812	CDS	300	mtlA_4		COG2213	PTS system mannitol-specific EIICBA component							HHFKCKIH_01485	CDS	759	aroD	4.2.1.10	COG0710	3-dehydroquinate dehydratase
MNECEPGO_01354	CDS	1725	ilvI	2.2.1.6	COG0028	Acetolactate synthase isozyme 3 large subunit								HBNBFBFN_02815	CDS	243	yibH_1		COG1566	Inner membrane protein YibH							HHFKCKIH_01486	CDS	867	ydiB	1.1.1.282	COG0169	Quinate/shikimate dehydrogenase
MNECEPGO_01355	CDS	945	leuO_2			HTH-type transcriptional regulator LeuO								HBNBFBFN_02816	CDS	312	yibH_2		COG1566	Inner membrane protein YibH							HHFKCKIH_01487	CDS	1266	ydiN			Inner membrane transport protein YdiN
MNECEPGO_01356	CDS	1572	leuA	2.3.3.13	COG0119	2-isopropylmalate synthase								HBNBFBFN_02819	CDS	474	yibF		COG0625	putative GST-like protein YibF							HHFKCKIH_01488	CDS	1215	ydiM			Inner membrane transport protein YdiM
MNECEPGO_01357	CDS	1092	leuB	1.1.1.85	COG0473	3-isopropylmalate dehydrogenase								HBNBFBFN_02822	CDS	177	selA	2.9.1.1		L-seryl-tRNA(Sec) selenium transferase							HHFKCKIH_01490	CDS	1113	ydiK		COG0628	Putative transport protein YdiK
MNECEPGO_01358	CDS	1401	leuC_2	4.2.1.33	COG0065	3-isopropylmalate dehydratase large subunit								HBNBFBFN_02827	CDS	351	selB_1		COG3276	Selenocysteine-specific elongation factor							HHFKCKIH_01491	CDS	3057			COG0247	putative protein
MNECEPGO_01359	CDS	606	leuD	4.2.1.33	COG0066	3-isopropylmalate dehydratase small subunit								HBNBFBFN_02830	CDS	198	selB_2		COG3276	Selenocysteine-specific elongation factor							HHFKCKIH_01492	CDS	411	menI	3.1.2.28	COG2050	1,4-dihydroxy-2-naphthoyl-CoA hydrolase
MNECEPGO_01360	CDS	132	sgrT			Putative inhibitor of glucose uptake transporter SgrT								HBNBFBFN_02833	CDS	210	adhB	1.1.1.1		Alcohol dehydrogenase 2							HHFKCKIH_01494	CDS	369	sufA		COG0316	Protein SufA
MNECEPGO_01361	CDS	1656	sgrR_2		COG4533	HTH-type transcriptional regulator SgrR								HBNBFBFN_02839	CDS	177	aldB_1	1.2.1.-	COG1012	Aldehyde dehydrogenase B							HHFKCKIH_01495	CDS	1488	sufB		COG0719	FeS cluster assembly protein SufB
MNECEPGO_01362	CDS	984	thiB		COG4143	Thiamine-binding periplasmic protein								HBNBFBFN_02841	CDS	402	aldB_2	1.2.1.-	COG1012	Aldehyde dehydrogenase B							HHFKCKIH_01496	CDS	747	sufC		COG0396	putative ATP-dependent transporter SufC
MNECEPGO_01364	CDS	699	thiQ	3.6.3.-	COG3840	Thiamine import ATP-binding protein ThiQ								HBNBFBFN_02843	CDS	222	aldB_3	1.2.1.-	COG1012	Aldehyde dehydrogenase B							HHFKCKIH_01497	CDS	1272	sufD		COG0719	FeS cluster assembly protein SufD
MNECEPGO_01365	CDS	765	yabI		COG0586	Inner membrane protein YabI								HBNBFBFN_02845	CDS	573	hypBA1	3.2.1.185		Non-reducing end beta-L-arabinofuranosidase							HHFKCKIH_01498	CDS	1221	sufS	2.8.1.7	COG0520	Cysteine desulfurase
MNECEPGO_01369	CDS	924	dapA_3	4.3.3.7		4-hydroxy-tetrahydrodipicolinate synthase								HBNBFBFN_02855	CDS	501	araD	5.1.3.4		L-ribulose-5-phosphate 4-epimerase							HHFKCKIH_01499	CDS	417	sufE		COG2166	Cysteine desulfuration protein SufE
MNECEPGO_01370	CDS	1233	RBKS_1	2.7.1.15		Ribokinase								HBNBFBFN_02856	CDS	168	sgbE	5.1.3.4	COG0235	L-ribulose-5-phosphate 4-epimerase SgbE							HHFKCKIH_01500	CDS	1005	ynhG	2.-.-.-	COG1376	putative L,D-transpeptidase YnhG
MNECEPGO_01371	CDS	846	araC			Arabinose operon regulatory protein								HBNBFBFN_02859	CDS	315	ulaE_1	5.1.3.22		L-ribulose-5-phosphate 3-epimerase UlaE							HHFKCKIH_01501	CDS	237	lpp		COG4238	Major outer membrane prolipoprotein Lpp
MNECEPGO_01372	CDS	1701	araB	2.7.1.16	COG1069	Ribulokinase								HBNBFBFN_02862	CDS	183	lyx_1	2.7.1.-	COG1070	L-xylulose/3-keto-L-gulonate kinase							HHFKCKIH_01502	CDS	1413	pykF	2.7.1.40	COG0469	Pyruvate kinase I
MNECEPGO_01373	CDS	1503	araA	5.3.1.4	COG2160	L-arabinose isomerase								HBNBFBFN_02864	CDS	180	lyx_2	2.7.1.-	COG1070	L-xylulose/3-keto-L-gulonate kinase							HHFKCKIH_01503	CDS	210	fumD	4.2.1.2		Fumarase D
MNECEPGO_01374	CDS	696	araD	5.1.3.4	COG0235	L-ribulose-5-phosphate 4-epimerase AraD								HBNBFBFN_02866	CDS	288	yiaO		COG1638	2,3-diketo-L-gulonate-binding periplasmic protein YiaO							HHFKCKIH_01504	CDS	627	ydhY		COG0437	putative ferredoxin-like protein YdhY
MNECEPGO_01375	CDS	2352	polB	2.7.7.7	COG0417	DNA polymerase II								HBNBFBFN_02867	CDS	387	dctM_1		COG1593	C4-dicarboxylate TRAP transporter large permease protein DctM							HHFKCKIH_01505	CDS	2103	ydhV	1.-.-.-	COG2414	putative oxidoreductase YdhV
MNECEPGO_01376	CDS	2907	rapA	3.6.4.-	COG0553	RNA polymerase-associated protein RapA								HBNBFBFN_02868	CDS	489	siaM		COG1593	Sialic acid TRAP transporter large permease protein SiaM							HHFKCKIH_01506	CDS	639	ydhW			putative protein YdhW
MNECEPGO_01377	CDS	660	rluA	5.4.99.28	COG0564	Dual-specificity RNA pseudouridine synthase RluA								HBNBFBFN_02871	CDS	267	yiaX1_1			putative protein YiaX1							HHFKCKIH_01507	CDS	669	ydhX_1		COG0437	putative ferredoxin-like protein YdhX
MNECEPGO_01378	CDS	816	djlA		COG1076	Co-chaperone protein DjlA								HBNBFBFN_02872	CDS	372	yiaX1_2			putative protein YiaX1							HHFKCKIH_01508	CDS	786	ydhU		COG4117	Putative cytochrome YdhU
MNECEPGO_01379	CDS	2355	lptD		COG1452	LPS-assembly protein LptD								HBNBFBFN_02873	CDS	219	yiaX1_3			putative protein YiaX1							HHFKCKIH_01509	CDS	765	ydhT			putative protein YdhT
MNECEPGO_01380	CDS	1287	surA	5.2.1.8	COG0760	Chaperone SurA								HBNBFBFN_02874	CDS	909	dlgD_1	1.1.1.130		2,3-diketo-L-gulonate reductase							HHFKCKIH_01511	CDS	306	ydhR	1.-.-.-		Putative monooxygenase YdhR
MNECEPGO_01381	CDS	990	pdxA	1.1.1.262	COG1995	4-hydroxythreonine-4-phosphate dehydrogenase								HBNBFBFN_02875	CDS	279	dlgD_2	1.1.1.130	COG2055	2,3-diketo-L-gulonate reductase							HHFKCKIH_01512	tRNA	77				tRNA-Val(gac)
MNECEPGO_01382	CDS	822	rsmA	2.1.1.182	COG0030	Ribosomal RNA small subunit methyltransferase A								HBNBFBFN_02876	CDS	264	yiaJ		COG1414	DNA-binding transcriptional repressor YiaJ							HHFKCKIH_01513	tRNA	77				tRNA-Val(gac)
MNECEPGO_01383	CDS	378	apaG		COG2967	Protein ApaG								HBNBFBFN_02880	CDS	276	avtA_1	2.6.1.66	COG3977	Valine--pyruvate aminotransferase							HHFKCKIH_01514	CDS	1257				putative autotransporter
MNECEPGO_01384	CDS	849	apaH	3.6.1.41	COG0639	Bis(5'-nucleosyl)-tetraphosphatase [symmetrical]								HBNBFBFN_02882	CDS	168	avtA_2	2.6.1.66	COG3977	Valine--pyruvate aminotransferase							HHFKCKIH_01515	CDS	1374	mdtK		COG0534	Multidrug resistance protein MdtK
MNECEPGO_01387	CDS	591	folA	1.5.1.3	COG0262	Dihydrofolate reductase								HBNBFBFN_02888	CDS	165	xylR			Xylose operon regulatory protein							HHFKCKIH_01516	CDS	642	ribC	2.5.1.9	COG0307	Riboflavin synthase
MNECEPGO_01388	CDS	1863	kefC_1		COG0475	Glutathione-regulated potassium-efflux system protein KefC								HBNBFBFN_02889	CDS	138	xylH_1		COG4214	Xylose transport system permease protein XylH							HHFKCKIH_01517	CDS	1149	cfa	2.1.1.79	COG2230	Cyclopropane-fatty-acyl-phospholipid synthase
MNECEPGO_01389	CDS	531	kefF	1.6.5.2	COG2249	Glutathione-regulated potassium-efflux system ancillary protein KefF								HBNBFBFN_02890	CDS	204	xylH_2		COG4214	Xylose transport system permease protein XylH							HHFKCKIH_01518	CDS	1212	ydhC			Inner membrane transport protein YdhC
MNECEPGO_01390	CDS	1332	ygcS_1			Inner membrane metabolite transport protein YgcS								HBNBFBFN_02891	CDS	489	xylH_3		COG4214	Xylose transport system permease protein XylH							HHFKCKIH_01519	CDS	933	yahB_2			putative HTH-type transcriptional regulator YahB
MNECEPGO_01391	CDS	288	fixX_1		COG2440	Ferredoxin-like protein FixX								HBNBFBFN_02892	CDS	165	xylH_4		COG4214	Xylose transport system permease protein XylH							HHFKCKIH_01520	CDS	1026	purR		COG1609	HTH-type transcriptional repressor PurR
MNECEPGO_01392	CDS	1287	thi4	2.4.2.59		Thiamine thiazole synthase								HBNBFBFN_02893	CDS	141	xylG_1	7.5.2.10	COG1129	Xylose import ATP-binding protein XylG							HHFKCKIH_01521	CDS	90	ynhF			putative protein YnhF
MNECEPGO_01393	CDS	942	fixB_1		COG2025	Protein FixB								HBNBFBFN_02896	CDS	177	xylG_2	7.5.2.10	COG1129	Xylose import ATP-binding protein XylG							HHFKCKIH_01522	CDS	1170	ydhP		COG2814	Inner membrane transport protein YdhP
MNECEPGO_01394	CDS	771	fixA_1		COG2086	Protein FixA								HBNBFBFN_02897	CDS	207	xylF_1		COG4213	D-xylose-binding periplasmic protein							HHFKCKIH_01523	CDS	582	sodB	1.15.1.1	COG0605	Superoxide dismutase [Fe]
MNECEPGO_01395	CDS	1515	caiT		COG1292	L-carnitine/gamma-butyrobetaine antiporter								HBNBFBFN_02898	CDS	246	xylF_2		COG4213	D-xylose-binding periplasmic protein							HHFKCKIH_01524	CDS	828	mepH	3.4.-.-	COG0791	Murein DD-endopeptidase MepH
MNECEPGO_01396	CDS	1143	caiA_1	1.3.8.13	COG1960	Crotonobetainyl-CoA reductase								HBNBFBFN_02899	CDS	246	xylA_1	5.3.1.5		Xylose isomerase							HHFKCKIH_01525	CDS	348	grxD		COG0278	Glutaredoxin 4
MNECEPGO_01397	CDS	1218	caiB	2.8.3.21	COG1804	L-carnitine CoA-transferase								HBNBFBFN_02900	CDS	210	xylA_2	5.3.1.5	COG2115	Xylose isomerase							HHFKCKIH_01526	CDS	648	rnt	3.1.13.-	COG0847	Ribonuclease T
MNECEPGO_01398	CDS	1554	caiC	6.2.1.48	COG0318	Crotonobetaine/carnitine--CoA ligase								HBNBFBFN_02901	CDS	180	xylA_3	5.3.1.5	COG2115	Xylose isomerase							HHFKCKIH_01527	CDS	408	gloA	4.4.1.5	COG0346	Lactoylglutathione lyase
MNECEPGO_01399	CDS	786	caiD	4.2.1.149	COG1024	Carnitinyl-CoA dehydratase								HBNBFBFN_02902	CDS	345	xylA_4	5.3.1.5		Xylose isomerase							HHFKCKIH_01528	CDS	1098	nemA	1.3.1.-	COG1902	N-ethylmaleimide reductase
MNECEPGO_01400	CDS	591	yrdA_1		COG0663	Protein YrdA								HBNBFBFN_02903	CDS	189	xylB_1	2.7.1.17		Xylulose kinase							HHFKCKIH_01529	CDS	600	nemR			HTH-type transcriptional repressor NemR
MNECEPGO_01402	CDS	3222	carB	6.3.5.5	COG0458	Carbamoyl-phosphate synthase large chain								HBNBFBFN_02905	CDS	321	xylB_2	2.7.1.17	COG1070	Xylulose kinase							HHFKCKIH_01531	CDS	897	ydhF	1.-.-.-	COG4989	Oxidoreductase YdhF
MNECEPGO_01403	CDS	1149	carA_1	6.3.5.5	COG0505	Carbamoyl-phosphate synthase small chain								HBNBFBFN_02906	CDS	213	xylB_3	2.7.1.17	COG1070	Xylulose kinase							HHFKCKIH_01532	CDS	522	sodC	1.15.1.1	COG2032	Superoxide dismutase [Cu-Zn]
MNECEPGO_01404	CDS	822	dapB	1.17.1.8	COG0289	4-hydroxy-tetrahydrodipicolinate reductase								HBNBFBFN_02907	CDS	255	yiaB		COG4682	Inner membrane protein YiaB							HHFKCKIH_01533	CDS	2013	aaeB_1			p-hydroxybenzoic acid efflux pump subunit AaeB
MNECEPGO_01406	CDS	915	rihC	3.2.-.-	COG1957	Non-specific ribonucleoside hydrolase RihC								HBNBFBFN_02908	CDS	252	yiaA		COG4682	Inner membrane protein YiaA							HHFKCKIH_01534	CDS	858	aaeA_1		COG1566	p-hydroxybenzoic acid efflux pump subunit AaeA
MNECEPGO_01407	CDS	951	ispH	1.17.7.4	COG0761	4-hydroxy-3-methylbut-2-enyl diphosphate reductase								HBNBFBFN_02912	CDS	315	glyQ	6.1.1.14	COG0752	Glycine--tRNA ligase alpha subunit							HHFKCKIH_01536	CDS	435	slyA		COG1846	Transcriptional regulator SlyA
MNECEPGO_01408	CDS	450	fkpB	5.2.1.8	COG1047	FKBP-type 16 kDa peptidyl-prolyl cis-trans isomerase								HBNBFBFN_02916	CDS	186	glyS_1	6.1.1.14	COG0751	Glycine--tRNA ligase beta subunit							HHFKCKIH_01537	CDS	468	slyB		COG3133	Outer membrane lipoprotein SlyB
MNECEPGO_01409	CDS	495	lspA	3.4.23.36	COG0597	Lipoprotein signal peptidase								HBNBFBFN_02917	CDS	204	glyS_2	6.1.1.14	COG0751	Glycine--tRNA ligase beta subunit							HHFKCKIH_01538	CDS	1110	anmK	2.7.1.170	COG2377	Anhydro-N-acetylmuramic acid kinase
MNECEPGO_01410	CDS	2817	ileS	6.1.1.5	COG0060	Isoleucine--tRNA ligase								HBNBFBFN_02920	CDS	213	cspA		COG1278	Cold shock protein CspA							HHFKCKIH_01539	CDS	324	mliC		COG3895	Membrane-bound lysozyme inhibitor of C-type lysozyme
MNECEPGO_01411	CDS	942	ribF		COG0196	Bifunctional riboflavin kinase/FMN adenylyltransferase								HBNBFBFN_02925	CDS	153	yiaD_1		COG2885	putative lipoprotein YiaD							HHFKCKIH_01540	CDS	657	pdxH	1.4.3.5	COG0259	Pyridoxine/pyridoxamine 5'-phosphate oxidase
MNECEPGO_01412	CDS	264	rpsT		COG0268	30S ribosomal protein S20								HBNBFBFN_02926	CDS	312	yiaD_2		COG2885	putative lipoprotein YiaD							HHFKCKIH_01541	CDS	1275	tyrS	6.1.1.1	COG0162	Tyrosine--tRNA ligase
MNECEPGO_01413	CDS	1374	xylP			Isoprimeverose transporter								HBNBFBFN_02936	CDS	252	yhjX_1			putative MFS-type transporter YhjX							HHFKCKIH_01542	CDS	861	pdxY	2.7.1.35	COG2240	Pyridoxal kinase PdxY
MNECEPGO_01415	CDS	900	nhaR		COG0583	Transcriptional activator protein NhaR								HBNBFBFN_02937	CDS	426	yhjX_2			putative MFS-type transporter YhjX							HHFKCKIH_01543	CDS	606	gstA	2.5.1.18	COG0625	Glutathione S-transferase GstA
MNECEPGO_01416	CDS	1167	nhaA		COG3004	Na(+)/H(+) antiporter NhaA								HBNBFBFN_02940	CDS	693	eptB	2.7.8.42	COG2194	Kdo(2)-lipid A phosphoethanolamine 7''-transferase							HHFKCKIH_01544	CDS	1503	dtpA		COG3104	Dipeptide and tripeptide permease A
MNECEPGO_01418	CDS	1494		3.1.6.-	COG3119	N-acetylgalactosamine-6-O-sulfatase								HBNBFBFN_02941	tRNA	77				tRNA-Pro(cgg)							HHFKCKIH_01545	CDS	636	nth	4.2.99.18	COG0177	Endonuclease III
MNECEPGO_01420	CDS	153	hokC_1			Toxic protein HokC								HBNBFBFN_02945	CDS	297	dppA_1		COG0747	Periplasmic dipeptide transport protein							HHFKCKIH_01546	CDS	696	rsxE	7.-.-.-	COG4660	Ion-translocating oxidoreductase complex subunit E
MNECEPGO_01421	CDS	1131	dnaJ		COG0484	Chaperone protein DnaJ								HBNBFBFN_02948	CDS	162	dppA_2		COG0747	Periplasmic dipeptide transport protein							HHFKCKIH_01547	CDS	621	rsxG	7.-.-.-	COG4659	Ion-translocating oxidoreductase complex subunit G
MNECEPGO_01422	CDS	1917	dnaK_2		COG0443	Chaperone protein DnaK								HBNBFBFN_02951	CDS	300	dppB_1		COG0601	Dipeptide transport system permease protein DppB							HHFKCKIH_01548	CDS	1059	rsxD	7.-.-.-	COG4658	Ion-translocating oxidoreductase complex subunit D
MNECEPGO_01425	CDS	567	satP		COG1584	Succinate-acetate/proton symporter SatP								HBNBFBFN_02954	CDS	240	dppC		COG1173	Dipeptide transport system permease protein DppC							HHFKCKIH_01549	CDS	2421	rsxC	7.-.-.-	COG4656	Ion-translocating oxidoreductase complex subunit C
MNECEPGO_01426	CDS	588	mog	2.7.7.75	COG0521	Molybdopterin adenylyltransferase								HBNBFBFN_02957	CDS	684	dppD		COG0444	Dipeptide transport ATP-binding protein DppD							HHFKCKIH_01550	CDS	579	rsxB	7.-.-.-	COG2878	Ion-translocating oxidoreductase complex subunit B
MNECEPGO_01427	CDS	954	talB	2.2.1.2	COG0176	Transaldolase B								HBNBFBFN_02959	CDS	171			COG1123	putative ABC transporter ATP-binding protein							HHFKCKIH_01551	CDS	582	rsxA	7.-.-.-	COG4657	Ion-translocating oxidoreductase complex subunit A
MNECEPGO_01428	CDS	1431	alsT		COG1115	Amino-acid carrier protein AlsT								HBNBFBFN_02962	CDS	399	yhjV_1		COG0814	Inner membrane transport protein YhjV							HHFKCKIH_01552	CDS	441	ydgK			Inner membrane protein YdgK
MNECEPGO_01429	CDS	777	yaaA		COG3022	Peroxide stress resistance protein YaaA								HBNBFBFN_02963	CDS	207	yhjV_2		COG0814	Inner membrane transport protein YhjV							HHFKCKIH_01553	CDS	216	cnu			OriC-binding nucleoid-associated protein
MNECEPGO_01431	CDS	1287	thrC	4.2.3.1	COG0498	Threonine synthase								HBNBFBFN_02965	CDS	108	ldrD			Small toxic polypeptide LdrD							HHFKCKIH_01554	CDS	1041	ydgJ	1.-.-.-	COG0673	putative oxidoreductase YdgJ
MNECEPGO_01432	CDS	933	thrB	2.7.1.39	COG0083	Homoserine kinase								HBNBFBFN_02969	CDS	357	bcsG			Cellulose biosynthesis protein BcsG							HHFKCKIH_01555	CDS	1002	add	3.5.4.4	COG1816	Adenosine deaminase
MNECEPGO_01433	CDS	2463	thrA		COG0460	Bifunctional aspartokinase/homoserine dehydrogenase 1								HBNBFBFN_02974	CDS	279	bcsE_1			Cyclic di-GMP binding protein BcsE							HHFKCKIH_01556	CDS	1173	malY_1		COG1168	Protein MalY
MNECEPGO_01434	CDS	687	trmH_1	2.1.1.34		tRNA (guanosine(18)-2'-O)-methyltransferase								HBNBFBFN_02975	CDS	201	bcsE_2			Cyclic di-GMP binding protein BcsE							HHFKCKIH_01557	CDS	1593	malX_1		COG1263	PTS system maltose-specific EIICB component
MNECEPGO_01435	CDS	717	arcA		COG0745	Aerobic respiration control protein ArcA								HBNBFBFN_02979	CDS	153	bcsA	2.4.1.12	COG1215	Cellulose synthase catalytic subunit [UDP-forming]							HHFKCKIH_01558	CDS	1029	malI		COG1609	Maltose regulon regulatory protein MalI
MNECEPGO_01436	CDS	1353	creD		COG4452	Inner membrane protein CreD								HBNBFBFN_02982	CDS	351	bcsB_1			Cyclic di-GMP-binding protein							HHFKCKIH_01559	CDS	768	hdhA	1.1.1.159		7-alpha-hydroxysteroid dehydrogenase
MNECEPGO_01437	CDS	1425	creC	2.7.13.3	COG0642	Sensor protein CreC								HBNBFBFN_02983	CDS	258	bcsB_2			Cyclic di-GMP-binding protein							HHFKCKIH_01561	CDS	1812	uidA	3.2.1.31	COG3250	Beta-glucuronidase
MNECEPGO_01438	CDS	690	creB		COG0745	Transcriptional regulatory protein CreB								HBNBFBFN_02984	CDS	303	bcsB_3			Cyclic di-GMP-binding protein							HHFKCKIH_01562	CDS	471	uidB_1		COG2211	Glucuronide carrier protein
MNECEPGO_01440	CDS	870	rob_2		COG2207	Right origin-binding protein								HBNBFBFN_02986	CDS	198	bcsB_4			Cyclic di-GMP-binding protein							HHFKCKIH_01563	CDS	906	uidB_2		COG2211	Glucuronide carrier protein
MNECEPGO_01441	CDS	648	pspB_1	3.1.3.3	COG0406	Putative phosphoserine phosphatase 2								HBNBFBFN_02987	CDS	171	bcsZ_1	3.2.1.4	COG3405	Endoglucanase							HHFKCKIH_01564	CDS	234	uidC_1			Membrane-associated protein UidC
MNECEPGO_01442	CDS	528	yjjX	3.6.1.-	COG1986	Inosine/xanthosine triphosphatase								HBNBFBFN_02989	CDS	216	bcsZ_2	3.2.1.4	COG3405	Endoglucanase							HHFKCKIH_01565	CDS	1065	uidC_2			Membrane-associated protein UidC
MNECEPGO_01443	CDS	297	trpR		COG2973	Trp operon repressor								HBNBFBFN_02993	CDS	192	bcsC_1		COG0457	Cellulose synthase operon protein C							HHFKCKIH_01566	CDS	1509	ydgA_1		COG5339	Protein YdgA
MNECEPGO_01444	CDS	1938	slt	4.2.2.-	COG0741	Soluble lytic murein transglycosylase								HBNBFBFN_02994	CDS	579	bcsC_2		COG0457	Cellulose synthase operon protein C							HHFKCKIH_01567	CDS	1176	manA	5.3.1.8	COG1482	Mannose-6-phosphate isomerase
MNECEPGO_01445	CDS	1668	ettA		COG0488	Energy-dependent translational throttle protein EttA								HBNBFBFN_02995	CDS	558	bcsC_3		COG0457	Cellulose synthase operon protein C							HHFKCKIH_01568	CDS	1647	fumA	4.2.1.2	COG1838	Fumarate hydratase class I, aerobic
MNECEPGO_01446	CDS	1233	nadR_1		COG1056	Trifunctional NAD biosynthesis/regulator protein NadR								HBNBFBFN_02996	CDS	246	bcsC_4		COG0457	Cellulose synthase operon protein C							HHFKCKIH_01569	CDS	1404	fumC	4.2.1.2	COG0114	Fumarate hydratase class II
MNECEPGO_01447	CDS	1383	radA	3.6.4.-	COG1066	DNA repair protein RadA								HBNBFBFN_02997	CDS	252	bcsC_5		COG0457	Cellulose synthase operon protein C							HHFKCKIH_01570	CDS	930	tus			DNA replication terminus site-binding protein
MNECEPGO_01448	CDS	969	serB	3.1.3.3	COG0560	Phosphoserine phosphatase								HBNBFBFN_02998	CDS	360	bcsC_6		COG0457	Cellulose synthase operon protein C							HHFKCKIH_01571	CDS	1302	rstB	2.7.13.3		Sensor protein RstB
MNECEPGO_01449	CDS	645	ytjB		COG3726	putative inner membrane protein Smp								HBNBFBFN_02999	CDS	231	pdeK	3.1.4.52		putative cyclic di-GMP phosphodiesterase PdeK							HHFKCKIH_01572	CDS	720	rstA		COG0745	Transcriptional regulatory protein RstA
MNECEPGO_01450	CDS	1017	lplA	6.3.1.20	COG0095	Lipoate-protein ligase A								HBNBFBFN_03003	CDS	117	dctA_1		COG1301	Aerobic C4-dicarboxylate transport protein							HHFKCKIH_01573	CDS	336	ydgC		COG3136	Inner membrane protein YdgC
MNECEPGO_01451	CDS	1332	yjjJ	2.-.-.-		Toxin YjjJ								HBNBFBFN_03004	CDS	135	dctA_2		COG1301	Aerobic C4-dicarboxylate transport protein							HHFKCKIH_01574	CDS	723	folM	1.5.1.50	COG1028	Dihydromonapterin reductase
MNECEPGO_01452	CDS	720	deoD	2.4.2.1	COG0813	Purine nucleoside phosphorylase DeoD-type								HBNBFBFN_03005	CDS	348	dctA_3			C4-dicarboxylate transport protein							HHFKCKIH_01575	CDS	1383	ydgI		COG0531	Putative arginine/ornithine antiporter
MNECEPGO_01453	CDS	1224	deoB_1	5.4.2.7	COG1015	Phosphopentomutase								HBNBFBFN_03010	CDS	390	pdeH	3.1.4.52		Cyclic di-GMP phosphodiesterase PdeH							HHFKCKIH_01576	CDS	945	ydgH			Protein YdgH
MNECEPGO_01454	CDS	1323	deoA	2.4.2.4	COG0213	Thymidine phosphorylase								HBNBFBFN_03018	CDS	207	atoB_1	2.3.1.9	COG0183	Acetyl-CoA acetyltransferase							HHFKCKIH_01577	CDS	1533	pntA	7.1.1.1	COG3288	NAD(P) transhydrogenase subunit alpha
MNECEPGO_01455	CDS	780	deoC	4.1.2.4	COG0274	Deoxyribose-phosphate aldolase								HBNBFBFN_03020	CDS	90	atoE		COG2031	Putative short-chain fatty acid transporter							HHFKCKIH_01578	CDS	1389	pntB	7.1.1.1	COG1282	NAD(P) transhydrogenase subunit beta
MNECEPGO_01456	CDS	1551	yjjI			putative protein YjjI								HBNBFBFN_03026	CDS	219	atoD	2.8.3.8	COG1788	Acetate CoA-transferase subunit alpha							HHFKCKIH_01579	CDS	1035	tqsA		COG0628	AI-2 transport protein TqsA
MNECEPGO_01457	CDS	864	yjjW	1.97.1.-	COG1180	Putative glycyl-radical enzyme activating enzyme YjjW								HBNBFBFN_03028	CDS	354	norR_1			Anaerobic nitric oxide reductase transcription regulator NorR							HHFKCKIH_01580	CDS	366	mdtJ		COG2076	Spermidine export protein MdtJ
MNECEPGO_01458	CDS	783	yjjV	3.1.-.-	COG0084	putative metal-dependent hydrolase YjjV								HBNBFBFN_03029	CDS	324	atoC		COG2204	Regulatory protein AtoC							HHFKCKIH_01581	CDS	330	mdtI		COG2076	Spermidine export protein MdtI
MNECEPGO_01461	CDS	606	osmY_1		COG2823	Osmotically-inducible protein Y								HBNBFBFN_03032	CDS	171	atoS_1	2.7.13.3	COG0642	Signal transduction histidine-protein kinase AtoS							HHFKCKIH_01583	CDS	309	asr			Acid shock protein
MNECEPGO_01462	CDS	1590	prfC		COG4108	Peptide chain release factor RF3								HBNBFBFN_03033	CDS	246	atoS_2	2.7.13.3	COG0642	Signal transduction histidine-protein kinase AtoS							HHFKCKIH_01584	CDS	1254	ynfM			Inner membrane transport protein YnfM
MNECEPGO_01463	CDS	678	yjjG	3.1.3.5	COG1011	Pyrimidine 5'-nucleotidase YjjG								HBNBFBFN_03035	CDS	366	atoS_3	2.7.13.3	COG0642	Signal transduction histidine-protein kinase AtoS							HHFKCKIH_01585	CDS	894	hcaR_1			Hca operon transcriptional activator HcaR
MNECEPGO_01464	CDS	447	rimI	2.3.1.266	COG0456	[Ribosomal protein S18]-alanine N-acetyltransferase								HBNBFBFN_03039	CDS	246	rcsC_2	2.7.13.3		Sensor histidine kinase RcsC							HHFKCKIH_01586	CDS	1221	mlc_1		COG1940	Protein mlc
MNECEPGO_01465	CDS	414	holD	2.7.7.7	COG3050	DNA polymerase III subunit psi								HBNBFBFN_03040	CDS	141	rcsB_1		COG2197	Transcriptional regulatory protein RcsB							HHFKCKIH_01587	CDS	696	bioD1_2	6.3.3.3	COG0132	ATP-dependent dethiobiotin synthetase BioD 1
MNECEPGO_01466	CDS	1032	rsmC	2.1.1.172	COG2813	Ribosomal RNA small subunit methyltransferase C								HBNBFBFN_03041	CDS	240	rcsB_2		COG2197	Transcriptional regulatory protein RcsB							HHFKCKIH_01588	CDS	1257	clcB		COG0038	Voltage-gated ClC-type chloride channel ClcB
MNECEPGO_01467	tRNA	87				tRNA-Leu(cag)								HBNBFBFN_03043	CDS	372	rcsD_1	2.7.2.-	COG2198	Phosphotransferase RcsD							HHFKCKIH_01589	CDS	615	dmsD		COG3381	Tat proofreading chaperone DmsD
MNECEPGO_01468	tRNA	87				tRNA-Leu(cag)								HBNBFBFN_03044	CDS	234	rcsD_2	2.7.2.-		Phosphotransferase RcsD							HHFKCKIH_01590	CDS	855	dmsC_1		COG3302	Anaerobic dimethyl sulfoxide reductase chain C
MNECEPGO_01469	tRNA	87				tRNA-Leu(cag)								HBNBFBFN_03045	CDS	174	rcsD_3	2.7.2.-	COG2198	Phosphotransferase RcsD							HHFKCKIH_01591	CDS	618	dmsB_1		COG0437	Anaerobic dimethyl sulfoxide reductase chain B
MNECEPGO_01471	CDS	789	fhuF		COG4114	Ferric iron reductase protein FhuF								HBNBFBFN_03046	CDS	381	ompC		COG3203	Outer membrane protein C							HHFKCKIH_01592	CDS	738	ynfF_1	1.8.99.-	COG1104	putative dimethyl sulfoxide reductase chain YnfF
MNECEPGO_01472	CDS	678	bglJ		COG2197	Transcriptional activator protein BglJ								HBNBFBFN_03048	CDS	183	apbE_1	2.7.1.180	COG1477	FAD:protein FMN transferase							HHFKCKIH_01593	CDS	735	ynfF_2	1.8.99.-	COG1104	putative dimethyl sulfoxide reductase chain YnfF
MNECEPGO_01473	CDS	726	yjjQ			Putative transcription factor YjjQ								HBNBFBFN_03049	CDS	723	apbE_2	2.7.1.180	COG1477	FAD:protein FMN transferase							HHFKCKIH_01594	CDS	2427	ynfE	1.8.99.-	COG0243	Putative dimethyl sulfoxide reductase chain YnfE
MNECEPGO_01474	CDS	834	yjjP		COG2966	Inner membrane protein YjjP								HBNBFBFN_03052	CDS	321	alkB	1.14.11.33	COG3145	Alpha-ketoglutarate-dependent dioxygenase AlkB							HHFKCKIH_01595	CDS	306	ynfD			putative protein YnfD
MNECEPGO_01476	CDS	540	dnaT			Primosomal protein 1								HBNBFBFN_03053	CDS	270	yojI_1		COG4615	ABC transporter ATP-binding/permease protein YojI							HHFKCKIH_01597	CDS	561	speG	2.3.1.57	COG1670	Spermidine N(1)-acetyltransferase
MNECEPGO_01477	CDS	738	dnaC_1		COG1484	DNA replication protein DnaC								HBNBFBFN_03054	CDS	396	yojI_2		COG4615	ABC transporter ATP-binding/permease protein YojI							HHFKCKIH_01600	CDS	1215	rspA		COG4948	Starvation-sensing protein RspA
MNECEPGO_01479	CDS	2292	mdoB	2.7.8.20		Phosphoglycerol transferase I								HBNBFBFN_03056	CDS	105	yojI_3		COG4615	ABC transporter ATP-binding/permease protein YojI							HHFKCKIH_01601	CDS	1020	rspB	1.1.1.-	COG1063	Starvation-sensing protein RspB
MNECEPGO_01480	CDS	1023	lgoD_1	1.1.1.414	COG1063	L-galactonate-5-dehydrogenase								HBNBFBFN_03057	CDS	372	mqo	1.1.5.4	COG0579	Malate:quinone oxidoreductase							HHFKCKIH_01602	CDS	1368	ydfJ			Putative transporter YdfJ
MNECEPGO_01481	CDS	915	lgoR		COG1802	putative HTH-type transcriptional regulator LgoR								HBNBFBFN_03058	CDS	225	eco		COG4574	Ecotin							HHFKCKIH_01603	CDS	1461	por_2	1.1.1.-	COG0246	Polyol:NADP oxidoreductase
MNECEPGO_01482	CDS	1362	lgoT			putative L-galactonate transporter								HBNBFBFN_03059	CDS	336	napF			Ferredoxin-type protein NapF							HHFKCKIH_01604	CDS	204	ydfZ			Putative selenoprotein YdfZ
MNECEPGO_01483	CDS	1665	tsr		COG0840	Methyl-accepting chemotaxis protein I								HBNBFBFN_03060	CDS	312	napD			Chaperone NapD							HHFKCKIH_01605	CDS	687	rspR		COG1802	HTH-type transcriptional repressor RspR
MNECEPGO_01484	CDS	2151	btsT		COG1966	Pyruvate/proton symporter BtsT								HBNBFBFN_03061	CDS	489	napA_1	1.9.6.1	COG0243	Periplasmic nitrate reductase							HHFKCKIH_01606	CDS	747	ydfG	1.1.1.381	COG4221	NADP-dependent 3-hydroxy acid dehydrogenase YdfG
MNECEPGO_01486	CDS	957	yjiA	3.6.-.-	COG0523	P-loop guanosine triphosphatase YjiA								HBNBFBFN_03062	CDS	438	napA_2	1.9.6.1	COG0243	Periplasmic nitrate reductase							HHFKCKIH_01607	CDS	2046	dcp	3.4.15.5	COG0339	Dipeptidyl carboxypeptidase
MNECEPGO_01493	CDS	339	symE	3.1.-.-		Toxic protein SymE								HBNBFBFN_03063	CDS	657	napA_3	1.9.6.1		Periplasmic nitrate reductase							HHFKCKIH_01608	CDS	891	dgcZ	2.7.7.65	COG2199	Diguanylate cyclase DgcZ
MNECEPGO_01495	CDS	1413	norG		COG1167	HTH-type transcriptional regulator NorG								HBNBFBFN_03064	CDS	687	napA_4	1.9.6.1	COG0243	Periplasmic nitrate reductase							HHFKCKIH_01609	CDS	96	mgtS			Small protein MgtS
MNECEPGO_01496	CDS	957				ISNCY family transposase ISRor2								HBNBFBFN_03066	CDS	429	napH_1		COG0348	Ferredoxin-type protein NapH							HHFKCKIH_01610	CDS	1188	mdrP			Na(+), Li(+), K(+)/H(+) antiporter
MNECEPGO_01497	CDS	1233	mdtM			Multidrug resistance protein MdtM								HBNBFBFN_03067	CDS	252	napH_2		COG0348	Ferredoxin-type protein NapH							HHFKCKIH_01611	CDS	900	eamA		COG0697	putative amino-acid metabolite efflux pump
MNECEPGO_01499	CDS	1152	fldC	4.2.1.-		(R)-phenyllactyl-CoA dehydratase beta subunit								HBNBFBFN_03069	CDS	327	napB		COG3043	Periplasmic nitrate reductase, electron transfer subunit							HHFKCKIH_01613	CDS	384	marA			Multiple antibiotic resistance protein MarA
MNECEPGO_01500	CDS	768	fldI	3.6.1.-		(R)-phenyllactate dehydratase activator								HBNBFBFN_03070	CDS	282	napC_1		COG3005	Cytochrome c-type protein NapC							HHFKCKIH_01614	CDS	435	marR		COG1846	Multiple antibiotic resistance protein MarR
MNECEPGO_01502	CDS	972	yjiK		COG3204	putative protein YjiK								HBNBFBFN_03071	CDS	228	napC_2		COG3005	Cytochrome c-type protein NapC							HHFKCKIH_01616	CDS	1191	sotB		COG2814	Sugar efflux transporter
MNECEPGO_01504	CDS	555	kptA	2.7.1.-	COG1859	putative RNA 2'-phosphotransferase								HBNBFBFN_03072	CDS	621	ccmA	7.6.2.5	COG4133	Cytochrome c biogenesis ATP-binding export protein CcmA							HHFKCKIH_01617	CDS	882	gltR		COG0583	HTH-type transcriptional regulator GltR
MNECEPGO_01506	CDS	462	yjiG		COG0700	Inner membrane protein YjiG								HBNBFBFN_03074	CDS	387	ccmC		COG0755	Heme exporter protein C							HHFKCKIH_01618	CDS	1389	sad	1.2.1.16	COG1012	Succinate semialdehyde dehydrogenase [NAD(P)+] Sad
MNECEPGO_01507	CDS	1173	iadA	3.4.19.-		Isoaspartyl dipeptidase								HBNBFBFN_03076	CDS	411	ccmE			Cytochrome c-type biogenesis protein CcmE							HHFKCKIH_01619	CDS	927	glsA2	3.5.1.2	COG2066	Glutaminase 2
MNECEPGO_01508	CDS	912	yjiE			HTH-type transcriptional regulator YjiE								HBNBFBFN_03078	CDS	1191	ccmF_1		COG1138	Cytochrome c-type biogenesis protein CcmF							HHFKCKIH_01622	CDS	1452	uxaB	1.1.1.58	COG0246	Altronate oxidoreductase
MNECEPGO_01509	CDS	393	iraD			Anti-adapter protein IraD								HBNBFBFN_03079	CDS	288	ccmF_2		COG1138	Cytochrome c-type biogenesis protein CcmF							HHFKCKIH_01624	CDS	759	tam	2.1.1.144	COG4106	Trans-aconitate 2-methyltransferase
MNECEPGO_01511	CDS	726	pdhR_2		COG2186	Pyruvate dehydrogenase complex repressor								HBNBFBFN_03080	CDS	270	dsbE_1		COG0526	Thiol:disulfide interchange protein DsbE							HHFKCKIH_01625	CDS	267	hipB		COG1396	Antitoxin HipB
MNECEPGO_01513	CDS	1461	por_2	1.1.1.-	COG0246	Polyol:NADP oxidoreductase								HBNBFBFN_03081	CDS	261	dsbE_2		COG0526	Thiol:disulfide interchange protein DsbE							HHFKCKIH_01626	CDS	1323	hipA	2.7.11.1	COG3550	Serine/threonine-protein kinase toxin HipA
MNECEPGO_01514	CDS	1185	uxuA	4.2.1.8	COG1312	Mannonate dehydratase								HBNBFBFN_03082	CDS	768	ccmH		COG3088	Cytochrome c-type biogenesis protein CcmH							HHFKCKIH_01628	CDS	564	fimA			Type-1 fimbrial protein, A chain
MNECEPGO_01515	CDS	1344	gntP		COG2610	High-affinity gluconate transporter								HBNBFBFN_03084	CDS	258	narL_1		COG2197	putative transcriptional regulatory protein NarL							HHFKCKIH_01629	CDS	711	focC			Chaperone protein FocC
MNECEPGO_01516	CDS	903	fimH_1			Type 1 fimbrin D-mannose specific adhesin								HBNBFBFN_03086	tRNA	76				tRNA-Tyr(gta)							HHFKCKIH_01630	CDS	2652	fimD_2		COG3188	Outer membrane usher protein FimD
MNECEPGO_01517	CDS	504	fimG_1			Protein FimG								HBNBFBFN_03088	CDS	159	yejM_1		COG3083	Inner membrane protein YejM							HHFKCKIH_01631	CDS	531	fimF_2			Protein FimF
MNECEPGO_01518	CDS	531	fimF_1			Protein FimF								HBNBFBFN_03089	CDS	234	yejM_2		COG3083	Inner membrane protein YejM							HHFKCKIH_01632	CDS	504	fimG_2			Protein FimG
MNECEPGO_01519	CDS	2637	fimD_1		COG3188	Outer membrane usher protein FimD								HBNBFBFN_03091	CDS	237	yejK_1		COG3081	Nucleoid-associated protein YejK							HHFKCKIH_01633	CDS	915	fimH_2			Type 1 fimbrin D-mannose specific adhesin
MNECEPGO_01520	CDS	726	fimC_2			Chaperone protein FimC								HBNBFBFN_03092	CDS	207	yejK_2			Nucleoid-associated protein YejK							HHFKCKIH_01634	CDS	2280	ydeP		COG0243	Protein YdeP
MNECEPGO_01521	CDS	498	lpfA			putative major fimbrial subunit LpfA								HBNBFBFN_03093	CDS	513	yejK_3		COG3081	Nucleoid-associated protein YejK							HHFKCKIH_01635	CDS	198	safA			Two-component-system connector protein SafA
MNECEPGO_01522	CDS	549				Fimbrial subunit type 1								HBNBFBFN_03100	CDS	393	rsuA	5.4.99.19	COG1187	Ribosomal small subunit pseudouridine synthase A							HHFKCKIH_01636	CDS	762	ydeO		COG2207	HTH-type transcriptional regulator YdeO
MNECEPGO_01523	CDS	597				ISKra4 family transposase ISCep1								HBNBFBFN_03102	CDS	228	bcr_1			Bicyclomycin resistance protein							HHFKCKIH_01638	CDS	1158	chuR_1	1.1.99.-	COG0641	Anaerobic sulfatase-maturating enzyme
MNECEPGO_01525	CDS	1221				ISL3 family transposase ISEc53								HBNBFBFN_03103	CDS	237	bcr_2			Bicyclomycin resistance protein							HHFKCKIH_01640	CDS	1401	gadB	4.1.1.15	COG0076	Glutamate decarboxylase beta
MNECEPGO_01526	CDS	717	nanC_1			putative N-acetylneuraminic acid outer membrane channel protein NanC								HBNBFBFN_03104	CDS	207	bcr_3			Bicyclomycin resistance protein							HHFKCKIH_01641	CDS	1536	gadC		COG0531	putative glutamate/gamma-aminobutyrate antiporter
MNECEPGO_01527	CDS	1107	nanM_1	5.1.3.24	COG3055	N-acetylneuraminate epimerase								HBNBFBFN_03105	CDS	252	bcr_4			Bicyclomycin resistance protein							HHFKCKIH_01643	CDS	2400	dosP	3.1.4.52	COG2199	Oxygen sensor protein DosP
MNECEPGO_01528	CDS	981	nanS_1	3.1.1.-		putative 9-O-acetyl-N-acetylneuraminic acid deacetylase								HBNBFBFN_03106	CDS	249	yejG			putative protein YejG							HHFKCKIH_01644	CDS	432	osmC	1.11.1.15	COG1764	Peroxiredoxin OsmC
MNECEPGO_01530	CDS	303				IS3 family transposase ISEc52								HBNBFBFN_03111	CDS	159	yejB		COG4174	Inner membrane ABC transporter permease protein YejB							HHFKCKIH_01645	CDS	216	bdm			Protein bdm
MNECEPGO_01531	CDS	633				IS3 family transposase ISEc52								HBNBFBFN_03116	CDS	183	pdeN_1	3.1.4.52	COG2200	putative cyclic di-GMP phosphodiesterase PdeN							HHFKCKIH_01646	CDS	138	sra			Stationary-phase-induced ribosome-associated protein
MNECEPGO_01532	CDS	459	dlsT_1		COG0814	Serine transporter								HBNBFBFN_03118	CDS	195	pdeN_2	3.1.4.52	COG2200	putative cyclic di-GMP phosphodiesterase PdeN							HHFKCKIH_01647	CDS	1698	maeA	1.1.1.38	COG0281	NAD-dependent malic enzyme
MNECEPGO_01533	CDS	1365	tdcG	4.3.1.17	COG1760	L-serine dehydratase TdcG								HBNBFBFN_03119	CDS	261	pdeN_3	3.1.4.52	COG2200	putative cyclic di-GMP phosphodiesterase PdeN							HHFKCKIH_01648	CDS	1011	adhP	1.1.1.1	COG1064	Alcohol dehydrogenase, propanol-preferring
MNECEPGO_01534	CDS	390	tdcF	3.5.4.-	COG0251	Putative reactive intermediate deaminase TdcF								HBNBFBFN_03133	CDS	261	fruB		COG1925	Multiphosphoryl transfer protein							HHFKCKIH_01650	CDS	285	yddM		COG3093	putative HTH-type transcriptional regulator YddM
MNECEPGO_01535	CDS	2295	tdcE	2.3.1.-	COG1882	PFL-like enzyme TdcE								HBNBFBFN_03136	CDS	213	fruA_1		COG1299	PTS system fructose-specific EIIB'BC component							HHFKCKIH_01651	CDS	654	fdnI		COG2864	Formate dehydrogenase, nitrate-inducible, cytochrome b556(Fdn) subunit
MNECEPGO_01536	CDS	1209	tdcD	2.7.2.15	COG0282	Propionate kinase								HBNBFBFN_03137	CDS	768	fruA_2		COG1299	PTS system fructose-specific EIIB'BC component							HHFKCKIH_01652	CDS	885	fdnH_1		COG0437	Formate dehydrogenase, nitrate-inducible, iron-sulfur subunit
MNECEPGO_01537	CDS	1332	tdcC		COG0814	Threonine/serine transporter TdcC								HBNBFBFN_03140	CDS	399	psuG_1	4.2.1.70		Pseudouridine-5'-phosphate glycosidase							HHFKCKIH_01653	CDS	2412	fdnG_1	1.17.5.3	COG0243	Formate dehydrogenase, nitrate-inducible, major subunit
MNECEPGO_01538	CDS	990	tdcB	4.3.1.19	COG1171	L-threonine dehydratase catabolic TdcB								HBNBFBFN_03141	CDS	351	psuG_2	4.2.1.70		Pseudouridine-5'-phosphate glycosidase							HHFKCKIH_01654	CDS	588	fdnG_2	1.17.5.3	COG0243	Formate dehydrogenase, nitrate-inducible, major subunit
MNECEPGO_01539	CDS	939	tsaR			HTH-type transcriptional regulator TsaR								HBNBFBFN_03144	CDS	162	nupX		COG1972	Putative nucleoside permease NupX							HHFKCKIH_01655	CDS	825	yddG		COG0697	Aromatic amino acid exporter YddG
MNECEPGO_01540	CDS	1146	garK	2.7.1.165	COG1929	Glycerate 2-kinase								HBNBFBFN_03145	CDS	399	yeiL		COG0664	Regulatory protein YeiL							HHFKCKIH_01656	CDS	1389	narU		COG2223	Nitrate/nitrite transporter NarU
MNECEPGO_01541	CDS	891	garR	1.1.1.60	COG2084	2-hydroxy-3-oxopropionate reductase								HBNBFBFN_03147	CDS	159	rihB	3.2.2.8	COG1957	Pyrimidine-specific ribonucleoside hydrolase RihB							HHFKCKIH_01657	CDS	3741	narZ	1.7.5.1	COG5013	Respiratory nitrate reductase 2 alpha chain
MNECEPGO_01542	CDS	771	garL	4.1.2.20	COG3836	5-keto-4-deoxy-D-glucarate aldolase								HBNBFBFN_03151	CDS	306	nfo_1	3.1.21.2		endonuclease 4							HHFKCKIH_01658	CDS	1545	narY	1.7.5.1	COG1140	Respiratory nitrate reductase 2 beta chain
MNECEPGO_01543	CDS	1335	garP			putative galactarate transporter								HBNBFBFN_03152	CDS	183	nfo_2	3.1.21.2	COG0648	Endonuclease 4							HHFKCKIH_01659	CDS	696	narW		COG2180	putative nitrate reductase molybdenum cofactor assembly chaperone NarW
MNECEPGO_01544	CDS	1572	garD_1	4.2.1.42	COG2721	Galactarate dehydratase (L-threo-forming)								HBNBFBFN_03161	CDS	471	cirA_1		COG4771	Colicin I receptor							HHFKCKIH_01660	CDS	681	narV	1.7.5.1	COG2181	Respiratory nitrate reductase 2 gamma chain
MNECEPGO_01545	CDS	336	prlF		COG2002	Antitoxin PrlF								HBNBFBFN_03162	CDS	159	cirA_2		COG4771	Colicin I receptor							HHFKCKIH_01661	CDS	894	yddE	5.1.-.-	COG0384	putative isomerase YddE
MNECEPGO_01546	CDS	465	yhaV	3.1.-.-		Ribonuclease toxin YhaV								HBNBFBFN_03163	CDS	279	cirA_3		COG4771	Colicin I receptor							HHFKCKIH_01662	CDS	846	nhoA	2.3.1.5	COG2162	Arylamine N-acetyltransferase
MNECEPGO_01547	CDS	810	srlR_2		COG1349	Glucitol operon repressor								HBNBFBFN_03164	CDS	126	cirA_4		COG4771	Colicin I receptor							HHFKCKIH_01664	CDS	1137				ISAs1 family transposase ISEc1
MNECEPGO_01548	CDS	1281	kbaZ		COG4573	D-tagatose-1,6-bisphosphate aldolase subunit KbaZ								HBNBFBFN_03165	CDS	216	yeiG_1	3.1.2.12	COG0627	S-formylglutathione hydrolase YeiG							HHFKCKIH_01665	CDS	1500	ansP2		COG1113	L-asparagine permease 2
MNECEPGO_01549	CDS	474	levE	2.7.1.202	COG3444	PTS system fructose-specific EIIB component								HBNBFBFN_03166	CDS	273	yeiG_2	3.1.2.12	COG0627	S-formylglutathione hydrolase YeiG							HHFKCKIH_01666	CDS	1062	yncE		COG3391	putative protein YncE
MNECEPGO_01550	CDS	780	agaC_1		COG3715	N-acetylgalactosamine permease IIC component 1								HBNBFBFN_03168	CDS	180	folE_1	3.5.4.16	COG0302	GTP cyclohydrolase 1							HHFKCKIH_01667	CDS	2103	cntO_1			Metal-pseudopaline receptor CntO
MNECEPGO_01551	CDS	879	manZ_1		COG3716	PTS system mannose-specific EIID component								HBNBFBFN_03169	CDS	306	folE_2	3.5.4.16		GTP cyclohydrolase 1							HHFKCKIH_01669	CDS	519	mnaT	2.3.1.-	COG1247	L-amino acid N-acyltransferase MnaT
MNECEPGO_01552	CDS	435	manX_1	2.7.1.191	COG2893	PTS system mannose-specific EIIAB component								HBNBFBFN_03176	CDS	192	galS_1		COG1609	HTH-type transcriptional regulator GalS							HHFKCKIH_01670	CDS	450	ydcZ		COG3238	Inner membrane protein YdcZ
MNECEPGO_01553	CDS	1134	agaA	3.5.1.-	COG1820	N-acetylgalactosamine-6-phosphate deacetylase								HBNBFBFN_03177	CDS	183	galS_2		COG1609	HTH-type transcriptional regulator GalS							HHFKCKIH_01671	CDS	234	ydcY			putative protein YdcY
MNECEPGO_01554	CDS	1155	agaS	3.5.99.-	COG2222	Putative D-galactosamine-6-phosphate deaminase AgaS								HBNBFBFN_03178	CDS	252	galS_3		COG1609	HTH-type transcriptional regulator GalS							HHFKCKIH_01672	CDS	174	ortT			Orphan toxin OrtT
MNECEPGO_01555	CDS	861	kbaY_1	4.1.2.40	COG0191	D-tagatose-1,6-bisphosphate aldolase subunit KbaY								HBNBFBFN_03180	CDS	315	mglB		COG1879	D-galactose-binding periplasmic protein							HHFKCKIH_01673	CDS	1425	prr	1.2.1.19	COG1012	Gamma-aminobutyraldehyde dehydrogenase
MNECEPGO_01556	CDS	477	sorB_1	2.7.1.206	COG3444	PTS system sorbose-specific EIIB component								HBNBFBFN_03181	CDS	132	mglA_1	7.5.2.11	COG1129	Galactose/methyl galactoside import ATP-binding protein MglA							HHFKCKIH_01674	CDS	795	ydcV_2			Inner membrane ABC transporter permease protein YdcV
MNECEPGO_01557	CDS	804	agaC_2		COG3715	N-acetylgalactosamine permease IIC component 1								HBNBFBFN_03182	CDS	318	mglA_2	7.5.2.11	COG1129	Galactose/methyl galactoside import ATP-binding protein MglA							HHFKCKIH_01675	CDS	942	ydcU		COG1176	Inner membrane ABC transporter permease protein YdcU
MNECEPGO_01558	CDS	792	manZ_2		COG3716	PTS system mannose-specific EIID component								HBNBFBFN_03183	CDS	354	mglA_3	7.5.2.11	COG1129	Galactose/methyl galactoside import ATP-binding protein MglA							HHFKCKIH_01676	CDS	1014	potA_2	7.6.2.11	COG3842	Spermidine/putrescine import ATP-binding protein PotA
MNECEPGO_01559	CDS	714	nagB_2	3.5.99.6	COG0363	Glucosamine-6-phosphate deaminase								HBNBFBFN_03185	CDS	150	mglC_1		COG4211	Galactoside transport system permease protein MglC							HHFKCKIH_01677	CDS	1146	ydcS	2.3.1.-		Bifunctional polyhydroxybutyrate synthase / ABC transporter periplasmic binding protein
MNECEPGO_01560	CDS	864	rsmI	2.1.1.198	COG0313	Ribosomal RNA small subunit methyltransferase I								HBNBFBFN_03186	CDS	411	mglC_2		COG4211	Galactoside transport system permease protein MglC							HHFKCKIH_01678	CDS	1407	lysN	2.6.1.39	COG1167	2-aminoadipate transaminase
MNECEPGO_01561	CDS	2037	lpoA		COG3107	Penicillin-binding protein activator LpoA								HBNBFBFN_03188	CDS	201	preA_1	1.3.1.1	COG0167	NAD-dependent dihydropyrimidine dehydrogenase subunit PreA							HHFKCKIH_01680	CDS	2004	rlhA_1		COG0826	23S rRNA 5-hydroxycytidine synthase
MNECEPGO_01563	CDS	591	diaA		COG0279	DnaA initiator-associating protein DiaA								HBNBFBFN_03189	CDS	471	preA_2	1.3.1.1	COG0167	NAD-dependent dihydropyrimidine dehydrogenase subunit PreA							HHFKCKIH_01681	CDS	537	sutR		COG1396	HTH-type transcriptional regulator SutR
MNECEPGO_01564	CDS	576	osmY_2		COG2823	Osmotically-inducible protein Y								HBNBFBFN_03191	CDS	228	preT	1.3.1.1	COG0493	NAD-dependent dihydropyrimidine dehydrogenase subunit PreT							HHFKCKIH_01682	CDS	1173	ydcO		COG3135	Inner membrane protein YdcO
MNECEPGO_01567	CDS	519	yhbO	3.1.2.-	COG0693	Protein/nucleic acid deglycase 2								HBNBFBFN_03196	CDS	246	cdd_1	3.5.4.5		Cytidine deaminase							HHFKCKIH_01684	CDS	594	tehB	2.1.1.265	COG0500	Tellurite methyltransferase
MNECEPGO_01571	CDS	525	ubiJ_1			Ubiquinone biosynthesis accessory factor UbiJ								HBNBFBFN_03197	CDS	219	cdd_2	3.5.4.5	COG0295	Cytidine deaminase							HHFKCKIH_01685	CDS	993	tehA		COG1275	Tellurite resistance protein TehA
MNECEPGO_01572	CDS	996	yhbU	3.4.-.-	COG0826	putative protease YhbU								HBNBFBFN_03198	CDS	240	cdd_3	3.5.4.5	COG0295	Cytidine deaminase							HHFKCKIH_01687	CDS	540	rimL	2.3.1.-	COG1670	Ribosomal-protein-serine acetyltransferase
MNECEPGO_01575	CDS	1245	mtr		COG0814	Tryptophan-specific transport protein								HBNBFBFN_03199	CDS	468	lrgB			Antiholin-like protein LrgB							HHFKCKIH_01689	CDS	1620	mdoD		COG3131	Glucans biosynthesis protein D
MNECEPGO_01576	CDS	1890	deaD	3.6.4.13	COG0513	ATP-dependent RNA helicase DeaD								HBNBFBFN_03202	CDS	417	dusC_1	1.3.1.-	COG0042	tRNA-dihydrouridine(16) synthase							HHFKCKIH_01690	CDS	1344			COG5383	putative protein
MNECEPGO_01577	CDS	885	nlpI		COG4785	Lipoprotein NlpI								HBNBFBFN_03203	CDS	219	dusC_2	1.3.1.-		tRNA-dihydrouridine(16) synthase							HHFKCKIH_01691	CDS	924	catM			HTH-type transcriptional regulator CatM
MNECEPGO_01578	CDS	2136	pnp	2.7.7.8	COG1185	Polyribonucleotide nucleotidyltransferase								HBNBFBFN_03209	CDS	141	yohF_1	1.-.-.-	COG1028	putative oxidoreductase YohF							HHFKCKIH_01692	CDS	294	trg		COG0840	Methyl-accepting chemotaxis protein III
MNECEPGO_01579	CDS	270	rpsO		COG0184	30S ribosomal protein S15								HBNBFBFN_03210	CDS	600	yohF_2	1.-.-.-	COG1028	putative oxidoreductase YohF							HHFKCKIH_01695	CDS	531	cybB		COG3038	Cytochrome b561
MNECEPGO_01580	CDS	945	truB	5.4.99.25	COG0130	tRNA pseudouridine synthase B								HBNBFBFN_03212	CDS	294	yohD		COG0586	Inner membrane protein YohD							HHFKCKIH_01696	CDS	1002	gap	1.2.1.12		Glyceraldehyde-3-phosphate dehydrogenase
MNECEPGO_01581	CDS	402	rbfA		COG0858	30S ribosome-binding factor								HBNBFBFN_03213	CDS	357	yohC			Inner membrane protein YohC							HHFKCKIH_01697	CDS	1440	aldA	1.2.1.22	COG1012	Lactaldehyde dehydrogenase
MNECEPGO_01582	CDS	2673	infB		COG0532	Translation initiation factor IF-2								HBNBFBFN_03218	CDS	810	dld_1	1.1.5.12		Quinone-dependent D-lactate dehydrogenase							HHFKCKIH_01698	CDS	801	ydcF		COG1434	Protein YdcF
MNECEPGO_01583	CDS	1488	nusA		COG0195	Transcription termination/antitermination protein NusA								HBNBFBFN_03219	CDS	807	dld_2	1.1.5.12	COG0277	Quinone-dependent D-lactate dehydrogenase							HHFKCKIH_01700	CDS	606	azoR	1.7.1.17	COG1182	FMN-dependent NADH-azoreductase
MNECEPGO_01584	CDS	453	rimP		COG0779	Ribosome maturation factor RimP								HBNBFBFN_03221	CDS	339		3.2.1.-		Putative beta-xylosidase							HHFKCKIH_01701	CDS	867	pdxI	1.1.1.65		Pyridoxine 4-dehydrogenase
MNECEPGO_01585	tRNA	77				tRNA-Met(cat)								HBNBFBFN_03222	CDS	447		3.2.1.21	COG1472	Beta-glucosidase BoGH3B							HHFKCKIH_01703	CDS	171	caiE			Carnitine operon protein CaiE
MNECEPGO_01586	CDS	1344	argG	6.3.4.5	COG0137	Argininosuccinate synthase								HBNBFBFN_03224	CDS	522		3.2.1.-		Beta-xylosidase							HHFKCKIH_01704	CDS	234	feaR		COG2207	Transcriptional activator FeaR
MNECEPGO_01587	CDS	1518	yhbX	2.-.-.-	COG2194	Putative transferase YhbX								HBNBFBFN_03225	CDS	198		3.2.1.-		Putative beta-xylosidase							HHFKCKIH_01708	CDS	990	ldhA	1.1.1.28	COG1052	D-lactate dehydrogenase
MNECEPGO_01588	tRNA	87				tRNA-Leu(gag)								HBNBFBFN_03227	CDS	159	yehZ_1		COG1732	Glycine betaine-binding protein YehZ							HHFKCKIH_01709	CDS	423	hslJ		COG3187	Heat shock protein HslJ
MNECEPGO_01589	CDS	333	secG		COG1314	Protein-export membrane protein SecG								HBNBFBFN_03228	CDS	270	yehZ_2		COG1732	Glycine betaine-binding protein YehZ							HHFKCKIH_01711	CDS	3525	nifJ	1.2.7.-	COG0674	Pyruvate-flavodoxin oxidoreductase
MNECEPGO_01590	CDS	1338	glmM	5.4.2.10	COG1109	Phosphoglucosamine mutase								HBNBFBFN_03229	CDS	534	yehY		COG1174	Glycine betaine uptake system permease protein YehY							HHFKCKIH_01712	CDS	1134	ompN		COG3203	Outer membrane porin N
MNECEPGO_01591	CDS	849	folP_1	2.5.1.15	COG0294	Dihydropteroate synthase								HBNBFBFN_03231	CDS	261	yehX_1	3.6.3.-	COG1125	Glycine betaine uptake system ATP-binding protein YehX							HHFKCKIH_01713	CDS	435	uspF		COG0589	Universal stress protein F
MNECEPGO_01592	CDS	1944	ftsH	3.4.24.-	COG0465	ATP-dependent zinc metalloprotease FtsH								HBNBFBFN_03233	CDS	240	yehX_2	3.6.3.-	COG1125	Glycine betaine uptake system ATP-binding protein YehX							HHFKCKIH_01715	CDS	936	ttcA	2.8.1.-	COG0037	tRNA-cytidine(32) 2-sulfurtransferase
MNECEPGO_01593	CDS	630	rlmE	2.1.1.166	COG0293	Ribosomal RNA large subunit methyltransferase E								HBNBFBFN_03235	CDS	237	yehW		COG1174	Glycine betaine uptake system permease protein YehW							HHFKCKIH_01716	CDS	1374	dbpA	3.6.4.13	COG0513	ATP-dependent RNA helicase DbpA
MNECEPGO_01594	CDS	294	yhbY		COG1534	RNA-binding protein YhbY								HBNBFBFN_03237	CDS	426	mlrA		COG0789	HTH-type transcriptional regulator MlrA							HHFKCKIH_01717	CDS	174	ynaL			Protein YnaL
MNECEPGO_01595	CDS	477	greA		COG0782	Transcription elongation factor GreA								HBNBFBFN_03239	CDS	249	btsS_1	2.7.13.3	COG3275	Sensor histidine kinase BtsS							HHFKCKIH_01718	CDS	984	zntB		COG0598	Zinc transport protein ZntB
MNECEPGO_01596	CDS	1434	dacB	3.4.16.4	COG2027	D-alanyl-D-alanine carboxypeptidase DacB								HBNBFBFN_03240	CDS	186	btsS_2	2.7.13.3	COG3275	Sensor histidine kinase BtsS							HHFKCKIH_01719	CDS	1233	dgcM	2.7.7.65	COG2199	Diguanylate cyclase DgcM
MNECEPGO_01597	CDS	1173	obgE	3.6.5.-	COG0536	GTPase ObgE/CgtA								HBNBFBFN_03243	CDS	153	btsS_3	2.7.13.3	COG3275	Sensor histidine kinase BtsS							HHFKCKIH_01720	CDS	564	smrA	3.1.-.-	COG2840	putative DNA endonuclease SmrA
MNECEPGO_01598	CDS	966	yhbE		COG0697	putative inner membrane transporter YhbE								HBNBFBFN_03244	CDS	123	btsS_4	2.7.13.3	COG3275	Sensor histidine kinase BtsS							HHFKCKIH_01721	CDS	1512	emrB_1			Colistin resistance protein EmrB
MNECEPGO_01599	CDS	258	rpmA		COG0211	50S ribosomal protein L27								HBNBFBFN_03248	CDS	243	yehR		COG4808	putative lipoprotein YehR							HHFKCKIH_01722	CDS	1029	emrA_1			Colistin resistance protein EmrA
MNECEPGO_01600	CDS	312	rplU		COG0261	50S ribosomal protein L21								HBNBFBFN_03258	CDS	429	yehL		COG0714	putative protein YehL							HHFKCKIH_01723	CDS	816	nimR_2			HTH-type transcriptional regulator NimR
MNECEPGO_01601	CDS	972	ispB	2.5.1.90	COG0142	Octaprenyl diphosphate synthase								HBNBFBFN_03275	CDS	210	yehF_1			Protein YehF							HHFKCKIH_01724	CDS	516	ogt	2.1.1.63	COG0350	Methylated-DNA--protein-cysteine methyltransferase
MNECEPGO_01603	CDS	1260	murA	2.5.1.7	COG0766	UDP-N-acetylglucosamine 1-carboxyvinyltransferase								HBNBFBFN_03281	CDS	162	yehF_2			Protein YehF							HHFKCKIH_01725	CDS	753	fnr		COG0664	Fumarate and nitrate reduction regulatory protein
MNECEPGO_01604	CDS	270	ibaG		COG5007	Acid stress protein IbaG								HBNBFBFN_03282	CDS	216	metG_1	6.1.1.10	COG0073	Methionine--tRNA ligase							HHFKCKIH_01726	CDS	951	uspE		COG0589	Universal stress protein E
MNECEPGO_01605	CDS	294	mlaB		COG3113	Intermembrane phospholipid transport system binding protein MlaB								HBNBFBFN_03283	CDS	387	metG_2	6.1.1.10	COG0073	Methionine--tRNA ligase							HHFKCKIH_01728	CDS	1032	ynaI		COG0668	Low conductance mechanosensitive channel YnaI
MNECEPGO_01606	CDS	636	mlaC		COG2854	Intermembrane phospholipid transport system binding protein MlaC								HBNBFBFN_03285	CDS	150	metG_3	6.1.1.10	COG0073	Methionine--tRNA ligase							HHFKCKIH_01729	CDS	1614	mppA		COG4166	Periplasmic murein peptide-binding protein
MNECEPGO_01607	CDS	552	mlaD		COG1463	Intermembrane phospholipid transport system binding protein MlaD								HBNBFBFN_03287	CDS	696	apbC		COG0489	Iron-sulfur cluster carrier protein							HHFKCKIH_01730	CDS	900	pgrR_3			HTH-type transcriptional regulator PgrR
MNECEPGO_01608	CDS	783	mlaE		COG0767	Intermembrane phospholipid transport system permease protein MlaE								HBNBFBFN_03289	CDS	294	yehD			putative fimbrial-like protein YehD							HHFKCKIH_01731	CDS	921	ycjY_2		COG1073	putative protein YcjY
MNECEPGO_01609	CDS	810	mlaF	3.6.3.-	COG1127	Intermembrane phospholipid transport system ATP-binding protein MlaF								HBNBFBFN_03290	CDS	216	yehC		COG3121	putative fimbrial chaperone YehC							HHFKCKIH_01733	CDS	729	mpaA	3.4.17.-	COG2866	Murein peptide amidase A
MNECEPGO_01610	CDS	978	yrbG		COG0530	Inner membrane protein YrbG								HBNBFBFN_03291	CDS	432	yehB_1		COG3188	Outer membrane usher protein YehB							HHFKCKIH_01734	CDS	966	ycjG	5.1.1.20	COG4948	L-Ala-D/L-Glu epimerase
MNECEPGO_01611	CDS	987	kdsD_1	5.3.1.13	COG0517	Arabinose 5-phosphate isomerase KdsD								HBNBFBFN_03292	CDS	351	yehB_2		COG3188	Outer membrane usher protein YehB							HHFKCKIH_01735	CDS	507	tpx	1.11.1.15	COG2077	Thiol peroxidase
MNECEPGO_01612	CDS	567	kdsC	3.1.3.45	COG1778	3-deoxy-D-manno-octulosonate 8-phosphate phosphatase KdsC								HBNBFBFN_03294	CDS	231	yehB_3		COG3188	Outer membrane usher protein YehB							HHFKCKIH_01736	CDS	1542	tyrR		COG3283	Transcriptional regulatory protein TyrR
MNECEPGO_01613	CDS	576	lptC		COG3117	Lipopolysaccharide export system protein LptC								HBNBFBFN_03297	CDS	381	yehB_4		COG3188	Outer membrane usher protein YehB							HHFKCKIH_01738	CDS	1398	ycjX		COG3106	putative protein YcjX
MNECEPGO_01614	CDS	558	lptA		COG1934	Lipopolysaccharide export system protein LptA								HBNBFBFN_03299	CDS	210			COG1662	IS1 family transposase IS1R							HHFKCKIH_01739	CDS	999	ccpA		COG1609	Catabolite control protein A
MNECEPGO_01615	CDS	726	lptB_1	3.6.3.-	COG1137	Lipopolysaccharide export system ATP-binding protein LptB								HBNBFBFN_03303	CDS	273	rcnR		COG1937	Transcriptional repressor RcnR							HHFKCKIH_01740	CDS	906	ompG			Outer membrane porin G
MNECEPGO_01616	CDS	1434	rpoN		COG1508	RNA polymerase sigma-54 factor								HBNBFBFN_03304	CDS	258	thiM	2.7.1.50	COG2145	Hydroxyethylthiazole kinase							HHFKCKIH_01741	CDS	1083	msmX	7.5.2.-	COG3839	Oligosaccharides import ATP-binding protein MsmX
MNECEPGO_01617	CDS	288	hpf		COG1544	Ribosome hibernation promoting factor								HBNBFBFN_03307	CDS	186	thiD	2.7.1.49	COG0351	Hydroxymethylpyrimidine/phosphomethylpyrimidine kinase							HHFKCKIH_01742	CDS	660	ycjU	5.4.2.6	COG0637	Beta-phosphoglucomutase
MNECEPGO_01618	CDS	492	ptsN		COG1762	Nitrogen regulatory protein								HBNBFBFN_03316	CDS	489	yegT_1			Putative nucleoside transporter YegT							HHFKCKIH_01743	CDS	2268	ycjT	2.4.1.230	COG1554	Kojibiose phosphorylase
MNECEPGO_01619	CDS	855	rapZ		COG1660	RNase adapter protein RapZ								HBNBFBFN_03317	CDS	174	yegT_2			Putative nucleoside transporter YegT							HHFKCKIH_01744	CDS	1056	iolG	1.1.1.18	COG0673	Myo-inositol 2-dehydrogenase
MNECEPGO_01620	CDS	273	ptsO		COG1925	Phosphocarrier protein NPr								HBNBFBFN_03318	CDS	186	yegT_3			Putative nucleoside transporter YegT							HHFKCKIH_01745	CDS	789	iolE	4.2.1.44		Inosose dehydratase
MNECEPGO_01621	CDS	633	yrbL			putative protein YrbL								HBNBFBFN_03319	CDS	288	fbaB_1	4.1.2.13	COG1830	Fructose-bisphosphate aldolase class 1							HHFKCKIH_01746	CDS	1053	tdh_1	1.1.1.103		L-threonine 3-dehydrogenase
MNECEPGO_01622	CDS	729	mtgA	2.4.1.129	COG0744	Biosynthetic peptidoglycan transglycosylase								HBNBFBFN_03320	CDS	474	fbaB_2	4.1.2.13	COG1830	Fructose-bisphosphate aldolase class 1							HHFKCKIH_01747	CDS	843	ycjP		COG0395	Inner membrane ABC transporter permease protein YcjP
MNECEPGO_01623	CDS	654	elbB	4.2.1.-	COG3155	Glyoxalase ElbB								HBNBFBFN_03321	CDS	264	gatY_1	4.1.2.40	COG0191	D-tagatose-1,6-bisphosphate aldolase subunit GatY							HHFKCKIH_01748	CDS	882	ycjO		COG1175	Inner membrane ABC transporter permease protein YcjO
MNECEPGO_01624	CDS	2337	arcB	2.7.13.3	COG0642	Aerobic respiration control sensor protein ArcB								HBNBFBFN_03322	CDS	207	gatY_2	4.1.2.40		D-tagatose-1,6-bisphosphate aldolase subunit GatY							HHFKCKIH_01750	CDS	1680	ycjM	2.4.1.352	COG0366	Glucosylglycerate phosphorylase
MNECEPGO_01626	CDS	4554	gltB	1.4.1.13	COG0067	Glutamate synthase [NADPH] large chain								HBNBFBFN_03323	CDS	189	gatY_3	4.1.2.40		D-tagatose-1,6-bisphosphate aldolase subunit GatY							HHFKCKIH_01751	CDS	315	pspE	2.8.1.1	COG0607	Thiosulfate sulfurtransferase PspE
MNECEPGO_01627	CDS	1419	gltD	1.4.1.13	COG0493	Glutamate synthase [NADPH] small chain								HBNBFBFN_03324	CDS	363	gatZ_1		COG4573	D-tagatose-1,6-bisphosphate aldolase subunit GatZ							HHFKCKIH_01752	CDS	222	pspD			Phage shock protein D
MNECEPGO_01628	CDS	465	yhcH		COG2731	putative protein YhcH								HBNBFBFN_03325	CDS	459	gatZ_2		COG4573	D-tagatose-1,6-bisphosphate aldolase subunit GatZ							HHFKCKIH_01753	CDS	360	pspC		COG1983	Phage shock protein C
MNECEPGO_01629	CDS	876	nanK_1	2.7.1.60	COG1940	N-acetylmannosamine kinase								HBNBFBFN_03327	CDS	192	gatA		COG1762	PTS system galactitol-specific EIIA component							HHFKCKIH_01754	CDS	225	pspB_2			Phage shock protein B
MNECEPGO_01630	CDS	690	nanE	5.1.3.9	COG3010	Putative N-acetylmannosamine-6-phosphate 2-epimerase								HBNBFBFN_03329	CDS	1017	gatC_1		COG3775	PTS system galactitol-specific EIIC component							HHFKCKIH_01755	CDS	669	pspA		COG1842	Phage shock protein A
MNECEPGO_01631	CDS	1491	nanT_1			Sialic acid transporter NanT								HBNBFBFN_03330	CDS	234	gatC_2		COG3775	PTS system galactitol-specific EIIC component							HHFKCKIH_01756	CDS	978	pspF		COG1221	Psp operon transcriptional activator
MNECEPGO_01632	CDS	894	nanA_1	4.1.3.3	COG0329	N-acetylneuraminate lyase								HBNBFBFN_03331	CDS	177	gatC_3		COG3775	PTS system galactitol-specific EIIC component							HHFKCKIH_01758	CDS	1644	sapA		COG4166	Peptide transport periplasmic protein SapA
MNECEPGO_01633	CDS	783	nanR_1		COG2186	HTH-type transcriptional repressor NanR								HBNBFBFN_03332	CDS	177	gatD	1.1.1.251	COG1063	Galactitol 1-phosphate 5-dehydrogenase							HHFKCKIH_01759	CDS	966	sapB_1		COG4168	Putrescine export system permease protein SapB
MNECEPGO_01634	CDS	498	sspB		COG2969	Stringent starvation protein B								HBNBFBFN_03344	CDS	363	mdtD_1			Putative multidrug resistance protein MdtD							HHFKCKIH_01760	CDS	891	sapC		COG4171	Putrescine export system permease protein SapC
MNECEPGO_01635	CDS	639	sspA		COG0625	Stringent starvation protein A								HBNBFBFN_03345	CDS	186	mdtD_2			Putative multidrug resistance protein MdtD							HHFKCKIH_01761	CDS	993	sapD		COG4170	Putrescine export system ATP-binding protein SapD
MNECEPGO_01636	CDS	393	rpsI		COG0103	30S ribosomal protein S9								HBNBFBFN_03347	CDS	186				IS3 family transposase IS911							HHFKCKIH_01762	CDS	807	sapF		COG4167	Putrescine export system ATP-binding protein SapF
MNECEPGO_01637	CDS	429	rplM		COG0102	50S ribosomal protein L13								HBNBFBFN_03350	CDS	225				IS3 family transposase IS600							HHFKCKIH_01763	CDS	1164	bcr_1			Bicyclomycin resistance protein
MNECEPGO_01638	CDS	1128	zapE		COG1485	Cell division protein ZapE								HBNBFBFN_03354	CDS	336			COG1292	Glycine betaine transporter							HHFKCKIH_01764	CDS	1374	ttgC		COG1538	putative efflux pump outer membrane protein TtgC
MNECEPGO_01639	CDS	399	yhcB		COG3105	Inner membrane protein YhcB								HBNBFBFN_03363	CDS	276	deoR		COG1349	Deoxyribose operon repressor							HHFKCKIH_01765	CDS	3108	mexB		COG0841	Multidrug resistance protein MexB
MNECEPGO_01640	CDS	1368	degQ	3.4.21.107	COG0265	Periplasmic pH-dependent serine endoprotease DegQ								HBNBFBFN_03366	CDS	213	RBKS_2	2.7.1.15		Ribokinase							HHFKCKIH_01766	CDS	1122	mexA			Multidrug resistance protein MexA
MNECEPGO_01641	CDS	1068	degS	3.4.21.107	COG0265	Serine endoprotease DegS								HBNBFBFN_03367	CDS	219	RBKS_3	2.7.1.15		Ribokinase							HHFKCKIH_01767	CDS	567	betI_2			HTH-type transcriptional regulator BetI
MNECEPGO_01642	CDS	939	mdh_2	1.1.1.37	COG0039	Malate dehydrogenase								HBNBFBFN_03374	CDS	186				IS66 family transposase IS682							HHFKCKIH_01768	CDS	789	fabI	1.3.1.9	COG0623	Enoyl-[acyl-carrier-protein] reductase [NADH] FabI
MNECEPGO_01643	CDS	471	argR		COG1438	Arginine repressor								HBNBFBFN_03382	CDS	690	sauU			putative sulfoacetate transporter SauU							HHFKCKIH_01770	CDS	1935	rnb	3.1.13.1	COG4776	Exoribonuclease 2
MNECEPGO_01644	CDS	264	bhsA_2			Multiple stress resistance protein BhsA								HBNBFBFN_03385	CDS	525	pdxA_3	1.1.1.262	COG1995	4-hydroxythreonine-4-phosphate dehydrogenase							HHFKCKIH_01771	CDS	1986	pdeR	3.1.4.52	COG2199	Cyclic di-GMP phosphodiesterase PdeR
MNECEPGO_01645	CDS	273	yhcO		COG2732	putative protein YhcO								HBNBFBFN_03386	CDS	333	pdxA2	1.1.1.409	COG1995	D-erythronate 4-phosphate dehydrogenase							HHFKCKIH_01773	CDS	750	srlR_2		COG1349	Glucitol operon repressor
MNECEPGO_01646	CDS	1968	aaeB_1		COG1289	p-hydroxybenzoic acid efflux pump subunit AaeB								HBNBFBFN_03389	CDS	267	garD_4	4.2.1.42		Galactarate dehydratase (L-threo-forming)							HHFKCKIH_01774	CDS	219	osmB			Osmotically-inducible lipoprotein B
MNECEPGO_01647	CDS	933	aaeA_1		COG1566	p-hydroxybenzoic acid efflux pump subunit AaeA								HBNBFBFN_03397	tRNA	85				tRNA-Leu(caa)							HHFKCKIH_01775	CDS	327	yciH		COG0023	putative protein YciH
MNECEPGO_01648	CDS	204	aaeX			Protein AaeX								HBNBFBFN_03398	CDS	462	ahr_2	1.1.1.2	COG1064	Aldehyde reductase Ahr							HHFKCKIH_01776	CDS	798	pyrF	4.1.1.23	COG0284	Orotidine 5'-phosphate decarboxylase
MNECEPGO_01649	CDS	930	dmlR_2			HTH-type transcriptional regulator DmlR								HBNBFBFN_03399	CDS	375	ahr_3	1.1.1.2	COG1064	Aldehyde reductase Ahr							HHFKCKIH_01777	CDS	1170	lapB_1		COG2956	Lipopolysaccharide assembly protein B
MNECEPGO_01650	CDS	1446	tldD	3.4.-.-	COG0312	Metalloprotease TldD								HBNBFBFN_03404	CDS	222	lptG_1		COG0795	Lipopolysaccharide export system permease protein LptG							HHFKCKIH_01778	CDS	309	lapA		COG3771	Lipopolysaccharide assembly protein A
MNECEPGO_01652	CDS	1470	rng	3.1.26.-	COG1530	Ribonuclease G								HBNBFBFN_03405	CDS	339	lptG_2		COG0795	Lipopolysaccharide export system permease protein LptG							HHFKCKIH_01779	CDS	765	pgpB	3.1.3.27	COG0671	Phosphatidylglycerophosphatase B
MNECEPGO_01653	CDS	594	yhdE	3.6.1.9	COG0424	dTTP/UTP pyrophosphatase								HBNBFBFN_03406	CDS	279	lptF_1		COG0795	Lipopolysaccharide export system permease protein LptF							HHFKCKIH_01780	CDS	591	ribA	3.5.4.25	COG0807	GTP cyclohydrolase-2
MNECEPGO_01654	CDS	489	mreD		COG2891	Rod shape-determining protein MreD								HBNBFBFN_03407	CDS	153	lptF_2		COG0795	Lipopolysaccharide export system permease protein LptF							HHFKCKIH_01781	CDS	2676	acnA	4.2.1.3	COG1048	Aconitate hydratase A
MNECEPGO_01655	CDS	1104	mreC		COG1792	Cell shape-determining protein MreC								HBNBFBFN_03408	CDS	177	lptF_3		COG0795	Lipopolysaccharide export system permease protein LptF							HHFKCKIH_01783	CDS	129	ymiA			Protein YmiA
MNECEPGO_01656	CDS	1044	mreB		COG1077	Cell shape-determining protein MreB								HBNBFBFN_03409	CDS	372	pepA_1	3.4.11.1	COG0260	Cytosol aminopeptidase							HHFKCKIH_01784	CDS	975	cysB			HTH-type transcriptional regulator CysB
MNECEPGO_01657	CDS	1941	csrD			RNase E specificity factor CsrD								HBNBFBFN_03410	CDS	972	pepA_2	3.4.11.1	COG0260	Cytosol aminopeptidase							HHFKCKIH_01785	CDS	2598	topA_1	5.6.2.1	COG0550	DNA topoisomerase 1
MNECEPGO_01658	CDS	975	acuI	1.3.1.84	COG0604	putative acrylyl-CoA reductase AcuI								HBNBFBFN_03412	CDS	240	valS_1	6.1.1.9	COG0525	Valine--tRNA ligase							HHFKCKIH_01786	CDS	252	yciN			Protein YciN
MNECEPGO_01659	CDS	471	accB		COG0511	Biotin carboxyl carrier protein of acetyl-CoA carboxylase								HBNBFBFN_03413	CDS	207	valS_2	6.1.1.9	COG0525	Valine--tRNA ligase							HHFKCKIH_01787	CDS	1050	sohB	3.4.21.-	COG0616	putative protease SohB
MNECEPGO_01660	CDS	1350	accC	6.3.4.14	COG0439	Biotin carboxylase								HBNBFBFN_03415	CDS	264	valS_3	6.1.1.9	COG0525	Valine--tRNA ligase							HHFKCKIH_01788	CDS	759	yciK	1.-.-.-	COG1028	putative oxidoreductase YciK
MNECEPGO_01662	CDS	963		2.7.1.101	COG0524	Tagatose kinase								HBNBFBFN_03416	CDS	264	valS_4	6.1.1.9	COG0525	Valine--tRNA ligase							HHFKCKIH_01789	CDS	591	btuR	2.5.1.17	COG2109	Corrinoid adenosyltransferase
MNECEPGO_01663	CDS	990	rbsC_3		COG1172	Ribose import permease protein RbsC								HBNBFBFN_03418	CDS	189	valS_5	6.1.1.9	COG0525	Valine--tRNA ligase							HHFKCKIH_01792	CDS	876	rluB	5.4.99.22	COG1187	Ribosomal large subunit pseudouridine synthase B
MNECEPGO_01664	CDS	1500	rbsA_2	7.5.2.7	COG1129	Ribose import ATP-binding protein RbsA								HBNBFBFN_03419	CDS	288	valS_6	6.1.1.9	COG0525	Valine--tRNA ligase							HHFKCKIH_01794	CDS	621	yciO		COG0009	putative protein YciO
MNECEPGO_01665	CDS	891	rbsB_2		COG1879	Ribose import binding protein RbsB								HBNBFBFN_03420	CDS	336	yjgN_1		COG4269	Inner membrane protein YjgN							HHFKCKIH_01795	CDS	882	yciV	3.1.13.-	COG0613	5'-3' exoribonuclease
MNECEPGO_01666	CDS	855	gatY_2	4.1.2.40		D-tagatose-1,6-bisphosphate aldolase subunit GatY								HBNBFBFN_03421	CDS	444	yjgN_2		COG4269	Inner membrane protein YjgN							HHFKCKIH_01796	CDS	1563	trpE	4.1.3.27	COG0147	Anthranilate synthase component 1
MNECEPGO_01667	CDS	816	srlR_3		COG1349	Glucitol operon repressor								HBNBFBFN_03426	CDS	360	argI_1	2.1.3.3		Ornithine carbamoyltransferase, catabolic							HHFKCKIH_01797	CDS	1596	trpGD		COG0512	Bifunctional protein TrpGD
MNECEPGO_01668	CDS	957		2.7.1.101	COG0524	Tagatose kinase								HBNBFBFN_03428	CDS	201	argI_2	2.1.3.3	COG0078	Ornithine carbamoyltransferase subunit I							HHFKCKIH_01798	CDS	1359	trpC		COG0134	Tryptophan biosynthesis protein TrpCF
MNECEPGO_01669	CDS	243	yhdT		COG3924	putative membrane protein YhdT								HBNBFBFN_03429	CDS	204	yjgL_1			putative protein YjgL							HHFKCKIH_01799	CDS	1194	trpB	4.2.1.20	COG0133	Tryptophan synthase beta chain
MNECEPGO_01670	CDS	1452	panF		COG4145	Sodium/pantothenate symporter								HBNBFBFN_03430	CDS	264	yjgL_2			putative protein YjgL							HHFKCKIH_01800	CDS	807	trpA	4.2.1.20	COG0159	Tryptophan synthase alpha chain
MNECEPGO_01671	CDS	882	prmA	2.1.1.-	COG2264	Ribosomal protein L11 methyltransferase								HBNBFBFN_03434	CDS	147	bdcA_1		COG1028	Cyclic-di-GMP-binding biofilm dispersal mediator protein							HHFKCKIH_01809	CDS	294			COG1662	IS1 family transposase IS1X2
MNECEPGO_01672	CDS	966	dusB	1.3.1.-	COG0042	tRNA-dihydrouridine synthase B								HBNBFBFN_03435	CDS	288	bdcA_2		COG1028	Cyclic-di-GMP-binding biofilm dispersal mediator protein							HHFKCKIH_01811	CDS	1302	exuT_1			Hexuronate transporter
MNECEPGO_01673	CDS	297	fis		COG2901	DNA-binding protein Fis								HBNBFBFN_03438	CDS	423	pyrB_1	2.1.3.2		Aspartate carbamoyltransferase							HHFKCKIH_01812	CDS	1071	cytR_1		COG1609	HTH-type transcriptional repressor CytR
MNECEPGO_01674	CDS	885	yhdJ_1	2.1.1.72	COG0863	DNA adenine methyltransferase YhdJ								HBNBFBFN_03439	CDS	279	pyrB_2	2.1.3.2	COG0540	Aspartate carbamoyltransferase catalytic subunit							HHFKCKIH_01814	CDS	1185	intS_1		COG0582	Prophage integrase IntS
MNECEPGO_01676	CDS	663	acrR_2		COG1309	HTH-type transcriptional regulator AcrR								HBNBFBFN_03440	CDS	201	pyrI_1			Aspartate carbamoyltransferase regulatory chain							HHFKCKIH_01815	tRNA	95				tRNA-SeC(tca)
MNECEPGO_01677	CDS	1158	acrE			Multidrug export protein AcrE								HBNBFBFN_03441	CDS	222	pyrI_2			Aspartate carbamoyltransferase regulatory chain							HHFKCKIH_01816	CDS	1383	yicJ_1		COG2211	Inner membrane symporter YicJ
MNECEPGO_01678	CDS	3105	acrF		COG0841	Multidrug export protein AcrF								HBNBFBFN_03442	CDS	120	ridA	3.5.99.10	COG0251	2-iminobutanoate/2-iminopropanoate deaminase							HHFKCKIH_01817	CDS	2319	yicI	3.2.1.177	COG1501	Alpha-xylosidase
MNECEPGO_01680	CDS	1026	yhdW			Putative amino-acid ABC transporter-binding protein YhdW								HBNBFBFN_03445	CDS	189	mgtA_1	7.2.2.14	COG0474	Magnesium-transporting ATPase, P-type 1							HHFKCKIH_01818	CDS	1554	manR		COG1762	Transcriptional regulator ManR
MNECEPGO_01682	CDS	1104	yhdY		COG0765	Inner membrane amino-acid ABC transporter permease protein YhdY								HBNBFBFN_03447	CDS	354	mgtA_2	7.2.2.14	COG0474	Magnesium-transporting ATPase, P-type 1							HHFKCKIH_01819	CDS	471	fruA_1		COG1299	PTS system fructose-specific EIIABC component
MNECEPGO_01683	CDS	759	glnQ_3			Glutamine transport ATP-binding protein GlnQ								HBNBFBFN_03448	CDS	363	mgtA_3	7.2.2.14	COG0474	Magnesium-transporting ATPase, P-type 1							HHFKCKIH_01820	CDS	315	frwD_1	2.7.1.202	COG1445	PTS system fructose-like EIIB component 3
MNECEPGO_01684	rRNA	111				5S ribosomal RNA								HBNBFBFN_03449	CDS	183	mgtA_4	7.2.2.14	COG0474	Magnesium-transporting ATPase, P-type 1							HHFKCKIH_01821	CDS	1092	fruA_2		COG1299	PTS system fructose-specific EIIB'BC component
MNECEPGO_01685	tRNA	76				tRNA-Thr(ggt)								HBNBFBFN_03450	CDS	171	mgtA_5	7.2.2.14	COG0474	Magnesium-transporting ATPase, P-type 1							HHFKCKIH_01822	CDS	852	kbaY_1	4.1.2.40	COG0191	D-tagatose-1,6-bisphosphate aldolase subunit KbaY
MNECEPGO_01686	CDS	615	tfaE			Prophage tail fiber assembly protein TfaE								HBNBFBFN_03451	CDS	318	treR		COG1609	HTH-type transcriptional regulator TreR							HHFKCKIH_01823	CDS	861	fbaA_1	4.1.2.13	COG0191	putative fructose-bisphosphate aldolase
MNECEPGO_01714	CDS	708	mltF_2	4.2.2.-		Membrane-bound lytic murein transglycosylase F								HBNBFBFN_03452	CDS	162	treB_1		COG1263	PTS system trehalose-specific EIIBC component							HHFKCKIH_01824	CDS	933	mak_2	2.7.1.4	COG1940	Fructokinase
MNECEPGO_01719	CDS	765	dpnM	2.1.1.72		Modification methylase DpnIIA								HBNBFBFN_03454	CDS	189	treB_2		COG1263	PTS system trehalose-specific EIIBC component							HHFKCKIH_01827	CDS	1392	xanP		COG2233	Xanthine permease XanP
MNECEPGO_01738	CDS	747	ycaL	3.4.-.-	COG0501	Metalloprotease YcaL								HBNBFBFN_03459	CDS	843	treC_1	3.2.1.93	COG0366	Trehalose-6-phosphate hydrolase							HHFKCKIH_01828	CDS	1206	gltS		COG0786	Sodium/glutamate symporter
MNECEPGO_01739	CDS	684	cmk	2.7.4.25	COG0283	Cytidylate kinase								HBNBFBFN_03460	CDS	342	treC_2	3.2.1.93	COG0366	Trehalose-6-phosphate hydrolase							HHFKCKIH_01829	CDS	2082	recG	3.6.4.12	COG1200	ATP-dependent DNA helicase RecG
MNECEPGO_01740	CDS	1674	rpsA		COG0539	30S ribosomal protein S1								HBNBFBFN_03461	CDS	207	nrdD_1	1.1.98.6	COG1328	Anaerobic ribonucleoside-triphosphate reductase							HHFKCKIH_01830	CDS	690	trmH_2	2.1.1.34	COG0566	tRNA (guanosine(18)-2'-O)-methyltransferase
MNECEPGO_01741	CDS	285	ihfB		COG0776	Integration host factor subunit beta								HBNBFBFN_03465	CDS	105	nrdD_2	1.1.98.6	COG1328	Anaerobic ribonucleoside-triphosphate reductase							HHFKCKIH_01831	CDS	2109	spoT		COG0317	Bifunctional (p)ppGpp synthase/hydrolase SpoT
MNECEPGO_01743	CDS	1749	msbA_2	7.5.2.6	COG1132	Lipid A export ATP-binding/permease protein MsbA								HBNBFBFN_03470	CDS	159	pmbA_1	3.4.-.-	COG0312	Metalloprotease PmbA							HHFKCKIH_01832	CDS	276	rpoZ	2.7.7.6	COG1758	DNA-directed RNA polymerase subunit omega
MNECEPGO_01744	CDS	987	lpxK	2.7.1.130	COG1663	Tetraacyldisaccharide 4'-kinase								HBNBFBFN_03474	CDS	360	pmbA_2	3.4.-.-	COG0312	Metalloprotease PmbA							HHFKCKIH_01833	CDS	624	gmk	2.7.4.8	COG0194	Guanylate kinase
MNECEPGO_01747	CDS	747	kdsB	2.7.7.38	COG1212	3-deoxy-manno-octulosonate cytidylyltransferase								HBNBFBFN_03477	CDS	966	mpl_1	6.3.2.45		UDP-N-acetylmuramate--L-alanyl-gamma-D-glutamyl-meso-2,6-diaminoheptandioate ligase							HHFKCKIH_01834	CDS	1683	ligB	6.5.1.2	COG0272	DNA ligase B
MNECEPGO_01750	CDS	786	cmoM	2.1.1.-	COG0500	tRNA 5-carboxymethoxyuridine methyltransferase								HBNBFBFN_03478	CDS	261	mpl_2	6.3.2.45	COG0773	UDP-N-acetylmuramate--L-alanyl-gamma-D-glutamyl-meso-2,6-diaminoheptandioate ligase							HHFKCKIH_01837	CDS	717	rph	2.7.7.56		Ribonuclease PH
MNECEPGO_01751	CDS	1323	mukF		COG3006	Chromosome partition protein MukF								HBNBFBFN_03480	CDS	486	fbp	3.1.3.11	COG0158	Fructose-1,6-bisphosphatase class 1							HHFKCKIH_01838	CDS	642	pyrE	2.4.2.10	COG0461	Orotate phosphoribosyltransferase
MNECEPGO_01752	CDS	705	mukE		COG3095	Chromosome partition protein MukE								HBNBFBFN_03483	CDS	282	yjfF			Inner membrane ABC transporter permease protein YjfF							HHFKCKIH_01839	CDS	597	slmA			Nucleoid occlusion factor SlmA
MNECEPGO_01753	CDS	4461	mukB		COG3096	Chromosome partition protein MukB								HBNBFBFN_03484	CDS	264	ytfT_1			Inner membrane ABC transporter permease protein YtfT							HHFKCKIH_01840	CDS	459	dut	3.6.1.23	COG0756	Deoxyuridine 5'-triphosphate nucleotidohydrolase
MNECEPGO_01754	CDS	1848	ycbB	2.-.-.-	COG2989	putative L,D-transpeptidase YcbB								HBNBFBFN_03485	CDS	192	ytfT_2			Inner membrane ABC transporter permease protein YtfT							HHFKCKIH_01841	CDS	1221	coaBC		COG0452	Coenzyme A biosynthesis bifunctional protein CoaBC
MNECEPGO_01756	CDS	648	gloC	3.1.2.6	COG0491	Hydroxyacylglutathione hydrolase GloC								HBNBFBFN_03487	CDS	438	fruK	7.5.2.-	COG1129	Fructose import ATP-binding protein FruK							HHFKCKIH_01843	CDS	237	rpmB		COG0227	50S ribosomal protein L28
MNECEPGO_01757	CDS	1191	aspC	2.6.1.1	COG1448	Aspartate aminotransferase								HBNBFBFN_03491	CDS	306	ytfQ			ABC transporter periplasmic-binding protein YtfQ							HHFKCKIH_01844	CDS	168	rpmG		COG0267	50S ribosomal protein L33
MNECEPGO_01758	CDS	1089	ompF			Outer membrane porin F								HBNBFBFN_03494	CDS	213	chpB	3.1.-.-	COG2337	Endoribonuclease toxin ChpB							HHFKCKIH_01845	CDS	810	mutM	3.2.2.23	COG0266	Formamidopyrimidine-DNA glycosylase
MNECEPGO_01759	CDS	1401	asnS	6.1.1.22	COG0017	Asparagine--tRNA ligase								HBNBFBFN_03495	CDS	159	chpS			Antitoxin ChpS							HHFKCKIH_01846	CDS	480	coaD	2.7.7.3	COG0669	Phosphopantetheine adenylyltransferase
MNECEPGO_01760	CDS	1203	pncB	6.3.4.21	COG1488	Nicotinate phosphoribosyltransferase								HBNBFBFN_03505	CDS	231	abaF			Fosfomycin resistance protein AbaF							HHFKCKIH_01847	CDS	1278	waaA	2.4.99.12	COG1519	3-deoxy-D-manno-octulosonic acid transferase
MNECEPGO_01761	CDS	2613	pepN	3.4.11.2	COG0308	Aminopeptidase N								HBNBFBFN_03508	CDS	294	amn_1	3.2.2.4		AMP nucleosidase							HHFKCKIH_01848	CDS	1059	rfaQ	2.-.-.-	COG0859	Lipopolysaccharide core heptosyltransferase RfaQ
MNECEPGO_01762	CDS	768	ssuB	3.6.3.-	COG1116	Aliphatic sulfonates import ATP-binding protein SsuB								HBNBFBFN_03509	CDS	327	amn_2	3.2.2.4		AMP nucleosidase							HHFKCKIH_01849	CDS	1125	rfaG	2.4.-.-		Lipopolysaccharide core biosynthesis protein RfaG
MNECEPGO_01763	CDS	795	ssuC_2		COG0600	Putative aliphatic sulfonates transport permease protein SsuC								HBNBFBFN_03510	CDS	222	amn_3	3.2.2.4		AMP nucleosidase							HHFKCKIH_01850	CDS	798	rfaP	2.7.1.-		Lipopolysaccharide core heptose(I) kinase RfaP
MNECEPGO_01764	CDS	1146	ssuD	1.14.14.5	COG2141	Alkanesulfonate monooxygenase								HBNBFBFN_03511	CDS	378	amn_4	3.2.2.4	COG0775	AMP nucleosidase							HHFKCKIH_01852	CDS	1080	rfaB	2.4.1.-	COG0438	Lipopolysaccharide 1,6-galactosyltransferase
MNECEPGO_01765	CDS	960	ssuA			Putative aliphatic sulfonates-binding protein								HBNBFBFN_03512	CDS	306	yeeN			transcriptional regulatory protein YeeN							HHFKCKIH_01855	CDS	699	rfaY	2.7.1.-		Lipopolysaccharide core heptose(II) kinase RfaY
MNECEPGO_01766	CDS	576	ssuE	1.5.1.38	COG0431	FMN reductase (NADPH)								HBNBFBFN_03514	tRNA	76				tRNA-Asn(gtt)							HHFKCKIH_01858	CDS	1266	rfaL			O-antigen ligase
MNECEPGO_01767	CDS	1011	pyrD	1.3.5.2	COG0167	Dihydroorotate dehydrogenase (quinone)								HBNBFBFN_03517	CDS	411	yeeO		COG0534	putative FMN/FAD exporter YeeO							HHFKCKIH_01859	CDS	960	rfaC	2.-.-.-	COG0859	Lipopolysaccharide heptosyltransferase 1
MNECEPGO_01768	CDS	543	zapC			Cell division protein ZapC								HBNBFBFN_03518	tRNA	75				tRNA-Asn(gtt)							HHFKCKIH_01860	CDS	1047	rfaF	2.-.-.-	COG0859	ADP-heptose--LPS heptosyltransferase 2
MNECEPGO_01769	CDS	1110	ycbX		COG0633	putative protein YcbX								HBNBFBFN_03524	tRNA	75				tRNA-Asn(gtt)							HHFKCKIH_01861	CDS	933	hldD	5.1.3.20	COG0451	ADP-L-glycero-D-manno-heptose-6-epimerase
MNECEPGO_01770	CDS	2109	rlmL		COG0116	Ribosomal RNA large subunit methyltransferase K/L								HBNBFBFN_03525	CDS	240	erfK_1	2.-.-.-	COG1376	putative L,D-transpeptidase ErfK/SrfK							HHFKCKIH_01862	CDS	1197	kbl	2.3.1.29	COG0156	2-amino-3-ketobutyrate coenzyme A ligase
MNECEPGO_01771	CDS	1908	uup		COG0488	ABC transporter ATP-binding protein uup								HBNBFBFN_03526	CDS	312	erfK_2	2.-.-.-	COG1376	putative L,D-transpeptidase ErfK/SrfK							HHFKCKIH_01863	CDS	1026	tdh_2	1.1.1.103	COG1063	L-threonine 3-dehydrogenase
MNECEPGO_01772	CDS	1254	pqiA		COG2995	Intermembrane transport protein PqiA								HBNBFBFN_03527	CDS	477	cobT_1	2.4.2.21	COG2038	Nicotinate-nucleotide--dimethylbenzimidazole phosphoribosyltransferase							HHFKCKIH_01864	CDS	1035	arnC_2	2.4.2.53		Undecaprenyl-phosphate 4-deoxy-4-formamido-L-arabinose transferase
MNECEPGO_01773	CDS	1641	pqiB		COG3008	Intermembrane transport protein PqiB								HBNBFBFN_03528	CDS	444	cobT_2	2.4.2.21	COG2038	Nicotinate-nucleotide--dimethylbenzimidazole phosphoribosyltransferase							HHFKCKIH_01865	CDS	960			COG2861	putative protein
MNECEPGO_01774	CDS	564	pqiC		COG3009	Intermembrane transport lipoprotein PqiC								HBNBFBFN_03529	CDS	150	cobS_1	2.7.8.26	COG0368	Adenosylcobinamide-GDP ribazoletransferase							HHFKCKIH_01866	CDS	1260	envC		COG4942	Murein hydrolase activator EnvC
MNECEPGO_01775	CDS	168	rmf		COG3130	Ribosome modulation factor								HBNBFBFN_03530	CDS	384	cobS_2	2.7.8.26	COG0368	Adenosylcobinamide-GDP ribazoletransferase							HHFKCKIH_01867	CDS	1545	gpmI	5.4.2.12	COG0696	2,3-bisphosphoglycerate-independent phosphoglycerate mutase
MNECEPGO_01776	CDS	627	fabA	4.2.1.59	COG0764	3-hydroxydecanoyl-[acyl-carrier-protein] dehydratase								HBNBFBFN_03531	CDS	138	cobU_1	2.7.1.156	COG2087	Bifunctional adenosylcobalamin biosynthesis protein CobU							HHFKCKIH_01868	CDS	432	yibN		COG0607	putative protein YibN
MNECEPGO_01777	CDS	1761	lon_2	3.4.21.53		Lon protease								HBNBFBFN_03532	CDS	144	cobU_2	2.7.1.156	COG2087	Bifunctional adenosylcobalamin biosynthesis protein CobU							HHFKCKIH_01869	CDS	252	grxC		COG0695	Glutaredoxin 3
MNECEPGO_01778	CDS	453	matP		COG3120	Macrodomain Ter protein								HBNBFBFN_03533	CDS	201	cobU_3	2.7.1.156	COG2087	Bifunctional adenosylcobalamin biosynthesis protein CobU							HHFKCKIH_01870	CDS	468	secB		COG1952	Protein-export protein SecB
MNECEPGO_01779	CDS	1053	ompA_1		COG2885	Outer membrane protein A								HBNBFBFN_03566	CDS	699			COG1662	IS1 family transposase IS1X2							HHFKCKIH_01871	CDS	1020	gpsA	1.1.1.94	COG0240	Glycerol-3-phosphate dehydrogenase [NAD(P)+]
MNECEPGO_01780	CDS	510	sulA		COG5404	Cell division inhibitor SulA								HBNBFBFN_03583	CDS	186	intS		COG0582	Prophage integrase IntS							HHFKCKIH_01872	CDS	822	cysE_1	2.3.1.30	COG1045	Serine acetyltransferase
MNECEPGO_01781	CDS	630	sxy		COG3070	Protein Sxy								HBNBFBFN_03587	tRNA	95				tRNA-SeC(tca)							HHFKCKIH_01873	CDS	474	trmL	2.1.1.207	COG0219	tRNA (cytidine(34)-2'-O)-methyltransferase
MNECEPGO_01782	CDS	2163	yccS		COG1289	Inner membrane protein YccS								HBNBFBFN_03589	CDS	363	yicJ_1		COG2211	Inner membrane symporter YicJ							HHFKCKIH_01874	CDS	1191	lldD	1.1.-.-	COG1304	L-lactate dehydrogenase
MNECEPGO_01783	CDS	447	yccF		COG3304	Inner membrane protein YccF								HBNBFBFN_03590	CDS	585	yicJ_2		COG2211	Inner membrane symporter YicJ							HHFKCKIH_01875	CDS	777	lldR_1		COG2186	Putative L-lactate dehydrogenase operon regulatory protein
MNECEPGO_01784	CDS	2055	helD	3.6.4.12	COG0210	DNA helicase IV								HBNBFBFN_03591	CDS	231	yicI_1	3.2.1.177	COG1501	Alpha-xylosidase							HHFKCKIH_01876	CDS	1656	lldP		COG1620	L-lactate permease
MNECEPGO_01785	CDS	459	mgsA	4.2.3.3	COG1803	Methylglyoxal synthase								HBNBFBFN_03592	CDS	432	yicI_2	3.2.1.177	COG1501	Alpha-xylosidase							HHFKCKIH_01877	CDS	4344	ehaG		COG5295	Autotransporter adhesin EhaG
MNECEPGO_01787	CDS	414	yccU		COG1832	putative protein YccU								HBNBFBFN_03595	CDS	678	yicI_3	3.2.1.177	COG1501	Alpha-xylosidase							HHFKCKIH_01878	CDS	681	sadB			Inner membrane lipoprotein SadB
MNECEPGO_01788	CDS	318	hspQ		COG3785	Heat shock protein HspQ								HBNBFBFN_03600	CDS	315	manR		COG1762	Transcriptional regulator ManR							HHFKCKIH_01879	CDS	363	yibL			putative protein YibL
MNECEPGO_01789	CDS	1176	rlmI	2.1.1.191	COG1092	Ribosomal RNA large subunit methyltransferase I								HBNBFBFN_03607	CDS	378	kbaY_3	4.1.2.40	COG0191	D-tagatose-1,6-bisphosphate aldolase subunit KbaY							HHFKCKIH_01881	CDS	588	mtlR		COG3722	Mannitol operon repressor
MNECEPGO_01790	CDS	279	yccX	3.6.1.7	COG1254	Acylphosphatase								HBNBFBFN_03611	CDS	513	mak	2.7.1.4	COG1940	Fructokinase							HHFKCKIH_01882	CDS	1149	mtlD	1.1.1.17	COG0246	Mannitol-1-phosphate 5-dehydrogenase
MNECEPGO_01791	CDS	330	tusE	2.8.1.-	COG2920	Sulfurtransferase TusE								HBNBFBFN_03619	CDS	648	xanP_1		COG2233	Xanthine permease XanP							HHFKCKIH_01883	CDS	1914	mtlA_1		COG2213	PTS system mannitol-specific EIICBA component
MNECEPGO_01792	CDS	660	yccA		COG0670	Modulator of FtsH protease YccA								HBNBFBFN_03620	CDS	303	xanP_2		COG2233	Xanthine permease XanP							HHFKCKIH_01884	CDS	363	yiaW			Inner membrane protein YiaW
MNECEPGO_01793	tRNA	88				tRNA-Ser(tga)								HBNBFBFN_03623	CDS	198	gltS_1		COG0786	Sodium/glutamate symporter							HHFKCKIH_01885	CDS	1137	yibH		COG1566	Inner membrane protein YibH
MNECEPGO_01794	CDS	1119	hyaA	1.12.99.6	COG1740	Hydrogenase-1 small chain								HBNBFBFN_03624	CDS	213	gltS_2		COG0786	Sodium/glutamate symporter							HHFKCKIH_01886	CDS	609	yibF		COG0625	putative GST-like protein YibF
MNECEPGO_01795	CDS	1794	hyaB	1.12.99.6	COG0374	Hydrogenase-1 large chain								HBNBFBFN_03625	CDS	306	gltS_3			Sodium/glutamate symporter							HHFKCKIH_01887	CDS	1392	selA	2.9.1.1	COG1921	L-seryl-tRNA(Sec) selenium transferase
MNECEPGO_01796	CDS	708	hyaC		COG1969	putative Ni/Fe-hydrogenase 1 B-type cytochrome subunit								HBNBFBFN_03626	CDS	237	mfd	3.6.4.-		Transcription-repair-coupling factor							HHFKCKIH_01888	CDS	1845	selB		COG3276	Selenocysteine-specific elongation factor
MNECEPGO_01797	CDS	588	hyaD	3.4.23.-	COG0680	Hydrogenase 1 maturation protease								HBNBFBFN_03627	CDS	447	recG_1	3.6.4.12	COG1200	ATP-dependent DNA helicase RecG							HHFKCKIH_01889	CDS	1152	adhB	1.1.1.1		Alcohol dehydrogenase 2
MNECEPGO_01798	CDS	399	hyaE			Hydrogenase-1 operon protein HyaE								HBNBFBFN_03628	CDS	465	recG_2	3.6.4.12	COG1200	ATP-dependent DNA helicase RecG							HHFKCKIH_01891	CDS	1539	aldB	1.2.1.-	COG1012	Aldehyde dehydrogenase B
MNECEPGO_01800	CDS	1545	appC	7.1.1.3	COG1271	Cytochrome bd-II ubiquinol oxidase subunit 1								HBNBFBFN_03629	CDS	264	recG_3	3.6.4.12	COG1200	ATP-dependent DNA helicase RecG							HHFKCKIH_01892	CDS	1974	hypBA1	3.2.1.185		Non-reducing end beta-L-arabinofuranosidase
MNECEPGO_01801	CDS	1137	appB	7.1.1.3	COG1294	Cytochrome bd-II ubiquinol oxidase subunit 2								HBNBFBFN_03633	CDS	450	spoT		COG0317	Bifunctional (p)ppGpp synthase/hydrolase SpoT							HHFKCKIH_01893	CDS	1401	yicJ_2		COG2211	Inner membrane symporter YicJ
MNECEPGO_01802	CDS	93	appX			Putative cytochrome bd-II ubiquinol oxidase subunit AppX								HBNBFBFN_03638	CDS	219	lpdA	1.8.1.4	COG1249	Dihydrolipoyl dehydrogenase							HHFKCKIH_01894	CDS	816	rhaR_1			HTH-type transcriptional activator RhaR
MNECEPGO_01803	CDS	1311	appA			Periplasmic AppA protein								HBNBFBFN_03642	CDS	156	aceF_1	2.3.1.12	COG0508	Dihydrolipoyllysine-residue acetyltransferase component of pyruvate dehydrogenase complex							HHFKCKIH_01895	CDS	696	sgbE	5.1.3.4	COG0235	L-ribulose-5-phosphate 4-epimerase SgbE
MNECEPGO_01804	CDS	213	cspG		COG1278	Cold shock-like protein CspG								HBNBFBFN_03644	CDS	159	aceF_2	2.3.1.12	COG0508	Dihydrolipoyllysine-residue acetyltransferase component of pyruvate dehydrogenase complex							HHFKCKIH_01896	CDS	861	ulaE_1	5.1.3.22	COG3623	L-ribulose-5-phosphate 3-epimerase UlaE
MNECEPGO_01805	CDS	174	gnsA			Protein GnsA								HBNBFBFN_03647	CDS	213	aceF_3	2.3.1.12	COG0508	Dihydrolipoyllysine-residue acetyltransferase component of pyruvate dehydrogenase complex							HHFKCKIH_01897	CDS	663	sgbH	4.1.1.85	COG0269	3-keto-L-gulonate-6-phosphate decarboxylase SgbH
MNECEPGO_01806	CDS	1074	yccM		COG0348	Putative electron transport protein YccM								HBNBFBFN_03648	CDS	579	aceE_1	1.2.4.1	COG2609	Pyruvate dehydrogenase E1 component							HHFKCKIH_01898	CDS	1497	lyx	2.7.1.-	COG1070	L-xylulose/3-keto-L-gulonate kinase
MNECEPGO_01807	CDS	2688	torS	2.7.13.3	COG0784	Sensor protein TorS								HBNBFBFN_03651	CDS	273	aceE_2	1.2.4.1	COG2609	Pyruvate dehydrogenase E1 component							HHFKCKIH_01899	CDS	987	yiaO		COG1638	2,3-diketo-L-gulonate-binding periplasmic protein YiaO
MNECEPGO_01808	CDS	1029	torT		COG1879	Periplasmic protein TorT								HBNBFBFN_03652	CDS	360	aceE_3	1.2.4.1	COG2609	Pyruvate dehydrogenase E1 component							HHFKCKIH_01900	CDS	1278	siaM_2		COG1593	Sialic acid TRAP transporter large permease protein SiaM
MNECEPGO_01809	CDS	693	torR		COG0745	TorCAD operon transcriptional regulatory protein TorR								HBNBFBFN_03653	CDS	432	aceE_4	1.2.4.1	COG2609	Pyruvate dehydrogenase E1 component							HHFKCKIH_01901	CDS	468	yiaM		COG3090	2,3-diketo-L-gulonate TRAP transporter small permease protein YiaM
MNECEPGO_01810	CDS	1173	torC		COG3005	Cytochrome c-type protein TorC								HBNBFBFN_03654	CDS	489	aceE_5	1.2.4.1	COG2609	Pyruvate dehydrogenase E1 component							HHFKCKIH_01902	CDS	921	yiaX1			putative protein YiaX1
MNECEPGO_01811	CDS	2547	torA	1.7.2.3	COG0243	Trimethylamine-N-oxide reductase 1								HBNBFBFN_03655	CDS	210	imm			Colicin-E7 immunity protein							HHFKCKIH_01903	CDS	465			COG2731	putative protein
MNECEPGO_01812	CDS	600	torD		COG3381	Chaperone protein TorD								HBNBFBFN_03658	CDS	237	col	3.1.-.-		Colicin-E9							HHFKCKIH_01904	CDS	999	dlgD	1.1.1.130	COG2055	2,3-diketo-L-gulonate reductase
MNECEPGO_01813	CDS	306	cbpM			Chaperone modulatory protein CbpM								HBNBFBFN_03662	CDS	225	aroP_1		COG1113	Aromatic amino acid transport protein AroP							HHFKCKIH_01905	CDS	849	yiaJ		COG1414	DNA-binding transcriptional repressor YiaJ
MNECEPGO_01814	CDS	921	cbpA		COG2214	Curved DNA-binding protein								HBNBFBFN_03664	CDS	291	aroP_2		COG1113	Aromatic amino acid transport protein AroP							HHFKCKIH_01906	CDS	474	hyfA_1	1.-.-.-	COG1142	Hydrogenase-4 component A
MNECEPGO_01815	CDS	1242	agp	3.1.3.10		Glucose-1-phosphatase								HBNBFBFN_03668	CDS	483	ampD	3.5.1.28	COG3023	1,6-anhydro-N-acetylmuramyl-L-alanine amidase AmpD							HHFKCKIH_01907	CDS	1254	avtA	2.6.1.66	COG3977	Valine--pyruvate aminotransferase
MNECEPGO_01816	CDS	228	yccJ			putative protein YccJ								HBNBFBFN_03669	CDS	513	nadC_1	2.4.2.19	COG0157	Nicotinate-nucleotide pyrophosphorylase [carboxylating]							HHFKCKIH_01908	CDS	2031	malS	3.2.1.1	COG0366	Periplasmic alpha-amylase
MNECEPGO_01817	CDS	597	wrbA	1.6.5.2	COG0655	NAD(P)H dehydrogenase (quinone)								HBNBFBFN_03670	CDS	195	nadC_2	2.4.2.19	COG0157	Nicotinate-nucleotide pyrophosphorylase [carboxylating]							HHFKCKIH_01910	CDS	1179	xylR			Xylose operon regulatory protein
MNECEPGO_01819	CDS	1329	rutG		COG2233	Putative pyrimidine permease RutG								HBNBFBFN_03678	CDS	516	GMPR	1.7.1.7		GMP reductase							HHFKCKIH_01911	CDS	1182	xylH		COG4214	Xylose transport system permease protein XylH
MNECEPGO_01820	CDS	495	rutF	1.5.1.42	COG1853	FMN reductase (NADH) RutF								HBNBFBFN_03679	CDS	177	guaC	1.7.1.7	COG0516	GMP reductase							HHFKCKIH_01912	CDS	1542	xylG	7.5.2.10	COG1129	Xylose import ATP-binding protein XylG
MNECEPGO_01821	CDS	591	rutE	1.1.1.298	COG0778	putative malonic semialdehyde reductase RutE								HBNBFBFN_03682	CDS	270	zapD		COG4582	Cell division protein ZapD							HHFKCKIH_01913	CDS	993	xylF		COG4213	D-xylose-binding periplasmic protein
MNECEPGO_01822	CDS	801	rutD	3.5.1.-		Putative aminoacrylate hydrolase RutD								HBNBFBFN_03683	CDS	198	yacG		COG3024	DNA gyrase inhibitor YacG							HHFKCKIH_01914	CDS	1323	xylA	5.3.1.5		Xylose isomerase
MNECEPGO_01823	CDS	387	rutC	1.-.-.-	COG0251	Putative aminoacrylate peracid reductase RutC								HBNBFBFN_03687	CDS	855	secA_1		COG0653	Protein translocase subunit SecA							HHFKCKIH_01915	CDS	1455	xylB_1	2.7.1.17	COG1070	Xylulose kinase
MNECEPGO_01824	CDS	696	rutB_1	3.5.1.110	COG1335	Peroxyureidoacrylate/ureidoacrylate amidohydrolase RutB								HBNBFBFN_03688	CDS	354	secA_2		COG0653	Protein translocase subunit SecA							HHFKCKIH_01916	CDS	342	yiaB		COG4682	Inner membrane protein YiaB
MNECEPGO_01825	CDS	1092	rutA	1.14.99.46	COG2141	Pyrimidine monooxygenase RutA								HBNBFBFN_03691	CDS	210	lpxC_1	3.5.1.108		UDP-3-O-acyl-N-acetylglucosamine deacetylase							HHFKCKIH_01917	CDS	438	yiaA		COG4682	Inner membrane protein YiaA
MNECEPGO_01826	CDS	639	rutR		COG1309	HTH-type transcriptional regulator RutR								HBNBFBFN_03692	CDS	132	lpxC_2	3.5.1.108	COG0774	UDP-3-O-acyl-N-acetylglucosamine deacetylase							HHFKCKIH_01918	CDS	996	wecH	2.3.1.-	COG3274	O-acetyltransferase WecH
MNECEPGO_01827	CDS	3963	putA		COG0506	Bifunctional protein PutA								HBNBFBFN_03693	CDS	291	ftsZ_1		COG0206	Cell division protein FtsZ							HHFKCKIH_01920	CDS	912	glyQ	6.1.1.14	COG0752	Glycine--tRNA ligase alpha subunit
MNECEPGO_01829	CDS	1509	putP		COG0591	Sodium/proline symporter								HBNBFBFN_03695	CDS	189	ftsZ_2		COG0206	Cell division protein FtsZ							HHFKCKIH_01921	CDS	2070	glyS	6.1.1.14	COG0751	Glycine--tRNA ligase beta subunit
MNECEPGO_01830	CDS	831	efeU		COG0672	Ferrous iron permease EfeU								HBNBFBFN_03697	CDS	333	ftsZ_3			Cell division protein FtsZ							HHFKCKIH_01922	CDS	153	hokA			Protein HokA
MNECEPGO_01831	CDS	1128	efeO		COG2822	Iron uptake system component EfeO								HBNBFBFN_03699	CDS	429	ftsA_1		COG0849	Cell division protein FtsA							HHFKCKIH_01923	CDS	213	cspA		COG1278	Cold shock protein CspA
MNECEPGO_01832	CDS	1272	efeB	1.11.1.-	COG2837	Deferrochelatase/peroxidase EfeB								HBNBFBFN_03700	CDS	264	ftsA_2		COG0849	Cell division protein FtsA							HHFKCKIH_01926	CDS	975	ghrB	1.1.1.79	COG1052	Glyoxylate/hydroxypyruvate reductase B
MNECEPGO_01833	CDS	1065	phoH		COG1702	Protein PhoH								HBNBFBFN_03701	CDS	348	ftsA_3		COG0849	Cell division protein FtsA							HHFKCKIH_01927	CDS	660	yiaD		COG2885	putative lipoprotein YiaD
MNECEPGO_01834	CDS	414	pgaD			Biofilm PGA synthesis protein PgaD								HBNBFBFN_03702	CDS	153	ftsA_4		COG0849	Cell division protein FtsA							HHFKCKIH_01928	CDS	2334	bisC	1.-.-.-	COG0243	Biotin sulfoxide reductase
MNECEPGO_01835	CDS	1326	pgaC	2.4.1.-	COG1215	Poly-beta-1,6-N-acetyl-D-glucosamine synthase								HBNBFBFN_03703	CDS	255	ftsQ		COG1589	Cell division protein FtsQ							HHFKCKIH_01929	CDS	441	yiaC	2.3.1.-	COG0454	Peptidyl-lysine N-acetyltransferase YiaC
MNECEPGO_01836	CDS	2019	pgaB	3.5.1.-	COG0726	Poly-beta-1,6-N-acetyl-D-glucosamine N-deacetylase								HBNBFBFN_03705	CDS	216	ddlB	6.3.2.4	COG1181	D-alanine--D-alanine ligase B							HHFKCKIH_01930	CDS	564	tag	3.2.2.20	COG2818	DNA-3-methyladenine glycosylase 1
MNECEPGO_01837	CDS	2424	pgaA			Poly-beta-1,6-N-acetyl-D-glucosamine export protein								HBNBFBFN_03706	CDS	240	murC_1	6.3.2.8	COG0773	UDP-N-acetylmuramate--L-alanine ligase							HHFKCKIH_01932	CDS	1209	yhjX			putative MFS-type transporter YhjX
MNECEPGO_01838	CDS	1368	dgcT	2.7.7.65		putative diguanylate cyclase DgcT								HBNBFBFN_03708	CDS	243	murC_2	6.3.2.8	COG0773	UDP-N-acetylmuramate--L-alanine ligase							HHFKCKIH_01933	CDS	1692	eptB	2.7.8.42	COG2194	Kdo(2)-lipid A phosphoethanolamine 7''-transferase
MNECEPGO_01840	tRNA	88				tRNA-Ser(gga)								HBNBFBFN_03709	CDS	156	murC_3	6.3.2.8	COG0773	UDP-N-acetylmuramate--L-alanine ligase							HHFKCKIH_01934	tRNA	77				tRNA-Pro(cgg)
MNECEPGO_01841	CDS	939	ghrA	1.1.1.79	COG0111	Glyoxylate/hydroxypyruvate reductase A								HBNBFBFN_03710	CDS	315	murC_4	6.3.2.8	COG0773	UDP-N-acetylmuramate--L-alanine ligase							HHFKCKIH_01935	CDS	1608	dppA		COG0747	Periplasmic dipeptide transport protein
MNECEPGO_01842	CDS	738	ycdX	3.1.3.-	COG1387	putative phosphatase YcdX								HBNBFBFN_03711	CDS	444	murG_1	2.4.1.227	COG0707	UDP-N-acetylglucosamine--N-acetylmuramyl-(pentapeptide) pyrophosphoryl-undecaprenol N-acetylglucosamine transferase							HHFKCKIH_01936	CDS	1020	dppB_1		COG0601	Dipeptide transport system permease protein DppB
MNECEPGO_01843	CDS	555	ycdY		COG3381	Chaperone protein YcdY								HBNBFBFN_03712	CDS	222	murG_2	2.4.1.227		UDP-N-acetylglucosamine--N-acetylmuramyl-(pentapeptide) pyrophosphoryl-undecaprenol N-acetylglucosamine transferase							HHFKCKIH_01937	CDS	903	dppC		COG1173	Dipeptide transport system permease protein DppC
MNECEPGO_01844	CDS	522	ycdZ			Inner membrane protein YcdZ								HBNBFBFN_03713	CDS	315	murG_3	2.4.1.227		UDP-N-acetylglucosamine--N-acetylmuramyl-(pentapeptide) pyrophosphoryl-undecaprenol N-acetylglucosamine transferase							HHFKCKIH_01938	CDS	984	dppD_1		COG0444	Dipeptide transport ATP-binding protein DppD
MNECEPGO_01845	CDS	834	csgG		COG1462	Curli production assembly/transport component CsgG								HBNBFBFN_03714	CDS	222	ftsW_1	2.4.1.129	COG0772	putative peptidoglycan glycosyltransferase FtsW							HHFKCKIH_01939	CDS	1005	oppF_1		COG4608	Oligopeptide transport ATP-binding protein OppF
MNECEPGO_01846	CDS	417	csgF			Curli production assembly/transport component CsgF								HBNBFBFN_03715	CDS	267	ftsW_2	2.4.1.129		peptidoglycan glycosyltransferase FtsW							HHFKCKIH_01940	CDS	1272	yhjV		COG0814	Inner membrane transport protein YhjV
MNECEPGO_01847	CDS	390	csgE			Curli production assembly/transport component CsgE								HBNBFBFN_03717	CDS	489	murD_1	6.3.2.9	COG0771	UDP-N-acetylmuramoylalanine--D-glutamate ligase							HHFKCKIH_01941	CDS	108	ldrD_1			Small toxic polypeptide LdrD
MNECEPGO_01848	CDS	651	csgD		COG2771	CsgBAC operon transcriptional regulatory protein								HBNBFBFN_03719	CDS	246	murD_2	6.3.2.9	COG0771	UDP-N-acetylmuramoylalanine--D-glutamate ligase							HHFKCKIH_01942	CDS	108	ldrD_2			Small toxic polypeptide LdrD
MNECEPGO_01849	CDS	456	csgB			Minor curlin subunit								HBNBFBFN_03720	CDS	249	murD_3	6.3.2.9	COG0771	UDP-N-acetylmuramoylalanine--D-glutamate ligase							HHFKCKIH_01943	CDS	108	ldrD_3			Small toxic polypeptide LdrD
MNECEPGO_01850	CDS	459	csgA			Major curlin subunit								HBNBFBFN_03721	CDS	204	mraY_1	2.7.8.13		Phospho-N-acetylmuramoyl-pentapeptide-transferase							HHFKCKIH_01944	CDS	1680	bcsG			Cellulose biosynthesis protein BcsG
MNECEPGO_01851	CDS	333	csgC			Curli assembly protein CsgC								HBNBFBFN_03722	CDS	96	mraY_2	2.7.8.13	COG0472	Phospho-N-acetylmuramoyl-pentapeptide-transferase							HHFKCKIH_01946	CDS	1560	bcsE			Cyclic di-GMP binding protein BcsE
MNECEPGO_01852	CDS	312	ymdA			putative protein YmdA								HBNBFBFN_03723	CDS	144	mraY_3	2.7.8.13	COG0472	Phospho-N-acetylmuramoyl-pentapeptide-transferase							HHFKCKIH_01947	CDS	189	yhjR			Protein YhjR
MNECEPGO_01853	CDS	534	ymdB	3.1.1.106	COG2110	O-acetyl-ADP-ribose deacetylase								HBNBFBFN_03724	CDS	273	mraY_4	2.7.8.13	COG0472	Phospho-N-acetylmuramoyl-pentapeptide-transferase							HHFKCKIH_01948	CDS	753	bcsQ			Cellulose biosynthesis protein BcsQ
MNECEPGO_01854	CDS	1482	clsC	2.7.8.-	COG1502	Cardiolipin synthase C								HBNBFBFN_03726	CDS	129	murF_1	6.3.2.10	COG0770	UDP-N-acetylmuramoyl-tripeptide--D-alanyl-D-alanine ligase							HHFKCKIH_01949	CDS	2619	bcsA	2.4.1.12	COG1215	Cellulose synthase catalytic subunit [UDP-forming]
MNECEPGO_01855	CDS	1158	mdoC	2.1.-.-		Glucans biosynthesis protein C								HBNBFBFN_03727	CDS	300	murF_2	6.3.2.10	COG0770	UDP-N-acetylmuramoyl-tripeptide--D-alanyl-D-alanine ligase							HHFKCKIH_01950	CDS	2310	bcsB			Cyclic di-GMP-binding protein
MNECEPGO_01856	CDS	1503	mdoG		COG3131	Glucans biosynthesis protein G								HBNBFBFN_03728	CDS	207	murF_3	6.3.2.10		UDP-N-acetylmuramoyl-tripeptide--D-alanyl-D-alanine ligase							HHFKCKIH_01951	CDS	1107	bcsZ	3.2.1.4	COG3405	Endoglucanase
MNECEPGO_01857	CDS	2514	mdoH	2.4.1.-	COG2943	Glucans biosynthesis glucosyltransferase H								HBNBFBFN_03729	CDS	132	murF_4	6.3.2.10	COG0770	UDP-N-acetylmuramoyl-tripeptide--D-alanyl-D-alanine ligase							HHFKCKIH_01952	CDS	3474	bcsC		COG0457	Cellulose synthase operon protein C
MNECEPGO_01860	CDS	1227	sbnD			Staphyloferrin B transporter								HBNBFBFN_03731	CDS	186	murE_1	6.3.2.13	COG0769	UDP-N-acetylmuramoyl-L-alanyl-D-glutamate--2,6-diaminopimelate ligase							HHFKCKIH_01953	CDS	1950	pdeK	3.1.4.52		putative cyclic di-GMP phosphodiesterase PdeK
MNECEPGO_01861	CDS	921	lpxL	2.3.1.241	COG1560	Lipid A biosynthesis lauroyltransferase								HBNBFBFN_03732	CDS	534	murE_2	6.3.2.7		UDP-N-acetylmuramoyl-L-alanyl-D-glutamate--2,6-diaminopimelate ligase							HHFKCKIH_01954	CDS	1287	dctA		COG1301	Aerobic C4-dicarboxylate transport protein
MNECEPGO_01863	CDS	576	yceI		COG2353	Protein YceI								HBNBFBFN_03733	CDS	252	murE_3	6.3.2.7		UDP-N-acetylmuramoyl-L-alanyl-D-glutamate--2,6-diaminopimelate ligase							HHFKCKIH_01955	CDS	1497	yhjJ		COG0612	Protein YhjJ
MNECEPGO_01864	CDS	567	yceJ		COG3038	Cytochrome b561								HBNBFBFN_03734	CDS	195	ftsI_1	3.4.16.4	COG0768	Peptidoglycan D,D-transpeptidase FtsI							HHFKCKIH_01956	CDS	930	kdgK_1	2.7.1.45	COG0524	2-dehydro-3-deoxygluconokinase
MNECEPGO_01865	CDS	114	yceO			putative protein YceO								HBNBFBFN_03735	CDS	291	ftsI_2	3.4.16.4	COG0768	Peptidoglycan D,D-transpeptidase FtsI							HHFKCKIH_01957	CDS	768	pdeH	3.1.4.52		Cyclic di-GMP phosphodiesterase PdeH
MNECEPGO_01866	CDS	1119	solA	1.5.3.-	COG0665	N-methyl-L-tryptophan oxidase								HBNBFBFN_03736	CDS	264	ftsI_3	3.4.16.4	COG0768	Peptidoglycan D,D-transpeptidase FtsI							HHFKCKIH_01959	CDS	1323	yhjE			Inner membrane metabolite transport protein YhjE
MNECEPGO_01867	CDS	255	bssS			Biofilm regulator BssS								HBNBFBFN_03737	CDS	168	ftsI_4	3.4.16.4		Peptidoglycan D,D-transpeptidase FtsI							HHFKCKIH_01960	CDS	1014	yhjD		COG1295	Inner membrane protein YhjD
MNECEPGO_01868	CDS	246	dinI			DNA damage-inducible protein I								HBNBFBFN_03738	CDS	210	ftsL		COG3116	Cell division protein FtsL							HHFKCKIH_01961	CDS	972	dmlR_2			HTH-type transcriptional regulator DmlR
MNECEPGO_01869	CDS	1044	pyrC	3.5.2.3	COG0418	Dihydroorotase								HBNBFBFN_03741	CDS	417	rsmH	2.1.1.199		Ribosomal RNA small subunit methyltransferase H							HHFKCKIH_01962	CDS	603	yhjB			Putative HTH-type transcriptional regulator YhjB
MNECEPGO_01870	CDS	561	yceB			putative lipoprotein YceB								HBNBFBFN_03742	CDS	258	mraZ		COG2001	Transcriptional regulator MraZ							HHFKCKIH_01963	CDS	1650	treF	3.2.1.28	COG1626	Cytoplasmic trehalase
MNECEPGO_01871	CDS	648	grxB		COG2999	Glutaredoxin 2								HBNBFBFN_03745	CDS	168	ilvI_1	2.2.1.6	COG0028	Acetolactate synthase isozyme 3 large subunit							HHFKCKIH_01965	CDS	1401	gadA	4.1.1.15	COG0076	Glutamate decarboxylase alpha
MNECEPGO_01872	CDS	1209	mdtH			Multidrug resistance protein MdtH								HBNBFBFN_03749	CDS	153	ilvI_2	2.2.1.6	COG0028	Acetolactate synthase isozyme 3 large subunit							HHFKCKIH_01966	CDS	825	gadX_1			HTH-type transcriptional regulator GadX
MNECEPGO_01873	CDS	585	rimJ	2.3.1.267	COG1670	[Ribosomal protein S5]-alanine N-acetyltransferase								HBNBFBFN_03756	CDS	327	epsF		COG1459	Type II secretion system protein F							HHFKCKIH_01967	CDS	729	gadW			HTH-type transcriptional regulator GadW
MNECEPGO_01875	CDS	924	yceM	1.-.-.-	COG0673	Putative oxidoreductase YceM								HBNBFBFN_03758	CDS	300	epsG		COG2165	Type II secretion system protein G							HHFKCKIH_01969	CDS	3114	mdtF		COG0841	Multidrug resistance protein MdtF
MNECEPGO_01876	CDS	1536	murJ		COG0728	Lipid II flippase MurJ								HBNBFBFN_03771	CDS	390	epsM		COG3149	Type II secretion system protein M							HHFKCKIH_01970	CDS	1158	mdtE			Multidrug resistance protein MdtE
MNECEPGO_01877	CDS	417	flgN		COG3418	Flagella synthesis protein FlgN								HBNBFBFN_03782	CDS	279	iutA_1			Ferric aerobactin receptor							HHFKCKIH_01972	CDS	528	gadE			Transcriptional regulator GadE
MNECEPGO_01878	CDS	294	flgM		COG2747	Negative regulator of flagellin synthesis								HBNBFBFN_03783	CDS	222	iutA_2			Ferric aerobactin receptor							HHFKCKIH_01973	CDS	573	hdeD		COG3247	Protein HdeD
MNECEPGO_01879	CDS	660	flgA		COG1261	Flagella basal body P-ring formation protein FlgA								HBNBFBFN_03784	CDS	279	iucD_1	1.14.13.59	COG3486	L-lysine N6-monooxygenase							HHFKCKIH_01974	CDS	333	hdeA			Acid stress chaperone HdeA
MNECEPGO_01880	CDS	417	flgB_2		COG1815	Flagellar basal body rod protein FlgB								HBNBFBFN_03786	CDS	336	iucD_2	1.14.13.59	COG3486	L-lysine N6-monooxygenase							HHFKCKIH_01975	CDS	339	hdeB			Acid stress chaperone HdeB
MNECEPGO_01881	CDS	405	flgC_2		COG1558	Flagellar basal-body rod protein FlgC								HBNBFBFN_03789	CDS	519	iucC	6.3.2.39	COG4264	Aerobactin synthase							HHFKCKIH_01976	CDS	576	sapB_2		COG1285	Protein SapB
MNECEPGO_01882	CDS	696	flgD		COG1843	Basal-body rod modification protein FlgD								HBNBFBFN_03790	CDS	525	iucB	2.3.1.102		N(6)-hydroxylysine O-acetyltransferase							HHFKCKIH_01977	CDS	771	hmuV	3.6.3.-		Hemin import ATP-binding protein HmuV
MNECEPGO_01883	CDS	1206	flgE_2		COG1749	Flagellar hook protein FlgE								HBNBFBFN_03793	CDS	282	iucA	6.3.2.38		N(2)-citryl-N(6)-acetyl-N(6)-hydroxylysine synthase							HHFKCKIH_01978	CDS	957	hmuU_2		COG0609	Hemin transport system permease protein HmuU
MNECEPGO_01884	CDS	756	flgF_2		COG4787	Flagellar basal-body rod protein FlgF								HBNBFBFN_03808	CDS	147				P fimbrial regulatory protein KS71A							HHFKCKIH_01980	CDS	495	hutX		COG3721	Intracellular heme transport protein HutX
MNECEPGO_01885	CDS	783	flgG_2		COG4786	Flagellar basal-body rod protein FlgG								HBNBFBFN_03809	CDS	174	papB_2			Major pilu subunit operon regulatory protein PapB							HHFKCKIH_01981	CDS	1338	chuW	2.1.1.342		Anaerobilin synthase
MNECEPGO_01886	CDS	699	flgH_2			Flagellar L-ring protein								HBNBFBFN_03821	tRNA	75				tRNA-Phe(gaa)							HHFKCKIH_01982	CDS	915	hmuT		COG4558	Hemin-binding periplasmic protein HmuT
MNECEPGO_01887	CDS	1098	flgI_2			Flagellar P-ring protein								HBNBFBFN_03829	CDS	225	nupG			Nucleoside permease NupG							HHFKCKIH_01983	CDS	1983	hemR		COG1629	Hemin receptor
MNECEPGO_01888	CDS	942	flgJ	3.2.1.-	COG1705	Peptidoglycan hydrolase FlgJ								HBNBFBFN_03832	CDS	591	mltC	4.2.2.-		Membrane-bound lytic murein transglycosylase C							HHFKCKIH_01984	CDS	1029	hemS		COG3720	Hemin transport protein HemS
MNECEPGO_01889	CDS	1644	flgK		COG1256	Flagellar hook-associated protein 1								HBNBFBFN_03834	CDS	243	yggX		COG2924	putative Fe(2+)-trafficking protein							HHFKCKIH_01985	CDS	531	dctR		COG2771	HTH-type transcriptional regulator DctR
MNECEPGO_01890	CDS	954	flgL_2		COG1344	Flagellar hook-associated protein 3								HBNBFBFN_03836	CDS	270	mutY	3.2.2.31	COG1194	Adenine DNA glycosylase							HHFKCKIH_01986	CDS	567	slp_2		COG3065	Outer membrane protein Slp
MNECEPGO_01891	CDS	3186	rne	3.1.26.12	COG1530	Ribonuclease E								HBNBFBFN_03837	CDS	207	trmB_1	2.1.1.33	COG0220	tRNA (guanine-N(7)-)-methyltransferase							HHFKCKIH_01988	CDS	426	arsC	1.20.4.1		Arsenate reductase
MNECEPGO_01892	CDS	960	rluC	5.4.99.24	COG0564	Ribosomal large subunit pseudouridine synthase C								HBNBFBFN_03838	CDS	90	trmB_2	2.1.1.33	COG0220	tRNA (guanine-N(7)-)-methyltransferase							HHFKCKIH_01990	CDS	1353	gor	1.8.1.7	COG1249	Glutathione reductase
MNECEPGO_01893	CDS	624	yceF	3.6.1.-	COG0424	7-methyl-GTP pyrophosphatase								HBNBFBFN_03843	CDS	288	ansB	3.5.1.1	COG0252	L-asparaginase 2							HHFKCKIH_01991	CDS	843	rlmJ	2.1.1.266	COG2961	Ribosomal RNA large subunit methyltransferase J
MNECEPGO_01894	CDS	522	yceD		COG1399	Large ribosomal RNA subunit accumulation protein YceD								HBNBFBFN_03849	CDS	405	rdgB	3.6.1.66	COG0127	dITP/XTP pyrophosphatase							HHFKCKIH_01992	CDS	2043	prlC	3.4.24.70	COG0339	Oligopeptidase A
MNECEPGO_01895	CDS	174	rpmF		COG0333	50S ribosomal protein L32								HBNBFBFN_03853	CDS	375	yggR		COG2805	putative protein YggR							HHFKCKIH_01993	CDS	753	rsmJ	2.1.1.242		Ribosomal RNA small subunit methyltransferase J
MNECEPGO_01896	CDS	1041	plsX	2.3.1.274	COG0416	Phosphate acyltransferase								HBNBFBFN_03856	CDS	198	gshB_1	6.3.2.3		Glutathione synthetase							HHFKCKIH_01994	CDS	1470	dtpB		COG3104	Dipeptide and tripeptide permease B
MNECEPGO_01897	CDS	954	fabH_1	2.3.1.180	COG0332	3-oxoacyl-[acyl-carrier-protein] synthase 3								HBNBFBFN_03857	CDS	564	gshB_2	6.3.2.3	COG0189	Glutathione synthetase							HHFKCKIH_01995	CDS	435	uspA		COG0589	Universal stress protein A
MNECEPGO_01898	CDS	930	fabD	2.3.1.39	COG0331	Malonyl CoA-acyl carrier protein transacylase								HBNBFBFN_03860	CDS	201	endA	3.1.21.1	COG2356	Endonuclease-1							HHFKCKIH_01996	CDS	336	uspB			Universal stress protein B
MNECEPGO_01899	CDS	735	fabG_2	1.1.1.100		3-oxoacyl-[acyl-carrier-protein] reductase FabG								HBNBFBFN_03861	CDS	216	sprT			Protein SprT							HHFKCKIH_01997	CDS	1500	pitA_1		COG0306	Low-affinity inorganic phosphate transporter 1
MNECEPGO_01900	CDS	237	acpP_1			Acyl carrier protein								HBNBFBFN_03863	CDS	603	galP_1			Galactose-proton symporter							HHFKCKIH_01998	CDS	1194			COG2081	putative protein
MNECEPGO_01901	CDS	1242	fabF	2.3.1.179	COG0304	3-oxoacyl-[acyl-carrier-protein] synthase 2								HBNBFBFN_03864	CDS	255	galP_2			Galactose-proton symporter							HHFKCKIH_01999	CDS	1065	yhiM			Inner membrane protein YhiM
MNECEPGO_01902	CDS	810	pabC	4.1.3.38	COG0115	Aminodeoxychorismate lyase								HBNBFBFN_03865	CDS	360	metK	2.5.1.6	COG0192	S-adenosylmethionine synthase							HHFKCKIH_02001	CDS	2736	rbbA		COG0842	Ribosome-associated ATPase
MNECEPGO_01903	CDS	1023	mltG	4.2.2.-	COG1559	Endolytic murein transglycosylase								HBNBFBFN_03869	CDS	225	speA_1	4.1.1.19	COG1166	Biosynthetic arginine decarboxylase							HHFKCKIH_02002	CDS	1125	yhhJ		COG0842	Inner membrane transport permease YhhJ
MNECEPGO_01904	CDS	642	tmk_1	2.7.4.9	COG0125	Thymidylate kinase								HBNBFBFN_03873	CDS	579	speA_2	4.1.1.19		Biosynthetic arginine decarboxylase							HHFKCKIH_02003	CDS	852	kbaY_2	4.1.2.40	COG0191	D-tagatose-1,6-bisphosphate aldolase subunit KbaY
MNECEPGO_01905	CDS	1005	holB	2.7.7.7	COG0470	DNA polymerase III subunit delta'								HBNBFBFN_03877	CDS	381	speB_1	3.5.3.11	COG0010	Agmatinase							HHFKCKIH_02004	CDS	270	crh		COG1925	HPr-like protein Crh
MNECEPGO_01906	CDS	798	ycfH	3.1.-.-	COG0084	putative metal-dependent hydrolase YcfH								HBNBFBFN_03878	CDS	162	speB_2	3.5.3.11		Agmatinase							HHFKCKIH_02005	CDS	1509	xylB_2	2.7.1.17		Xylulose kinase
MNECEPGO_01907	CDS	1434	ptsG_1		COG1263	PTS system glucose-specific EIICB component								HBNBFBFN_03880	CDS	303	loiP	3.4.24.-	COG0501	Metalloprotease LoiP							HHFKCKIH_02006	CDS	1359	gatC_2		COG3775	PTS system galactitol-specific EIIC component
MNECEPGO_01908	CDS	2190	fhuE		COG4773	FhuE receptor								HBNBFBFN_03882	CDS	474	tktA_4	2.2.1.1	COG0021	Transketolase 1							HHFKCKIH_02007	CDS	282	gatB_2	2.7.1.200	COG3414	PTS system galactitol-specific EIIB component
MNECEPGO_01909	CDS	360	hinT	3.9.1.-	COG0537	Purine nucleoside phosphoramidase								HBNBFBFN_03883	CDS	345	tktA_5	2.2.1.1	COG0021	Transketolase 1							HHFKCKIH_02009	CDS	747	mngR_2		COG2188	Mannosyl-D-glycerate transport/metabolism system repressor MngR
MNECEPGO_01911	CDS	642	lpoB		COG3417	Penicillin-binding protein activator LpoB								HBNBFBFN_03884	CDS	549	tktA_6	2.2.1.1	COG0021	Transketolase 1							HHFKCKIH_02011	CDS	402	nikR		COG0864	Nickel-responsive regulator
MNECEPGO_01912	CDS	825	thiK	2.7.1.89	COG0510	Thiamine kinase								HBNBFBFN_03885	CDS	228	tktA_7	2.2.1.1	COG0021	Transketolase 1							HHFKCKIH_02012	CDS	807	nikE	7.2.2.11		Nickel import ATP-binding protein NikE
MNECEPGO_01913	CDS	1026	nagZ	3.2.1.52	COG1472	Beta-hexosaminidase								HBNBFBFN_03892	CDS	270	cmtB		COG1762	Mannitol-specific cryptic phosphotransferase enzyme IIA component							HHFKCKIH_02013	CDS	765	nikD	7.2.2.11		Nickel import ATP-binding protein NikD
MNECEPGO_01915	CDS	1305	ndh	1.6.99.3	COG1252	NADH dehydrogenase								HBNBFBFN_03899	CDS	816	yggP	1.1.1.17	COG1063	Mannitol-1-phosphate 5-dehydrogenase							HHFKCKIH_02014	CDS	834	nikC		COG1173	Nickel transport system permease protein NikC
MNECEPGO_01917	CDS	633	comR			HTH-type transcriptional repressor ComR								HBNBFBFN_03900	CDS	249	yggF_1	3.1.3.11	COG1494	Fructose-1,6-bisphosphatase 2 class 2							HHFKCKIH_02015	CDS	945	nikB		COG0601	Nickel transport system permease protein NikB
MNECEPGO_01918	CDS	258	bhsA_3			Multiple stress resistance protein BhsA								HBNBFBFN_03901	CDS	420	yggF_2	3.1.3.11	COG1494	Fructose-1,6-bisphosphatase 2 class 2							HHFKCKIH_02016	CDS	1575	nikA		COG0747	Nickel-binding periplasmic protein
MNECEPGO_01919	CDS	960	ycfS	2.-.-.-	COG1376	putative L,D-transpeptidase YcfS								HBNBFBFN_03903	CDS	207	fumE	4.2.1.2	COG3722	Fumarase E							HHFKCKIH_02018	CDS	1050	yhhT_1		COG0628	Putative transport protein YhhT
MNECEPGO_01920	CDS	3519	mfd	3.6.4.-	COG1197	Transcription-repair-coupling factor								HBNBFBFN_03906	CDS	288	ecfA1	7.-.-.-		Energy-coupling factor transporter ATP-binding protein EcfA1							HHFKCKIH_02019	CDS	1260	yhhS			putative MFS-type transporter YhhS
MNECEPGO_01921	CDS	1074	ycfT		COG4763	Inner membrane protein YcfT								HBNBFBFN_03914	CDS	282	epd_1	1.2.1.72	COG0057	D-erythrose-4-phosphate dehydrogenase							HHFKCKIH_02021	CDS	666	yhhQ		COG1738	Queuosine precursor transporter
MNECEPGO_01922	CDS	1200	lolC		COG4591	Lipoprotein-releasing system transmembrane protein LolC								HBNBFBFN_03915	CDS	252	epd_2	1.2.1.72	COG0057	D-erythrose-4-phosphate dehydrogenase							HHFKCKIH_02022	CDS	246	tusA		COG0425	Sulfur carrier protein TusA
MNECEPGO_01923	CDS	702	lolD_2	3.6.3.-	COG1136	Lipoprotein-releasing system ATP-binding protein LolD								HBNBFBFN_03917	CDS	138	pgk	2.7.2.3	COG0126	Phosphoglycerate kinase							HHFKCKIH_02023	CDS	2199	zntA	3.6.3.3		Zinc/cadmium/lead-transporting P-type ATPase
MNECEPGO_01924	CDS	1239	lolE		COG4591	Lipoprotein-releasing system transmembrane protein LolE								HBNBFBFN_03919	CDS	480	fbaA_1	4.1.2.13	COG0191	Fructose-bisphosphate aldolase class 2							HHFKCKIH_02027	CDS	597	rsmD	2.1.1.171	COG0742	Ribosomal RNA small subunit methyltransferase D
MNECEPGO_01925	CDS	912	nagK	2.7.1.59	COG1940	N-acetyl-D-glucosamine kinase								HBNBFBFN_03920	CDS	183	fbaA_2	4.1.2.13	COG0191	Fructose-bisphosphate aldolase class 2							HHFKCKIH_02028	CDS	1497	ftsY		COG0552	Signal recognition particle receptor FtsY
MNECEPGO_01926	CDS	822	cobB	2.3.1.286	COG0846	NAD-dependent protein deacylase								HBNBFBFN_03922	CDS	483	mscS_1		COG0668	Small-conductance mechanosensitive channel							HHFKCKIH_02029	CDS	669	ftsE		COG2884	Cell division ATP-binding protein FtsE
MNECEPGO_01927	CDS	789	ycfZ			Inner membrane protein YcfZ								HBNBFBFN_03923	CDS	117	mscS_2		COG0668	Small-conductance mechanosensitive channel							HHFKCKIH_02030	CDS	1059	ftsX		COG2177	Cell division protein FtsX
MNECEPGO_01928	CDS	462	ymfA			Inner membrane protein YmfA								HBNBFBFN_03924	CDS	210	argO_1		COG1279	Arginine exporter protein ArgO							HHFKCKIH_02031	CDS	855	rpoH		COG0568	RNA polymerase sigma factor RpoH
MNECEPGO_01929	CDS	1047	potD		COG0687	Spermidine/putrescine-binding periplasmic protein								HBNBFBFN_03925	CDS	474	argO_2		COG1279	Arginine exporter protein ArgO							HHFKCKIH_02032	CDS	1104	livJ		COG0683	Leu/Ile/Val-binding protein
MNECEPGO_01930	CDS	795	ydcV_2			Inner membrane ABC transporter permease protein YdcV								HBNBFBFN_03932	CDS	249	scpA	5.4.99.2	COG1884	Methylmalonyl-CoA mutase							HHFKCKIH_02035	CDS	384	panZ			PanD regulatory factor
MNECEPGO_01931	CDS	858	potB		COG1176	Spermidine/putrescine transport system permease protein PotB								HBNBFBFN_03934	CDS	255	argP		COG0583	HTH-type transcriptional regulator ArgP							HHFKCKIH_02036	CDS	1191	livK		COG0683	Leucine-specific-binding protein
MNECEPGO_01932	CDS	1137	potA_2	7.6.2.11	COG3842	Spermidine/putrescine import ATP-binding protein PotA								HBNBFBFN_03942	CDS	507	pepP_1	3.4.11.9	COG0006	Xaa-Pro aminopeptidase							HHFKCKIH_02037	CDS	927	livH		COG0559	High-affinity branched-chain amino acid transport system permease protein LivH
MNECEPGO_01933	CDS	1227	pepT	3.4.11.4	COG2195	Peptidase T								HBNBFBFN_03944	CDS	351	pepP_2	3.4.11.9	COG0006	Xaa-Pro aminopeptidase							HHFKCKIH_02039	CDS	768	lptB_1	3.6.3.-	COG1137	Lipopolysaccharide export system ATP-binding protein LptB
MNECEPGO_01934	CDS	1122	roxA	1.14.11.47	COG2850	50S ribosomal protein L16 3-hydroxylase								HBNBFBFN_03946	CDS	735	ubiH	1.14.13.-	COG0654	2-octaprenyl-6-methoxyphenol hydroxylase							HHFKCKIH_02040	CDS	714	livF		COG0410	High-affinity branched-chain amino acid transport ATP-binding protein LivF
MNECEPGO_01935	CDS	1461	phoQ	2.7.13.3	COG0642	Sensor protein PhoQ								HBNBFBFN_03947	CDS	306	ubiI_1	1.14.13.240	COG0654	2-octaprenylphenol hydroxylase							HHFKCKIH_02041	CDS	1317	ugpB_1		COG1653	sn-glycerol-3-phosphate-binding periplasmic protein UgpB
MNECEPGO_01936	CDS	672	phoP			Transcriptional regulatory protein PhoP								HBNBFBFN_03948	CDS	291	ubiI_2	1.14.13.240	COG0654	2-octaprenylphenol hydroxylase							HHFKCKIH_02042	CDS	888	ugpA_1		COG1175	sn-glycerol-3-phosphate transport system permease protein UgpA
MNECEPGO_01937	CDS	1371	purB	4.3.2.2	COG0015	Adenylosuccinate lyase								HBNBFBFN_03950	CDS	573	gcvT_1	2.1.2.10	COG0404	Aminomethyltransferase							HHFKCKIH_02043	CDS	846	lacG			Lactose transport system permease protein LacG
MNECEPGO_01938	CDS	642	hflD		COG2915	High frequency lysogenization protein HflD								HBNBFBFN_03951	CDS	225	gcvT_2	2.1.2.10	COG0404	Aminomethyltransferase							HHFKCKIH_02044	CDS	1071	ugpC_1	7.6.2.10	COG3839	sn-glycerol-3-phosphate import ATP-binding protein UgpC
MNECEPGO_01939	CDS	1107	mnmA	2.8.1.13	COG0482	tRNA-specific 2-thiouridylase MnmA								HBNBFBFN_03953	CDS	390	gcvP_1	1.4.4.2	COG0403	Glycine dehydrogenase (decarboxylating)							HHFKCKIH_02045	CDS	744	ugpQ	3.1.4.46	COG0584	Glycerophosphodiester phosphodiesterase, cytoplasmic
MNECEPGO_01940	CDS	462	nudJ	3.6.1.-	COG0494	Phosphatase NudJ								HBNBFBFN_03954	CDS	345	gcvP_2	1.4.4.2	COG0403	Glycine dehydrogenase (decarboxylating)							HHFKCKIH_02046	CDS	441	yhhA			putative protein YhhA
MNECEPGO_01941	CDS	654	rluE	5.4.99.20	COG1187	Ribosomal large subunit pseudouridine synthase E								HBNBFBFN_03957	CDS	210	gcvP_3	1.4.4.2	COG0403	Glycine dehydrogenase (decarboxylating)							HHFKCKIH_02047	CDS	1734	ggt	3.4.19.13	COG0405	Glutathione hydrolase proenzyme
MNECEPGO_01942	CDS	1251	icd_1	1.1.1.42	COG0538	Isocitrate dehydrogenase [NADP]								HBNBFBFN_03959	CDS	252	bglA	3.2.1.86	COG2723	6-phospho-beta-glucosidase BglA							HHFKCKIH_02048	CDS	489	aaaT	2.3.1.-	COG0454	L-amino acid N-acetyltransferase AaaT
MNECEPGO_01952	CDS	756	lexA_1	3.4.21.88		LexA repressor								HBNBFBFN_03972	CDS	357	fldB		COG0716	Flavodoxin 2							HHFKCKIH_02049	CDS	1038	yhhX	1.-.-.-	COG0673	putative oxidoreductase YhhX
MNECEPGO_01958	CDS	1044	aes_2	3.1.1.-		Acetyl esterase								HBNBFBFN_03973	CDS	345	xerD_2		COG4974	Tyrosine recombinase XerD							HHFKCKIH_02050	CDS	696	yhhW	1.13.11.24	COG1741	Quercetin 2,3-dioxygenase
MNECEPGO_01961	CDS	291	ybcO_1	3.1.-.-		Putative nuclease YbcO								HBNBFBFN_03974	CDS	315	xerD_3		COG4974	Tyrosine recombinase XerD							HHFKCKIH_02051	CDS	996	gntR			HTH-type transcriptional regulator GntR
MNECEPGO_01962	CDS	363	rusA_1	3.1.22.4	COG4570	Crossover junction endodeoxyribonuclease RusA								HBNBFBFN_03975	CDS	219	dsbC_1		COG1651	Thiol:disulfide interchange protein DsbC							HHFKCKIH_02052	CDS	528	gntK	2.7.1.12	COG3265	Thermoresistant gluconokinase
MNECEPGO_01963	CDS	138	ylcG			putative protein YlcG								HBNBFBFN_03976	CDS	213	dsbC_2		COG1651	Thiol:disulfide interchange protein DsbC							HHFKCKIH_02053	CDS	1341	gntU		COG2610	Low-affinity gluconate transporter
MNECEPGO_01971	CDS	546	nohA		COG4220	Prophage DNA-packing protein NohA								HBNBFBFN_03979	CDS	462	recJ_1	3.1.-.-	COG0608	Single-stranded-DNA-specific exonuclease RecJ							HHFKCKIH_02054	CDS	2100	rhlE_2	3.6.4.13		ATP-dependent RNA helicase RhlE
MNECEPGO_01994	CDS	858	mntB_1			Manganese transport system membrane protein MntB								HBNBFBFN_03980	CDS	216	recJ_2	3.1.-.-	COG0608	Single-stranded-DNA-specific exonuclease RecJ							HHFKCKIH_02057	CDS	1104	asd	1.2.1.11	COG0136	Aspartate-semialdehyde dehydrogenase
MNECEPGO_01995	CDS	858	mntB_2			Manganese transport system membrane protein MntB								HBNBFBFN_03983	CDS	207	lysS_1	6.1.1.6	COG1190	Lysine--tRNA ligase							HHFKCKIH_02058	CDS	2187	glgB	2.4.1.18	COG0296	1,4-alpha-glucan branching enzyme GlgB
MNECEPGO_01996	CDS	828	mntB_3		COG1121	Manganese transport system ATP-binding protein MntB								HBNBFBFN_03984	CDS	252	lysS_2	6.1.1.6	COG1190	Lysine--tRNA ligase							HHFKCKIH_02059	CDS	1974	glgX	3.2.1.196	COG1523	Glycogen debranching enzyme
MNECEPGO_01997	CDS	915			COG0803	putative periplasmic iron-binding protein								HBNBFBFN_03985	CDS	318	lysS_3	6.1.1.6	COG1190	Lysine--tRNA ligase							HHFKCKIH_02060	CDS	1296	glgC	2.7.7.27	COG0448	Glucose-1-phosphate adenylyltransferase
MNECEPGO_02000	CDS	153	icd_2	1.1.1.42	COG0538	Isocitrate dehydrogenase [NADP]								HBNBFBFN_03987	CDS	294	idi_1	5.3.3.2		Isopentenyl-diphosphate Delta-isomerase							HHFKCKIH_02061	CDS	1434	glgA	2.4.1.21	COG0297	Glycogen synthase
MNECEPGO_02001	CDS	405	ydfO		COG5562	putative protein YdfO								HBNBFBFN_03988	CDS	270	idi_2	5.3.3.2		Isopentenyl-diphosphate Delta-isomerase							HHFKCKIH_02062	CDS	2448	malP_1	2.4.1.1	COG0058	Maltodextrin phosphorylase
MNECEPGO_02002	CDS	732	bluR		COG0789	HTH-type transcriptional repressor BluR								HBNBFBFN_03990	CDS	420	uacT_1		COG2233	Uric acid transporter UacT							HHFKCKIH_02066	CDS	1506	glpD	1.1.5.3	COG0578	Aerobic glycerol-3-phosphate dehydrogenase
MNECEPGO_02003	CDS	1212	bluF			Blue light- and temperature-regulated antirepressor BluF								HBNBFBFN_03991	CDS	306	uacT_2		COG2233	Uric acid transporter UacT							HHFKCKIH_02067	CDS	327	glpE	2.8.1.1	COG0607	Thiosulfate sulfurtransferase GlpE
MNECEPGO_02004	CDS	237	ycgZ			putative two-component-system connector protein YcgZ								HBNBFBFN_03995	CDS	417	gltD_1	1.4.1.13	COG0493	Glutamate synthase [NADPH] small chain							HHFKCKIH_02068	CDS	831	glpG_2	3.4.21.105	COG0705	Rhomboid protease GlpG
MNECEPGO_02005	CDS	267	ariR			putative two-component-system connector protein AriR								HBNBFBFN_03999	CDS	396	ghxQ_1		COG2252	Guanine/hypoxanthine permease GhxQ							HHFKCKIH_02069	CDS	759	glpR		COG1349	Glycerol-3-phosphate regulon repressor
MNECEPGO_02006	CDS	249	ymgC			putative protein YmgC								HBNBFBFN_04001	CDS	138	ghxQ_2		COG2252	Guanine/hypoxanthine permease GhxQ							HHFKCKIH_02071	CDS	447	rtcA	6.5.1.4	COG0430	RNA 3'-terminal phosphate cyclase
MNECEPGO_02007	CDS	681	pdeG	3.1.4.52		putative cyclic di-GMP phosphodiesterase PdeG								HBNBFBFN_04003	CDS	243	ghxQ_3		COG2252	Guanine/hypoxanthine permease GhxQ							HHFKCKIH_02072	CDS	2706	malT		COG2909	HTH-type transcriptional regulator MalT
MNECEPGO_02009	CDS	372	icsA		COG3468	Outer membrane protein IcsA autotransporter								HBNBFBFN_04005	CDS	285	guaD_1	3.5.4.3	COG0402	Guanine deaminase							HHFKCKIH_02073	CDS	2394	malP_2	2.4.1.1	COG0058	Maltodextrin phosphorylase
MNECEPGO_02010	CDS	330	ymgD			putative protein YmgD								HBNBFBFN_04007	CDS	105	guaD_2	3.5.4.3	COG0402	Guanine deaminase							HHFKCKIH_02074	CDS	2085	malQ	2.4.1.25	COG1640	4-alpha-glucanotransferase
MNECEPGO_02013	CDS	267	minE		COG0851	Cell division topological specificity factor								HBNBFBFN_04008	CDS	501	xanQ_1		COG2233	Xanthine permease XanQ							HHFKCKIH_02075	CDS	1317	gntT		COG2610	High-affinity gluconate transporter
MNECEPGO_02014	CDS	813	minD		COG2894	Septum site-determining protein MinD								HBNBFBFN_04009	CDS	594	xanQ_2		COG2233	Xanthine permease XanQ							HHFKCKIH_02076	CDS	576	nfuA		COG0316	Fe/S biogenesis protein NfuA
MNECEPGO_02015	CDS	696	minC		COG0850	Septum site-determining protein MinC								HBNBFBFN_04010	CDS	132	xanQ_3		COG2233	Xanthine permease XanQ							HHFKCKIH_02077	CDS	684	prs_1			Putative ribose-phosphate pyrophosphokinase
MNECEPGO_02017	CDS	402	pliG			Inhibitor of g-type lysozyme								HBNBFBFN_04012	CDS	327	coxL	1.2.5.3		Carbon monoxide dehydrogenase large chain							HHFKCKIH_02078	CDS	771	bioH	3.1.1.85	COG0596	Pimeloyl-[acyl-carrier protein] methyl ester esterase
MNECEPGO_02018	CDS	294	ycgL		COG3100	Protein YcgL								HBNBFBFN_04019	CDS	459	ssnA	3.-.-.-	COG0402	Putative aminohydrolase SsnA							HHFKCKIH_02079	CDS	363	rpnA	3.1.21.-	COG5464	Recombination-promoting nuclease RpnA
MNECEPGO_02019	CDS	660	ycgM		COG0179	putative protein YcgM								HBNBFBFN_04023	CDS	303	ygfK_1		COG0493	Putative oxidoreductase YgfK							HHFKCKIH_02080	CDS	237	feoC			putative [Fe-S]-dependent transcriptional repressor FeoC
MNECEPGO_02021	CDS	261	hlyE			Hemolysin E, chromosomal								HBNBFBFN_04024	CDS	180	ygfK_2		COG0493	Putative oxidoreductase YgfK							HHFKCKIH_02081	CDS	2322	feoB		COG0370	Fe(2+) transporter FeoB
MNECEPGO_02022	CDS	420	umuD	3.4.21.-	COG1974	Protein UmuD								HBNBFBFN_04025	CDS	192	ygfK_3		COG0493	Putative oxidoreductase YgfK							HHFKCKIH_02082	CDS	228	feoA		COG1918	Fe(2+) transport protein A
MNECEPGO_02023	CDS	1269	umuC		COG0389	Protein UmuC								HBNBFBFN_04037	CDS	726	hyuA_1	3.5.2.-	COG0044	D-phenylhydantoinase							HHFKCKIH_02083	CDS	2322	yhgF		COG2183	Protein YhgF
MNECEPGO_02024	CDS	531	dsbB		COG1495	Disulfide bond formation protein B								HBNBFBFN_04038	CDS	159	hyuA_2	3.5.2.-		D-phenylhydantoinase							HHFKCKIH_02084	CDS	477	greB		COG0782	Transcription elongation factor GreB
MNECEPGO_02025	CDS	1542	nhaB		COG3067	Na(+)/H(+) antiporter NhaB								HBNBFBFN_04039	CDS	258	hyuA_3	3.5.2.-	COG0044	D-phenylhydantoinase							HHFKCKIH_02085	CDS	720	ompR			Transcriptional regulatory protein OmpR
MNECEPGO_02026	CDS	720	fadR		COG2186	Fatty acid metabolism regulator protein								HBNBFBFN_04041	CDS	582	argE_1	3.5.1.16		Acetylornithine deacetylase							HHFKCKIH_02086	CDS	1353	envZ	2.7.13.3		Osmolarity sensor protein EnvZ
MNECEPGO_02028	CDS	1299	dadA_1	1.4.99.-	COG0665	D-amino acid dehydrogenase								HBNBFBFN_04043	CDS	222	ygeX_1	4.3.1.15	COG1171	Diaminopropionate ammonia-lyase							HHFKCKIH_02087	CDS	1623	pckA	4.1.1.49	COG1866	Phosphoenolpyruvate carboxykinase (ATP)
MNECEPGO_02029	CDS	1071	dadX	5.1.1.1	COG0787	Alanine racemase, catabolic								HBNBFBFN_04044	CDS	399	ygeX_2	4.3.1.15	COG1171	Diaminopropionate ammonia-lyase							HHFKCKIH_02089	CDS	1149				IS200/IS605 family transposase IS609
MNECEPGO_02030	CDS	1737	cvrA		COG3263	K(+)/H(+) antiporter NhaP2								HBNBFBFN_04045	CDS	312	ygeX_3	4.3.1.15	COG1171	Diaminopropionate ammonia-lyase							HHFKCKIH_02090	CDS	879	hslO		COG1281	33 kDa chaperonin
MNECEPGO_02031	CDS	915	ldcA	3.4.17.13	COG1619	Murein tetrapeptide carboxypeptidase								HBNBFBFN_04046	CDS	654	ygeW_1	2.1.3.-	COG0078	Putative carbamoyltransferase YgeW							HHFKCKIH_02091	CDS	402	hslR		COG1188	Heat shock protein 15
MNECEPGO_02032	CDS	612	emtA	4.2.2.-	COG0741	Endo-type membrane-bound lytic murein transglycosylase A								HBNBFBFN_04048	CDS	189	ygeW_2	2.1.3.-	COG0078	Putative carbamoyltransferase YgeW							HHFKCKIH_02092	CDS	669	yrfG	3.1.3.5	COG1011	GMP/IMP nucleotidase YrfG
MNECEPGO_02033	CDS	735	ycgR		COG5581	Flagellar brake protein YcgR								HBNBFBFN_04052	CDS	603	mopR			Phenol regulator MopR							HHFKCKIH_02093	CDS	2124	yrfF			Putative membrane protein IgaA
MNECEPGO_02035	CDS	1971	btuB_1			Vitamin B12 transporter BtuB								HBNBFBFN_04056	CDS	372	xdhA	1.17.1.4	COG1529	Putative xanthine dehydrogenase molybdenum-binding subunit XdhA							HHFKCKIH_02094	CDS	561	nudE	3.6.1.-	COG0494	ADP compounds hydrolase NudE
MNECEPGO_02036	CDS	855	nadC_2	2.4.2.19	COG0157	Nicotinate-nucleotide pyrophosphorylase [carboxylating]								HBNBFBFN_04066	tRNA	72				tRNA-Gly(ccc)							HHFKCKIH_02095	CDS	2553	mrcA		COG5009	Penicillin-binding protein 1A
MNECEPGO_02037	CDS	813	COQ5_1	2.1.1.163		2-methoxy-6-polyprenyl-1,4-benzoquinol methylase, mitochondrial								HBNBFBFN_04068	CDS	279	yqeG		COG0814	Inner membrane transport protein YqeG							HHFKCKIH_02100	CDS	1209	pilQ			Type IV pilus biogenesis and competence protein PilQ
MNECEPGO_02038	CDS	759			COG1120	putative ABC transporter ATP-binding protein								HBNBFBFN_04069	CDS	165	tdcC_2			Threonine/serine transporter TdcC							HHFKCKIH_02101	CDS	522	aroK	2.7.1.71	COG0703	Shikimate kinase 1
MNECEPGO_02039	CDS	981			COG0609	putative ABC transporter permease protein								HBNBFBFN_04070	CDS	366	fadA_4	2.3.1.16		3-ketoacyl-CoA thiolase							HHFKCKIH_02102	CDS	1089	aroB	4.2.3.4	COG0337	3-dehydroquinate synthase
MNECEPGO_02041	CDS	1698	treA	3.2.1.28	COG1626	Periplasmic trehalase								HBNBFBFN_04071	CDS	222	atoB_2	2.3.1.9	COG0183	Acetyl-CoA acetyltransferase							HHFKCKIH_02103	CDS	1287	damX		COG3266	Cell division protein DamX
MNECEPGO_02042	CDS	1419	dhaM	2.7.1.121	COG1080	PEP-dependent dihydroxyacetone kinase, phosphoryl donor subunit DhaM								HBNBFBFN_04072	CDS	219	phaA	2.3.1.9	COG0183	Acetyl-CoA acetyltransferase							HHFKCKIH_02104	CDS	837	dam	2.1.1.72	COG0338	DNA adenine methylase
MNECEPGO_02043	CDS	633	dhaL	2.7.1.121	COG2376	PEP-dependent dihydroxyacetone kinase, ADP-binding subunit DhaL								HBNBFBFN_04073	CDS	399	kduI_1	5.3.1.17	COG3717	4-deoxy-L-threo-5-hexosulose-uronate ketol-isomerase							HHFKCKIH_02105	CDS	678	rpe_2	5.1.3.1	COG0036	Ribulose-phosphate 3-epimerase
MNECEPGO_02044	CDS	1071	dhaK	2.7.1.121	COG2376	PEP-dependent dihydroxyacetone kinase, dihydroxyacetone-binding subunit DhaK								HBNBFBFN_04074	CDS	288	kduI_2	5.3.1.17	COG3717	4-deoxy-L-threo-5-hexosulose-uronate ketol-isomerase							HHFKCKIH_02106	CDS	759	gph	3.1.3.18	COG0546	Phosphoglycolate phosphatase
MNECEPGO_02045	CDS	1920	dhaR		COG3284	PTS-dependent dihydroxyacetone kinase operon regulatory protein								HBNBFBFN_04077	CDS	300	kduD	1.1.1.127		2-dehydro-3-deoxy-D-gluconate 5-dehydrogenase							HHFKCKIH_02107	CDS	1005	trpS	6.1.1.2	COG0180	Tryptophan--tRNA ligase
MNECEPGO_02061	CDS	915	xerC_1			Tyrosine recombinase XerC								HBNBFBFN_04078	CDS	252	araE_1			Arabinose-proton symporter							HHFKCKIH_02110	CDS	1164	yhfX		COG3457	putative protein YhfX
MNECEPGO_02074	CDS	252				IS21 family transposase ISYru1								HBNBFBFN_04080	CDS	333	araE_2			Arabinose-proton symporter							HHFKCKIH_02111	CDS	1227	deoB_2	5.4.2.7	COG1015	Phosphopentomutase
MNECEPGO_02076	CDS	492				IS3 family transposase ISEc24								HBNBFBFN_04081	CDS	342	araE_3			Arabinose-proton symporter							HHFKCKIH_02112	CDS	879	php_2		COG1735	Phosphotriesterase homology protein
MNECEPGO_02077	CDS	285				IS3 family transposase ISEc24								HBNBFBFN_04082	CDS	204	ygeA_1	5.1.1.13		L-aspartate/glutamate-specific racemase							HHFKCKIH_02115	CDS	1086	yhfS			putative protein YhfS
MNECEPGO_02078	CDS	1176	intA_1		COG0582	Prophage integrase IntA								HBNBFBFN_04083	CDS	141	ygeA_2	5.1.1.13		L-aspartate/glutamate-specific racemase							HHFKCKIH_02117	CDS	1374	cysG		COG0007	Siroheme synthase
MNECEPGO_02079	CDS	1092	ychF		COG0012	Ribosome-binding ATPase YchF								HBNBFBFN_04084	CDS	192	ygeA_3	5.1.1.13		L-aspartate/glutamate-specific racemase							HHFKCKIH_02118	CDS	807	nirC		COG2116	Nitrite transporter NirC
MNECEPGO_02080	CDS	585	pth	3.1.1.29	COG0193	Peptidyl-tRNA hydrolase								HBNBFBFN_04088	CDS	495	lysA	4.1.1.20		Diaminopimelate decarboxylase							HHFKCKIH_02119	CDS	327	nirD	1.7.1.15	COG2146	Nitrite reductase (NADH) small subunit
MNECEPGO_02082	CDS	1653	dauA		COG0659	C4-dicarboxylic acid transporter DauA								HBNBFBFN_04093	CDS	183	aas_1	6.2.1.20		Bifunctional protein Aas							HHFKCKIH_02120	CDS	2544	nasD	1.7.1.4	COG1251	Nitrite reductase [NAD(P)H]
MNECEPGO_02083	CDS	1014	prs_1	2.7.6.1	COG0462	Ribose-phosphate pyrophosphokinase								HBNBFBFN_04095	CDS	213	aas_2		COG0204	Bifunctional protein Aas							HHFKCKIH_02121	CDS	1182	tsgA		COG0477	Protein TsgA
MNECEPGO_02084	CDS	852	ispE	2.7.1.148	COG1947	4-diphosphocytidyl-2-C-methyl-D-erythritol kinase								HBNBFBFN_04096	CDS	297	aas_3	6.2.1.20		Bifunctional protein Aas							HHFKCKIH_02122	CDS	573	ppiA	5.2.1.8	COG0652	Peptidyl-prolyl cis-trans isomerase A
MNECEPGO_02085	CDS	624	lolB		COG3017	Outer-membrane lipoprotein LolB								HBNBFBFN_04097	CDS	237	aas_4	6.2.1.20		Bifunctional protein Aas							HHFKCKIH_02123	CDS	168	yhfG			putative protein YhfG
MNECEPGO_02086	CDS	1257	hemA	1.2.1.70	COG0373	Glutamyl-tRNA reductase								HBNBFBFN_04098	CDS	378	aas_5		COG0204	Bifunctional protein Aas							HHFKCKIH_02124	CDS	603	fic	2.7.7.-	COG2184	putative protein adenylyltransferase Fic
MNECEPGO_02087	CDS	1083	prfA_2		COG0216	Peptide chain release factor RF1								HBNBFBFN_04100	CDS	174	lplT_1			Lysophospholipid transporter LplT							HHFKCKIH_02125	CDS	564	pabA	2.6.1.85	COG0512	Aminodeoxychorismate synthase component 2
MNECEPGO_02088	CDS	834	prmC	2.1.1.297	COG2890	Release factor glutamine methyltransferase								HBNBFBFN_04101	CDS	234	lplT_2			Lysophospholipid transporter LplT							HHFKCKIH_02126	CDS	1221	argD	2.6.1.11	COG4992	Acetylornithine/succinyldiaminopimelate aminotransferase
MNECEPGO_02089	CDS	393	ychQ		COG3094	Protein YchQ								HBNBFBFN_04102	CDS	294	lplT_3			Lysophospholipid transporter LplT							HHFKCKIH_02128	CDS	633	crp		COG0664	cAMP-activated global transcriptional regulator CRP
MNECEPGO_02091	CDS	855	kdsA	2.5.1.55	COG2877	2-dehydro-3-deoxyphosphooctonate aldolase								HBNBFBFN_04103	CDS	132	lplT_4			Lysophospholipid transporter LplT							HHFKCKIH_02129	CDS	405	yhfA		COG1765	Protein YhfA
MNECEPGO_02092	CDS	108	ldrA			Small toxic polypeptide LdrA								HBNBFBFN_04105	CDS	267	tas		COG0667	Protein tas							HHFKCKIH_02130	CDS	870	cfxP	2.7.1.19	COG3954	Phosphoribulokinase, plasmid
MNECEPGO_02093	CDS	1101	chaA		COG0387	Sodium-potassium/proton antiporter ChaA								HBNBFBFN_04107	CDS	210	ygdR			putative lipoprotein YgdR							HHFKCKIH_02133	CDS	1914	yheS		COG0488	putative ABC transporter ATP-binding protein YheS
MNECEPGO_02094	CDS	240	chaB		COG4572	Putative cation transport regulator ChaB								HBNBFBFN_04110	CDS	258	mutH_1		COG3066	DNA mismatch repair protein MutH							HHFKCKIH_02134	CDS	552	ywrO	1.6.99.-	COG2249	General stress protein 14
MNECEPGO_02095	CDS	717	chaC	4.3.2.7	COG3703	Glutathione-specific gamma-glutamylcyclotransferase								HBNBFBFN_04111	CDS	330	mutH_2		COG3066	DNA mismatch repair protein MutH							HHFKCKIH_02135	CDS	1806	kefC_2		COG0475	Glutathione-regulated potassium-efflux system protein KefC
MNECEPGO_02096	CDS	354	ychN		COG1553	Protein YchN								HBNBFBFN_04112	CDS	339	ptsP_1	2.7.3.9	COG3605	Phosphoenolpyruvate-dependent phosphotransferase system							HHFKCKIH_02137	CDS	591	slyD	5.2.1.8	COG1047	FKBP-type peptidyl-prolyl cis-trans isomerase SlyD
MNECEPGO_02097	CDS	1395				Invasin								HBNBFBFN_04113	CDS	417	ptsP_2	2.7.3.9	COG3605	Phosphoenolpyruvate-dependent phosphotransferase system							HHFKCKIH_02138	CDS	219	slyX		COG2900	Protein SlyX
MNECEPGO_02098	CDS	651	narL_2		COG2197	Nitrate/nitrite response regulator protein NarL								HBNBFBFN_04114	CDS	456	ptsP_3	2.7.3.9	COG3605	Phosphoenolpyruvate-dependent phosphotransferase system							HHFKCKIH_02139	CDS	813	fkpA	5.2.1.8	COG0545	FKBP-type peptidyl-prolyl cis-trans isomerase FkpA
MNECEPGO_02099	CDS	1797	narX	2.7.13.3		Nitrate/nitrite sensor protein NarX								HBNBFBFN_04117	CDS	501	lgt	2.5.1.145	COG0682	Phosphatidylglycerol--prolipoprotein diacylglyceryl transferase							HHFKCKIH_02140	CDS	723	dauR		COG2964	Transcriptional regulator DauR
MNECEPGO_02101	CDS	1392	narK		COG2223	Nitrate/nitrite transporter NarK								HBNBFBFN_04118	CDS	873	thyA	2.1.1.45	COG0207	Thymidylate synthase							HHFKCKIH_02141	CDS	387	tusD	2.8.1.-	COG1553	Sulfurtransferase TusD
MNECEPGO_02102	CDS	3744	narG	1.7.5.1	COG5013	Respiratory nitrate reductase 1 alpha chain								HBNBFBFN_04123	CDS	783	recC_1	3.1.11.5	COG1330	RecBCD enzyme subunit RecC							HHFKCKIH_02142	CDS	360	tusC		COG2923	Protein TusC
MNECEPGO_02103	CDS	1539	narH	1.7.5.1	COG1140	Respiratory nitrate reductase 1 beta chain								HBNBFBFN_04124	CDS	561	recC_2	3.1.11.5	COG1330	RecBCD enzyme subunit RecC							HHFKCKIH_02143	CDS	288	tusB		COG2168	Protein TusB
MNECEPGO_02104	CDS	711	narJ		COG2180	Nitrate reductase molybdenum cofactor assembly chaperone NarJ								HBNBFBFN_04125	CDS	417	recC_3	3.1.11.5		RecBCD enzyme subunit RecC							HHFKCKIH_02144	CDS	375	rpsL		COG0048	30S ribosomal protein S12
MNECEPGO_02105	CDS	678	narI	1.7.5.1	COG2181	Respiratory nitrate reductase 1 gamma chain								HBNBFBFN_04126	CDS	246	recC_4	3.1.11.5	COG1330	RecBCD enzyme subunit RecC							HHFKCKIH_02145	CDS	471	rpsG		COG0049	30S ribosomal protein S7
MNECEPGO_02106	CDS	1008	fabH_2	2.3.1.180	COG0332	3-oxoacyl-[acyl-carrier-protein] synthase 3								HBNBFBFN_04127	CDS	381	recC_5	3.1.11.5		RecBCD enzyme subunit RecC							HHFKCKIH_02146	CDS	2115	fusA		COG0480	Elongation factor G
MNECEPGO_02107	CDS	1017	oleD_2	1.1.1.412	COG0451	2-alkyl-3-oxoalkanoate reductase								HBNBFBFN_04128	CDS	123	recC_6	3.1.11.5	COG1330	RecBCD enzyme subunit RecC							HHFKCKIH_02147	CDS	1185	tuf1			Elongation factor Tu 1
MNECEPGO_02113	tRNA	85				tRNA-Tyr(gta)								HBNBFBFN_04130	CDS	204	ptrA_1	3.4.24.55	COG1025	Protease 3							HHFKCKIH_02148	CDS	2703	chiA			putative bifunctional chitinase/lysozyme
MNECEPGO_02114	CDS	843	purU	3.5.1.10	COG0788	Formyltetrahydrofolate deformylase								HBNBFBFN_04134	CDS	342	ptrA_2	3.4.24.55	COG1025	Protease 3							HHFKCKIH_02149	CDS	195	bfd		COG2906	Bacterioferritin-associated ferredoxin
MNECEPGO_02116	CDS	945			COG1752	putative NTE family protein								HBNBFBFN_04135	CDS	234	nqrC_1	7.2.1.1	COG2869	Na(+)-translocating NADH-quinone reductase subunit C							HHFKCKIH_02150	CDS	477	bfr	1.16.3.1	COG2193	Bacterioferritin
MNECEPGO_02117	CDS	1014	rssB		COG0784	Regulator of RpoS								HBNBFBFN_04136	CDS	234	nqrC_2	7.2.1.1	COG2869	Na(+)-translocating NADH-quinone reductase subunit C							HHFKCKIH_02151	CDS	342	gspO		COG1989	Type 4 prepilin-like proteins leader peptide-processing enzyme
MNECEPGO_02118	CDS	909	galU	2.7.7.9	COG1210	UTP--glucose-1-phosphate uridylyltransferase								HBNBFBFN_04160	CDS	285	agp	3.1.3.10		Glucose-1-phosphatase							HHFKCKIH_02152	CDS	462	gspM			Putative type II secretion system protein M
MNECEPGO_02119	CDS	414	hns		COG2916	DNA-binding protein H-NS								HBNBFBFN_04176	CDS	198	patA_1	2.6.1.82		Putrescine aminotransferase							HHFKCKIH_02153	CDS	1164	gspL		COG3297	Putative type II secretion system protein L
MNECEPGO_02120	CDS	618	tdk	2.7.1.21	COG1435	Thymidine kinase								HBNBFBFN_04177	CDS	270	patA_2	2.6.1.82	COG4992	Putrescine aminotransferase							HHFKCKIH_02154	CDS	984	gspK		COG3156	Putative type II secretion system protein K
MNECEPGO_02122	CDS	2676	adhE		COG1012	Aldehyde-alcohol dehydrogenase								HBNBFBFN_04179	CDS	306	aer		COG0840	Aerotaxis receptor							HHFKCKIH_02155	CDS	588	gspJ		COG4795	Putative type II secretion system protein J
MNECEPGO_02126	CDS	1677	oppA		COG4166	Periplasmic oligopeptide-binding protein								HBNBFBFN_04184	CDS	135	yqjI_1		COG1695	Transcriptional regulator YqjI							HHFKCKIH_02156	CDS	378	gspI		COG2165	Putative type II secretion system protein I
MNECEPGO_02127	CDS	921	oppB		COG0601	Oligopeptide transport system permease protein OppB								HBNBFBFN_04185	CDS	216	yqjI_2		COG1695	Transcriptional regulator YqjI							HHFKCKIH_02157	CDS	510	gspH		COG2165	Putative type II secretion system protein H
MNECEPGO_02128	CDS	909	oppC		COG1173	Oligopeptide transport system permease protein OppC								HBNBFBFN_04189	CDS	135	rpoD_1		COG0568	RNA polymerase sigma factor RpoD							HHFKCKIH_02158	CDS	438	gspG		COG2165	Putative type II secretion system protein G
MNECEPGO_02129	CDS	1014	oppD		COG0444	Oligopeptide transport ATP-binding protein OppD								HBNBFBFN_04190	CDS	186	rpoD_2		COG0568	RNA polymerase sigma factor RpoD							HHFKCKIH_02159	CDS	1197	gspF		COG1459	Putative type II secretion system protein F
MNECEPGO_02130	CDS	1005	btuD_2	7.6.2.8		Vitamin B12 import ATP-binding protein BtuD								HBNBFBFN_04192	CDS	186	rpoD_3			RNA polymerase sigma factor RpoD							HHFKCKIH_02160	CDS	1482	gspE		COG2804	Putative type II secretion system protein E
MNECEPGO_02132	CDS	1461	clsA	2.7.8.-	COG1502	Cardiolipin synthase A								HBNBFBFN_04193	CDS	141	rpoD_4		COG0568	RNA polymerase sigma factor RpoD							HHFKCKIH_02161	CDS	1953	gspD		COG1450	Putative secretin GspD
MNECEPGO_02133	CDS	1254	kch		COG1226	Voltage-gated potassium channel Kch								HBNBFBFN_04195	CDS	429	dnaG	2.7.7.-	COG0358	DNA primase							HHFKCKIH_02162	CDS	816	gspC		COG3031	Putative type II secretion system protein C
MNECEPGO_02134	CDS	297	yciI		COG2350	Protein YciI								HBNBFBFN_04197	CDS	327	tsaD	2.3.1.234	COG0533	tRNA N6-adenosine threonylcarbamoyltransferase							HHFKCKIH_02163	CDS	1470	gspA			Putative general secretion pathway protein A
MNECEPGO_02135	CDS	717	tonB		COG0810	Protein TonB								HBNBFBFN_04198	CDS	174	OSGEPL1	2.3.1.234		tRNA N6-adenosine threonylcarbamoyltransferase, mitochondrial							HHFKCKIH_02164	CDS	420	gspB			Putative general secretion pathway protein B
MNECEPGO_02136	CDS	399		3.1.2.-	COG1607	putative acyl-CoA thioester hydrolase								HBNBFBFN_04201	CDS	402	ttdT_1		COG0471	L-tartrate/succinate antiporter							HHFKCKIH_02165	CDS	312	rpsJ		COG0051	30S ribosomal protein S10
MNECEPGO_02137	CDS	540	yciB		COG2917	putative intracellular septation protein A								HBNBFBFN_04202	CDS	276	ttdT_2		COG0471	L-tartrate/succinate antiporter							HHFKCKIH_02166	CDS	630	rplC		COG0087	50S ribosomal protein L3
MNECEPGO_02139	CDS	639	ompW		COG3047	Outer membrane protein W								HBNBFBFN_04204	CDS	336	ttdA	4.2.1.32	COG1951	L(+)-tartrate dehydratase subunit alpha							HHFKCKIH_02167	CDS	606	rplD		COG0088	50S ribosomal protein L4
MNECEPGO_02145	CDS	129	ydfB_1			putative protein YdfB								HBNBFBFN_04207	CDS	369	dmlR_1			HTH-type transcriptional regulator DmlR							HHFKCKIH_02168	CDS	303	rplW		COG0089	50S ribosomal protein L23
[truncated: 2,461 more rows]

## Sheet: PlasmidFinder
	Plasmid	Identity	Accession number
MinION (Flye)	IncFIA	98.45	AP001918
[truncated: 5 more rows]

## Sheet: ResFinder
	Resistance gene	Identity	Coverage
[truncated: 31 more rows]

[truncated: 2 more sheets: PointFinder, VF]
