# Supplementary material for: Hybrid Assembly Provides Improved Resolution of Plasmids, Antimicrobial Resistance Genes, and Virulence Factors in Escherichia coli and Klebsiella pneumoniae Clinical Isolates
Source: Microorganisms. 2021 Dec 10;9(12):2560. doi: 10.3390/microorganisms9122560 (PMC8704702; doi:10.3390/microorganisms9122560)
Supplement: Supplementary file 1 [file microorganisms-09-02560-s001.zip › Supplementary Table S3_Assembley statestics for all assembleis produced by all assemblers.xlsx]

## Sheet: A) Short reads assembler
Supplementary Table S3. All assemblies (short read in 1st sheet), (long read in 2nd sheet) and (hybrid read in 3rd sheet) were subjected to quality test using QUAST. Genome fraction indicating the mapping of genomes against reference genome. Only E. coli isolates were compared against reference genome (E. coli NCTC_13441). The mixed culture was obtained from the co-culturing of E. coli 4 and K. p…
	Genome fraction (%)			Number of contig			N50 (bp)			Total length (bp)
	ABySS	SPAdes	Unicycler	ABySS	SPAdes	Unicycler	ABySS	SPAdes	Unicycler	ABySS	SPAdes	Unicycler
E. coli 1	80.7	84.236	81.4	1268	99	100	6410	302123	254457	5051005	5085983	5052925
E. coli 2	82.2	85.332	82.1	383	254	68	24969	282219	281982	5090778	5242573	5077031
E. coli 3	91.9	95.471	92.5	337	195	115	40201	262216	261702	5055280	5159512	5066581
E. coli 4	73.9	77.115	73.8	658	421	269	25116	101593	102833	5845699	5939431	5735389
Mean ± SD	82.2 ± 6	85.5 ± 7.5	82.5 ± 7.6	662 ± 524	243 ± 135	138 ± 90	24 174 ± 16 923	237 038 ± 91 755	225 244 ± 82 435	5 260 691 ± 21 834	5 356 874 ± 393604	5 232 982 ± 335 084
K. pneumoniae 1	NA	NA	NA	466	128	82	21202	276150	251480	5398893	5436011	5374307
K. pneumoniae 2	NA	NA	NA	1468	1159	57	8107	281286	348149	5800545	6375493	5465685
K. pneumoniae 3	NA	NA	NA	95	96	84	186735	184920	200979	5962443	5810118	5797728
K. pneumoniae 4	NA	NA	NA	184	467	88	68776	256499	350054	5781496	5998821	5737695
K. pneumoniae 5	NA	NA	NA	140	1073	77	94642	298637	311143	5537263	6199992	5510849
Mean ± SD	NA	NA	NA	471 ± 576	585 ± 454	78 ± 13	75 893 ± 71 194	259 498 ± 44 314	292 361 ± 64838	5 696 128 ± 225 112	5 964 087 ± 363 553	5 577 253 ± 181 931
Mix (E. coli 4 + K. pneumoniae 5)	74.9	78.114	74.5	843	1473	371	40771	133 427	147 235	11 347 156	12 069 451	11 193 506

## Sheet: B) Long reads assembler
	Genome fraction (%)				Number of contig				N50 (bp)				Total length (bp)
	Miniasm	Unicycler	Canu	Flye	Miniasm	Unicycler	Canu	Flye	Miniasm	Unicycler	Canu	Flye	Miniasm	Unicycler	Canu	Flye
E. coli 1	73.7	12.2	81.3	80.9	1504	47	20	50	100875	19718	492248	222053	18 230 578 *	887295	5079852	5073148
E. coli 2	37	1.6	75.6	66.8	173	15	113	113	19030	15224	73855	47034	2427116	157325	4675389	4225573
E. coli 3	10.5	0.2	42.6	0.4	104	2	374	5	6758	7074	8543	16045	629205	12116	2373651	49176
E. coli 4	73.6	73.7	73.1	73.7	27	59	26	27	565626	714444	1167507	1087804	6075719	6504965	6151244	6134097
Mean ± SD	48.7 ± 30.8	21.9 ± 34.9	68.2 ± 17.4	55.5 ± 37.1	452 ± 703	31 ± 26	134 ± 166	49 ± 46	173 073 ± 265 016	189 115 ± 35 025	435 539 ± 532 959	343 234 ± 504 598	6 840 655 ± 7 924 160	1 890 426 ± 3 100 104	4 570 034 ± 1 591 156	3 870 499 ± 2 664 510
K. pneumoniae 1	NA	NA	NA	NA	41	1	16	30	15583	15599	28 711	33058	122727	15599	183453	715682
K. pneumoniae 2	NA	NA	NA	NA	14	7	12	3	4820059	5329657	5353554	5315630	6260981	5780219	5701031	5519519
K. pneumoniae 3	NA	NA	NA	NA	29	93	18	9	1147919	77105	1598969	3308867	5943576	5433917	5961533	5906847
K. pneumoniae 4	NA	NA	NA	NA	90	153	113	54	125927	35887	120645	1219455	5710032	4100765	5753383	5907851
K. pneumoniae 5	NA	NA	NA	NA	92	36	84	78	26917	18174	84737	103491	2033946	641589	4646061	5424990
Mean ± SD	NA	NA	NA	NA	54 ± 35	58 ± 64	49 ± 47	35 ± 31	1 227 281 ± 2063760	1 095 284 ± 2367214	1 789 477 ± 2 478 581	1 996 100 ± 2279326	4 014 253 ± 2770891	3 194 418 ± 2699307	4 449 093 ± 2 438 775	4 694 978 ± 2235356
Mix (E. coli 4 + K. pneumoniae 5)	41.1	29.3	74.5	73.7	153	173	42	120	97 357	149 569	2 864 529	344 695	9 886 487	9 005 326	11 822 325	11 827 293

## Sheet: C) Hybrid assembler
	Genome fraction (%)			Number of contig			N50 (bp)			Total length (bp)
	Unicycler	hybSPAdes	MaSurCa	Unicycler	hybSPAdes	MaSurCa	Unicycler	hybSPAdes	MaSurCa	Unicycler	hybSPAdes	MaSurCa
E. coli 1	82.1	82.1	66.5	30	399	64	1392053	505008	94924	5121243	5330639	3902559
E. coli 2	82.3	82.8	66.6	25	599	64	1296669	918294	94924	5102867	5461251	3900307
E. coli 3	92.6	92.9	67.2	82	516	59	336032	336275	101954	5088863	5367592	3935345
E. coli 4	74.6	74.9	66.5	62	343	64	996338	4139093	94924	5956168	6182662	3902496
Mean ± SD	82.9 ± 7.4	83.2 ± 7.4	66.7 ± 0.3	50 ± 27	465 ± 116	63 ± 2.5	1 005 273 ± 476 961	1 474 667 ± 1 793 033	96 682 ± 3515	5 317 286 ± 426 129	5 585 536 ± 401 862	3 910 177 ± 16 812
K. pneumoniae 1	NA	NA	NA	43	142	60	499601	500148	101955	5411988	5482496	3933888
K. pneumoniae 2	NA	NA	NA	4	1254	64	5321058	3800925	94924	5530587	6933603	3892899
K. pneumoniae 3	NA	NA	NA	8	8	64	5319674	5318963	94924	5907459	5908259	3900414
K. pneumoniae 4	NA	NA	NA	14	695	64	5308446	5346568	94924	5832296	6235971	3904526
K. pneumoniae 5	NA	NA	NA	28	1262	64	2952457	3723233	94924	5558222	6392099	3902632
Mean ± SD	NA	NA	NA	20 ± 16	673 ± 594	64 ± 2	3 880 247 ± 2 149 256	3 737 967 ± 1 973 246	96 331 ± 3145	5 648 111 ± 211 443	6 190 486 ± 542 182	3 906 872 ± 15735
Mix (E. coli 4 + K. pneumoniae 5)	75.6	75.9	66.9	117	1511	64	1 245 846	1 165 150	94 924	11 495 693	12 471 889	3 908 928
