# Supplementary material for: Hybrid Assembly Provides Improved Resolution of Plasmids, Antimicrobial Resistance Genes, and Virulence Factors in Escherichia coli and Klebsiella pneumoniae Clinical Isolates
Source: Microorganisms. 2021 Dec 10;9(12):2560. doi: 10.3390/microorganisms9122560 (PMC8704702; doi:10.3390/microorganisms9122560)
Supplement: Supplementary file 1 [file microorganisms-09-02560-s001.zip › Supplementary Table S6_Full Prokka table for top performing assemblers.XLSX]

## Sheet: Sheet1
Supplementary Table S6. Genome annotation of individual clinical samples after constructing the long (MinION), short (Illumina), and both long/short reads (hybrid). Long reads were assembled using Flye, and hybrid assemblies were constructed using Unicycler.
	Illumina													MinION												Hybrid
	Isolate	ftype	length_bp	gene	EC_number	COG	product							Isolate	ftype	length_bp	gene	EC_number	COG	product						Isolate	ftype	length_bp	gene	EC_number	COG	product
	E. coli 1	CDS	1152				hypothetical protein							E. coli 1	CDS	525	yjjJ	2.-.-.-		Toxin YjjJ						E. coli 1	CDS	1029	murB	1.3.1.98	COG0812	UDP-N-acetylenolpyruvoylglucosamine reductase
	E. coli 1	CDS	1047				hypothetical protein							E. coli 1	CDS	147				hypothetical protein						E. coli 1	CDS	966	birA	6.3.4.15	COG0340	Bifunctional ligase/repressor BirA
	E. coli 1	CDS	963				hypothetical protein							E. coli 1	CDS	561	lplA_1	6.3.1.20	COG0095	Lipoate-protein ligase A						E. coli 1	CDS	927	coaA_1	2.7.1.33	COG1072	Pantothenate kinase
	E. coli 1	CDS	336				hypothetical protein							E. coli 1	CDS	555	lplA_2	6.3.1.20	COG0095	Lipoate-protein ligase A						E. coli 1	tRNA	76				tRNA-Thr(tgt)
	E. coli 1	CDS	291				hypothetical protein							E. coli 1	CDS	486	ytjB		COG3726	putative inner membrane protein Smp						E. coli 1	tRNA	85				tRNA-Tyr(gta)
	E. coli 1	CDS	180				hypothetical protein							E. coli 1	CDS	507	serB_1	3.1.3.3	COG0560	Phosphoserine phosphatase						E. coli 1	tRNA	75				tRNA-Gly(tcc)
	E. coli 1	CDS	486				hypothetical protein							E. coli 1	CDS	486	serB_2	3.1.3.3	COG0560	Phosphoserine phosphatase						E. coli 1	tRNA	76				tRNA-Thr(ggt)
	E. coli 1	CDS	504				hypothetical protein							E. coli 1	CDS	1065	radA_1	3.6.4.-	COG1066	DNA repair protein RadA						E. coli 1	CDS	1185	tufB		COG0050	Elongation factor Tu 2
	E. coli 1	CDS	489				hypothetical protein							E. coli 1	CDS	318	radA_2	3.6.4.-	COG1066	DNA repair protein RadA						E. coli 1	CDS	384	secE		COG0690	Protein translocase subunit SecE
	E. coli 1	CDS	771	yafV	3.5.1.3		Omega-amidase YafV							E. coli 1	CDS	426	nadR_1		COG1056	Trifunctional NAD biosynthesis/regulator protein NadR						E. coli 1	CDS	546	nusG		COG0250	Transcription termination/antitermination protein NusG
	E. coli 1	CDS	447	ivy			Inhibitor of vertebrate lysozyme							E. coli 1	CDS	765	nadR_2		COG1056	Trifunctional NAD biosynthesis/regulator protein NadR						E. coli 1	CDS	429	rplK		COG0080	50S ribosomal protein L11
	E. coli 1	CDS	2445	fadE	1.3.8.7	COG1960	Acyl-coenzyme A dehydrogenase							E. coli 1	CDS	354	higB-2_1		COG2026	Toxin HigB-2						E. coli 1	CDS	705	rplA		COG0081	50S ribosomal protein L1
	E. coli 1	CDS	579	gmhA	5.3.1.28	COG0279	Phosphoheptose isomerase							E. coli 1	CDS	246				hypothetical protein						E. coli 1	CDS	498	rplJ		COG0244	50S ribosomal protein L10
	E. coli 1	CDS	768	yafJ	2.4.2.-	COG0121	Putative glutamine amidotransferase YafJ							E. coli 1	CDS	1347	ettA_1		COG0488	Energy-dependent translational throttle protein EttA						E. coli 1	CDS	366	rplL		COG0222	50S ribosomal protein L7/L12
	E. coli 1	CDS	741				hypothetical protein							E. coli 1	CDS	372	ettA_2		COG0488	Energy-dependent translational throttle protein EttA						E. coli 1	CDS	4029	rpoB	2.7.7.6	COG0085	DNA-directed RNA polymerase subunit beta
	E. coli 1	CDS	759				hypothetical protein							E. coli 1	CDS	1254	slt_1	4.2.2.-	COG0741	Soluble lytic murein transglycosylase						E. coli 1	CDS	4224	rpoC	2.7.7.6	COG0086	DNA-directed RNA polymerase subunit beta'
	E. coli 1	CDS	498	rayT		COG1943	REP-associated tyrosine transposase							E. coli 1	CDS	696	slt_2	4.2.2.-	COG0741	Soluble lytic murein transglycosylase						E. coli 1	CDS	1134	thiH	4.1.99.19	COG1060	2-iminoacetate synthase
	E. coli 1	CDS	537				hypothetical protein							E. coli 1	CDS	297	trpR		COG2973	Trp operon repressor						E. coli 1	CDS	771	thiG	2.8.1.10	COG2022	Thiazole synthase
	E. coli 1	CDS	1740	flhA_1		COG1298	Flagellar biosynthesis protein FlhA							E. coli 1	CDS	528	yjjX	3.6.1.-	COG1986	Inosine/xanthosine triphosphatase						E. coli 1	CDS	201	thiS		COG2104	Sulfur carrier protein ThiS
	E. coli 1	CDS	636	lafU		COG1360	Chemotaxis protein LafU							E. coli 1	CDS	648	pspB_1	3.1.3.3	COG0406	Putative phosphoserine phosphatase 2						E. coli 1	CDS	756	thiF	2.7.7.73	COG0476	Sulfur carrier protein ThiS adenylyltransferase
	E. coli 1	CDS	1056	dinB	2.7.7.7	COG0389	DNA polymerase IV							E. coli 1	CDS	342	rob_1		COG2207	Right origin-binding protein						E. coli 1	CDS	636	thiE	2.5.1.3	COG0352	Thiamine-phosphate synthase
	E. coli 1	CDS	294	yafN		COG2161	Antitoxin YafN							E. coli 1	CDS	372	rob_2		COG2207	Right origin-binding protein						E. coli 1	CDS	1896	thiC	4.1.99.17	COG0422	Phosphomethylpyrimidine synthase
	E. coli 1	CDS	399	yafO	3.1.-.-		mRNA interferase toxin YafO							E. coli 1	CDS	417				hypothetical protein						E. coli 1	CDS	477	rsd		COG3160	Regulator of sigma D
	E. coli 1	CDS	375	yafP	2.3.1.-	COG0454	putative N-acetyltransferase YafP							E. coli 1	CDS	690	creB		COG0745	Transcriptional regulatory protein CreB						E. coli 1	CDS	774	nudC	3.6.1.22	COG2816	NADH pyrophosphatase
	E. coli 1	CDS	1140	rtcB_1	6.5.1.-	COG1690	RNA-splicing ligase RtcB							E. coli 1	CDS	852	creC_1	2.7.13.3	COG0642	Sensor protein CreC						E. coli 1	CDS	1065	hemE	4.1.1.37	COG0407	Uroporphyrinogen decarboxylase
	E. coli 1	CDS	615	prfA_1		COG0216	Peptide chain release factor 1							E. coli 1	CDS	267	creC_2	2.7.13.3	COG0642	Sensor protein CreC						E. coli 1	CDS	672	nfi	3.1.21.7	COG1515	Endonuclease V
	E. coli 1	CDS	1458	pepD	3.4.13.18	COG2195	Cytosol non-specific dipeptidase							E. coli 1	CDS	249	creD_1		COG4452	Inner membrane protein CreD						E. coli 1	CDS	591			COG3068	putative protein
	E. coli 1	CDS	459	gpt	2.4.2.22	COG0503	Xanthine phosphoribosyltransferase							E. coli 1	CDS	405	creD_2		COG4452	Inner membrane protein CreD						E. coli 1	CDS	273	hupA			DNA-binding protein HU-alpha
	E. coli 1	CDS	1245				hypothetical protein							E. coli 1	CDS	273	setB			Sugar efflux transporter B						E. coli 1	CDS	636				hypothetical protein
	E. coli 1	CDS	402	crl			Sigma factor-binding protein Crl							E. coli 1	CDS	159				hypothetical protein						E. coli 1	CDS	420	zraP		COG3678	Zinc resistance-associated protein
	E. coli 1	CDS	1056	phoE		COG3203	Outer membrane porin PhoE							E. coli 1	CDS	159	fruB_1		COG1925	Multiphosphoryl transfer protein						E. coli 1	CDS	129				hypothetical protein
	E. coli 1	CDS	1104	proB	2.7.2.11	COG0263	Glutamate 5-kinase							E. coli 1	CDS	237	fruB_2		COG1925	Multiphosphoryl transfer protein						E. coli 1	CDS	1377	zraS	2.7.13.3		Sensor protein ZraS
	E. coli 1	CDS	1254	proA_1	1.2.1.41	COG0014	Gamma-glutamyl phosphate reductase							E. coli 1	CDS	219	fruB_3		COG1925	Multiphosphoryl transfer protein						E. coli 1	CDS	1326	zraR		COG2204	Transcriptional regulatory protein ZraR
	E. coli 1	tRNA	76				tRNA-Thr(cgt)							E. coli 1	CDS	291				hypothetical protein						E. coli 1	CDS	1290	purD	6.3.4.13	COG0151	Phosphoribosylamine--glycine ligase
	E. coli 1	CDS	339	intS_1		COG0582	Prophage integrase IntS							E. coli 1	CDS	633	lacC	2.7.1.144		Tagatose-6-phosphate kinase						E. coli 1	CDS	1590	purH		COG0138	Bifunctional purine biosynthesis protein PurH
	E. coli 1	CDS	525	mprA_1		COG1846	Transcriptional repressor MprA							E. coli 1	CDS	411	fruA_1		COG1299	PTS system fructose-specific EIIB'BC component						E. coli 1	rRNA	1505				16S ribosomal RNA
	E. coli 1	CDS	4131	hbp	3.4.21.-		Hemoglobin-binding protease hbp autotransporter							E. coli 1	CDS	369	fruA_2		COG1299	PTS system fructose-specific EIIB'BC component						E. coli 1	rRNA	2823				23S ribosomal RNA
	E. coli 1	CDS	216				hypothetical protein							E. coli 1	CDS	1023	fruA_3		COG1299	PTS system fructose-specific EIIB'BC component						E. coli 1	rRNA	111				5S ribosomal RNA
	E. coli 1	CDS	615	yagU		COG3477	Inner membrane protein YagU							E. coli 1	CDS	180				hypothetical protein						E. coli 1	CDS	384				hypothetical protein
	E. coli 1	CDS	711	ecpE			putative fimbrial chaperone EcpE							E. coli 1	CDS	819	psuK_1	2.7.1.83	COG0524	Pseudouridine kinase						E. coli 1	CDS	444	yjaB	2.3.1.-	COG0454	Peptidyl-lysine N-acetyltransferase YjaB
	E. coli 1	CDS	1644	ecpD			Fimbria adhesin EcpD							E. coli 1	CDS	939	psuG	4.2.1.70	COG2313	Pseudouridine-5'-phosphate glycosidase						E. coli 1	CDS	930	metAS	2.3.1.46	COG1897	Homoserine O-succinyltransferase
	E. coli 1	CDS	2538	ecpC			putative outer membrane usher protein EcpC							E. coli 1	CDS	306				hypothetical protein						E. coli 1	CDS	1602	aceB	2.3.3.9	COG2225	Malate synthase A
	E. coli 1	CDS	669	ecpB			putative fimbrial chaperone EcpB							E. coli 1	CDS	465	psuT_1		COG1972	Putative pseudouridine transporter						E. coli 1	CDS	1305	aceA	4.1.3.1	COG2224	Isocitrate lyase
	E. coli 1	CDS	588	ecpA			Common pilus major fimbrillin subunit EcpA							E. coli 1	CDS	333	psuT_2		COG1972	Putative pseudouridine transporter						E. coli 1	CDS	1725	aceK	2.7.11.5	COG4579	Isocitrate dehydrogenase kinase/phosphatase
	E. coli 1	CDS	543	ecpR			HTH-type transcriptional regulator EcpR							E. coli 1	CDS	573	yeiL		COG0664	Regulatory protein YeiL						E. coli 1	CDS	825	iclR		COG1414	Transcriptional repressor IclR
	E. coli 1	CDS	141	ykgO		COG0257	50S ribosomal protein L36 2							E. coli 1	CDS	942	rihB	3.2.2.8	COG1957	Pyrimidine-specific ribonucleoside hydrolase RihB						E. coli 1	CDS	3684	metH	2.1.1.13	COG0646	Methionine synthase
	E. coli 1	CDS	267	ykgM		COG0254	50S ribosomal protein L31 type B							E. coli 1	CDS	1101	nupX		COG1972	Putative nucleoside permease NupX						E. coli 1	CDS	321				hypothetical protein
	E. coli 1	CDS	102	ykgR			putative membrane protein YkgR							E. coli 1	CDS	1089	psuK_2	2.7.1.83	COG0524	Pseudouridine kinase						E. coli 1	CDS	450				hypothetical protein
	E. coli 1	CDS	1143		1.-.-.-		NADH oxidase							E. coli 1	CDS	576	nfo_1	3.1.21.2	COG0648	Endonuclease 4						E. coli 1	CDS	1632				hypothetical protein
	E. coli 1	CDS	921	ycjY_1		COG1073	putative protein YcjY							E. coli 1	CDS	219	nfo_2	3.1.21.2	COG0648	Endonuclease 4						E. coli 1	CDS	690	pepE	3.4.13.21	COG3340	Peptidase E
	E. coli 1	CDS	927	pgrR_1			HTH-type transcriptional regulator PgrR							E. coli 1	CDS	1020				hypothetical protein						E. coli 1	CDS	150				hypothetical protein
	E. coli 1	CDS	894	pgrR_2			HTH-type transcriptional regulator PgrR							E. coli 1	CDS	576	cysL		COG0583	HTH-type transcriptional regulator CysL						E. coli 1	CDS	1032	yggP_1	1.1.1.17	COG1063	Mannitol-1-phosphate 5-dehydrogenase
	E. coli 1	CDS	990	iolS	1.1.1.-	COG0667	Aldo-keto reductase IolS							E. coli 1	CDS	237				hypothetical protein						E. coli 1	CDS	825	sorM		COG3716	PTS system sorbose-specific EIID component
	E. coli 1	CDS	852	yvgN_1	1.1.1.-	COG0656	Glyoxal reductase							E. coli 1	CDS	1470	lysP		COG0833	Lysine-specific permease						E. coli 1	CDS	468	sorA_1		COG3715	PTS system sorbose-specific EIIC component
	E. coli 1	CDS	2799				hypothetical protein							E. coli 1	CDS	543	btuB_1			Vitamin B12 transporter BtuB						E. coli 1	CDS	321	sorA_2		COG3715	PTS system sorbose-specific EIIC component
	E. coli 1	CDS	1506				hypothetical protein							E. coli 1	CDS	462				hypothetical protein						E. coli 1	CDS	495	sorB_1	2.7.1.206	COG3444	PTS system sorbose-specific EIIB component
	E. coli 1	CDS	858	rob_1		COG2207	Right origin-binding protein							E. coli 1	CDS	384	cirA_1		COG4771	Colicin I receptor						E. coli 1	CDS	408	sorF		COG2893	PTS system sorbose-specific EIIA component
	E. coli 1	CDS	870	ytbE	1.-.-.-	COG0656	putative oxidoreductase YtbE							E. coli 1	CDS	1026	cirA_2		COG4771	Colicin I receptor						E. coli 1	CDS	807	bacC	1.1.1.385		Dihydroanticapsin 7-dehydrogenase
	E. coli 1	CDS	594	rclC		COG3059	Inner membrane protein RclC							E. coli 1	CDS	297	yeiG	3.1.2.12	COG0627	S-formylglutathione hydrolase YeiG						E. coli 1	CDS	948	sorC		COG2390	Sorbitol operon regulator
	E. coli 1	CDS	1326	rclA		COG1249	putative pyridine nucleotide-disulfide oxidoreductase RclA							E. coli 1	CDS	456				hypothetical protein						E. coli 1	CDS	873	rluF	5.4.99.-	COG1187	Dual-specificity RNA pseudouridine synthase RluF
	E. coli 1	CDS	855	rclR		COG2207	RCS-specific HTH-type transcriptional activator RclR							E. coli 1	CDS	669	folE	3.5.4.16	COG0302	GTP cyclohydrolase 1						E. coli 1	CDS	273				hypothetical protein
	E. coli 1	CDS	720	lutA_1		COG0247	Lactate utilization protein A							E. coli 1	CDS	867				hypothetical protein						E. coli 1	CDS	1350	lysC	2.7.2.4	COG0527	Lysine-sensitive aspartokinase 3
	E. coli 1	CDS	1428	lutB		COG1139	Lactate utilization protein B							E. coli 1	CDS	267				hypothetical protein						E. coli 1	CDS	1650	pgi	5.3.1.9	COG0166	Glucose-6-phosphate isomerase
	E. coli 1	CDS	696	lutC		COG1556	Lactate utilization protein C							E. coli 1	CDS	177	purR_1			HTH-type transcriptional repressor PurR						E. coli 1	CDS	243				hypothetical protein
	E. coli 1	CDS	669				hypothetical protein							E. coli 1	CDS	921	galS		COG1609	HTH-type transcriptional regulator GalS						E. coli 1	CDS	639	gfcB			putative lipoprotein GfcB
	E. coli 1	CDS	2298				hypothetical protein							E. coli 1	CDS	180	mglB_1		COG1879	D-galactose-binding periplasmic protein						E. coli 1	CDS	738				hypothetical protein
	E. coli 1	CDS	762				hypothetical protein							E. coli 1	CDS	759	mglB_2		COG1879	D-galactose-binding periplasmic protein						E. coli 1	CDS	2097				hypothetical protein
	E. coli 1	CDS	141				hypothetical protein							E. coli 1	CDS	1008	mglA_1	7.5.2.11	COG1129	Galactose/methyl galactoside import ATP-binding protein MglA						E. coli 1	CDS	411	psiE		COG3223	Protein PsiE
	E. coli 1	CDS	795				hypothetical protein							E. coli 1	CDS	378	mglA_2	7.5.2.11	COG1129	Galactose/methyl galactoside import ATP-binding protein MglA						E. coli 1	CDS	891	malG		COG3833	Maltose/maltodextrin transport system permease protein MalG
	E. coli 1	CDS	564				ISKra4 family transposase ISCep1							E. coli 1	CDS	573	mglC_1		COG4211	Galactoside transport system permease protein MglC						E. coli 1	CDS	1545	malF		COG1175	Maltose/maltodextrin transport system permease protein MalF
	E. coli 1	CDS	282				hypothetical protein							E. coli 1	CDS	411	mglC_2		COG4211	Galactoside transport system permease protein MglC						E. coli 1	CDS	1191	malE		COG2182	Maltose/maltodextrin-binding periplasmic protein
	E. coli 1	CDS	1671	betA	1.1.99.1	COG2303	Oxygen-dependent choline dehydrogenase							E. coli 1	CDS	912	preA_1	1.3.1.1	COG0167	NAD-dependent dihydropyrimidine dehydrogenase subunit PreA						E. coli 1	CDS	1116	malK	7.5.2.1		Maltose/maltodextrin import ATP-binding protein MalK
	E. coli 1	CDS	1473	betB	1.2.1.8	COG1012	NAD/NADP-dependent betaine aldehyde dehydrogenase							E. coli 1	CDS	339	preA_2	1.3.1.1	COG0167	NAD-dependent dihydropyrimidine dehydrogenase subunit PreA						E. coli 1	CDS	1341	lamB		COG4580	Maltoporin
	E. coli 1	CDS	588	betI_1		COG1309	HTH-type transcriptional regulator BetI							E. coli 1	CDS	444	preT_1	1.3.1.1	COG0493	NAD-dependent dihydropyrimidine dehydrogenase subunit PreT						E. coli 1	CDS	921				hypothetical protein
	E. coli 1	CDS	2034	betT		COG1292	High-affinity choline transport protein							E. coli 1	CDS	567	preT_2	1.3.1.1	COG0493	NAD-dependent dihydropyrimidine dehydrogenase subunit PreT						E. coli 1	CDS	498	ubiC	4.1.3.40	COG3161	Chorismate pyruvate-lyase
	E. coli 1	CDS	1089	pdeL	3.1.4.52	COG2200	Cyclic di-GMP phosphodiesterase PdeL							E. coli 1	CDS	240				hypothetical protein						E. coli 1	CDS	873	ubiA	2.5.1.39	COG0382	4-hydroxybenzoate octaprenyltransferase
	E. coli 1	CDS	933	yahB_1			putative HTH-type transcriptional regulator YahB							E. coli 1	CDS	609				hypothetical protein						E. coli 1	CDS	2424	plsB	2.3.1.15	COG2937	Glycerol-3-phosphate acyltransferase
	E. coli 1	CDS	498				hypothetical protein							E. coli 1	CDS	684	cdd_1	3.5.4.5	COG0295	Cytidine deaminase						E. coli 1	CDS	369	dgkA	2.7.1.107	COG0818	Diacylglycerol kinase
	E. coli 1	CDS	606				hypothetical protein							E. coli 1	CDS	123	cdd_2	3.5.4.5	COG0295	Cytidine deaminase						E. coli 1	CDS	609	lexA	3.4.21.88	COG1974	LexA repressor
	E. coli 1	CDS	864				hypothetical protein							E. coli 1	CDS	561	yohK_1		COG1346	Inner membrane protein YohK						E. coli 1	CDS	1326	dinF		COG0534	DNA damage-inducible protein F
	E. coli 1	CDS	1548	fdrA_1		COG0074	Protein FdrA							E. coli 1	CDS	399				hypothetical protein						E. coli 1	CDS	210				hypothetical protein
	E. coli 1	CDS	1419				hypothetical protein							E. coli 1	CDS	822	dusC	1.3.1.-	COG0042	tRNA-dihydrouridine(16) synthase						E. coli 1	CDS	516	zur		COG0735	Zinc uptake regulation protein
	E. coli 1	CDS	951	arcC2	2.7.2.2		Carbamate kinase 2							E. coli 1	CDS	1236	ttgI			Toluene efflux pump outer membrane protein TtgI						E. coli 1	CDS	996	dusA	1.3.1.-	COG0042	tRNA-dihydrouridine(20/20a) synthase
	E. coli 1	CDS	1383				hypothetical protein							E. coli 1	CDS	762	yohF	1.-.-.-	COG1028	putative oxidoreductase YohF						E. coli 1	CDS	243	pspG			Phage shock protein G
	E. coli 1	CDS	411				hypothetical protein							E. coli 1	CDS	378	yohD		COG0586	Inner membrane protein YohD						E. coli 1	CDS	984	qorA	1.6.5.5	COG0604	Quinone oxidoreductase 1
	E. coli 1	CDS	987	lsrB			Autoinducer 2-binding protein LsrB							E. coli 1	CDS	588	yohC			Inner membrane protein YohC						E. coli 1	CDS	2049				hypothetical protein
	E. coli 1	CDS	1485	fruK_1	7.5.2.-	COG1129	Fructose import ATP-binding protein FruK							E. coli 1	CDS	477	pbpG_1	3.4.21.-	COG1686	D-alanyl-D-alanine endopeptidase						E. coli 1	CDS	1401	ydfJ_1			Putative transporter YdfJ
	E. coli 1	CDS	972	rbsC_1		COG1172	Ribose import permease protein RbsC							E. coli 1	CDS	336	pbpG_2	3.4.21.-	COG1686	D-alanyl-D-alanine endopeptidase						E. coli 1	CDS	780	crt_1	4.2.1.150	COG1024	Short-chain-enoyl-CoA hydratase
	E. coli 1	CDS	957	lsrD			Autoinducer 2 import system permease protein LsrD							E. coli 1	CDS	243	dld_1	1.1.5.12	COG0277	Quinone-dependent D-lactate dehydrogenase						E. coli 1	CDS	1572	carA_1	2.8.3.23	COG4670	Caffeate CoA-transferase
	E. coli 1	CDS	1050	yahK	1.1.1.2	COG1064	Aldehyde reductase YahK							E. coli 1	CDS	672	dld_2	1.1.5.12	COG0277	Quinone-dependent D-lactate dehydrogenase						E. coli 1	CDS	1035	cytR_1		COG1609	HTH-type transcriptional repressor CytR
	E. coli 1	CDS	816				hypothetical protein							E. coli 1	CDS	555	dld_3	1.1.5.12	COG0277	Quinone-dependent D-lactate dehydrogenase						E. coli 1	CDS	1416	dnaB_1	3.6.4.12	COG0305	Replicative DNA helicase
	E. coli 1	tRNA	81				tRNA-Ser(gga)							E. coli 1	CDS	186				hypothetical protein						E. coli 1	CDS	1080	alr	5.1.1.1	COG0787	Alanine racemase, biosynthetic
	E. coli 1	CDS	633	rhtC_1		COG1280	Threonine efflux protein							E. coli 1	CDS	1278		3.2.1.-		Putative beta-xylosidase						E. coli 1	CDS	1194	tyrB	2.6.1.57	COG1448	Aromatic-amino-acid aminotransferase
	E. coli 1	CDS	276				hypothetical protein							E. coli 1	CDS	798		3.2.1.-		Beta-xylosidase						E. coli 1	CDS	2745	sucA_1	1.2.4.2	COG0567	2-oxoglutarate dehydrogenase E1 component
	E. coli 1	CDS	1587	prpR		COG1221	Propionate catabolism operon regulatory protein							E. coli 1	CDS	282		3.2.1.-		Beta-xylosidase						E. coli 1	CDS	1155	sucB_1	2.3.1.61	COG0508	Dihydrolipoyllysine-residue succinyltransferase component of 2-oxoglutarate dehydrogenase complex
	E. coli 1	CDS	891	prpB	4.1.3.30	COG2513	2-methylisocitrate lyase							E. coli 1	CDS	153				hypothetical protein						E. coli 1	CDS	1419	lpd	1.8.1.4		Dihydrolipoyl dehydrogenase
	E. coli 1	CDS	1170	prpC	2.3.3.5	COG0372	2-methylcitrate synthase							E. coli 1	CDS	381				hypothetical protein						E. coli 1	CDS	1170	sucC_1	6.2.1.5	COG0045	Succinate--CoA ligase [ADP-forming] subunit beta
	E. coli 1	CDS	1452	prpD	4.2.1.79	COG2079	2-methylcitrate dehydratase							E. coli 1	CDS	438	yehZ		COG1732	Glycine betaine-binding protein YehZ						E. coli 1	CDS	873	sucD_1	6.2.1.5	COG0074	Succinate--CoA ligase [ADP-forming] subunit alpha
	E. coli 1	CDS	1887	acs_1	6.2.1.1	COG0365	Acetyl-coenzyme A synthetase							E. coli 1	CDS	648	yehY_1		COG1174	Glycine betaine uptake system permease protein YehY						E. coli 1	CDS	1500	ybhI_1		COG0471	Inner membrane protein YbhI
	E. coli 1	CDS	1260	codB_1		COG1457	Cytosine permease							E. coli 1	CDS	471	yehY_2		COG1174	Glycine betaine uptake system permease protein YehY						E. coli 1	CDS	1074	ldh	1.1.1.27	COG2055	L-lactate dehydrogenase
	E. coli 1	CDS	1284	codA	3.5.4.1	COG0402	Cytosine deaminase							E. coli 1	CDS	837	yehX	3.6.3.-	COG1125	Glycine betaine uptake system ATP-binding protein YehX						E. coli 1	CDS	1359	dctD			C4-dicarboxylate transport transcriptional regulatory protein DctD
	E. coli 1	CDS	621	lacA	2.3.1.18	COG0110	Galactoside O-acetyltransferase							E. coli 1	CDS	597	yehW		COG1174	Glycine betaine uptake system permease protein YehW						E. coli 1	CDS	1821	dctB	2.7.13.3		C4-dicarboxylate transport sensor protein DctB
	E. coli 1	CDS	228	lacY_1			Lactose permease							E. coli 1	CDS	108				hypothetical protein						E. coli 1	CDS	714	aphA	3.1.3.2	COG3700	Class B acid phosphatase
	E. coli 1	CDS	996	lacY_2			Lactose permease							E. coli 1	CDS	648	mlrA		COG0789	HTH-type transcriptional regulator MlrA						E. coli 1	CDS	417				hypothetical protein
	E. coli 1	CDS	3075	lacZ	3.2.1.23	COG3250	Beta-galactosidase							E. coli 1	CDS	213	intQ_1		COG0582	Putative defective protein IntQ						E. coli 1	CDS	357	yjbR		COG2315	putative protein YjbR
	E. coli 1	CDS	1092	lacI		COG1609	Lactose operon repressor							E. coli 1	CDS	216				hypothetical protein						E. coli 1	CDS	2823	uvrA		COG0178	UvrABC system protein A
	E. coli 1	CDS	540				hypothetical protein							E. coli 1	CDS	135				hypothetical protein						E. coli 1	CDS	537	ssb_1		COG0629	Single-stranded DNA-binding protein
	E. coli 1	CDS	834	frmB	3.1.2.12	COG0627	S-formylglutathione hydrolase FrmB							E. coli 1	CDS	231				hypothetical protein						E. coli 1	CDS	282				hypothetical protein
	E. coli 1	CDS	1110	frmA	1.1.1.284	COG1062	S-(hydroxymethyl)glutathione dehydrogenase							E. coli 1	CDS	474				hypothetical protein						E. coli 1	CDS	1554	pdeC	3.1.4.52	COG4943	putative cyclic di-GMP phosphodiesterase PdeC
	E. coli 1	CDS	276	frmR		COG1937	Transcriptional repressor FrmR							E. coli 1	CDS	537				hypothetical protein						E. coli 1	CDS	324	soxS			Regulatory protein SoxS
	E. coli 1	CDS	774				hypothetical protein							E. coli 1	CDS	315				hypothetical protein						E. coli 1	CDS	465	soxR		COG0789	Redox-sensitive transcriptional activator SoxR
	E. coli 1	CDS	525	glmU_1	2.7.7.23		Bifunctional protein GlmU							E. coli 1	CDS	162				hypothetical protein						E. coli 1	CDS	1350	ghxP		COG2252	Guanine/hypoxanthine permease GhxP
	E. coli 1	CDS	1197	arnC_1	2.4.2.53		Undecaprenyl-phosphate 4-deoxy-4-formamido-L-arabinose transferase							E. coli 1	CDS	249				hypothetical protein						E. coli 1	CDS	1650	nhaK_1		COG0025	Sodium, potassium, lithium and rubidium/H(+) antiporter
	E. coli 1	CDS	672	bshB1	3.5.1.-	COG2120	N-acetyl-alpha-D-glucosaminyl L-malate deacetylase 1							E. coli 1	CDS	582				hypothetical protein						E. coli 1	CDS	885	oxyR_1			Hydrogen peroxide-inducible genes activator
	E. coli 1	CDS	963	tauA		COG4521	Taurine-binding periplasmic protein							E. coli 1	CDS	219				hypothetical protein						E. coli 1	CDS	411	cidA			Holin-like protein CidA
	E. coli 1	CDS	768	tauB	7.6.2.7	COG4525	Taurine import ATP-binding protein TauB							E. coli 1	CDS	366				hypothetical protein						E. coli 1	CDS	690	yohK_1		COG1346	Inner membrane protein YohK
	E. coli 1	CDS	828	ssuC_1		COG0600	Putative aliphatic sulfonates transport permease protein SsuC							E. coli 1	CDS	537				hypothetical protein						E. coli 1	CDS	1650	actP		COG4147	Cation/acetate symporter ActP
	E. coli 1	CDS	852	tauD	1.14.11.17	COG2175	Alpha-ketoglutarate-dependent taurine dioxygenase							E. coli 1	CDS	456				hypothetical protein						E. coli 1	CDS	315	yjcH		COG3162	Inner membrane protein YjcH
	E. coli 1	CDS	975	hemB	4.2.1.24	COG0113	Delta-aminolevulinic acid dehydratase							E. coli 1	CDS	327				hypothetical protein						E. coli 1	CDS	1959	acs_1	6.2.1.1	COG0365	Acetyl-coenzyme A synthetase
	E. coli 1	CDS	2988				hypothetical protein							E. coli 1	CDS	309				hypothetical protein						E. coli 1	CDS	1437	nrfA	1.7.2.2	COG3303	Cytochrome c-552
	E. coli 1	CDS	624	iprA			Inhibitor of hydrogen peroxide resistance							E. coli 1	CDS	396				hypothetical protein						E. coli 1	CDS	567	nrfB			Cytochrome c-type protein NrfB
	E. coli 1	CDS	1158	ampH	3.4.-.-	COG1680	D-alanyl-D-alanine-carboxypeptidase/endopeptidase AmpH							E. coli 1	CDS	210				hypothetical protein						E. coli 1	CDS	672	ydhX_1		COG0437	putative ferredoxin-like protein YdhX
	E. coli 1	CDS	1221	sbmA		COG1133	Peptide antibiotic transporter SbmA							E. coli 1	CDS	591				hypothetical protein						E. coli 1	CDS	957				hypothetical protein
	E. coli 1	CDS	1095				hypothetical protein							E. coli 1	CDS	876				hypothetical protein						E. coli 1	CDS	1623	ccmF_1		COG1138	Cytochrome c-type biogenesis protein CcmF
	E. coli 1	CDS	309	yaiY			Inner membrane protein YaiY							E. coli 1	CDS	474				hypothetical protein						E. coli 1	CDS	384	ccmH_1		COG3088	Cytochrome c-type biogenesis protein CcmH
	E. coli 1	CDS	213				hypothetical protein							E. coli 1	CDS	510				hypothetical protein						E. coli 1	CDS	597	nrfG		COG4235	Formate-dependent nitrite reductase complex subunit NrfG
	E. coli 1	CDS	1095	ddlA	6.3.2.4	COG1181	D-alanine--D-alanine ligase A							E. coli 1	CDS	351				hypothetical protein						E. coli 1	CDS	1314	gltP		COG1301	Proton/glutamate-aspartate symporter
	E. coli 1	CDS	261	iraP			Anti-adapter protein IraP							E. coli 1	CDS	384				hypothetical protein						E. coli 1	CDS	690				hypothetical protein
	E. coli 1	CDS	1416	phoA	3.1.3.1	COG1785	Alkaline phosphatase							E. coli 1	CDS	831	ompD_1		COG3203	Outer membrane porin protein OmpD						E. coli 1	CDS	705	oppF_1		COG4608	Oligopeptide transport ATP-binding protein OppF
	E. coli 1	CDS	321	psiF			Phosphate starvation-inducible protein PsiF							E. coli 1	CDS	261				hypothetical protein						E. coli 1	CDS	837	dppD_1		COG0444	Dipeptide transport ATP-binding protein DppD
	E. coli 1	CDS	1116	dgcC	2.7.7.65		putative diguanylate cyclase DgcC							E. coli 1	tRNA	76				tRNA-Met(cat)						E. coli 1	CDS	834	ddpC		COG1173	putative D,D-dipeptide transport system permease protein DdpC
	E. coli 1	CDS	810	proC	1.5.1.2	COG0345	Pyrroline-5-carboxylate reductase							E. coli 1	tRNA	77				tRNA-Arg(tcg)						E. coli 1	CDS	1050	dppB_1		COG0601	Dipeptide transport system permease protein DppB
	E. coli 1	CDS	459				hypothetical protein							E. coli 1	CDS	162	tolA_1		COG3064	Tol-Pal system protein TolA						E. coli 1	CDS	1245	ddpA		COG0747	putative D,D-dipeptide-binding periplasmic protein DdpA
	E. coli 1	CDS	525	aroL	2.7.1.71	COG0703	Shikimate kinase 2							E. coli 1	CDS	246				hypothetical protein						E. coli 1	CDS	237				hypothetical protein
	E. coli 1	CDS	192	yaiA			putative protein YaiA							E. coli 1	CDS	393	yceD		COG1399	Large ribosomal RNA subunit accumulation protein YceD						E. coli 1	CDS	1680	fdhF_1	1.17.1.9	COG0243	Formate dehydrogenase H
	E. coli 1	CDS	678				hypothetical protein							E. coli 1	CDS	171	rpmF		COG0333	50S ribosomal protein L32						E. coli 1	CDS	420	fdhF_2	1.17.1.9	COG0243	Formate dehydrogenase H
	E. coli 1	CDS	285	ppnP	2.4.2.1	COG3123	Pyrimidine/purine nucleoside phosphorylase							E. coli 1	CDS	456	plsX_1	2.3.1.274		Phosphate acyltransferase						E. coli 1	CDS	1467	cusC_1		COG1538	Cation efflux system protein CusC
	E. coli 1	CDS	180				hypothetical protein							E. coli 1	CDS	723	plsX_2	2.3.1.274		Phosphate acyltransferase						E. coli 1	CDS	2052	mdtO		COG1289	Multidrug resistance protein MdtO
	E. coli 1	CDS	978	rdgC		COG2974	Recombination-associated protein RdgC							E. coli 1	CDS	729	fabH	2.3.1.180	COG0332	3-oxoacyl-[acyl-carrier-protein] synthase 3						E. coli 1	CDS	1032	mdtN		COG1566	Multidrug resistance protein MdtN
	E. coli 1	CDS	909	mak_1	2.7.1.4	COG1940	Fructokinase							E. coli 1	CDS	930	fabD	2.3.1.39	COG0331	Malonyl CoA-acyl carrier protein transacylase						E. coli 1	CDS	276				hypothetical protein
	E. coli 1	CDS	1269	araJ		COG2814	Putative transporter AraJ							E. coli 1	CDS	147				hypothetical protein						E. coli 1	CDS	1986	yjcS	3.1.6.-	COG2015	Putative alkyl/aryl-sulfatase YjcS
	E. coli 1	CDS	3144	sbcC		COG0419	Nuclease SbcCD subunit C							E. coli 1	CDS	567	fabG_1	1.1.1.100		3-oxoacyl-[acyl-carrier-protein] reductase FabG						E. coli 1	CDS	930	alsK	2.7.1.55	COG1940	D-allose kinase
	E. coli 1	CDS	1203	sbcD		COG0420	Nuclease SbcCD subunit D							E. coli 1	CDS	414				hypothetical protein						E. coli 1	CDS	696	alsE	5.1.3.-	COG0036	D-allulose-6-phosphate 3-epimerase
	E. coli 1	CDS	690	phoB		COG0745	Phosphate regulon transcriptional regulatory protein PhoB							E. coli 1	CDS	558	fabF_1	2.3.1.179	COG0304	3-oxoacyl-[acyl-carrier-protein] synthase 2						E. coli 1	CDS	981	alsC		COG1172	D-allose transport system permease protein AlsC
	E. coli 1	CDS	1296	phoR	2.7.13.3		Phosphate regulon sensor protein PhoR							E. coli 1	CDS	456	fabF_2	2.3.1.179	COG0304	3-oxoacyl-[acyl-carrier-protein] synthase 2						E. coli 1	CDS	1533	rbsA_1	7.5.2.7	COG1129	Ribose import ATP-binding protein RbsA
	E. coli 1	CDS	1320	brnQ		COG1114	Branched-chain amino acid transport system 2 carrier protein							E. coli 1	CDS	558	pabC_1	4.1.3.38	COG0115	Aminodeoxychorismate lyase						E. coli 1	CDS	936	alsB		COG1879	D-allose-binding periplasmic protein
	E. coli 1	CDS	1374	proY		COG1113	Proline-specific permease ProY							E. coli 1	CDS	276	pabC_2	4.1.3.38	COG0115	Aminodeoxychorismate lyase						E. coli 1	CDS	891	rpiR		COG1737	HTH-type transcriptional regulator RpiR
	E. coli 1	CDS	1818	malZ	3.2.1.20	COG0366	Maltodextrin glucosidase							E. coli 1	CDS	573	mltG_1	4.2.2.-	COG1559	Endolytic murein transglycosylase						E. coli 1	CDS	450	rpiB	5.3.1.6	COG0698	Ribose-5-phosphate isomerase B
	E. coli 1	CDS	582	acpH	3.1.4.14	COG3124	Acyl carrier protein phosphodiesterase							E. coli 1	CDS	531	mltG_2	4.2.2.-		Endolytic murein transglycosylase						E. coli 1	CDS	330				hypothetical protein
	E. coli 1	CDS	1071	queA	2.4.99.17	COG0809	S-adenosylmethionine:tRNA ribosyltransferase-isomerase							E. coli 1	CDS	1050	tmk	2.7.4.9		Thymidylate kinase						E. coli 1	CDS	759	phnP	3.1.4.55	COG1235	Phosphoribosyl 1,2-cyclic phosphate phosphodiesterase
	E. coli 1	CDS	1128	tgt	2.4.2.29	COG0343	Queuine tRNA-ribosyltransferase							E. coli 1	CDS	255	holB_1	2.7.7.7	COG0470	DNA polymerase III subunit delta'						E. coli 1	CDS	435	phnO	2.3.1.280		Aminoalkylphosphonate N-acetyltransferase
	E. coli 1	CDS	333	yajC		COG1862	Sec translocon accessory complex subunit YajC							E. coli 1	CDS	105	holB_2	2.7.7.7	COG0470	DNA polymerase III subunit delta'						E. coli 1	CDS	558	phnN	2.7.4.23	COG3709	Ribose 1,5-bisphosphate phosphokinase PhnN
	E. coli 1	CDS	1815	secD		COG0342	Protein translocase subunit SecD							E. coli 1	CDS	798	ycfH	3.1.-.-	COG0084	putative metal-dependent hydrolase YcfH						E. coli 1	CDS	1137	phnM	3.6.1.63	COG3454	Alpha-D-ribose 1-methylphosphonate 5-triphosphate diphosphatase
	E. coli 1	CDS	972	secF		COG0341	Protein translocase subunit SecF							E. coli 1	CDS	318	ptsG_1		COG1263	PTS system glucose-specific EIICB component						E. coli 1	CDS	681	phnL	2.7.8.37	COG4778	Alpha-D-ribose 1-methylphosphonate 5-triphosphate synthase subunit PhnL
	E. coli 1	CDS	348				hypothetical protein							E. coli 1	CDS	126	ptsG_2		COG1263	PTS system glucose-specific EIICB component						E. coli 1	CDS	759	phnK		COG4107	Putative phosphonates utilization ATP-binding protein PhnK
	E. coli 1	CDS	885	tsx_1		COG3248	Nucleoside-specific channel-forming protein Tsx							E. coli 1	CDS	342				hypothetical protein						E. coli 1	CDS	846	phnJ	4.7.1.1	COG3627	Alpha-D-ribose 1-methylphosphonate 5-phosphate C-P lyase
	E. coli 1	CDS	540	yajI			putative lipoprotein YajI							E. coli 1	CDS	444	ptsG_3		COG1263	PTS system glucose-specific EIICB component						E. coli 1	CDS	1065	phnI	2.7.8.37	COG3626	Alpha-D-ribose 1-methylphosphonate 5-triphosphate synthase subunit PhnI
	E. coli 1	CDS	450	nrdR		COG1327	Transcriptional repressor NrdR							E. coli 1	CDS	735	fhuE_1		COG4773	FhuE receptor						E. coli 1	CDS	585	phnH	2.7.8.37	COG3625	Alpha-D-ribose 1-methylphosphonate 5-triphosphate synthase subunit PhnH
	E. coli 1	CDS	1104	ribD		COG0117	Riboflavin biosynthesis protein RibD							E. coli 1	CDS	1353	fhuE_2		COG4773	FhuE receptor						E. coli 1	CDS	453	phnG	2.7.8.37	COG3624	Alpha-D-ribose 1-methylphosphonate 5-triphosphate synthase subunit PhnG
	E. coli 1	CDS	471	ribE	2.5.1.78	COG0054	6,7-dimethyl-8-ribityllumazine synthase							E. coli 1	CDS	363	hinT	3.9.1.-	COG0537	Purine nucleoside phosphoramidase						E. coli 1	CDS	732	phnF		COG2188	putative transcriptional regulator PhnF
	E. coli 1	CDS	420	nusB		COG0781	Transcription antitermination protein NusB							E. coli 1	CDS	354				hypothetical protein						E. coli 1	CDS	780	phnE		COG3639	Phosphate-import permease protein PhnE
	E. coli 1	CDS	978	thiL	2.7.4.16	COG0611	Thiamine-monophosphate kinase							E. coli 1	CDS	642	lpoB		COG3417	Penicillin-binding protein activator LpoB						E. coli 1	CDS	1017				hypothetical protein
	E. coli 1	CDS	519	pgpA	3.1.3.27	COG1267	Phosphatidylglycerophosphatase A							E. coli 1	CDS	825	thiK	2.7.1.89	COG0510	Thiamine kinase						E. coli 1	CDS	789	phnC	7.3.2.1	COG3638	Phosphate-import ATP-binding protein PhnC
	E. coli 1	CDS	975	yajO	1.1.-.-	COG0667	1-deoxyxylulose-5-phosphate synthase YajO							E. coli 1	CDS	1026	nagZ	3.2.1.52	COG1472	Beta-hexosaminidase						E. coli 1	CDS	444				hypothetical protein
	E. coli 1	CDS	1863	dxs	2.2.1.7	COG1154	1-deoxy-D-xylulose-5-phosphate synthase							E. coli 1	CDS	543				hypothetical protein						E. coli 1	CDS	336				hypothetical protein
	E. coli 1	CDS	900	ispA	2.5.1.10	COG0142	Farnesyl diphosphate synthase							E. coli 1	CDS	867	ndh_1	1.6.99.3	COG1252	NADH dehydrogenase						E. coli 1	CDS	2229	crfC		COG0699	Clamp-binding protein CrfC
	E. coli 1	CDS	243	xseB	3.1.11.6	COG1722	Exodeoxyribonuclease 7 small subunit							E. coli 1	CDS	282	ndh_2	1.6.99.3	COG1252	NADH dehydrogenase						E. coli 1	CDS	879				hypothetical protein
	E. coli 1	CDS	1449	thiI	2.8.1.4	COG0301	tRNA sulfurtransferase							E. coli 1	CDS	432				hypothetical protein						E. coli 1	CDS	1503	proP			Proline/betaine transporter
	E. coli 1	CDS	591	yajL	3.1.2.-	COG0693	Protein/nucleic acid deglycase 3							E. coli 1	CDS	126				hypothetical protein						E. coli 1	CDS	90				hypothetical protein
	E. coli 1	CDS	912	panE	1.1.1.169	COG1893	2-dehydropantoate 2-reductase							E. coli 1	CDS	582	comR			HTH-type transcriptional repressor ComR						E. coli 1	CDS	1101	basS	2.7.13.3		Sensor protein BasS
	E. coli 1	CDS	492				hypothetical protein							E. coli 1	CDS	258	bhsA_1			Multiple stress resistance protein BhsA						E. coli 1	CDS	669	basR			Transcriptional regulatory protein BasR
	E. coli 1	CDS	1365	yajR		COG0477	Inner membrane transport protein YajR							E. coli 1	CDS	822	ycfS	2.-.-.-	COG1376	putative L,D-transpeptidase YcfS						E. coli 1	CDS	1644	eptA	2.7.-.-	COG2194	Phosphoethanolamine transferase EptA
	E. coli 1	CDS	891	cyoE	2.5.1.141	COG0109	Protoheme IX farnesyltransferase							E. coli 1	CDS	1038	mfd_1	3.6.4.-	COG1197	Transcription-repair-coupling factor						E. coli 1	CDS	1338	adiC		COG0531	Arginine/agmatine antiporter
	E. coli 1	CDS	330	cyoD		COG3125	Cytochrome bo(3) ubiquinol oxidase subunit 4							E. coli 1	CDS	411	mfd_2	3.6.4.-	COG1197	Transcription-repair-coupling factor						E. coli 1	CDS	762	gadX_1			HTH-type transcriptional regulator GadX
	E. coli 1	CDS	615	cyoC		COG1845	Cytochrome bo(3) ubiquinol oxidase subunit 3							E. coli 1	CDS	1023	mfd_3	3.6.4.-	COG1197	Transcription-repair-coupling factor						E. coli 1	CDS	2046	adiA_1	4.1.1.19	COG1982	Biodegradative arginine decarboxylase
	E. coli 1	CDS	1992	cyoB	7.1.1.3	COG0843	Cytochrome bo(3) ubiquinol oxidase subunit 1							E. coli 1	CDS	552	mfd_4	3.6.4.-	COG1197	Transcription-repair-coupling factor						E. coli 1	CDS	225	adiA_2	4.1.1.19	COG1982	Biodegradative arginine decarboxylase
	E. coli 1	CDS	948	cyoA		COG1622	Cytochrome bo(3) ubiquinol oxidase subunit 2							E. coli 1	CDS	516	mfd_5	3.6.4.-		Transcription-repair-coupling factor						E. coli 1	CDS	909	melR_1			Melibiose operon regulatory protein
	E. coli 1	CDS	1476	ampG_1		COG0477	Anhydromuropeptide permease							E. coli 1	CDS	1074	ycfT		COG4763	Inner membrane protein YcfT						E. coli 1	CDS	1356	melA	3.2.1.22	COG1486	Alpha-galactosidase
	E. coli 1	CDS	579				hypothetical protein							E. coli 1	CDS	798	lolC_1		COG4591	Lipoprotein-releasing system transmembrane protein LolC						E. coli 1	CDS	651	yjdF		COG3647	Inner membrane protein YjdF
	E. coli 1	CDS	315	bolA		COG0271	DNA-binding transcriptional regulator BolA							E. coli 1	CDS	405	lolC_2		COG4591	Lipoprotein-releasing system transmembrane protein LolC						E. coli 1	CDS	1647	fumB	4.2.1.2	COG1838	Fumarate hydratase class I, anaerobic
	E. coli 1	CDS	1299	tig	5.2.1.8	COG0544	Trigger factor							E. coli 1	CDS	390	lolD_1	3.6.3.-	COG1136	Lipoprotein-releasing system ATP-binding protein LolD						E. coli 1	CDS	1341	dcuB		COG2704	Anaerobic C4-dicarboxylate transporter DcuB
	E. coli 1	CDS	624	clpP_1	3.4.21.92	COG0740	ATP-dependent Clp protease proteolytic subunit							E. coli 1	CDS	306	lolD_2	3.6.3.-	COG1136	Lipoprotein-releasing system ATP-binding protein LolD						E. coli 1	CDS	720	dcuR		COG4565	Transcriptional regulatory protein DcuR
	E. coli 1	CDS	1275	clpX		COG1219	ATP-dependent Clp protease ATP-binding subunit ClpX							E. coli 1	CDS	624	lolE_1		COG4591	Lipoprotein-releasing system transmembrane protein LolE						E. coli 1	CDS	1632	dcuS	2.7.13.3	COG3290	Sensor histidine kinase DcuS
	E. coli 1	CDS	2355	lon_1	3.4.21.53	COG0466	Lon protease							E. coli 1	CDS	597	lolE_2		COG4591	Lipoprotein-releasing system transmembrane protein LolE						E. coli 1	CDS	231				hypothetical protein
	E. coli 1	CDS	273	hupB		COG0776	DNA-binding protein HU-beta							E. coli 1	CDS	153	nagK_1	2.7.1.59	COG1940	N-acetyl-D-glucosamine kinase						E. coli 1	CDS	273	yjdJ		COG2388	putative protein YjdJ
	E. coli 1	CDS	1872	ppiD	5.2.1.8	COG0760	Peptidyl-prolyl cis-trans isomerase D							E. coli 1	CDS	705	nagK_2	2.7.1.59	COG1940	N-acetyl-D-glucosamine kinase						E. coli 1	CDS	297	ghoS	3.1.-.-		Endoribonuclease antitoxin GhoS
	E. coli 1	CDS	372			COG1555	putative protein							E. coli 1	CDS	138				hypothetical protein						E. coli 1	CDS	174	ghoT			Toxin GhoT
	E. coli 1	CDS	399	fadM	3.1.2.-	COG0824	Long-chain acyl-CoA thioesterase FadM							E. coli 1	CDS	609	cobB	2.3.1.286	COG0846	NAD-dependent protein deacylase						E. coli 1	CDS	1518	lysU	6.1.1.6	COG1190	Lysine--tRNA ligase, heat inducible
	E. coli 1	CDS	696	queC	6.3.4.20	COG0603	7-cyano-7-deazaguanine synthase							E. coli 1	CDS	240				hypothetical protein						E. coli 1	CDS	1458	dtpC		COG3104	Dipeptide and tripeptide permease C
	E. coli 1	CDS	1701	sgrR_1		COG4533	HTH-type transcriptional regulator SgrR							E. coli 1	CDS	279	ycfZ			Inner membrane protein YcfZ						E. coli 1	CDS	2148	cadA	4.1.1.18	COG1982	Inducible lysine decarboxylase
	E. coli 1	CDS	819	cof	3.6.1.-	COG0561	HMP-PP phosphatase							E. coli 1	CDS	651				hypothetical protein						E. coli 1	CDS	1335	cadB		COG0531	putative cadaverine/lysine antiporter
	E. coli 1	CDS	459	decR		COG1522	DNA-binding transcriptional activator DecR							E. coli 1	CDS	282	potD_1		COG0687	Spermidine/putrescine-binding periplasmic protein						E. coli 1	CDS	1539	cadC		COG3710	Transcriptional activator CadC
	E. coli 1	CDS	1773	yheI	3.6.3.-	COG1132	putative multidrug resistance ABC transporter ATP-binding/permease protein YheI							E. coli 1	CDS	138	potD_2		COG0687	Spermidine/putrescine-binding periplasmic protein						E. coli 1	tRNA	76				tRNA-Phe(gaa)
	E. coli 1	CDS	1782	mdlB	7.6.2.2	COG1132	Multidrug resistance-like ATP-binding protein MdlB							E. coli 1	CDS	627	potD_3		COG0687	Spermidine/putrescine-binding periplasmic protein						E. coli 1	CDS	576				hypothetical protein
	E. coli 1	CDS	339	glnK		COG0347	Nitrogen regulatory protein P-II 2							E. coli 1	CDS	795	ydcV_1			Inner membrane ABC transporter permease protein YdcV						E. coli 1	CDS	1698	dsbD	1.8.1.8	COG4232	Thiol:disulfide interchange protein DsbD
	E. coli 1	CDS	1287	amtB			Ammonia channel							E. coli 1	CDS	783	potB		COG1176	Spermidine/putrescine transport system permease protein PotB						E. coli 1	CDS	339	cutA		COG1324	Divalent-cation tolerance protein CutA
	E. coli 1	CDS	861	tesB	3.1.2.-	COG1946	Acyl-CoA thioesterase 2							E. coli 1	CDS	690	potA_1	7.6.2.11	COG3842	Spermidine/putrescine import ATP-binding protein PotA						E. coli 1	CDS	1302	dcuA		COG2704	Anaerobic C4-dicarboxylate transporter DcuA
	E. coli 1	CDS	573	ybaY		COG3126	putative lipoprotein YbaY							E. coli 1	CDS	312	potA_2	7.6.2.11	COG3842	Spermidine/putrescine import ATP-binding protein PotA						E. coli 1	CDS	1437	aspA	4.3.1.1	COG1027	Aspartate ammonia-lyase
	E. coli 1	CDS	312	atl		COG3695	DNA base-flipping protein							E. coli 1	CDS	600	pepT_1	3.4.11.4		Peptidase T						E. coli 1	CDS	477				hypothetical protein
	E. coli 1	CDS	354	ybaA		COG5507	putative protein YbaA							E. coli 1	CDS	252	pepT_2	3.4.11.4	COG2195	Peptidase T						E. coli 1	CDS	1257	yjeH		COG0531	L-methionine/branched-chain amino acid exporter YjeH
	E. coli 1	CDS	1551	pdeB	3.1.4.52	COG4943	putative cyclic di-GMP phosphodiesterase PdeB							E. coli 1	CDS	327	pepT_3	3.4.11.4	COG2195	Peptidase T						E. coli 1	CDS	294	groS		COG0234	10 kDa chaperonin
	E. coli 1	CDS	471	ylaC			Inner membrane protein YlaC							E. coli 1	CDS	1026	roxA	1.14.11.47	COG2850	50S ribosomal protein L16 3-hydroxylase						E. coli 1	CDS	1647	groL			60 kDa chaperonin
	E. coli 1	CDS	552	maa	2.3.1.79	COG0110	Maltose O-acetyltransferase							E. coli 1	CDS	315	phoQ_1	2.7.13.3	COG0642	Sensor protein PhoQ						E. coli 1	CDS	354				hypothetical protein
	E. coli 1	CDS	219	hha_1			Hemolysin expression-modulating protein Hha							E. coli 1	CDS	1047	phoQ_2	2.7.13.3	COG0642	Sensor protein PhoQ						E. coli 1	CDS	870				hypothetical protein
	E. coli 1	CDS	375	tomB			Hha toxicity modulator TomB							E. coli 1	CDS	627	phoP			Transcriptional regulatory protein PhoP						E. coli 1	CDS	1029	epmB	5.4.3.-	COG1509	L-lysine 2,3-aminomutase
	E. coli 1	CDS	3150	acrB_1		COG0841	Multidrug efflux pump subunit AcrB							E. coli 1	CDS	1221	purB	4.3.2.2	COG0015	Adenylosuccinate lyase						E. coli 1	CDS	567	efp		COG0231	Elongation factor P
	E. coli 1	CDS	1194	acrA			Multidrug efflux pump subunit AcrA							E. coli 1	CDS	573	hflD		COG2915	High frequency lysogenization protein HflD						E. coli 1	CDS	126				hypothetical protein
	E. coli 1	CDS	648	acrR_1		COG1309	HTH-type transcriptional regulator AcrR							E. coli 1	CDS	288	mnmA_1	2.8.1.13		tRNA-specific 2-thiouridylase MnmA						E. coli 1	CDS	147				hypothetical protein
	E. coli 1	CDS	3363	mscK		COG3264	Mechanosensitive channel MscK							E. coli 1	CDS	672	mnmA_2	2.8.1.13	COG0482	tRNA-specific 2-thiouridylase MnmA						E. coli 1	CDS	318	gdx		COG2076	Guanidinium exporter
	E. coli 1	CDS	162				hypothetical protein							E. coli 1	CDS	420				hypothetical protein						E. coli 1	CDS	534	blc		COG3040	Outer membrane lipoprotein Blc
	E. coli 1	CDS	528	priC		COG3923	Primosomal replication protein N''							E. coli 1	CDS	210	rluE_1	5.4.99.20	COG1187	Ribosomal large subunit pseudouridine synthase E						E. coli 1	CDS	1134	ampC	3.5.2.6	COG1680	Beta-lactamase
	E. coli 1	CDS	378	ybaN		COG2832	Inner membrane protein YbaN							E. coli 1	CDS	240	rluE_2	5.4.99.20	COG1187	Ribosomal large subunit pseudouridine synthase E						E. coli 1	CDS	360	frdD		COG3080	Fumarate reductase subunit D
	E. coli 1	CDS	552	apt	2.4.2.7	COG0503	Adenine phosphoribosyltransferase							E. coli 1	CDS	264	rluE_3	5.4.99.20	COG1187	Ribosomal large subunit pseudouridine synthase E						E. coli 1	CDS	396	frdC		COG3029	Fumarate reductase subunit C
	E. coli 1	CDS	1932	dnaX	2.7.7.7	COG2812	DNA polymerase III subunit tau							E. coli 1	CDS	1251	icd	1.1.1.42	COG0538	Isocitrate dehydrogenase [NADP]						E. coli 1	CDS	735	frdB	1.3.5.1	COG0479	Fumarate reductase iron-sulfur subunit
	E. coli 1	CDS	330	ybaB		COG0718	Nucleoid-associated protein YbaB							E. coli 1	CDS	405	ydfO_1		COG5562	putative protein YdfO						E. coli 1	CDS	1809	frdA	1.3.5.4	COG1053	Fumarate reductase flavoprotein subunit
	E. coli 1	CDS	606	recR		COG0353	Recombination protein RecR							E. coli 1	CDS	732	bluR		COG0789	HTH-type transcriptional repressor BluR						E. coli 1	CDS	978	epmA	6.3.1.-	COG2269	Elongation factor P--(R)-beta-lysine ligase
	E. coli 1	CDS	1875	htpG		COG0326	Chaperone protein HtpG							E. coli 1	CDS	519	bluF_1			Blue light- and temperature-regulated antirepressor BluF						E. coli 1	CDS	1458	yjeM			Inner membrane transporter YjeM
	E. coli 1	CDS	645	adk	2.7.4.3	COG0563	Adenylate kinase							E. coli 1	CDS	519	bluF_2			Blue light- and temperature-regulated antirepressor BluF						E. coli 1	CDS	315				hypothetical protein
	E. coli 1	CDS	963	hemH	4.99.1.1	COG0276	Ferrochelatase							E. coli 1	CDS	267	ariR			putative two-component-system connector protein AriR						E. coli 1	CDS	303	yjeO			Inner membrane protein YjeO
	E. coli 1	CDS	969	aes	3.1.1.-	COG0657	Acetyl esterase							E. coli 1	CDS	249	ymgC			putative protein YmgC						E. coli 1	CDS	3324	mscM		COG3264	Miniconductance mechanosensitive channel MscM
	E. coli 1	CDS	1305	gsk	2.7.1.73	COG0524	Inosine-guanosine kinase							E. coli 1	CDS	681	pdeG_1	3.1.4.52		putative cyclic di-GMP phosphodiesterase PdeG						E. coli 1	CDS	969	psd	4.1.1.65	COG0688	Phosphatidylserine decarboxylase proenzyme
	E. coli 1	CDS	1677	ybaL		COG1226	Putative cation/proton antiporter YbaL							E. coli 1	CDS	189	pdeG_2	3.1.4.52		putative cyclic di-GMP phosphodiesterase PdeG						E. coli 1	CDS	1053	rsgA	3.6.1.-	COG1162	Small ribosomal subunit biogenesis GTPase RsgA
	E. coli 1	CDS	1221	fsr			Fosmidomycin resistance protein							E. coli 1	CDS	219	ymgF			Inner membrane protein YmgF						E. coli 1	CDS	546	orn	3.1.-.-	COG1949	Oligoribonuclease
	E. coli 1	CDS	1653	ushA		COG0737	Protein UshA							E. coli 1	CDS	180				hypothetical protein						E. coli 1	tRNA	76				tRNA-Gly(gcc)
	E. coli 1	CDS	504				hypothetical protein							E. coli 1	CDS	378				hypothetical protein						E. coli 1	tRNA	76				tRNA-Gly(gcc)
	E. coli 1	CDS	801				hypothetical protein							E. coli 1	CDS	528				hypothetical protein						E. coli 1	tRNA	76				tRNA-Gly(gcc)
	E. coli 1	CDS	480	ybaK	4.2.-.-	COG2606	Cys-tRNA(Pro)/Cys-tRNA(Cys) deacylase YbaK							E. coli 1	CDS	162	ymgD_1			putative protein YmgD						E. coli 1	CDS	1140	queG	1.17.99.6	COG1600	Epoxyqueuosine reductase
	E. coli 1	CDS	795				hypothetical protein							E. coli 1	CDS	168	ymgD_2			putative protein YmgD						E. coli 1	CDS	1533	nnr		COG0062	Bifunctional NAD(P)H-hydrate repair enzyme Nnr
	E. coli 1	CDS	303	higB-1		COG3549	Toxin HigB-1							E. coli 1	CDS	285				hypothetical protein						E. coli 1	CDS	462	tsaE		COG0802	tRNA threonylcarbamoyladenosine biosynthesis protein TsaE
	E. coli 1	CDS	342	ybaQ		COG3093	putative HTH-type transcriptional regulator YbaQ							E. coli 1	CDS	312				putative autotransporter						E. coli 1	CDS	1338	amiB	3.5.1.28	COG0860	N-acetylmuramoyl-L-alanine amidase AmiB
	E. coli 1	CDS	2505	copA	7.2.2.8	COG2217	Copper-exporting P-type ATPase							E. coli 1	CDS	267	minE		COG0851	Cell division topological specificity factor						E. coli 1	CDS	1848	mutL		COG0323	DNA mismatch repair protein MutL
	E. coli 1	CDS	933	glsA1	3.5.1.2	COG2066	Glutaminase 1							E. coli 1	CDS	708	minD		COG2894	Septum site-determining protein MinD						E. coli 1	CDS	951	miaA	2.5.1.75	COG0324	tRNA dimethylallyltransferase
	E. coli 1	CDS	1290	ybaT		COG0531	Inner membrane transport protein YbaT							E. coli 1	CDS	696	minC		COG0850	Septum site-determining protein MinC						E. coli 1	CDS	309	hfq		COG1923	RNA-binding protein Hfq
	E. coli 1	CDS	408	cueR		COG0789	HTH-type transcriptional regulator CueR							E. coli 1	CDS	369				hypothetical protein						E. coli 1	CDS	1281	hflX		COG2262	GTPase HflX
	E. coli 1	CDS	1224				hypothetical protein							E. coli 1	CDS	219	pliG_1			Inhibitor of g-type lysozyme						E. coli 1	CDS	1260	hflK		COG0330	Modulator of FtsH protease HflK
	E. coli 1	CDS	459	ybbJ		COG1585	Inner membrane protein YbbJ							E. coli 1	CDS	192	pliG_2			Inhibitor of g-type lysozyme						E. coli 1	CDS	1005	hflC_1		COG0330	Modulator of FtsH protease HflC
	E. coli 1	CDS	918	qmcA		COG0330	Protein QmcA							E. coli 1	CDS	159				hypothetical protein						E. coli 1	CDS	198				hypothetical protein
	E. coli 1	CDS	678	fetA	3.6.3.-	COG4619	putative iron export ATP-binding protein FetA							E. coli 1	CDS	243	ycgL		COG3100	Protein YcgL						E. coli 1	CDS	1299	purA	6.3.4.4	COG0104	Adenylosuccinate synthetase
	E. coli 1	CDS	780	fetB		COG0390	putative iron export permease protein FetB							E. coli 1	CDS	567	ycgM		COG0179	putative protein YcgM						E. coli 1	CDS	426	nsrR		COG1959	HTH-type transcriptional repressor NsrR
	E. coli 1	CDS	855	cnoX		COG3118	Chaperedoxin							E. coli 1	CDS	447				hypothetical protein						E. coli 1	CDS	2442	rnr	3.1.13.1	COG0557	Ribonuclease R
	E. coli 1	CDS	771				hypothetical protein							E. coli 1	CDS	261	hlyE			Hemolysin E, chromosomal						E. coli 1	CDS	732	rlmB	2.1.1.185	COG0566	23S rRNA (guanosine-2'-O-)-methyltransferase RlmB
	E. coli 1	CDS	501	tesA	3.1.2.2	COG2755	Thioesterase 1/protease 1/lysophospholipase L1							E. coli 1	CDS	351	umuD_1	3.4.21.-	COG1974	Protein UmuD						E. coli 1	CDS	402				hypothetical protein
	E. coli 1	CDS	687	lolD_1	3.6.3.-	COG1136	Lipoprotein-releasing system ATP-binding protein LolD							E. coli 1	CDS	876	dinB_1	2.7.7.7		DNA polymerase IV						E. coli 1	CDS	699				hypothetical protein
	E. coli 1	CDS	2415				hypothetical protein							E. coli 1	CDS	171	umuC_1		COG0389	Protein UmuC						E. coli 1	CDS	660				hypothetical protein
	E. coli 1	CDS	1095	selU	2.5.1.-	COG2603	tRNA 2-selenouridine synthase							E. coli 1	CDS	582	dsbB		COG1495	Disulfide bond formation protein B						E. coli 1	CDS	399				hypothetical protein
	E. coli 1	CDS	927	allS			HTH-type transcriptional activator AllS							E. coli 1	CDS	1050	nhaB_1		COG3067	Na(+)/H(+) antiporter NhaB						E. coli 1	CDS	639				hypothetical protein
	E. coli 1	CDS	483	allA	4.3.2.3	COG3194	Ureidoglycolate lyase							E. coli 1	CDS	405	nhaB_2		COG3067	Na(+)/H(+) antiporter NhaB						E. coli 1	CDS	1164	yjfC	6.3.1.-	COG0754	Putative acid--amine ligase YjfC
	E. coli 1	CDS	816	allR		COG1414	HTH-type transcriptional repressor AllR							E. coli 1	CDS	720	fadR_1		COG2186	Fatty acid metabolism regulator protein						E. coli 1	CDS	1626	aidB	1.3.99.-	COG1960	Putative acyl-CoA dehydrogenase AidB
	E. coli 1	CDS	1782	gcl_1	4.1.1.47	COG3960	Glyoxylate carboligase							E. coli 1	CDS	1533				hypothetical protein						E. coli 1	CDS	276				hypothetical protein
	E. coli 1	CDS	777	hyi_1	5.3.1.22	COG3622	Hydroxypyruvate isomerase							E. coli 1	CDS	1158	dadA_1	1.4.99.-	COG0665	D-amino acid dehydrogenase						E. coli 1	CDS	330	bsmA			Lipoprotein BsmA
	E. coli 1	CDS	879	glxR_1	1.1.1.60	COG2084	2-hydroxy-3-oxopropionate reductase							E. coli 1	CDS	1071	dadX	5.1.1.1	COG0787	Alanine racemase, catabolic						E. coli 1	CDS	750				hypothetical protein
	E. coli 1	CDS	1455	ybbW		COG1953	Putative allantoin permease							E. coli 1	CDS	543	cvrA_1		COG3263	K(+)/H(+) antiporter NhaP2						E. coli 1	CDS	756	ulaR		COG1349	HTH-type transcriptional regulator UlaR
	E. coli 1	CDS	1362	allB	3.5.2.5	COG0044	Allantoinase							E. coli 1	CDS	873	cvrA_2		COG3263	K(+)/H(+) antiporter NhaP2						E. coli 1	CDS	1065	ulaG	3.1.1.-	COG2220	putative L-ascorbate-6-phosphate lactonase UlaG
	E. coli 1	CDS	1302	ybbY		COG2233	Putative purine permease YbbY							E. coli 1	CDS	381	ldcA_1	3.4.17.13	COG1619	Murein tetrapeptide carboxypeptidase						E. coli 1	CDS	1398	ulaA_1		COG3037	Ascorbate-specific PTS system EIIC component
	E. coli 1	CDS	1146	glxK_1	2.7.1.31	COG1929	Glycerate 3-kinase							E. coli 1	CDS	540	ldcA_2	3.4.17.13	COG1619	Murein tetrapeptide carboxypeptidase						E. coli 1	CDS	306	ulaB_1	2.7.1.194	COG3414	Ascorbate-specific PTS system EIIB component
	E. coli 1	CDS	786	allE	3.5.3.26	COG3257	(S)-ureidoglycine aminohydrolase							E. coli 1	CDS	363	emtA_1	4.2.2.-	COG0741	Endo-type membrane-bound lytic murein transglycosylase A						E. coli 1	CDS	465	ulaC_1		COG1762	Ascorbate-specific PTS system EIIA component
	E. coli 1	CDS	1236	allC	3.5.3.9	COG0624	Allantoate amidohydrolase							E. coli 1	CDS	267	emtA_2	4.2.2.-	COG0741	Endo-type membrane-bound lytic murein transglycosylase A						E. coli 1	CDS	651	ulaD	4.1.1.85	COG0269	3-keto-L-gulonate-6-phosphate decarboxylase UlaD
	E. coli 1	CDS	1050	allD	1.1.1.350	COG2055	Ureidoglycolate dehydrogenase (NAD(+))							E. coli 1	CDS	564	ycgR		COG5581	Flagellar brake protein YcgR						E. coli 1	CDS	204				hypothetical protein
	E. coli 1	CDS	1668	fdrA_2		COG0074	Protein FdrA							E. coli 1	CDS	255				hypothetical protein						E. coli 1	CDS	819				hypothetical protein
	E. coli 1	CDS	1260				hypothetical protein							E. coli 1	CDS	969	btuB_2			Vitamin B12 transporter BtuB						E. coli 1	CDS	198				hypothetical protein
	E. coli 1	CDS	816				hypothetical protein							E. coli 1	CDS	807	btuB_3			Vitamin B12 transporter BtuB						E. coli 1	CDS	195	yeeW			Protein YeeW
	E. coli 1	CDS	894	arcC1_1	2.7.2.2		Carbamate kinase 1							E. coli 1	CDS	693	nadC_1	2.4.2.19	COG0157	Nicotinate-nucleotide pyrophosphorylase [carboxylating]						E. coli 1	CDS	378	cbtA_1			Cytoskeleton-binding toxin CbtA
	E. coli 1	CDS	1068	purK	6.3.4.18	COG0026	N5-carboxyaminoimidazole ribonucleotide synthase							E. coli 1	CDS	168				hypothetical protein						E. coli 1	CDS	381	cbeA_1			Cytoskeleton bundling-enhancing antitoxin CbeA
	E. coli 1	CDS	510	purE	5.4.99.18	COG0041	N5-carboxyaminoimidazole ribonucleotide mutase							E. coli 1	CDS	537				hypothetical protein						E. coli 1	CDS	645				hypothetical protein
	E. coli 1	CDS	330				hypothetical protein							E. coli 1	CDS	660	btuD_1	7.6.2.8		Vitamin B12 import ATP-binding protein BtuD						E. coli 1	CDS	222				hypothetical protein
	E. coli 1	CDS	723	lpxH	3.6.1.54	COG2908	UDP-2,3-diacylglucosamine hydrolase							E. coli 1	CDS	249				hypothetical protein						E. coli 1	CDS	477				hypothetical protein
	E. coli 1	CDS	495	ppiB	5.2.1.8	COG0652	Peptidyl-prolyl cis-trans isomerase B							E. coli 1	CDS	144	btuC_1			Vitamin B12 import system permease protein BtuC						E. coli 1	CDS	474	klcA_1			Antirestriction protein KlcA
	E. coli 1	CDS	1386	cysS	6.1.1.16	COG0215	Cysteine--tRNA ligase							E. coli 1	CDS	654	btuC_2			Vitamin B12 import system permease protein BtuC						E. coli 1	CDS	273				hypothetical protein
	E. coli 1	CDS	522	ybcI		COG1988	Inner membrane protein YbcI							E. coli 1	CDS	1023				hypothetical protein						E. coli 1	CDS	822				hypothetical protein
	E. coli 1	CDS	213	ybcJ		COG2501	putative protein YbcJ							E. coli 1	CDS	315	treA_1	3.2.1.28		Periplasmic trehalase						E. coli 1	CDS	456				hypothetical protein
	E. coli 1	CDS	867	folD		COG0190	Bifunctional protein FolD protein							E. coli 1	CDS	339	treA_2	3.2.1.28	COG1626	Periplasmic trehalase						E. coli 1	CDS	2517				hypothetical protein
	E. coli 1	tRNA	77				tRNA-Arg(tct)							E. coli 1	CDS	366	treA_3	3.2.1.28	COG1626	Periplasmic trehalase						E. coli 1	CDS	3123	flu_1		COG3468	Antigen 43
	E. coli 1	CDS	630	xerD_1			Tyrosine recombinase XerD							E. coli 1	CDS	1854				hypothetical protein						E. coli 1	CDS	873	era_1			GTPase Era
	E. coli 1	CDS	657				hypothetical protein							E. coli 1	CDS	210				hypothetical protein						E. coli 1	CDS	1491				hypothetical protein
	E. coli 1	CDS	954	ompT	3.4.23.49	COG4571	Protease 7							E. coli 1	CDS	240	dhaK_1	2.7.1.121	COG2376	PEP-dependent dihydroxyacetone kinase, dihydroxyacetone-binding subunit DhaK						E. coli 1	CDS	573				hypothetical protein
	E. coli 1	CDS	891				hypothetical protein							E. coli 1	CDS	834	dhaK_2	2.7.1.121	COG2376	PEP-dependent dihydroxyacetone kinase, dihydroxyacetone-binding subunit DhaK						E. coli 1	CDS	207				hypothetical protein
	E. coli 1	CDS	2973	nfrA		COG0457	Bacteriophage adsorption protein A							E. coli 1	CDS	213				hypothetical protein						E. coli 1	CDS	792				hypothetical protein
	E. coli 1	CDS	2163				hypothetical protein							E. coli 1	CDS	771	dhaR_1		COG3284	PTS-dependent dihydroxyacetone kinase operon regulatory protein						E. coli 1	CDS	366				hypothetical protein
	E. coli 1	CDS	1443	cusS	2.7.13.3	COG0642	Sensor histidine kinase CusS							E. coli 1	CDS	684	dhaR_2		COG3284	PTS-dependent dihydroxyacetone kinase operon regulatory protein						E. coli 1	CDS	906				IS3 family transposase IS2
	E. coli 1	CDS	684	cusR		COG0745	Transcriptional regulatory protein CusR							E. coli 1	CDS	231				hypothetical protein						E. coli 1	CDS	600				hypothetical protein
	E. coli 1	CDS	1383	cusC_1		COG1538	Cation efflux system protein CusC							E. coli 1	CDS	1092	ychF		COG0012	Ribosome-binding ATPase YchF						E. coli 1	CDS	384				hypothetical protein
	E. coli 1	CDS	333	cusF		COG5569	Cation efflux system protein CusF							E. coli 1	CDS	315	pth	3.1.1.29	COG0193	Peptidyl-tRNA hydrolase						E. coli 1	CDS	309				hypothetical protein
	E. coli 1	CDS	1224	cusB			Cation efflux system protein CusB							E. coli 1	CDS	279				hypothetical protein						E. coli 1	CDS	432				IS66 family transposase ISEc22
	E. coli 1	CDS	3144	cusA		COG3696	Cation efflux system protein CusA							E. coli 1	CDS	213	dauA_1		COG0659	C4-dicarboxylic acid transporter DauA						E. coli 1	CDS	1038				IS66 family transposase ISEc8
	E. coli 1	CDS	1383	pheP		COG1113	Phenylalanine-specific permease							E. coli 1	CDS	336	dauA_2		COG0659	C4-dicarboxylic acid transporter DauA						E. coli 1	CDS	1101				IS66 family transposase IS682
	E. coli 1	CDS	1248	ybdG		COG0668	Miniconductance mechanosensitive channel YbdG							E. coli 1	CDS	489				hypothetical protein						E. coli 1	CDS	351				hypothetical protein
	E. coli 1	CDS	654	nfsB	1.-.-.-	COG0778	Oxygen-insensitive NAD(P)H nitroreductase							E. coli 1	CDS	474	dauA_3		COG0659	C4-dicarboxylic acid transporter DauA						E. coli 1	CDS	429				hypothetical protein
	E. coli 1	CDS	384				hypothetical protein							E. coli 1	CDS	222	dauA_4		COG0659	C4-dicarboxylic acid transporter DauA						E. coli 1	CDS	582				hypothetical protein
	E. coli 1	CDS	249				hypothetical protein							E. coli 1	CDS	336	prs_1	2.7.6.1	COG0462	Ribose-phosphate pyrophosphokinase						E. coli 1	CDS	3888	sat	3.4.21.-	COG3468	Serine protease sat autotransporter
	E. coli 1	CDS	1119	ybdK	6.3.2.2	COG2170	Putative glutamate--cysteine ligase 2							E. coli 1	CDS	696	prs_2			Putative ribose-phosphate pyrophosphokinase						E. coli 1	CDS	2196	iutA			Ferric aerobactin receptor
	E. coli 1	CDS	153	hokE_1			Toxic protein HokE							E. coli 1	CDS	243				hypothetical protein						E. coli 1	CDS	1338	iucD	1.14.13.59	COG3486	L-lysine N6-monooxygenase
	E. coli 1	CDS	744	entD	2.7.8.-	COG2977	Enterobactin synthase component D							E. coli 1	CDS	597	ispE	2.7.1.148	COG1947	4-diphosphocytidyl-2-C-methyl-D-erythritol kinase						E. coli 1	CDS	1743	iucC	6.3.2.39	COG4264	Aerobactin synthase
	E. coli 1	CDS	2241	fepA		COG4771	Ferrienterobactin receptor							E. coli 1	CDS	222	lolB_1		COG3017	Outer-membrane lipoprotein LolB						E. coli 1	CDS	948	iucB	2.3.1.102		N(6)-hydroxylysine O-acetyltransferase
	E. coli 1	CDS	1203	fes		COG2382	Enterochelin esterase							E. coli 1	CDS	501	lolB_2		COG3017	Outer-membrane lipoprotein LolB						E. coli 1	CDS	1725	iucA	6.3.2.38		N(2)-citryl-N(6)-acetyl-N(6)-hydroxylysine synthase
	E. coli 1	CDS	219	ybdZ		COG3251	Enterobactin biosynthesis protein YbdZ							E. coli 1	CDS	222	hemA_1	1.2.1.70		Glutamyl-tRNA reductase						E. coli 1	CDS	1194				hypothetical protein
	E. coli 1	CDS	3882	entF	2.7.7.-	COG1020	Enterobactin synthase component F							E. coli 1	CDS	327	hemA_2	1.2.1.70	COG0373	Glutamyl-tRNA reductase						E. coli 1	CDS	987	nanS_1	3.1.1.-		putative 9-O-acetyl-N-acetylneuraminic acid deacetylase
	E. coli 1	CDS	1134	fepE		COG3765	Ferric enterobactin transport protein FepE							E. coli 1	CDS	837	hemA_3	1.2.1.70	COG0373	Glutamyl-tRNA reductase						E. coli 1	CDS	735	nanR_1		COG2186	HTH-type transcriptional repressor NanR
	E. coli 1	CDS	816	fepC		COG1120	Ferric enterobactin transport ATP-binding protein FepC							E. coli 1	CDS	1083	prfA		COG0216	Peptide chain release factor RF1						E. coli 1	CDS	936				hypothetical protein
	E. coli 1	CDS	993	fepG		COG4779	Ferric enterobactin transport system permease protein FepG							E. coli 1	CDS	417	prmC_1	2.1.1.297	COG2890	Release factor glutamine methyltransferase						E. coli 1	CDS	1110	nanM_1	5.1.3.24	COG3055	N-acetylneuraminate epimerase
	E. coli 1	CDS	1005	fepD		COG0609	Ferric enterobactin transport system permease protein FepD							E. coli 1	CDS	411	prmC_2	2.1.1.297	COG2890	Release factor glutamine methyltransferase						E. coli 1	CDS	711	nanC_1			putative N-acetylneuraminic acid outer membrane channel protein NanC
	E. coli 1	CDS	1251	entS		COG0477	Enterobactin exporter EntS							E. coli 1	CDS	393	ychQ		COG3094	Protein YchQ						E. coli 1	CDS	810				hypothetical protein
	E. coli 1	CDS	957	fepB		COG4592	Ferrienterobactin-binding periplasmic protein							E. coli 1	CDS	768				hypothetical protein						E. coli 1	CDS	1473	nanT_1			Sialic acid transporter NanT
	E. coli 1	CDS	1176	entC	5.4.4.2	COG1169	Isochorismate synthase EntC							E. coli 1	CDS	693	kdsA_1	2.5.1.55	COG2877	2-dehydro-3-deoxyphosphooctonate aldolase						E. coli 1	CDS	876	nanK_1	2.7.1.60	COG1940	N-acetylmannosamine kinase
	E. coli 1	CDS	1611	entE	6.3.2.14	COG1021	Enterobactin synthase component E							E. coli 1	CDS	171	kdsA_2	2.5.1.55	COG2877	2-dehydro-3-deoxyphosphooctonate aldolase						E. coli 1	CDS	918	nanA_1	4.1.3.3	COG0329	N-acetylneuraminate lyase
	E. coli 1	CDS	858	entB	6.3.2.14	COG1535	Enterobactin synthase component B							E. coli 1	CDS	627	chaA_1		COG0387	Sodium-potassium/proton antiporter ChaA						E. coli 1	CDS	426				hypothetical protein
	E. coli 1	CDS	747	entA	1.3.1.28	COG1028	2,3-dihydro-2,3-dihydroxybenzoate dehydrogenase							E. coli 1	CDS	456	chaA_2		COG0387	Sodium-potassium/proton antiporter ChaA						E. coli 1	CDS	351				hypothetical protein
	E. coli 1	CDS	414	entH	3.1.2.-	COG2050	Proofreading thioesterase EntH							E. coli 1	CDS	306				hypothetical protein						E. coli 1	CDS	1101				IS66 family transposase IS682
	E. coli 1	CDS	2106	cstA		COG1966	Peptide transporter CstA							E. coli 1	CDS	423	chaC	4.3.2.7	COG3703	Glutathione-specific gamma-glutamylcyclotransferase						E. coli 1	CDS	1038				IS66 family transposase ISEc8
	E. coli 1	CDS	198				hypothetical protein							E. coli 1	CDS	237				hypothetical protein						E. coli 1	CDS	432				IS66 family transposase ISEc22
	E. coli 1	CDS	1089	hcxA	1.1.1.-	COG0371	Hydroxycarboxylate dehydrogenase A							E. coli 1	CDS	264	ychN		COG1553	Protein YchN						E. coli 1	CDS	1011	papG			Fimbrial adhesin PapG
	E. coli 1	CDS	1161	ybdL	2.6.1.88	COG0436	Methionine aminotransferase							E. coli 1	CDS	525				hypothetical protein						E. coli 1	CDS	501	prsF			Minor fimbrial protein PrsF
	E. coli 1	CDS	630	ybdM		COG1475	putative protein YbdM							E. coli 1	CDS	861				Invasin						E. coli 1	CDS	528	papE			Fimbrial protein PapE
	E. coli 1	CDS	1221				hypothetical protein							E. coli 1	CDS	228	narL_1		COG2197	Nitrate/nitrite response regulator protein NarL						E. coli 1	CDS	537	papK			Fimbrial adapter PapK
	E. coli 1	CDS	561	ybdO			putative HTH-type transcriptional regulator YbdO							E. coli 1	CDS	435	narL_2		COG2197	Nitrate/nitrite response regulator protein NarL						E. coli 1	CDS	582				hypothetical protein
	E. coli 1	CDS	747	dsbG		COG1651	Thiol:disulfide interchange protein DsbG							E. coli 1	CDS	1791	narX	2.7.13.3		Nitrate/nitrite sensor protein NarX						E. coli 1	CDS	720	papD		COG3121	Chaperone protein PapD
	E. coli 1	CDS	564	ahpC	1.11.1.15	COG0450	Alkyl hydroperoxide reductase C							E. coli 1	CDS	219				hypothetical protein						E. coli 1	CDS	2532	papC_1		COG3188	Outer membrane usher protein PapC
	E. coli 1	CDS	1596	ahpF	1.8.1.-	COG3634	Alkyl hydroperoxide reductase subunit F							E. coli 1	CDS	507	narK_1		COG2223	Nitrate/nitrite transporter NarK						E. coli 1	CDS	588	papH			PAP fimbrial minor pilin protein
	E. coli 1	CDS	429	uspG		COG0589	Universal stress protein UP12							E. coli 1	CDS	843	narK_2		COG2223	Nitrate/nitrite transporter NarK						E. coli 1	CDS	564	papA			Pap fimbrial major pilin protein
	E. coli 1	CDS	411	rnk		COG0782	Regulator of nucleoside diphosphate kinase							E. coli 1	CDS	2574	narG_1	1.7.5.1	COG5013	Respiratory nitrate reductase 1 alpha chain						E. coli 1	CDS	273	papB			Major pilu subunit operon regulatory protein PapB
	E. coli 1	CDS	807	rna	4.6.1.21	COG3719	Ribonuclease I							E. coli 1	CDS	207	narG_2	1.7.5.1	COG5013	Respiratory nitrate reductase 1 alpha chain						E. coli 1	CDS	222				P fimbrial regulatory protein KS71A
	E. coli 1	CDS	1464	ttdT_1		COG0471	L-tartrate/succinate antiporter							E. coli 1	CDS	384				hypothetical protein						E. coli 1	CDS	888				IS3 family transposase IS629
	E. coli 1	CDS	879	citG	2.4.2.52	COG1767	2-(5''-triphosphoribosyl)-3'-dephosphocoenzyme-A synthase							E. coli 1	CDS	630	narG_3	1.7.5.1	COG5013	Respiratory nitrate reductase 1 alpha chain						E. coli 1	CDS	327				IS3 family transposase ISEc25
	E. coli 1	CDS	552	citX	2.7.7.61	COG3697	Apo-citrate lyase phosphoribosyl-dephospho-CoA transferase							E. coli 1	CDS	486	narH_1	1.7.5.1	COG1140	Respiratory nitrate reductase 1 beta chain						E. coli 1	CDS	633				ISL3 family transposase ISKox3
	E. coli 1	CDS	1533	citF	4.1.3.6	COG3051	Citrate lyase alpha chain							E. coli 1	CDS	699	narH_2	1.7.5.1	COG1140	Respiratory nitrate reductase 1 beta chain						E. coli 1	CDS	261				hypothetical protein
	E. coli 1	CDS	909	citE	4.1.3.6	COG2301	Citrate lyase subunit beta							E. coli 1	CDS	657	narJ		COG2180	Nitrate reductase molybdenum cofactor assembly chaperone NarJ						E. coli 1	CDS	561				hypothetical protein
	E. coli 1	CDS	297	citD		COG3052	Citrate lyase acyl carrier protein							E. coli 1	CDS	789	narI	1.7.5.1	COG2181	Respiratory nitrate reductase 1 gamma chain						E. coli 1	CDS	429				hypothetical protein
	E. coli 1	CDS	1059	citC	6.2.1.22	COG3053	[Citrate [pro-3S]-lyase] ligase							E. coli 1	tRNA	85				tRNA-Tyr(gta)						E. coli 1	CDS	273				hypothetical protein
	E. coli 1	CDS	1659	dpiB	2.7.13.3	COG3290	Sensor histidine kinase DpiB							E. coli 1	tRNA	85				tRNA-Tyr(gta)						E. coli 1	CDS	216				hypothetical protein
	E. coli 1	CDS	681	dpiA		COG4565	Transcriptional regulatory protein DpiA							E. coli 1	CDS	615	purU_1	3.5.1.10	COG0788	Formyltetrahydrofolate deformylase						E. coli 1	CDS	369				hypothetical protein
	E. coli 1	CDS	1386	dcuD		COG3069	Putative cryptic C4-dicarboxylate transporter DcuD							E. coli 1	CDS	234	purU_2	3.5.1.10	COG0788	Formyltetrahydrofolate deformylase						E. coli 1	CDS	243				hypothetical protein
	E. coli 1	CDS	561	pagP	2.3.1.251		Lipid A palmitoyltransferase PagP							E. coli 1	CDS	438				hypothetical protein						E. coli 1	CDS	2091	cirA_1		COG4771	Colicin I receptor
	E. coli 1	CDS	210	cspE			Cold shock-like protein CspE							E. coli 1	CDS	186				hypothetical protein						E. coli 1	CDS	219				hypothetical protein
	E. coli 1	CDS	384	crcB		COG0239	Putative fluoride ion transporter CrcB							E. coli 1	CDS	525				hypothetical protein						E. coli 1	CDS	129				hypothetical protein
	E. coli 1	CDS	789	ybeM	3.5.1.128		Deaminated glutathione amidase							E. coli 1	CDS	117				hypothetical protein						E. coli 1	CDS	195				hypothetical protein
	E. coli 1	CDS	204	tatE		COG1826	Sec-independent protein translocase protein TatE							E. coli 1	CDS	633	rssB_1		COG0784	Regulator of RpoS						E. coli 1	CDS	306				hypothetical protein
	E. coli 1	CDS	966	lipA	2.8.1.8	COG0320	Lipoyl synthase							E. coli 1	CDS	114				hypothetical protein						E. coli 1	CDS	1047	ugpC_1	7.6.2.10	COG3839	sn-glycerol-3-phosphate import ATP-binding protein UgpC
	E. coli 1	CDS	393				hypothetical protein							E. coli 1	CDS	681	galU_1	2.7.7.9	COG1210	UTP--glucose-1-phosphate uridylyltransferase						E. coli 1	CDS	2079				hypothetical protein
	E. coli 1	CDS	642	lipB	2.3.1.181	COG0321	Octanoyltransferase							E. coli 1	CDS	171	galU_2	2.7.7.9	COG1210	UTP--glucose-1-phosphate uridylyltransferase						E. coli 1	CDS	1032			COG1840	putative protein
	E. coli 1	CDS	264				hypothetical protein							E. coli 1	CDS	354	hns_1		COG2916	DNA-binding protein H-NS						E. coli 1	CDS	1305	uhpC_1		COG2271	Membrane sensor protein UhpC
	E. coli 1	CDS	1212	dacA	3.4.16.4	COG1686	D-alanyl-D-alanine carboxypeptidase DacA							E. coli 1	CDS	618	tdk	2.7.1.21	COG1435	Thymidine kinase						E. coli 1	CDS	1542	uhpB_1	2.7.13.3		Signal transduction histidine-protein kinase/phosphatase UhpB
	E. coli 1	CDS	1089	rlpA	4.2.2.-	COG0797	Endolytic peptidoglycan transglycosylase RlpA							E. coli 1	CDS	255				hypothetical protein						E. coli 1	CDS	630	uhpA_1		COG2197	Transcriptional regulatory protein UhpA
	E. coli 1	CDS	1113	mrdB	2.4.1.129	COG0772	Peptidoglycan glycosyltransferase MrdB							E. coli 1	CDS	300			COG3385	IS4 family transposase IS4						E. coli 1	CDS	1182	intS_1		COG0582	Prophage integrase IntS
	E. coli 1	CDS	1902	mrdA	3.4.16.4	COG0768	Peptidoglycan D,D-transpeptidase MrdA							E. coli 1	CDS	234				hypothetical protein						E. coli 1	CDS	744	ulaE_1	5.1.3.22	COG3623	L-ribulose-5-phosphate 3-epimerase UlaE
	E. coli 1	CDS	468	rlmH	2.1.1.177	COG1576	Ribosomal RNA large subunit methyltransferase H							E. coli 1	CDS	168				hypothetical protein						E. coli 1	CDS	687	ulaF	5.1.3.4	COG0235	L-ribulose-5-phosphate 4-epimerase UlaF
	E. coli 1	CDS	318	rsfS		COG0799	Ribosomal silencing factor RsfS							E. coli 1	CDS	270				hypothetical protein						E. coli 1	CDS	276				hypothetical protein
	E. coli 1	CDS	612	cobC	3.1.3.73	COG0406	Adenosylcobalamin/alpha-ribazole phosphatase							E. coli 1	CDS	735	adhE_1		COG1012	Aldehyde-alcohol dehydrogenase						E. coli 1	CDS	396	rpsF		COG0360	30S ribosomal protein S6
	E. coli 1	CDS	642	nadD	2.7.7.18	COG1057	Nicotinate-nucleotide adenylyltransferase							E. coli 1	CDS	312	adhE_2		COG1012	Aldehyde-alcohol dehydrogenase						E. coli 1	CDS	315	priB		COG2965	Primosomal replication protein N
	E. coli 1	CDS	1032	holA	2.7.7.7	COG1466	DNA polymerase III subunit delta							E. coli 1	CDS	1305	adhE_3		COG1012	Aldehyde-alcohol dehydrogenase						E. coli 1	CDS	228	rpsR		COG0238	30S ribosomal protein S18
	E. coli 1	CDS	582	lptE		COG2980	LPS-assembly lipoprotein LptE							E. coli 1	CDS	93				hypothetical protein						E. coli 1	CDS	450	rplI		COG0359	50S ribosomal protein L9
	E. coli 1	CDS	2583	leuS	6.1.1.4	COG0495	Leucine--tRNA ligase							E. coli 1	CDS	471				hypothetical protein						E. coli 1	CDS	492				hypothetical protein
	E. coli 1	CDS	483				hypothetical protein							E. coli 1	CDS	156				hypothetical protein						E. coli 1	CDS	1269				hypothetical protein
	E. coli 1	CDS	936	rihA	3.2.-.-	COG1957	Pyrimidine-specific ribonucleoside hydrolase RihA							E. coli 1	CDS	162				hypothetical protein						E. coli 1	CDS	1278	exuT_1			Hexuronate transporter
	E. coli 1	CDS	726	glnQ_1			Glutamine transport ATP-binding protein GlnQ							E. coli 1	CDS	156				hypothetical protein						E. coli 1	CDS	2073				hypothetical protein
	E. coli 1	CDS	675	gltK		COG0765	Glutamate/aspartate import permease protein GltK							E. coli 1	CDS	474				hypothetical protein						E. coli 1	CDS	1542	ydiF_1	2.8.3.8	COG4670	Acetate CoA-transferase YdiF
	E. coli 1	CDS	741	gltJ		COG0765	Glutamate/aspartate import permease protein GltJ							E. coli 1	CDS	144				hypothetical protein						E. coli 1	CDS	777	crt_2	4.2.1.150	COG1024	Short-chain-enoyl-CoA hydratase
	E. coli 1	CDS	909	gltI		COG0834	Glutamate/aspartate import solute-binding protein							E. coli 1	CDS	474	oppA		COG4166	Periplasmic oligopeptide-binding protein						E. coli 1	CDS	843				hypothetical protein
	E. coli 1	CDS	1878	glpG_1	3.4.21.105		Rhomboid protease GlpG							E. coli 1	CDS	135				hypothetical protein						E. coli 1	CDS	792	fabG_1	1.1.1.100		3-oxoacyl-[acyl-carrier-protein] reductase FabG
	E. coli 1	CDS	1539	lnt	2.3.1.269	COG0815	Apolipoprotein N-acyltransferase							E. coli 1	CDS	192	oppB_1		COG0601	Oligopeptide transport system permease protein OppB						E. coli 1	CDS	648	nicS			HTH-type transcriptional repressor NicS
	E. coli 1	CDS	879	corC		COG4535	Magnesium and cobalt efflux protein CorC							E. coli 1	CDS	528	oppB_2		COG0601	Oligopeptide transport system permease protein OppB						E. coli 1	CDS	639				hypothetical protein
	E. coli 1	CDS	468	ybeY	3.1.-.-	COG0319	Endoribonuclease YbeY							E. coli 1	CDS	396				hypothetical protein						E. coli 1	CDS	621	fklB	5.2.1.8	COG0545	FKBP-type 22 kDa peptidyl-prolyl cis-trans isomerase
	E. coli 1	CDS	1080	ybeZ		COG1702	PhoH-like protein							E. coli 1	CDS	411	oppC		COG1173	Oligopeptide transport system permease protein OppC						E. coli 1	CDS	1413	cycA		COG1113	D-serine/D-alanine/glycine transporter
	E. coli 1	CDS	1425	miaB	2.8.4.3	COG0621	tRNA-2-methylthio-N(6)-dimethylallyladenosine synthase							E. coli 1	CDS	1014	oppD		COG0444	Oligopeptide transport ATP-binding protein OppD						E. coli 1	CDS	663	ytfE		COG2846	Iron-sulfur cluster repair protein YtfE
	E. coli 1	CDS	1176	ubiF	1.14.99.60	COG0654	3-demethoxyubiquinol 3-hydroxylase							E. coli 1	CDS	687	oppF_1		COG4608	Oligopeptide transport ATP-binding protein OppF						E. coli 1	CDS	966	ytfF			Inner membrane protein YtfF
	E. coli 1	tRNA	75				tRNA-Gln(ctg)							E. coli 1	CDS	213				hypothetical protein						E. coli 1	CDS	861	qorB	1.6.5.2	COG0702	Quinone oxidoreductase 2
	E. coli 1	tRNA	75				tRNA-Gln(ctg)							E. coli 1	CDS	117				hypothetical protein						E. coli 1	CDS	381				hypothetical protein
	E. coli 1	tRNA	77				tRNA-Met(cat)							E. coli 1	CDS	222				hypothetical protein						E. coli 1	CDS	1944	cpdB	3.1.3.6	COG0737	2',3'-cyclic-nucleotide 2'-phosphodiesterase/3'-nucleotidase
	E. coli 1	tRNA	75				tRNA-Gln(ttg)							E. coli 1	CDS	876	clsA_1	2.7.8.-	COG1502	Cardiolipin synthase A						E. coli 1	CDS	741	cysQ	3.1.3.7	COG1218	3'(2'),5'-bisphosphate nucleotidase CysQ
	E. coli 1	tRNA	75				tRNA-Gln(ttg)							E. coli 1	CDS	480	clsA_2	2.7.8.-	COG1502	Cardiolipin synthase A						E. coli 1	CDS	558	ytfJ_1		COG3054	putative protein YtfJ
	E. coli 1	tRNA	85				tRNA-Leu(tag)							E. coli 1	CDS	285				hypothetical protein						E. coli 1	CDS	207				hypothetical protein
	E. coli 1	tRNA	77				tRNA-Met(cat)							E. coli 1	CDS	1134	kch		COG1226	Voltage-gated potassium channel Kch						E. coli 1	CDS	1344				hypothetical protein
	E. coli 1	CDS	1665	asnB	6.3.5.4	COG0367	Asparagine synthetase B [glutamine-hydrolyzing]							E. coli 1	CDS	339				hypothetical protein						E. coli 1	CDS	639	msrA	1.8.4.11	COG0225	Peptide methionine sulfoxide reductase MsrA
	E. coli 1	CDS	753	nagD	3.1.3.5	COG0647	Ribonucleotide monophosphatase NagD							E. coli 1	CDS	648	tonB		COG0810	Protein TonB						E. coli 1	CDS	1734	tamA		COG0729	Translocation and assembly module subunit TamA
	E. coli 1	CDS	1221	nagC		COG1940	N-acetylglucosamine repressor							E. coli 1	CDS	273				hypothetical protein						E. coli 1	CDS	3780	tamB		COG2911	Translocation and assembly module subunit TamB
	E. coli 1	CDS	1149	nagA	3.5.1.25	COG1820	N-acetylglucosamine-6-phosphate deacetylase							E. coli 1	CDS	540	yciB		COG2917	putative intracellular septation protein A						E. coli 1	CDS	342	ytfP		COG2105	Gamma-glutamylcyclotransferase family protein YtfP
	E. coli 1	CDS	801	nagB_1	3.5.99.6	COG0363	Glucosamine-6-phosphate deaminase							E. coli 1	CDS	642				hypothetical protein						E. coli 1	CDS	1473	esiB			Secretory immunoglobulin A-binding protein EsiB
	E. coli 1	CDS	1947	nagE		COG1263	PTS system N-acetylglucosamine-specific EIICBA component							E. coli 1	CDS	138				hypothetical protein						E. coli 1	CDS	531	ppa	3.6.1.1	COG0221	Inorganic pyrophosphatase
	E. coli 1	CDS	1281				hypothetical protein							E. coli 1	CDS	480	ompW		COG3047	Outer membrane protein W						E. coli 1	CDS	957	ytfQ			ABC transporter periplasmic-binding protein YtfQ
	E. coli 1	CDS	471	tabA_1		COG2731	Toxin-antitoxin biofilm protein TabA							E. coli 1	CDS	795				hypothetical protein						E. coli 1	CDS	1503	fruK_1	7.5.2.-	COG1129	Fructose import ATP-binding protein FruK
	E. coli 1	CDS	1170				hypothetical protein							E. coli 1	CDS	249				hypothetical protein						E. coli 1	CDS	1023	ytfT			Inner membrane ABC transporter permease protein YtfT
	E. coli 1	CDS	759				hypothetical protein							E. coli 1	CDS	456				hypothetical protein						E. coli 1	CDS	996	yjfF			Inner membrane ABC transporter permease protein YjfF
	E. coli 1	CDS	888	dapA_1	4.3.3.7	COG0329	4-hydroxy-tetrahydrodipicolinate synthase							E. coli 1	CDS	1101				hypothetical protein						E. coli 1	CDS	999	fbp	3.1.3.11	COG0158	Fructose-1,6-bisphosphatase class 1
	E. coli 1	CDS	1158	adh1	1.1.1.192	COG1454	Long-chain-alcohol dehydrogenase 1							E. coli 1	CDS	597				hypothetical protein						E. coli 1	CDS	1374	mpl	6.3.2.45	COG0773	UDP-N-acetylmuramate--L-alanyl-gamma-D-glutamyl-meso-2,6-diaminoheptandioate ligase
	E. coli 1	CDS	1236	dtnK	2.7.1.219	COG3395	D-threonate kinase							E. coli 1	CDS	165				hypothetical protein						E. coli 1	CDS	552				hypothetical protein
	E. coli 1	CDS	987	pdxA2	1.1.1.408	COG1995	D-threonate 4-phosphate dehydrogenase							E. coli 1	CDS	189				hypothetical protein						E. coli 1	CDS	1353	pmbA	3.4.-.-	COG0312	Metalloprotease PmbA
	E. coli 1	CDS	762	glcR_1		COG1349	HTH-type transcriptional repressor GlcR							E. coli 1	CDS	195				hypothetical protein						E. coli 1	CDS	387	cybC		COG3783	Soluble cytochrome b562
	E. coli 1	CDS	1665	glnS	6.1.1.18	COG0008	Glutamine--tRNA ligase							E. coli 1	CDS	228				hypothetical protein						E. coli 1	CDS	465	nrdG	1.97.1.-	COG0602	Anaerobic ribonucleoside-triphosphate reductase-activating protein
	E. coli 1	CDS	1407	chiP			Chitoporin							E. coli 1	CDS	165				hypothetical protein						E. coli 1	CDS	2139	nrdD	1.1.98.6	COG1328	Anaerobic ribonucleoside-triphosphate reductase
	E. coli 1	CDS	327	chiQ			putative lipoprotein ChiQ							E. coli 1	CDS	153				hypothetical protein						E. coli 1	CDS	1656	treC	3.2.1.93	COG0366	Trehalose-6-phosphate hydrolase
	E. coli 1	CDS	447	fur		COG0735	Ferric uptake regulation protein							E. coli 1	CDS	288				hypothetical protein						E. coli 1	CDS	1422	treB		COG1263	PTS system trehalose-specific EIIBC component
	E. coli 1	CDS	531	fldA		COG0716	Flavodoxin 1							E. coli 1	CDS	192				hypothetical protein						E. coli 1	CDS	948	treR		COG1609	HTH-type transcriptional regulator TreR
	E. coli 1	CDS	363	ybfE			putative protein YbfE							E. coli 1	CDS	189				hypothetical protein						E. coli 1	CDS	2697	mgtA	7.2.2.14	COG0474	Magnesium-transporting ATPase, P-type 1
	E. coli 1	CDS	765	ybfF	3.1.-.-	COG0596	Esterase YbfF							E. coli 1	CDS	246				hypothetical protein						E. coli 1	CDS	387	ridA	3.5.99.10	COG0251	2-iminobutanoate/2-iminopropanoate deaminase
	E. coli 1	CDS	546	seqA		COG3057	Negative modulator of initiation of replication							E. coli 1	CDS	273				hypothetical protein						E. coli 1	CDS	462	pyrI		COG1781	Aspartate carbamoyltransferase regulatory chain
	E. coli 1	CDS	1641	pgm	5.4.2.2	COG0033	Phosphoglucomutase							E. coli 1	CDS	267				hypothetical protein						E. coli 1	CDS	936	pyrB	2.1.3.2	COG0540	Aspartate carbamoyltransferase catalytic subunit
	E. coli 1	CDS	1320	potE		COG0531	Putrescine transporter PotE							E. coli 1	CDS	153				hypothetical protein						E. coli 1	CDS	489	argR_1			Arginine repressor
	E. coli 1	CDS	2199	speF	4.1.1.17	COG1982	Inducible ornithine decarboxylase							E. coli 1	CDS	1128	dnaT_1			Primosomal protein 1						E. coli 1	CDS	1404				hypothetical protein
	E. coli 1	CDS	678	kdpE		COG0745	KDP operon transcriptional regulatory protein KdpE							E. coli 1	CDS	291				hypothetical protein						E. coli 1	CDS	1005	argF	2.1.3.3	COG0078	Ornithine carbamoyltransferase
	E. coli 1	CDS	2685	kdpD	2.7.13.3	COG2205	Sensor protein KdpD							E. coli 1	CDS	357	ydaW_1			Protein YdaW						E. coli 1	CDS	933	arcC1_1	2.7.2.2		Carbamate kinase 1
	E. coli 1	CDS	573	kdpC		COG2156	Potassium-transporting ATPase KdpC subunit							E. coli 1	CDS	408				hypothetical protein						E. coli 1	CDS	1221	arcA_1	3.5.3.6	COG2235	Arginine deiminase
	E. coli 1	CDS	2049	kdpB	7.2.2.6	COG2216	Potassium-transporting ATPase ATP-binding subunit							E. coli 1	CDS	318				hypothetical protein						E. coli 1	CDS	453	tabA_1		COG2731	Toxin-antitoxin biofilm protein TabA
	E. coli 1	CDS	1674	kdpA		COG2060	Potassium-transporting ATPase potassium-binding subunit							E. coli 1	CDS	291				hypothetical protein						E. coli 1	CDS	1005	argI	2.1.3.3	COG0078	Ornithine carbamoyltransferase subunit I
	E. coli 1	CDS	207				hypothetical protein							E. coli 1	CDS	462				hypothetical protein						E. coli 1	CDS	417	rraB		COG3076	Regulator of ribonuclease activity B
	E. coli 1	CDS	510				hypothetical protein							E. coli 1	CDS	285				hypothetical protein						E. coli 1	CDS	504				hypothetical protein
	E. coli 1	CDS	1419	phrB	4.1.99.3	COG0415	Deoxyribodipyrimidine photo-lyase							E. coli 1	CDS	183				hypothetical protein						E. coli 1	CDS	1188	yjgN		COG4269	Inner membrane protein YjgN
	E. coli 1	CDS	1482	dtpD		COG3104	Dipeptide permease D							E. coli 1	CDS	177				hypothetical protein						E. coli 1	CDS	2856	valS	6.1.1.9	COG0525	Valine--tRNA ligase
	E. coli 1	CDS	744	ybgI		COG0327	GTP cyclohydrolase 1 type 2							E. coli 1	CDS	300				hypothetical protein						E. coli 1	CDS	444	holC	2.7.7.7	COG2927	DNA polymerase III subunit chi
	E. coli 1	CDS	657	pxpB	3.5.2.9	COG2049	5-oxoprolinase subunit B							E. coli 1	CDS	516				hypothetical protein						E. coli 1	CDS	1512	pepA	3.4.11.1	COG0260	Cytosol aminopeptidase
	E. coli 1	CDS	933	pxpC	3.5.2.9	COG1984	5-oxoprolinase subunit C							E. coli 1	CDS	186				hypothetical protein						E. coli 1	CDS	1080	lptF		COG0795	Lipopolysaccharide export system permease protein LptF
	E. coli 1	CDS	735	pxpA	3.5.2.9	COG1540	5-oxoprolinase subunit A							E. coli 1	CDS	234				hypothetical protein						E. coli 1	CDS	1083	lptG_1		COG0795	Lipopolysaccharide export system permease protein LptG
	E. coli 1	CDS	792	nei	3.2.2.-	COG0266	Endonuclease 8							E. coli 1	CDS	168				hypothetical protein						E. coli 1	CDS	1503				hypothetical protein
	E. coli 1	CDS	1047				hypothetical protein							E. coli 1	CDS	435				hypothetical protein						E. coli 1	CDS	999	gntR_1			HTH-type transcriptional regulator GntR
	E. coli 1	CDS	243				hypothetical protein							E. coli 1	CDS	303				hypothetical protein						E. coli 1	CDS	1320	idnT		COG2610	Gnt-II system L-idonate transporter
	E. coli 1	CDS	1284	gltA	2.3.3.16	COG0372	Citrate synthase							E. coli 1	CDS	333				hypothetical protein						E. coli 1	CDS	765	idnO	1.1.1.69		5-keto-D-gluconate 5-reductase
	E. coli 1	CDS	108	ybgU			Protein YbgU							E. coli 1	CDS	375	rusA_1	3.1.22.4	COG4570	Crossover junction endodeoxyribonuclease RusA						E. coli 1	CDS	1032	idnD	1.1.1.264	COG1063	L-idonate 5-dehydrogenase (NAD(P)(+))
	E. coli 1	CDS	405	sdhC		COG2009	Succinate dehydrogenase cytochrome b556 subunit							E. coli 1	CDS	138				hypothetical protein						E. coli 1	CDS	564	gntK_1	2.7.1.12	COG3265	Thermoresistant gluconokinase
	E. coli 1	CDS	348	sdhD		COG2142	Succinate dehydrogenase hydrophobic membrane anchor subunit							E. coli 1	CDS	435				hypothetical protein						E. coli 1	CDS	1020	ahr	1.1.1.2	COG1064	Aldehyde reductase Ahr
	E. coli 1	CDS	1767	sdhA	1.3.5.1	COG1053	Succinate dehydrogenase flavoprotein subunit							E. coli 1	CDS	99				hypothetical protein						E. coli 1	tRNA	85				tRNA-Leu(caa)
	E. coli 1	CDS	717	sdhB	1.3.5.1	COG0479	Succinate dehydrogenase iron-sulfur subunit							E. coli 1	CDS	198				hypothetical protein						E. coli 1	CDS	1266	intA_1		COG0582	Prophage integrase IntA
	E. coli 1	CDS	2802	sucA_1	1.2.4.2	COG0567	2-oxoglutarate dehydrogenase E1 component							E. coli 1	CDS	441				hypothetical protein						E. coli 1	CDS	1116	opgE_1	2.7.-.-	COG2194	Phosphoethanolamine transferase OpgE
	E. coli 1	CDS	1218	sucB_1	2.3.1.61	COG0508	Dihydrolipoyllysine-residue succinyltransferase component of 2-oxoglutarate dehydrogenase complex							E. coli 1	tRNA	76				tRNA-Met(cat)						E. coli 1	CDS	1218	yjhB			Putative metabolite transport protein YjhB
	E. coli 1	CDS	1167	sucC_1	6.2.1.5	COG0045	Succinate--CoA ligase [ADP-forming] subunit beta							E. coli 1	tRNA	77				tRNA-Arg(tcg)						E. coli 1	CDS	1119	yjhC	1.-.-.-	COG0673	putative oxidoreductase YjhC
	E. coli 1	CDS	870	sucD_1	6.2.1.5	COG0074	Succinate--CoA ligase [ADP-forming] subunit alpha							E. coli 1	tRNA	77				tRNA-Arg(tct)						E. coli 1	CDS	126	ythA			putative protein YthA
	E. coli 1	CDS	1116				hypothetical protein							E. coli 1	CDS	129				hypothetical protein						E. coli 1	CDS	351				hypothetical protein
	E. coli 1	CDS	213				hypothetical protein							E. coli 1	CDS	900	nanS_1	3.1.1.-		putative 9-O-acetyl-N-acetylneuraminic acid deacetylase						E. coli 1	CDS	177				hypothetical protein
	E. coli 1	CDS	1569	cydA	7.1.1.7	COG1271	Cytochrome bd-I ubiquinol oxidase subunit 1							E. coli 1	CDS	1026				hypothetical protein						E. coli 1	CDS	744				IS110 family transposase ISWpi13
	E. coli 1	CDS	1140	cydB	7.1.1.7	COG1294	Cytochrome bd-I ubiquinol oxidase subunit 2							E. coli 1	CDS	261				hypothetical protein						E. coli 1	CDS	363	queD_1	4.1.2.50	COG0720	6-carboxy-5,6,7,8-tetrahydropterin synthase
	E. coli 1	CDS	114	cydX	7.1.1.7	COG4890	Cytochrome bd-I ubiquinol oxidase subunit X							E. coli 1	CDS	216				hypothetical protein						E. coli 1	CDS	3108	rapA_1	3.6.4.-		RNA polymerase-associated protein RapA
	E. coli 1	CDS	294				hypothetical protein							E. coli 1	CDS	345				hypothetical protein						E. coli 1	CDS	2481	cshA	3.6.4.13		DEAD-box ATP-dependent RNA helicase CshA
	E. coli 1	CDS	405	ybgC	3.1.2.-	COG0824	Acyl-CoA thioester hydrolase YbgC							E. coli 1	CDS	534	rrrD_1	3.2.1.17	COG3772	Lysozyme RrrD						E. coli 1	CDS	876				hypothetical protein
	E. coli 1	CDS	693	tolQ		COG0811	Tol-Pal system protein TolQ							E. coli 1	CDS	132				hypothetical protein						E. coli 1	CDS	3207				hypothetical protein
	E. coli 1	CDS	429	tolR		COG0848	Tol-Pal system protein TolR							E. coli 1	CDS	459				hypothetical protein						E. coli 1	CDS	849				hypothetical protein
	E. coli 1	CDS	1266	tolA		COG3064	Tol-Pal system protein TolA							E. coli 1	CDS	327				hypothetical protein						E. coli 1	CDS	4437				hypothetical protein
	E. coli 1	CDS	1293	tolB		COG0823	Tol-Pal system protein TolB							E. coli 1	CDS	354				hypothetical protein						E. coli 1	CDS	531				hypothetical protein
	E. coli 1	CDS	522	pal_1		COG2885	Peptidoglycan-associated lipoprotein							E. coli 1	CDS	390				hypothetical protein						E. coli 1	CDS	2184				hypothetical protein
	E. coli 1	CDS	792	cpoB		COG1729	Cell division coordinator CpoB							E. coli 1	CDS	531				hypothetical protein						E. coli 1	CDS	1128				hypothetical protein
	E. coli 1	tRNA	76				tRNA-Lys(ttt)							E. coli 1	CDS	858				hypothetical protein						E. coli 1	CDS	1272				hypothetical protein
	E. coli 1	tRNA	76				tRNA-Val(tac)							E. coli 1	CDS	216				hypothetical protein						E. coli 1	CDS	957				hypothetical protein
	E. coli 1	tRNA	76				tRNA-Lys(ttt)							E. coli 1	CDS	384				hypothetical protein						E. coli 1	CDS	234				hypothetical protein
	E. coli 1	tRNA	76				tRNA-Val(tac)							E. coli 1	CDS	207				hypothetical protein						E. coli 1	CDS	291				hypothetical protein
	E. coli 1	tRNA	76				tRNA-Lys(ttt)							E. coli 1	CDS	1263				hypothetical protein						E. coli 1	CDS	108				hypothetical protein
	E. coli 1	tRNA	76				tRNA-Lys(ttt)							E. coli 1	CDS	210				hypothetical protein						E. coli 1	CDS	282				hypothetical protein
	E. coli 1	tRNA	76				tRNA-Lys(ttt)							E. coli 1	CDS	591				hypothetical protein						E. coli 1	CDS	1662				hypothetical protein
	E. coli 1	CDS	1044	nadA	2.5.1.72	COG0379	Quinolinate synthase A							E. coli 1	CDS	246				hypothetical protein						E. coli 1	CDS	357				hypothetical protein
	E. coli 1	CDS	720	pnuC		COG3201	Nicotinamide riboside transporter PnuC							E. coli 1	CDS	579				hypothetical protein						E. coli 1	CDS	441				hypothetical protein
	E. coli 1	CDS	942	zitB		COG1230	Zinc transporter ZitB							E. coli 1	CDS	327				hypothetical protein						E. coli 1	CDS	297				hypothetical protein
	E. coli 1	CDS	381				hypothetical protein							E. coli 1	CDS	1029				hypothetical protein						E. coli 1	CDS	339				hypothetical protein
	E. coli 1	CDS	1053	aroG	2.5.1.54	COG0722	Phospho-2-dehydro-3-deoxyheptonate aldolase, Phe-sensitive							E. coli 1	CDS	204				hypothetical protein						E. coli 1	CDS	1176				hypothetical protein
	E. coli 1	CDS	753	gpmA	5.4.2.11	COG0588	2,3-bisphosphoglycerate-dependent phosphoglycerate mutase							E. coli 1	CDS	228				hypothetical protein						E. coli 1	CDS	573				hypothetical protein
	E. coli 1	CDS	1041	galM	5.1.3.3	COG2017	Aldose 1-epimerase							E. coli 1	CDS	378				hypothetical protein						E. coli 1	CDS	1158				hypothetical protein
	E. coli 1	CDS	1149	galK	2.7.1.6	COG0153	Galactokinase							E. coli 1	CDS	312				hypothetical protein						E. coli 1	CDS	273				hypothetical protein
	E. coli 1	CDS	1047	galT	2.7.7.12	COG1085	Galactose-1-phosphate uridylyltransferase							E. coli 1	CDS	396				hypothetical protein						E. coli 1	CDS	411				Single-stranded DNA-binding protein
	E. coli 1	CDS	1017	galE	5.1.3.2	COG1087	UDP-glucose 4-epimerase							E. coli 1	CDS	540				hypothetical protein						E. coli 1	CDS	279				hypothetical protein
	E. coli 1	CDS	1473	modF		COG1119	ABC transporter ATP-binding protein ModF							E. coli 1	CDS	198				hypothetical protein						E. coli 1	CDS	1755				hypothetical protein
	E. coli 1	CDS	789	modE		COG2005	DNA-binding transcriptional dual regulator ModE							E. coli 1	CDS	432				hypothetical protein						E. coli 1	CDS	300				hypothetical protein
	E. coli 1	CDS	150	acrZ			Multidrug efflux pump accessory protein AcrZ							E. coli 1	CDS	249				hypothetical protein						E. coli 1	CDS	234				hypothetical protein
	E. coli 1	CDS	774	modA		COG0725	Molybdate-binding protein ModA							E. coli 1	CDS	486				hypothetical protein						E. coli 1	CDS	153				hypothetical protein
	E. coli 1	CDS	690	modB		COG4149	Molybdenum transport system permease protein ModB							E. coli 1	CDS	705				hypothetical protein						E. coli 1	CDS	366				hypothetical protein
	E. coli 1	CDS	1059	btuD_1	7.6.2.8		Vitamin B12 import ATP-binding protein BtuD							E. coli 1	CDS	825				hypothetical protein						E. coli 1	CDS	222				hypothetical protein
	E. coli 1	CDS	819	ybhA	3.1.3.74	COG0561	Pyridoxal phosphate phosphatase YbhA							E. coli 1	CDS	429				hypothetical protein						E. coli 1	CDS	231				hypothetical protein
	E. coli 1	CDS	996	pgl	3.1.1.31	COG2706	6-phosphogluconolactonase							E. coli 1	CDS	246				hypothetical protein						E. coli 1	CDS	201				hypothetical protein
	E. coli 1	CDS	954	oxyR_1			Hydrogen peroxide-inducible genes activator							E. coli 1	CDS	126				hypothetical protein						E. coli 1	CDS	180				hypothetical protein
	E. coli 1	CDS	1053	ybhH	5.-.-.-	COG2828	Putative isomerase YbhH							E. coli 1	CDS	189				hypothetical protein						E. coli 1	CDS	1218	intS_2		COG0582	Prophage integrase IntS
	E. coli 1	CDS	564	ybhI_1		COG0471	Inner membrane protein YbhI							E. coli 1	CDS	234				hypothetical protein						E. coli 1	CDS	297				hypothetical protein
	E. coli 1	CDS	882	ybhI_2		COG0471	Inner membrane protein YbhI							E. coli 1	CDS	636				hypothetical protein						E. coli 1	CDS	825	ybbH_1		COG1737	putative HTH-type transcriptional regulator YbbH
	E. coli 1	CDS	183				hypothetical protein							E. coli 1	CDS	483				hypothetical protein						E. coli 1	CDS	1557	ptsG_1	2.7.1.199	COG1263	PTS system glucose-specific EIICBA component
	E. coli 1	CDS	2112	leuC_1	4.2.1.33		3-isopropylmalate dehydratase large subunit							E. coli 1	CDS	627				hypothetical protein						E. coli 1	CDS	690	nanE_1	5.1.3.9		Putative N-acetylmannosamine-6-phosphate 2-epimerase
	E. coli 1	CDS	1284	ybhC	3.1.2.-	COG4677	Putative acyl-CoA thioester hydrolase YbhC							E. coli 1	CDS	309				hypothetical protein						E. coli 1	CDS	294				IS110 family transposase ISEc21
	E. coli 1	CDS	477				hypothetical protein							E. coli 1	CDS	276				hypothetical protein						E. coli 1	CDS	1032	gntR_2			HTH-type transcriptional regulator GntR
	E. coli 1	CDS	1131				IS200/IS605 family transposase ISEc42							E. coli 1	CDS	174				hypothetical protein						E. coli 1	CDS	444	ulaC_2		COG1762	Ascorbate-specific PTS system EIIA component
	E. coli 1	CDS	1305	bioA	2.6.1.62	COG0161	Adenosylmethionine-8-amino-7-oxononanoate aminotransferase							E. coli 1	CDS	969				hypothetical protein						E. coli 1	CDS	288	ulaB_2	2.7.1.194		Ascorbate-specific PTS system EIIB component
	E. coli 1	CDS	1041	bioB	2.8.1.6	COG0502	Biotin synthase							E. coli 1	CDS	372				hypothetical protein						E. coli 1	CDS	1257	ulaA_2		COG3037	Ascorbate-specific PTS system EIIC component
	E. coli 1	CDS	1155	bioF_1	2.3.1.47	COG0156	8-amino-7-oxononanoate synthase							E. coli 1	CDS	273				hypothetical protein						E. coli 1	CDS	255				hypothetical protein
	E. coli 1	CDS	756	bioC	2.1.1.197	COG0500	Malonyl-[acyl-carrier protein] O-methyltransferase							E. coli 1	CDS	684				hypothetical protein						E. coli 1	CDS	1014				hypothetical protein
	E. coli 1	CDS	678	bioD1_1	6.3.3.3	COG0132	ATP-dependent dethiobiotin synthetase BioD 1							E. coli 1	CDS	297				hypothetical protein						E. coli 1	CDS	1317	fucP_1		COG0738	L-fucose-proton symporter
	E. coli 1	CDS	2022	uvrB		COG0556	UvrABC system protein B							E. coli 1	CDS	303	ompX_1		COG3637	Outer membrane protein X						E. coli 1	CDS	921	rbsK_1	2.7.1.15		Ribokinase
	E. coli 1	CDS	909	ybhK		COG0391	Putative gluconeogenesis factor							E. coli 1	CDS	639				hypothetical protein						E. coli 1	CDS	783	deoR_1		COG1349	Deoxyribose operon repressor
	E. coli 1	CDS	990	moaA	4.1.99.22	COG2896	GTP 3',8-cyclase							E. coli 1	CDS	1191				hypothetical protein						E. coli 1	CDS	312				hypothetical protein
	E. coli 1	CDS	513	moaB		COG0521	Molybdenum cofactor biosynthesis protein B							E. coli 1	CDS	228				hypothetical protein						E. coli 1	CDS	747				IS3 family transposase ISCfr6
	E. coli 1	CDS	486	moaC	4.6.1.17	COG0315	Cyclic pyranopterin monophosphate synthase							E. coli 1	CDS	255				hypothetical protein						E. coli 1	CDS	282				hypothetical protein
	E. coli 1	CDS	246	moaD		COG1977	Molybdopterin synthase sulfur carrier subunit							E. coli 1	CDS	294				hypothetical protein						E. coli 1	CDS	132				hypothetical protein
	E. coli 1	CDS	453	moaE	2.8.1.12	COG0314	Molybdopterin synthase catalytic subunit							E. coli 1	CDS	636				hypothetical protein						E. coli 1	CDS	435				hypothetical protein
	E. coli 1	CDS	705	ybhL		COG0670	Inner membrane protein YbhL							E. coli 1	CDS	153				hypothetical protein						E. coli 1	CDS	402				hypothetical protein
	E. coli 1	CDS	714				hypothetical protein							E. coli 1	CDS	219				hypothetical protein						E. coli 1	CDS	522				hypothetical protein
	E. coli 1	CDS	957	ybhN		COG0392	Inner membrane protein YbhN							E. coli 1	CDS	225				hypothetical protein						E. coli 1	CDS	381				hypothetical protein
	E. coli 1	CDS	1242	clsB	2.7.8.-	COG1502	Cardiolipin synthase B							E. coli 1	CDS	297				hypothetical protein						E. coli 1	CDS	348				hypothetical protein
	E. coli 1	CDS	762				hypothetical protein							E. coli 1	CDS	354				hypothetical protein						E. coli 1	CDS	1539				IS66 family transposase ISEc8
	E. coli 1	CDS	411	ybhQ			Inner membrane protein YbhQ							E. coli 1	CDS	405	hns_2			DNA-binding protein H-NS						E. coli 1	CDS	201				hypothetical protein
	E. coli 1	CDS	1107	ybhR		COG0842	putative multidrug ABC transporter permease YbhR							E. coli 1	CDS	225				hypothetical protein						E. coli 1	CDS	207				hypothetical protein
	E. coli 1	CDS	1134	ybhS		COG0842	putative multidrug ABC transporter permease YbhS							E. coli 1	CDS	363				hypothetical protein						E. coli 1	CDS	603				hypothetical protein
	E. coli 1	CDS	1737	ybhF		COG1131	putative multidrug ABC transporter ATP-binding protein YbhF							E. coli 1	CDS	369				hypothetical protein						E. coli 1	CDS	156				hypothetical protein
	E. coli 1	CDS	996				hypothetical protein							E. coli 1	CDS	582				hypothetical protein						E. coli 1	CDS	918				hypothetical protein
	E. coli 1	CDS	672	cecR		COG1309	HTH-type transcriptional dual regulator CecR							E. coli 1	CDS	963				hypothetical protein						E. coli 1	CDS	873	era_2			GTPase Era
	E. coli 1	CDS	1362	rhlE	3.6.4.13	COG0513	ATP-dependent RNA helicase RhlE							E. coli 1	CDS	249				hypothetical protein						E. coli 1	CDS	2847	flu_2		COG3468	Antigen 43
	E. coli 1	CDS	2151	dinG	3.6.4.12	COG1199	ATP-dependent DNA helicase DinG							E. coli 1	CDS	309				hypothetical protein						E. coli 1	CDS	819				hypothetical protein
	E. coli 1	CDS	963	ybiB		COG0547	putative protein YbiB							E. coli 1	CDS	180				hypothetical protein						E. coli 1	CDS	486	klcA_2			Antirestriction protein KlcA
	E. coli 1	CDS	1086	hcxB	1.1.1.-	COG2055	Hydroxycarboxylate dehydrogenase B							E. coli 1	CDS	378				hypothetical protein						E. coli 1	CDS	477				hypothetical protein
	E. coli 1	CDS	261	bhsA_1			Multiple stress resistance protein BhsA							E. coli 1	CDS	189				hypothetical protein						E. coli 1	CDS	222				hypothetical protein
	E. coli 1	CDS	267	ybiI_1		COG1734	putative protein YbiI							E. coli 1	CDS	288				hypothetical protein						E. coli 1	CDS	369	cbeA_2			Cytoskeleton bundling-enhancing antitoxin CbeA
	E. coli 1	CDS	675		1.14.11.-	COG3128	PKHD-type hydroxylase							E. coli 1	CDS	387				hypothetical protein						E. coli 1	CDS	375	cbtA_2			Cytoskeleton-binding toxin CbtA
	E. coli 1	CDS	2283	fiu		COG4774	Catecholate siderophore receptor Fiu							E. coli 1	CDS	276				hypothetical protein						E. coli 1	CDS	492				hypothetical protein
	E. coli 1	CDS	261	mcbA			putative protein McbA							E. coli 1	CDS	666				hypothetical protein						E. coli 1	CDS	243				hypothetical protein
	E. coli 1	CDS	927	rlmF	2.1.1.181	COG3129	Ribosomal RNA large subunit methyltransferase F							E. coli 1	CDS	510				hypothetical protein						E. coli 1	CDS	153				hypothetical protein
	E. coli 1	CDS	2226	ybiO		COG0668	Moderate conductance mechanosensitive channel YbiO							E. coli 1	CDS	801				hypothetical protein						E. coli 1	CDS	219				hypothetical protein
	E. coli 1	CDS	723	glnQ_2		COG1126	Glutamine transport ATP-binding protein GlnQ							E. coli 1	CDS	375				hypothetical protein						E. coli 1	CDS	2037				hypothetical protein
	E. coli 1	CDS	660	glnP		COG0765	Glutamine transport system permease protein GlnP							E. coli 1	CDS	675				hypothetical protein						E. coli 1	CDS	873				hypothetical protein
	E. coli 1	CDS	747	glnH		COG0834	Glutamine-binding periplasmic protein							E. coli 1	CDS	357				hypothetical protein						E. coli 1	CDS	981	nanS_2	3.1.1.-		putative 9-O-acetyl-N-acetylneuraminic acid deacetylase
	E. coli 1	CDS	504	dps	1.16.-.-	COG0783	DNA protection during starvation protein							E. coli 1	CDS	306				hypothetical protein						E. coli 1	CDS	1107	nanM_2	5.1.3.24	COG3055	N-acetylneuraminate epimerase
	E. coli 1	CDS	888	rhtA		COG5006	Threonine/homoserine exporter RhtA							E. coli 1	CDS	558				hypothetical protein						E. coli 1	CDS	717	nanC_2			putative N-acetylneuraminic acid outer membrane channel protein NanC
	E. coli 1	CDS	516	ompX		COG3637	Outer membrane protein X							E. coli 1	CDS	648				hypothetical protein						E. coli 1	CDS	396				hypothetical protein
	E. coli 1	CDS	1584	opgE_1	2.7.-.-	COG2194	Phosphoethanolamine transferase OpgE							E. coli 1	CDS	378				hypothetical protein						E. coli 1	CDS	603				ISKra4 family transposase ISCep1
	E. coli 1	CDS	129	mntS			Small protein MntS							E. coli 1	CDS	534				hypothetical protein						E. coli 1	CDS	597				ISKra4 family transposase ISCep1
	E. coli 1	CDS	468	mntR		COG1321	Transcriptional regulator MntR							E. coli 1	CDS	201				hypothetical protein						E. coli 1	CDS	555	fimA_1			Type-1 fimbrial protein, A chain
	E. coli 1	CDS	1119	ybiR		COG0471	Inner membrane protein YbiR							E. coli 1	CDS	810				hypothetical protein						E. coli 1	CDS	498	lpfA_1			putative major fimbrial subunit LpfA
	E. coli 1	CDS	921	ybiS	2.-.-.-	COG1376	putative L,D-transpeptidase YbiS							E. coli 1	CDS	708				hypothetical protein						E. coli 1	CDS	726	fimC_1			Chaperone protein FimC
	E. coli 1	CDS	1593	ybiT		COG0488	putative ABC transporter ATP-binding protein YbiT							E. coli 1	CDS	1221	intA_1		COG0582	Prophage integrase IntA						E. coli 1	CDS	2637	fimD_1		COG3188	Outer membrane usher protein FimD
	E. coli 1	CDS	816	ybiV	3.1.3.23	COG0561	Sugar phosphatase YbiV							E. coli 1	CDS	300	zinT		COG3443	Metal-binding protein ZinT						E. coli 1	CDS	531	fimF_1			Protein FimF
	E. coli 1	CDS	2433	pflD	4.2.1.172	COG1882	Trans-4-hydroxy-L-proline dehydratase							E. coli 1	CDS	321				hypothetical protein						E. coli 1	CDS	504	fimG_1			Protein FimG
	E. coli 1	CDS	900	cutD_1	1.97.1.-	COG1180	Choline trimethylamine-lyase activating enzyme							E. coli 1	CDS	636	msrQ		COG2717	Protein-methionine-sulfoxide reductase heme-binding subunit MsrQ						E. coli 1	CDS	903	fimH_1			Type 1 fimbrin D-mannose specific adhesin
	E. coli 1	CDS	663	fsaA	4.1.2.-	COG0176	Fructose-6-phosphate aldolase 1							E. coli 1	CDS	894	msrP	1.8.5.-	COG2041	Protein-methionine-sulfoxide reductase catalytic subunit MsrP						E. coli 1	CDS	117				hypothetical protein
	E. coli 1	CDS	750	moeB	2.7.7.80	COG0476	Molybdopterin-synthase adenylyltransferase							E. coli 1	CDS	414	hiuH	3.5.2.17	COG2351	5-hydroxyisourate hydrolase						E. coli 1	CDS	1185	uxuA	4.2.1.8	COG1312	Mannonate dehydratase
	E. coli 1	CDS	1236	moeA	2.10.1.1	COG0303	Molybdopterin molybdenumtransferase							E. coli 1	CDS	768	hprR		COG0745	Transcriptional regulatory protein HprR						E. coli 1	CDS	1461	por_1	1.1.1.-	COG0246	Polyol:NADP oxidoreductase
	E. coli 1	CDS	966	iaaA	3.4.19.5	COG1446	Isoaspartyl peptidase							E. coli 1	CDS	1359	hprS	2.7.13.3	COG0642	Sensor histidine kinase HprS						E. coli 1	CDS	774	pdhR_1		COG2186	Pyruvate dehydrogenase complex repressor
	E. coli 1	CDS	1872	gsiA	7.4.2.10	COG1123	Glutathione import ATP-binding protein GsiA							E. coli 1	CDS	852	hchA	3.1.2.-	COG0693	Protein/nucleic acid deglycase 1						E. coli 1	CDS	384	iraD			Anti-adapter protein IraD
	E. coli 1	CDS	1539	gsiB		COG0747	Glutathione-binding protein GsiB							E. coli 1	CDS	327	yedS		COG3203	Outer membrane protein YedS						E. coli 1	CDS	2382				hypothetical protein
	E. coli 1	CDS	921	gsiC		COG0601	Glutathione transport system permease protein GsiC							E. coli 1	CDS	732				hypothetical protein						E. coli 1	CDS	633	dhaL_1	2.7.1.121	COG2376	PEP-dependent dihydroxyacetone kinase, ADP-binding subunit DhaL
	E. coli 1	CDS	912	gsiD		COG1173	Glutathione transport system permease protein GsiD							E. coli 1	CDS	366	yedR			Inner membrane protein YedR						E. coli 1	CDS	1065	dhaK_1	2.7.1.121	COG2376	PEP-dependent dihydroxyacetone kinase, dihydroxyacetone-binding subunit DhaK
	E. coli 1	CDS	2358	pdeI	3.1.4.52		putative cyclic di-GMP phosphodiesterase PdeI							E. coli 1	CDS	528	yedJ		COG1418	putative protein YedJ						E. coli 1	CDS	1083	dhaD	1.1.1.6		Glycerol dehydrogenase
	E. coli 1	CDS	1329				hypothetical protein							E. coli 1	CDS	1179	dcm_1	2.1.1.37	COG0270	DNA-cytosine methyltransferase						E. coli 1	CDS	1269	yihN			Inner membrane protein YihN
	E. coli 1	CDS	1326	rimO	2.8.4.4	COG0621	Ribosomal protein S12 methylthiotransferase RimO							E. coli 1	CDS	189	dcm_2	2.1.1.37	COG0270	DNA-cytosine methyltransferase						E. coli 1	CDS	1365				hypothetical protein
	E. coli 1	CDS	285				hypothetical protein							E. coli 1	CDS	471	vsr	3.1.-.-	COG3727	Very short patch repair protein						E. coli 1	CDS	225				hypothetical protein
	E. coli 1	CDS	1116	yliI	1.1.5.-	COG2133	Aldose sugar dehydrogenase YliI							E. coli 1	CDS	546	yedA			putative inner membrane transporter YedA						E. coli 1	CDS	1542	caiT_1		COG1292	L-carnitine/gamma-butyrobetaine antiporter
	E. coli 1	CDS	627	gstB	2.5.1.18	COG0625	Glutathione S-transferase GstB							E. coli 1	CDS	246				hypothetical protein						E. coli 1	CDS	1143	glxK_1	2.7.1.31	COG1929	Glycerate 3-kinase
	E. coli 1	CDS	1203	dacC	3.4.16.4	COG1686	D-alanyl-D-alanine carboxypeptidase DacC							E. coli 1	CDS	219				hypothetical protein						E. coli 1	CDS	888	glxR_1	1.1.1.60	COG2084	2-hydroxy-3-oxopropionate reductase
	E. coli 1	CDS	759	deoR_1		COG1349	Deoxyribose operon repressor							E. coli 1	CDS	705	yedI		COG2354	Inner membrane protein YedI						E. coli 1	CDS	783	hyi_1	5.3.1.22	COG3622	Hydroxypyruvate isomerase
	E. coli 1	CDS	597	ybjG	3.6.1.27	COG0671	Putative undecaprenyl-diphosphatase YbjG							E. coli 1	CDS	195				hypothetical protein						E. coli 1	CDS	1740	gcl_1	4.1.1.47	COG3960	Glyoxylate carboligase
	E. coli 1	CDS	1233	mdfA			Multidrug transporter MdfA							E. coli 1	CDS	207				hypothetical protein						E. coli 1	CDS	1935	dhaR_1		COG3284	PTS-dependent dihydroxyacetone kinase operon regulatory protein
	E. coli 1	CDS	279				hypothetical protein							E. coli 1	CDS	390	dgcQ	2.7.7.65		putative diguanylate cyclase DgcQ						E. coli 1	CDS	1371				hypothetical protein
	E. coli 1	CDS	816	ybjI	3.1.3.104	COG0561	5-amino-6-(5-phospho-D-ribitylamino)uracil phosphatase YbjI							E. coli 1	CDS	441				hypothetical protein						E. coli 1	CDS	1404	mleN_1		COG1757	Malate-2H(+)/Na(+)-lactate antiporter
	E. coli 1	CDS	1128	ybjJ			Inner membrane protein YbjJ							E. coli 1	CDS	792	yedP	3.1.3.70	COG3769	Mannosyl-3-phosphoglycerate phosphatase						E. coli 1	CDS	957	yjiE			HTH-type transcriptional regulator YjiE
	E. coli 1	CDS	537	rcdA		COG3226	HTH-type transcriptional regulator RcdA							E. coli 1	CDS	204	mngB	3.1.3.70		Mannosyl-3-phosphoglycerate phosphatase						E. coli 1	CDS	1173	iadA	3.4.19.-		Isoaspartyl dipeptidase
	E. coli 1	CDS	1053	xerC_1			Tyrosine recombinase XerC							E. coli 1	CDS	243				hypothetical protein						E. coli 1	CDS	462	yjiG		COG0700	Inner membrane protein YjiG
	E. coli 1	CDS	681				hypothetical protein							E. coli 1	CDS	189	dsrB			Protein DsrB						E. coli 1	CDS	684				hypothetical protein
	E. coli 1	CDS	1029				hypothetical protein							E. coli 1	CDS	621	rcsA		COG2771	Transcriptional regulatory protein RcsA						E. coli 1	CDS	555	kptA	2.7.1.-	COG1859	putative RNA 2'-phosphotransferase
	E. coli 1	CDS	879				hypothetical protein							E. coli 1	CDS	102	fliR_1		COG1684	Flagellar biosynthetic protein FliR						E. coli 1	CDS	1179				hypothetical protein
	E. coli 1	CDS	222				hypothetical protein							E. coli 1	CDS	462	fliR_2		COG1684	Flagellar biosynthetic protein FliR						E. coli 1	CDS	972	yjiK		COG3204	putative protein YjiK
	E. coli 1	CDS	510				hypothetical protein							E. coli 1	CDS	270	fliQ		COG1987	Flagellar biosynthetic protein FliQ						E. coli 1	CDS	258				hypothetical protein
	E. coli 1	CDS	297				hypothetical protein							E. coli 1	CDS	489	fliP		COG1338	Flagellar biosynthetic protein FliP						E. coli 1	CDS	768	fldI	3.6.1.-		(R)-phenyllactate dehydratase activator
	E. coli 1	CDS	342				hypothetical protein							E. coli 1	CDS	333	fliO		COG3190	Flagellar protein FliO						E. coli 1	CDS	1152	fldC	4.2.1.-		(R)-phenyllactyl-CoA dehydratase beta subunit
	E. coli 1	CDS	234				hypothetical protein							E. coli 1	CDS	372	fliN		COG1886	Flagellar motor switch protein FliN						E. coli 1	CDS	1281				hypothetical protein
	E. coli 1	CDS	228	ybiI_2		COG1734	putative protein YbiI							E. coli 1	CDS	831	fliM		COG1868	Flagellar motor switch protein FliM						E. coli 1	CDS	921				ISNCY family transposase ISRor2
	E. coli 1	CDS	303				hypothetical protein							E. coli 1	CDS	366				hypothetical protein						E. coli 1	CDS	2157				hypothetical protein
	E. coli 1	CDS	867	dam_1	2.1.1.72	COG0338	DNA adenine methylase							E. coli 1	CDS	477				hypothetical protein						E. coli 1	CDS	342	symE	3.1.-.-		Toxic protein SymE
	E. coli 1	CDS	2415				hypothetical protein							E. coli 1	CDS	153				hypothetical protein						E. coli 1	CDS	1755				hypothetical protein
	E. coli 1	CDS	171				hypothetical protein							E. coli 1	CDS	234				hypothetical protein						E. coli 1	CDS	1470		2.1.1.72	COG0286	putative type I restriction enzymeP M protein
	E. coli 1	CDS	546				hypothetical protein							E. coli 1	CDS	444	fliJ		COG2882	Flagellar FliJ protein						E. coli 1	CDS	2433				hypothetical protein
	E. coli 1	CDS	912				hypothetical protein							E. coli 1	CDS	1275	fliI	7.1.2.2	COG1157	Flagellum-specific ATP synthase						E. coli 1	CDS	1653				hypothetical protein
	E. coli 1	CDS	705				hypothetical protein							E. coli 1	CDS	669	fliH		COG1317	Flagellar assembly protein FliH						E. coli 1	CDS	957	yjiA	3.6.-.-	COG0523	P-loop guanosine triphosphatase YjiA
	E. coli 1	CDS	195				hypothetical protein							E. coli 1	CDS	996	fliG		COG1536	Flagellar motor switch protein FliG						E. coli 1	CDS	204				hypothetical protein
	E. coli 1	CDS	108				hypothetical protein							E. coli 1	CDS	267	fliF_1		COG1766	Flagellar M-ring protein						E. coli 1	CDS	1653	btsT_1		COG1966	Pyruvate/proton symporter BtsT
	E. coli 1	CDS	540				hypothetical protein							E. coli 1	CDS	984	fliF_2		COG1766	Flagellar M-ring protein						E. coli 1	CDS	126	btsT_2		COG1966	Pyruvate/proton symporter BtsT
	E. coli 1	CDS	180				hypothetical protein							E. coli 1	CDS	519	fliF_3		COG1766	Flagellar M-ring protein						E. coli 1	CDS	1674	tsr		COG0840	Methyl-accepting chemotaxis protein I
	E. coli 1	CDS	1035				hypothetical protein							E. coli 1	CDS	315	fliE		COG1677	Flagellar hook-basal body complex protein FliE						E. coli 1	CDS	1272	dctM_1		COG1593	C4-dicarboxylate TRAP transporter large permease protein DctM
	E. coli 1	CDS	1767				hypothetical protein							E. coli 1	CDS	333	emrE_1		COG2076	Multidrug transporter EmrE						E. coli 1	CDS	474				hypothetical protein
	E. coli 1	CDS	834				hypothetical protein							E. coli 1	CDS	552				hypothetical protein						E. coli 1	CDS	972	siaP		COG1638	Sialic acid-binding periplasmic protein SiaP
	E. coli 1	CDS	1056				hypothetical protein							E. coli 1	CDS	147				hypothetical protein						E. coli 1	CDS	1653	nhaK_2		COG0025	Sodium, potassium, lithium and rubidium/H(+) antiporter
	E. coli 1	CDS	639				hypothetical protein							E. coli 1	CDS	702	rhaS_1			HTH-type transcriptional activator RhaS						E. coli 1	CDS	906	lgoR		COG1802	putative HTH-type transcriptional regulator LgoR
	E. coli 1	CDS	465				hypothetical protein							E. coli 1	CDS	99				hypothetical protein						E. coli 1	CDS	1023	lgoD_1	1.1.1.414	COG1063	L-galactonate-5-dehydrogenase
	E. coli 1	CDS	204				hypothetical protein							E. coli 1	CDS	1035	ompD_2		COG3203	Outer membrane porin protein OmpD						E. coli 1	CDS	2292	mdoB	2.7.8.20		Phosphoglycerol transferase I
	E. coli 1	CDS	216				hypothetical protein							E. coli 1	CDS	384	yedK	3.4.-.-	COG2135	SOS response-associated protein YedK						E. coli 1	CDS	492				hypothetical protein
	E. coli 1	CDS	513				hypothetical protein							E. coli 1	CDS	120	yedF		COG0425	Putative sulfur carrier protein YedF						E. coli 1	CDS	738	dnaC_1		COG1484	DNA replication protein DnaC
	E. coli 1	CDS	378				hypothetical protein							E. coli 1	CDS	144				hypothetical protein						E. coli 1	CDS	540	dnaT_1			Primosomal protein 1
	E. coli 1	CDS	429				hypothetical protein							E. coli 1	CDS	1206				hypothetical protein						E. coli 1	CDS	474				hypothetical protein
	E. coli 1	CDS	432				hypothetical protein							E. coli 1	CDS	102				hypothetical protein						E. coli 1	CDS	771	yjjP		COG2966	Inner membrane protein YjjP
	E. coli 1	CDS	447				hypothetical protein							E. coli 1	CDS	276				hypothetical protein						E. coli 1	CDS	726	yjjQ			Putative transcription factor YjjQ
	E. coli 1	CDS	579				hypothetical protein							E. coli 1	CDS	978	amyA_1	3.2.1.1	COG0366	Cytoplasmic alpha-amylase						E. coli 1	CDS	678	bglJ		COG2197	Transcriptional activator protein BglJ
	E. coli 1	CDS	360				hypothetical protein							E. coli 1	CDS	264	amyA_2	3.2.1.1	COG0366	Cytoplasmic alpha-amylase						E. coli 1	CDS	789	fhuF		COG4114	Ferric iron reductase protein FhuF
	E. coli 1	CDS	909				hypothetical protein							E. coli 1	CDS	195	fliT			Flagellar protein FliT						E. coli 1	CDS	237				hypothetical protein
	E. coli 1	CDS	606				hypothetical protein							E. coli 1	CDS	120	fliS_1		COG1516	Flagellar secretion chaperone FliS						E. coli 1	tRNA	87				tRNA-Leu(cag)
	E. coli 1	CDS	1581				hypothetical protein							E. coli 1	CDS	186	fliS_2		COG1516	Flagellar secretion chaperone FliS						E. coli 1	tRNA	87				tRNA-Leu(cag)
	E. coli 1	CDS	594	tfaE			Prophage tail fiber assembly protein TfaE							E. coli 1	CDS	609	fliD		COG1345	Flagellar hook-associated protein 2						E. coli 1	tRNA	87				tRNA-Leu(cag)
	E. coli 1	CDS	441				hypothetical protein							E. coli 1	CDS	195				hypothetical protein						E. coli 1	CDS	123				hypothetical protein
	E. coli 1	CDS	567	hin		COG1961	DNA-invertase hin							E. coli 1	CDS	618	fliC		COG1344	Flagellin						E. coli 1	CDS	1032	rsmC	2.1.1.172	COG2813	Ribosomal RNA small subunit methyltransferase C
	E. coli 1	CDS	1173	gpFI			Putative prophage major tail sheath protein							E. coli 1	CDS	705				hypothetical protein						E. coli 1	CDS	414	holD	2.7.7.7	COG3050	DNA polymerase III subunit psi
	E. coli 1	CDS	516				hypothetical protein							E. coli 1	CDS	360	fliA_1		COG1191	RNA polymerase sigma factor FliA						E. coli 1	CDS	447	rimI	2.3.1.266	COG0456	[Ribosomal protein S18]-alanine N-acetyltransferase
	E. coli 1	CDS	303				hypothetical protein							E. coli 1	CDS	321	fliA_2		COG1191	RNA polymerase sigma factor FliA						E. coli 1	CDS	678	yjjG	3.1.3.5	COG1011	Pyrimidine 5'-nucleotidase YjjG
	E. coli 1	CDS	3078				hypothetical protein							E. coli 1	CDS	423	fliZ			Regulator of sigma S factor FliZ						E. coli 1	CDS	1590	prfC		COG4108	Peptide chain release factor RF3
	E. coli 1	CDS	486				hypothetical protein							E. coli 1	CDS	135				hypothetical protein						E. coli 1	CDS	606	osmY_1		COG2823	Osmotically-inducible protein Y
	E. coli 1	CDS	1101				hypothetical protein							E. coli 1	CDS	141	fliY_1		COG0834	L-cystine-binding protein FliY						E. coli 1	CDS	162				hypothetical protein
	E. coli 1	CDS	219				hypothetical protein							E. coli 1	CDS	198	fliY_2		COG0834	L-cystine-binding protein FliY						E. coli 1	CDS	1074				hypothetical protein
	E. coli 1	CDS	1686	aspT_1			Aspartate/alanine antiporter							E. coli 1	CDS	396	fliY_3		COG0834	L-cystine-binding protein FliY						E. coli 1	CDS	780	yjjV	3.1.-.-	COG0084	putative metal-dependent hydrolase YjjV
	E. coli 1	CDS	378	ybjM			Inner membrane protein YbjM							E. coli 1	CDS	987	dcyD	4.4.1.15	COG2515	D-cysteine desulfhydrase						E. coli 1	CDS	705	yjjW	1.97.1.-	COG1180	Putative glycyl-radical enzyme activating enzyme YjjW
	E. coli 1	CDS	258	grxA		COG0695	Glutaredoxin 1							E. coli 1	CDS	633				hypothetical protein						E. coli 1	CDS	1551	yjjI			putative protein YjjI
	E. coli 1	CDS	288				hypothetical protein							E. coli 1	CDS	444	yxeO	3.6.3.-	COG1126	putative amino-acid import ATP-binding protein YxeO						E. coli 1	CDS	780	deoC	4.1.2.4	COG0274	Deoxyribose-phosphate aldolase
	E. coli 1	CDS	723	nfsA	1.-.-.-	COG0778	Oxygen-insensitive NADPH nitroreductase							E. coli 1	CDS	273	glnQ_1			Glutamine transport ATP-binding protein GlnQ						E. coli 1	CDS	1323	deoA	2.4.2.4	COG0213	Thymidine phosphorylase
	E. coli 1	CDS	903	rimK	6.3.2.-	COG0189	Ribosomal protein S6--L-glutamate ligase							E. coli 1	CDS	369	sdiA_1		COG2771	Regulatory protein SdiA						E. coli 1	CDS	1224	deoB_1	5.4.2.7	COG1015	Phosphopentomutase
	E. coli 1	CDS	477	ybjN			putative protein YbjN							E. coli 1	CDS	399	sdiA_2		COG2771	Regulatory protein SdiA						E. coli 1	CDS	720	deoD	2.4.2.1	COG0813	Purine nucleoside phosphorylase DeoD-type
	E. coli 1	CDS	1113	potF		COG0687	Putrescine-binding periplasmic protein							E. coli 1	CDS	225				hypothetical protein						E. coli 1	CDS	1332	yjjJ	2.-.-.-		Toxin YjjJ
	E. coli 1	CDS	1134	potA_1	7.6.2.11	COG3842	Spermidine/putrescine import ATP-binding protein PotA							E. coli 1	CDS	384	uvrY_1		COG2197	Response regulator UvrY						E. coli 1	CDS	1017	lplA	6.3.1.20	COG0095	Lipoate-protein ligase A
	E. coli 1	CDS	945	potH		COG1176	Putrescine transport system permease protein PotH							E. coli 1	CDS	210	uvrY_2		COG2197	Response regulator UvrY						E. coli 1	CDS	645	ytjB		COG3726	putative inner membrane protein Smp
	E. coli 1	CDS	846	ydcV_1			Inner membrane ABC transporter permease protein YdcV							E. coli 1	CDS	204	uvrC_1			UvrABC system protein C						E. coli 1	CDS	969	serB	3.1.3.3	COG0560	Phosphoserine phosphatase
	E. coli 1	CDS	489	ybjO			Inner membrane protein YbjO							E. coli 1	CDS	165				hypothetical protein						E. coli 1	CDS	1383	radA	3.6.4.-	COG1066	DNA repair protein RadA
	E. coli 1	CDS	1128	rlmC	2.1.1.189	COG2265	23S rRNA (uracil(747)-C(5))-methyltransferase RlmC							E. coli 1	CDS	780	uvrC_2		COG0322	UvrABC system protein C						E. coli 1	CDS	1233	nadR		COG1056	Trifunctional NAD biosynthesis/regulator protein NadR
	E. coli 1	CDS	732	artJ		COG0834	ABC transporter arginine-binding protein 1							E. coli 1	CDS	360	uvrC_3			UvrABC system protein C						E. coli 1	CDS	333	higB-2_1		COG2026	Toxin HigB-2
	E. coli 1	CDS	669	artM_1		COG4160	Arginine ABC transporter permease protein ArtM							E. coli 1	CDS	123	uvrC_4		COG0322	UvrABC system protein C						E. coli 1	CDS	285				hypothetical protein
	E. coli 1	CDS	717	artQ		COG4215	Arginine ABC transporter permease protein ArtQ							E. coli 1	CDS	549	pgsA	2.7.8.5	COG0558	CDP-diacylglycerol--glycerol-3-phosphate 3-phosphatidyltransferase						E. coli 1	CDS	1668	ettA		COG0488	Energy-dependent translational throttle protein EttA
	E. coli 1	CDS	732	artI		COG0834	Putative ABC transporter arginine-binding protein 2							E. coli 1	tRNA	76				tRNA-Gly(gcc)						E. coli 1	CDS	1938	slt	4.2.2.-	COG0741	Soluble lytic murein transglycosylase
	E. coli 1	CDS	729	artP	3.6.3.-	COG4161	Arginine transport ATP-binding protein ArtP							E. coli 1	tRNA	73				tRNA-Cys(gca)						E. coli 1	CDS	297	trpR		COG2973	Trp operon repressor
	E. coli 1	CDS	516	ybjP			putative lipoprotein YbjP							E. coli 1	tRNA	86				tRNA-Leu(taa)						E. coli 1	CDS	528	yjjX	3.6.1.-	COG1986	Inosine/xanthosine triphosphatase
	E. coli 1	CDS	324				hypothetical protein							E. coli 1	CDS	666				hypothetical protein						E. coli 1	CDS	648	pspB_1	3.1.3.3	COG0406	Putative phosphoserine phosphatase 2
	E. coli 1	CDS	831	amiD	3.5.1.28	COG3023	N-acetylmuramoyl-L-alanine amidase AmiD							E. coli 1	CDS	477	tyrP_1		COG0814	Tyrosine-specific transport protein						E. coli 1	CDS	870	rob_1		COG2207	Right origin-binding protein
	E. coli 1	CDS	1050	oleD_1	1.1.1.412	COG0451	2-alkyl-3-oxoalkanoate reductase							E. coli 1	CDS	360				hypothetical protein						E. coli 1	CDS	474				hypothetical protein
	E. coli 1	CDS	1431				hypothetical protein							E. coli 1	CDS	438	tyrP_2		COG0814	Tyrosine-specific transport protein						E. coli 1	CDS	690	creB		COG0745	Transcriptional regulatory protein CreB
	E. coli 1	CDS	1002	ltaE	4.1.2.48	COG2008	Low specificity L-threonine aldolase							E. coli 1	CDS	354				hypothetical protein						E. coli 1	CDS	1425	creC	2.7.13.3	COG0642	Sensor protein CreC
	E. coli 1	CDS	1719	poxB	1.2.5.1	COG0028	Pyruvate dehydrogenase [ubiquinone]							E. coli 1	CDS	498	ftnA_1	1.16.3.2	COG1528	Bacterial non-heme ferritin						E. coli 1	CDS	1353	creD		COG4452	Inner membrane protein CreD
	E. coli 1	CDS	969	hcr	1.-.-.-	COG1018	NADH oxidoreductase HCR							E. coli 1	CDS	135				hypothetical protein						E. coli 1	CDS	717	arcA_2		COG0745	Aerobic respiration control protein ArcA
	E. coli 1	CDS	1653	hcp	1.7.99.1	COG1151	Hydroxylamine reductase							E. coli 1	CDS	240	ftnA_2	1.16.3.2	COG1528	putative bacterial non-heme ferritin						E. coli 1	CDS	687	trmH_1	2.1.1.34		tRNA (guanosine(18)-2'-O)-methyltransferase
	E. coli 1	CDS	900	lysO		COG2431	Lysine exporter LysO							E. coli 1	CDS	255	araF_1		COG1879	L-arabinose-binding periplasmic protein						E. coli 1	CDS	2463	thrA		COG0460	Bifunctional aspartokinase/homoserine dehydrogenase 1
	E. coli 1	CDS	696	aqpZ		COG0580	Aquaporin Z							E. coli 1	CDS	732	araF_2		COG1879	L-arabinose-binding periplasmic protein						E. coli 1	CDS	933	thrB	2.7.1.39	COG0083	Homoserine kinase
	E. coli 1	CDS	1659				hypothetical protein							E. coli 1	CDS	333	araG_1	7.5.2.12	COG1129	Arabinose import ATP-binding protein AraG						E. coli 1	CDS	1287	thrC	4.2.3.1	COG0498	Threonine synthase
	E. coli 1	CDS	993				hypothetical protein							E. coli 1	CDS	912	araG_2	7.5.2.12	COG1129	Arabinose import ATP-binding protein AraG						E. coli 1	CDS	297				hypothetical protein
	E. coli 1	CDS	1116	macA		COG0845	Macrolide export protein MacA							E. coli 1	CDS	264	araG_3	7.5.2.12	COG1129	Arabinose import ATP-binding protein AraG						E. coli 1	CDS	777	yaaA		COG3022	Peroxide stress resistance protein YaaA
	E. coli 1	CDS	1947	macB	3.6.3.-	COG0577	Macrolide export ATP-binding/permease protein MacB							E. coli 1	CDS	702	araH_1		COG1172	L-arabinose transport system permease protein AraH						E. coli 1	CDS	1431	alsT		COG1115	Amino-acid carrier protein AlsT
	E. coli 1	CDS	225	cspD		COG1278	Cold shock-like protein CspD							E. coli 1	CDS	153	araH_2		COG1172	L-arabinose transport system permease protein AraH						E. coli 1	CDS	954	talB	2.2.1.2	COG0176	Transaldolase B
	E. coli 1	CDS	321	clpS		COG2127	ATP-dependent Clp protease adapter protein ClpS							E. coli 1	CDS	417				hypothetical protein						E. coli 1	CDS	588	mog	2.7.7.75	COG0521	Molybdopterin adenylyltransferase
	E. coli 1	CDS	2277	clpA		COG0542	ATP-dependent Clp protease ATP-binding subunit ClpA							E. coli 1	CDS	513				hypothetical protein						E. coli 1	CDS	567	satP		COG1584	Succinate-acetate/proton symporter SatP
	E. coli 1	tRNA	88				tRNA-Ser(gga)							E. coli 1	CDS	513	otsA_1	2.4.1.15	COG0380	Trehalose-6-phosphate synthase						E. coli 1	CDS	714				hypothetical protein
	E. coli 1	CDS	219	infA		COG0361	Translation initiation factor IF-1							E. coli 1	CDS	618	otsA_2	2.4.1.15	COG0380	Trehalose-6-phosphate synthase						E. coli 1	CDS	405				hypothetical protein
	E. coli 1	CDS	705	aat	2.3.2.6	COG2360	Leucyl/phenylalanyl-tRNA--protein transferase							E. coli 1	CDS	429	uspC		COG0589	Universal stress protein C						E. coli 1	CDS	1917	dnaK_1		COG0443	Chaperone protein DnaK
	E. coli 1	CDS	1722	msbA_1	7.5.2.6	COG1132	Lipid A export ATP-binding/permease protein MsbA							E. coli 1	CDS	351	flhD			Flagellar transcriptional regulator FlhD						E. coli 1	CDS	1131	dnaJ		COG0484	Chaperone protein DnaJ
	E. coli 1	CDS	1767	cydD		COG4988	ATP-binding/permease protein CydD							E. coli 1	CDS	531	flhC			Flagellar transcriptional regulator FlhC						E. coli 1	CDS	153	hokC			Toxic protein HokC
	E. coli 1	CDS	1071	trxB	1.8.1.9	COG0492	Thioredoxin reductase							E. coli 1	CDS	888	motA		COG1291	Motility protein A						E. coli 1	CDS	762				hypothetical protein
	E. coli 1	CDS	495	lrp		COG1522	Leucine-responsive regulatory protein							E. coli 1	CDS	129	motB_1		COG1360	Motility protein B						E. coli 1	CDS	1494		3.1.6.-	COG3119	N-acetylgalactosamine-6-O-sulfatase
	E. coli 1	CDS	4029	ftsK		COG1674	DNA translocase FtsK							E. coli 1	CDS	639	motB_2		COG1360	Motility protein B						E. coli 1	CDS	1260				hypothetical protein
	E. coli 1	CDS	612	lolA		COG2834	Outer-membrane lipoprotein carrier protein							E. coli 1	CDS	732	cheA_1	2.7.13.3	COG0643	Chemotaxis protein CheA						E. coli 1	CDS	1167	nhaA		COG3004	Na(+)/H(+) antiporter NhaA
	E. coli 1	CDS	1344	rarA		COG2256	Replication-associated recombination protein A							E. coli 1	CDS	351	cheA_2	2.7.13.3	COG0643	Chemotaxis protein CheA						E. coli 1	CDS	900	nhaR		COG0583	Transcriptional activator protein NhaR
	E. coli 1	CDS	1293	serS	6.1.1.11	COG0172	Serine--tRNA ligase							E. coli 1	CDS	498	cheA_3	2.7.13.3	COG0643	Chemotaxis protein CheA						E. coli 1	CDS	264	rpsT		COG0268	30S ribosomal protein S20
	E. coli 1	CDS	2445	dmsA	1.8.5.3	COG0243	Dimethyl sulfoxide reductase DmsA							E. coli 1	CDS	219	cheA_4	2.7.13.3	COG0643	Chemotaxis protein CheA						E. coli 1	CDS	942	ribF		COG0196	Bifunctional riboflavin kinase/FMN adenylyltransferase
	E. coli 1	CDS	618	dmsB_1		COG0437	Anaerobic dimethyl sulfoxide reductase chain B							E. coli 1	CDS	348	cheW		COG0835	Chemotaxis protein CheW						E. coli 1	CDS	2817	ileS	6.1.1.5	COG0060	Isoleucine--tRNA ligase
	E. coli 1	CDS	864	dmsC_1		COG3302	Anaerobic dimethyl sulfoxide reductase chain C							E. coli 1	CDS	159				hypothetical protein						E. coli 1	CDS	495	lspA	3.4.23.36	COG0597	Lipoprotein signal peptidase
	E. coli 1	CDS	627	ycaC	4.-.-.-	COG1335	putative hydrolase YcaC							E. coli 1	CDS	282				hypothetical protein						E. coli 1	CDS	450	fkpB	5.2.1.8	COG1047	FKBP-type 16 kDa peptidyl-prolyl cis-trans isomerase
	E. coli 1	CDS	1149	ycaD			putative MFS-type transporter YcaD							E. coli 1	CDS	1317	tar		COG0840	Methyl-accepting chemotaxis protein II						E. coli 1	CDS	951	ispH	1.17.7.4	COG0761	4-hydroxy-3-methylbut-2-enyl diphosphate reductase
	E. coli 1	CDS	741	pflA	1.97.1.4	COG1180	Pyruvate formate-lyase 1-activating enzyme							E. coli 1	CDS	120	tap		COG0840	Methyl-accepting chemotaxis protein IV						E. coli 1	CDS	915	rihC	3.2.-.-	COG1957	Non-specific ribonucleoside hydrolase RihC
	E. coli 1	CDS	2283	pflB	2.3.1.54	COG1882	Formate acetyltransferase 1							E. coli 1	CDS	519	cheR_1	2.1.1.80		Chemotaxis protein methyltransferase						E. coli 1	CDS	366				hypothetical protein
	E. coli 1	CDS	1197				hypothetical protein							E. coli 1	CDS	225	cheR_2	2.1.1.80		Chemotaxis protein methyltransferase						E. coli 1	CDS	822	dapB	1.17.1.8	COG0289	4-hydroxy-tetrahydrodipicolinate reductase
	E. coli 1	CDS	1761	ycaO		COG1944	Ribosomal protein S12 methylthiotransferase accessory factor YcaO							E. coli 1	CDS	474	cheB_1	3.1.1.61	COG2201	Protein-glutamate methylesterase/protein-glutamine glutaminase						E. coli 1	CDS	1149	carA_2	6.3.5.5	COG0505	Carbamoyl-phosphate synthase small chain
	E. coli 1	CDS	693				hypothetical protein							E. coli 1	CDS	252				hypothetical protein						E. coli 1	CDS	3222	carB	6.3.5.5	COG0458	Carbamoyl-phosphate synthase large chain
	E. coli 1	CDS	1089	serC	2.6.1.52	COG1932	Phosphoserine aminotransferase							E. coli 1	CDS	204	cheB_2	3.1.1.61	COG2201	Protein-glutamate methylesterase/protein-glutamine glutaminase						E. coli 1	CDS	396				hypothetical protein
	E. coli 1	CDS	1284	aroA	2.5.1.19	COG0128	3-phosphoshikimate 1-carboxyvinyltransferase							E. coli 1	CDS	390	cheY		COG0784	Chemotaxis protein CheY						E. coli 1	CDS	591	yrdA_1		COG0663	Protein YrdA
	E. coli 1	CDS	765	ycaL	3.4.-.-	COG0501	Metalloprotease YcaL							E. coli 1	CDS	222	cheZ_1	3.1.3.-	COG3143	Protein phosphatase CheZ						E. coli 1	CDS	786	caiD	4.2.1.149	COG1024	Carnitinyl-CoA dehydratase
	E. coli 1	CDS	684	cmk	2.7.4.25	COG0283	Cytidylate kinase							E. coli 1	CDS	417	cheZ_2	3.1.3.-	COG3143	Protein phosphatase CheZ						E. coli 1	CDS	1554	caiC	6.2.1.48	COG0318	Crotonobetaine/carnitine--CoA ligase
	E. coli 1	CDS	1674	rpsA		COG0539	30S ribosomal protein S1							E. coli 1	CDS	147				hypothetical protein						E. coli 1	CDS	1218	caiB	2.8.3.21	COG1804	L-carnitine CoA-transferase
	E. coli 1	CDS	285	ihfB		COG0776	Integration host factor subunit beta							E. coli 1	CDS	228	flhB_1		COG1377	Flagellar biosynthetic protein FlhB						E. coli 1	CDS	1143	caiA_1	1.3.8.13	COG1960	Crotonobetainyl-CoA reductase
	E. coli 1	CDS	2265				hypothetical protein							E. coli 1	CDS	609	flhB_2		COG1377	Flagellar biosynthetic protein FlhB						E. coli 1	CDS	1515	caiT_2		COG1292	L-carnitine/gamma-butyrobetaine antiporter
	E. coli 1	CDS	1749	msbA_2	7.5.2.6	COG1132	Lipid A export ATP-binding/permease protein MsbA							E. coli 1	CDS	546	flhA_1		COG1298	Flagellar biosynthesis protein FlhA						E. coli 1	CDS	771	fixA_1		COG2086	Protein FixA
	E. coli 1	CDS	987	lpxK	2.7.1.130	COG1663	Tetraacyldisaccharide 4'-kinase							E. coli 1	CDS	1161	flhA_2		COG1298	Flagellar biosynthesis protein FlhA						E. coli 1	CDS	942	fixB_1		COG2025	Protein FixB
	E. coli 1	CDS	1233				hypothetical protein							E. coli 1	CDS	294				hypothetical protein						E. coli 1	CDS	1287	thi4	2.4.2.59		Thiamine thiazole synthase
	E. coli 1	CDS	183				hypothetical protein							E. coli 1	CDS	249	flhE			Flagellar protein FlhE						E. coli 1	CDS	288	fixX_1		COG2440	Ferredoxin-like protein FixX
	E. coli 1	CDS	747	kdsB	2.7.7.38	COG1212	3-deoxy-manno-octulosonate cytidylyltransferase							E. coli 1	CDS	522	argS_1	6.1.1.19	COG0018	Arginine--tRNA ligase						E. coli 1	CDS	1332	ygcS_1			Inner membrane metabolite transport protein YgcS
	E. coli 1	CDS	894				hypothetical protein							E. coli 1	CDS	1020	argS_2	6.1.1.19	COG0018	Arginine--tRNA ligase						E. coli 1	CDS	531	kefF	1.6.5.2	COG2249	Glutathione-regulated potassium-efflux system ancillary protein KefF
	E. coli 1	CDS	780				hypothetical protein							E. coli 1	CDS	174	argS_3	6.1.1.19	COG0018	Arginine--tRNA ligase						E. coli 1	CDS	1863	kefC_1		COG0475	Glutathione-regulated potassium-efflux system protein KefC
	E. coli 1	CDS	786	cmoM	2.1.1.-	COG0500	tRNA 5-carboxymethoxyuridine methyltransferase							E. coli 1	CDS	270	yecM		COG3102	Protein YecM						E. coli 1	CDS	591	folA	1.5.1.3	COG0262	Dihydrofolate reductase
	E. coli 1	CDS	1323	mukF		COG3006	Chromosome partition protein MukF							E. coli 1	CDS	252	cutC_1			Copper homeostasis protein CutC						E. coli 1	CDS	234				hypothetical protein
	E. coli 1	CDS	705	mukE		COG3095	Chromosome partition protein MukE							E. coli 1	CDS	159				hypothetical protein						E. coli 1	CDS	315	ccdB_1			Toxin CcdB
	E. coli 1	CDS	4461	mukB		COG3096	Chromosome partition protein MukB							E. coli 1	CDS	462				hypothetical protein						E. coli 1	CDS	849	apaH	3.6.1.41	COG0639	Bis(5'-nucleosyl)-tetraphosphatase [symmetrical]
	E. coli 1	CDS	1848	ycbB	2.-.-.-	COG2989	putative L,D-transpeptidase YcbB							E. coli 1	CDS	534	rrrD_2	3.2.1.17	COG3772	Lysozyme RrrD						E. coli 1	CDS	378	apaG		COG2967	Protein ApaG
	E. coli 1	CDS	549				hypothetical protein							E. coli 1	CDS	114				hypothetical protein						E. coli 1	CDS	822	rsmA	2.1.1.182	COG0030	Ribosomal RNA small subunit methyltransferase A
	E. coli 1	CDS	648	gloC	3.1.2.6	COG0491	Hydroxyacylglutathione hydrolase GloC							E. coli 1	CDS	231				hypothetical protein						E. coli 1	CDS	990	pdxA	1.1.1.262	COG1995	4-hydroxythreonine-4-phosphate dehydrogenase
	E. coli 1	CDS	1191	aspC	2.6.1.1	COG1448	Aspartate aminotransferase							E. coli 1	CDS	294				hypothetical protein						E. coli 1	CDS	1287	surA	5.2.1.8	COG0760	Chaperone SurA
	E. coli 1	CDS	1089	ompF			Outer membrane porin F							E. coli 1	CDS	327				hypothetical protein						E. coli 1	CDS	2355	lptD		COG1452	LPS-assembly protein LptD
	E. coli 1	CDS	1401	asnS	6.1.1.22	COG0017	Asparagine--tRNA ligase							E. coli 1	CDS	192				hypothetical protein						E. coli 1	CDS	882	djlA		COG1076	Co-chaperone protein DjlA
	E. coli 1	CDS	1203	pncB	6.3.4.21	COG1488	Nicotinate phosphoribosyltransferase							E. coli 1	CDS	267				hypothetical protein						E. coli 1	CDS	660	rluA	5.4.99.28	COG0564	Dual-specificity RNA pseudouridine synthase RluA
	E. coli 1	CDS	2613	pepN	3.4.11.2	COG0308	Aminopeptidase N							E. coli 1	CDS	498				hypothetical protein						E. coli 1	CDS	2907	rapA_2	3.6.4.-	COG0553	RNA polymerase-associated protein RapA
	E. coli 1	CDS	768	ssuB	3.6.3.-	COG1116	Aliphatic sulfonates import ATP-binding protein SsuB							E. coli 1	CDS	1053				hypothetical protein						E. coli 1	CDS	2352	polB	2.7.7.7	COG0417	DNA polymerase II
	E. coli 1	CDS	795	ssuC_2		COG0600	Putative aliphatic sulfonates transport permease protein SsuC							E. coli 1	CDS	672				hypothetical protein						E. coli 1	CDS	696	araD	5.1.3.4	COG0235	L-ribulose-5-phosphate 4-epimerase AraD
	E. coli 1	CDS	1146	ssuD	1.14.14.5	COG2141	Alkanesulfonate monooxygenase							E. coli 1	CDS	399				hypothetical protein						E. coli 1	CDS	1503	araA	5.3.1.4	COG2160	L-arabinose isomerase
	E. coli 1	CDS	960	ssuA			Putative aliphatic sulfonates-binding protein							E. coli 1	CDS	453				hypothetical protein						E. coli 1	CDS	1701	araB	2.7.1.16	COG1069	Ribulokinase
	E. coli 1	CDS	576	ssuE	1.5.1.38	COG0431	FMN reductase (NADPH)							E. coli 1	CDS	615				hypothetical protein						E. coli 1	CDS	846	araC			Arabinose operon regulatory protein
	E. coli 1	CDS	1011	pyrD	1.3.5.2	COG0167	Dihydroorotate dehydrogenase (quinone)							E. coli 1	CDS	615				hypothetical protein						E. coli 1	CDS	849				hypothetical protein
	E. coli 1	CDS	543	zapC			Cell division protein ZapC							E. coli 1	CDS	330				hypothetical protein						E. coli 1	CDS	423				hypothetical protein
	E. coli 1	CDS	1110	ycbX		COG0633	putative protein YcbX							E. coli 1	CDS	453				hypothetical protein						E. coli 1	CDS	765	yabI		COG0586	Inner membrane protein YabI
	E. coli 1	CDS	2109	rlmL		COG0116	Ribosomal RNA large subunit methyltransferase K/L							E. coli 1	CDS	315				hypothetical protein						E. coli 1	CDS	699	thiQ	3.6.3.-	COG3840	Thiamine import ATP-binding protein ThiQ
	E. coli 1	CDS	1908	uup		COG0488	ABC transporter ATP-binding protein uup							E. coli 1	CDS	237				hypothetical protein						E. coli 1	CDS	1611				hypothetical protein
	E. coli 1	CDS	1254	pqiA		COG2995	Intermembrane transport protein PqiA							E. coli 1	CDS	168				hypothetical protein						E. coli 1	CDS	984	thiB		COG4143	Thiamine-binding periplasmic protein
	E. coli 1	CDS	1641	pqiB		COG3008	Intermembrane transport protein PqiB							E. coli 1	CDS	273				hypothetical protein						E. coli 1	CDS	1656	sgrR_1		COG4533	HTH-type transcriptional regulator SgrR
	E. coli 1	CDS	564	pqiC		COG3009	Intermembrane transport lipoprotein PqiC							E. coli 1	CDS	150				hypothetical protein						E. coli 1	CDS	132	sgrT			Putative inhibitor of glucose uptake transporter SgrT
	E. coli 1	CDS	168	rmf		COG3130	Ribosome modulation factor							E. coli 1	CDS	156				hypothetical protein						E. coli 1	CDS	606	leuD	4.2.1.33	COG0066	3-isopropylmalate dehydratase small subunit
	E. coli 1	CDS	627	fabA	4.2.1.59	COG0764	3-hydroxydecanoyl-[acyl-carrier-protein] dehydratase							E. coli 1	CDS	426				hypothetical protein						E. coli 1	CDS	1401	leuC_1	4.2.1.33	COG0065	3-isopropylmalate dehydratase large subunit
	E. coli 1	CDS	1761	lon_2	3.4.21.53		Lon protease							E. coli 1	CDS	270				hypothetical protein						E. coli 1	CDS	1092	leuB	1.1.1.85	COG0473	3-isopropylmalate dehydrogenase
	E. coli 1	CDS	453	matP		COG3120	Macrodomain Ter protein							E. coli 1	CDS	1125				hypothetical protein						E. coli 1	CDS	1572	leuA	2.3.3.13	COG0119	2-isopropylmalate synthase
	E. coli 1	CDS	1041	ompA_1		COG2885	Outer membrane protein A							E. coli 1	CDS	201				hypothetical protein						E. coli 1	CDS	945	leuO			HTH-type transcriptional regulator LeuO
	E. coli 1	CDS	510	sulA		COG5404	Cell division inhibitor SulA							E. coli 1	CDS	330				hypothetical protein						E. coli 1	CDS	1725	ilvI	2.2.1.6	COG0028	Acetolactate synthase isozyme 3 large subunit
	E. coli 1	CDS	630	sxy		COG3070	Protein Sxy							E. coli 1	CDS	1434				hypothetical protein						E. coli 1	CDS	492	ilvH	2.2.1.6	COG0440	Acetolactate synthase isozyme 3 small subunit
	E. coli 1	CDS	2154	yccS		COG1289	Inner membrane protein YccS							E. coli 1	CDS	402				hypothetical protein						E. coli 1	CDS	1005	cra		COG1609	Catabolite repressor/activator
	E. coli 1	CDS	447	yccF		COG3304	Inner membrane protein YccF							E. coli 1	CDS	297				hypothetical protein						E. coli 1	CDS	459	mraZ		COG2001	Transcriptional regulator MraZ
	E. coli 1	CDS	2055	helD	3.6.4.12	COG0210	DNA helicase IV							E. coli 1	CDS	951				hypothetical protein						E. coli 1	CDS	942	rsmH	2.1.1.199	COG0275	Ribosomal RNA small subunit methyltransferase H
	E. coli 1	CDS	459	mgsA	4.2.3.3	COG1803	Methylglyoxal synthase							E. coli 1	CDS	258				hypothetical protein						E. coli 1	CDS	366	ftsL		COG3116	Cell division protein FtsL
	E. coli 1	CDS	663				hypothetical protein							E. coli 1	CDS	534	rrrD_3	3.2.1.17	COG3772	Lysozyme RrrD						E. coli 1	CDS	1767	ftsI	3.4.16.4	COG0768	Peptidoglycan D,D-transpeptidase FtsI
	E. coli 1	CDS	414	yccU		COG1832	putative protein YccU							E. coli 1	CDS	216				hypothetical protein						E. coli 1	CDS	1488	murE	6.3.2.13	COG0769	UDP-N-acetylmuramoyl-L-alanyl-D-glutamate--2,6-diaminopimelate ligase
	E. coli 1	CDS	318	hspQ		COG3785	Heat shock protein HspQ							E. coli 1	CDS	132				hypothetical protein						E. coli 1	CDS	1359	murF	6.3.2.10	COG0770	UDP-N-acetylmuramoyl-tripeptide--D-alanyl-D-alanine ligase
	E. coli 1	CDS	1176	rlmI	2.1.1.191	COG1092	Ribosomal RNA large subunit methyltransferase I							E. coli 1	CDS	459				hypothetical protein						E. coli 1	CDS	1083	mraY	2.7.8.13	COG0472	Phospho-N-acetylmuramoyl-pentapeptide-transferase
	E. coli 1	CDS	279	yccX	3.6.1.7	COG1254	Acylphosphatase							E. coli 1	CDS	492				hypothetical protein						E. coli 1	CDS	1317	murD	6.3.2.9	COG0771	UDP-N-acetylmuramoylalanine--D-glutamate ligase
	E. coli 1	CDS	330	tusE	2.8.1.-	COG2920	Sulfurtransferase TusE							E. coli 1	CDS	510				hypothetical protein						E. coli 1	CDS	1245	ftsW	2.4.1.129	COG0772	putative peptidoglycan glycosyltransferase FtsW
	E. coli 1	CDS	660	yccA		COG0670	Modulator of FtsH protease YccA							E. coli 1	CDS	681				hypothetical protein						E. coli 1	CDS	1068	murG	2.4.1.227	COG0707	UDP-N-acetylglucosamine--N-acetylmuramyl-(pentapeptide) pyrophosphoryl-undecaprenol N-acetylglucosamine transferase
	E. coli 1	tRNA	88				tRNA-Ser(tga)							E. coli 1	CDS	657				hypothetical protein						E. coli 1	CDS	1476	murC	6.3.2.8	COG0773	UDP-N-acetylmuramate--L-alanine ligase
	E. coli 1	CDS	1119	hyaA	1.12.99.6	COG1740	Hydrogenase-1 small chain							E. coli 1	CDS	231				hypothetical protein						E. coli 1	CDS	921	ddlB	6.3.2.4	COG1181	D-alanine--D-alanine ligase B
	E. coli 1	CDS	1794	hyaB	1.12.99.6	COG0374	Hydrogenase-1 large chain							E. coli 1	CDS	207				hypothetical protein						E. coli 1	CDS	831	ftsQ		COG1589	Cell division protein FtsQ
	E. coli 1	CDS	708	hyaC		COG1969	putative Ni/Fe-hydrogenase 1 B-type cytochrome subunit							E. coli 1	CDS	747				hypothetical protein						E. coli 1	CDS	1263	ftsA_1		COG0849	Cell division protein FtsA
	E. coli 1	CDS	588	hyaD	3.4.23.-	COG0680	Hydrogenase 1 maturation protease							E. coli 1	CDS	774				hypothetical protein						E. coli 1	CDS	1152	ftsZ		COG0206	Cell division protein FtsZ
	E. coli 1	CDS	399	hyaE			Hydrogenase-1 operon protein HyaE							E. coli 1	CDS	198				hypothetical protein						E. coli 1	CDS	918	lpxC	3.5.1.108	COG0774	UDP-3-O-acyl-N-acetylglucosamine deacetylase
	E. coli 1	CDS	858				hypothetical protein							E. coli 1	CDS	1017				hypothetical protein						E. coli 1	CDS	588	secM			Secretion monitor
	E. coli 1	CDS	1545	appC	7.1.1.3	COG1271	Cytochrome bd-II ubiquinol oxidase subunit 1							E. coli 1	CDS	327				hypothetical protein						E. coli 1	CDS	2706	secA		COG0653	Protein translocase subunit SecA
	E. coli 1	CDS	1137	appB	7.1.1.3	COG1294	Cytochrome bd-II ubiquinol oxidase subunit 2							E. coli 1	CDS	882				hypothetical protein						E. coli 1	CDS	399	mutT	3.6.1.55	COG0494	8-oxo-dGTP diphosphatase
	E. coli 1	CDS	93	appX			Putative cytochrome bd-II ubiquinol oxidase subunit AppX							E. coli 1	CDS	375				hypothetical protein						E. coli 1	CDS	198	yacG		COG3024	DNA gyrase inhibitor YacG
	E. coli 1	CDS	1311	appA			Periplasmic AppA protein							E. coli 1	CDS	354				hypothetical protein						E. coli 1	CDS	744	zapD		COG4582	Cell division protein ZapD
	E. coli 1	CDS	213	cspG		COG1278	Cold shock-like protein CspG							E. coli 1	CDS	312				hypothetical protein						E. coli 1	CDS	621	coaE	2.7.1.24	COG0237	Dephospho-CoA kinase
	E. coli 1	CDS	174	gnsA			Protein GnsA							E. coli 1	CDS	396				hypothetical protein						E. coli 1	CDS	1044	guaC	1.7.1.7	COG0516	GMP reductase
	E. coli 1	CDS	1074	yccM		COG0348	Putative electron transport protein YccM							E. coli 1	CDS	540				hypothetical protein						E. coli 1	CDS	1203	epsF_1		COG1459	Type II secretion system protein F
	E. coli 1	CDS	2688	torS	2.7.13.3	COG0784	Sensor protein TorS							E. coli 1	CDS	432				hypothetical protein						E. coli 1	CDS	1386	epsE_1		COG2804	Type II secretion system protein E
	E. coli 1	CDS	1029	torT		COG1879	Periplasmic protein TorT							E. coli 1	CDS	249				hypothetical protein						E. coli 1	CDS	441				hypothetical protein
	E. coli 1	CDS	693	torR		COG0745	TorCAD operon transcriptional regulatory protein TorR							E. coli 1	CDS	1908				hypothetical protein						E. coli 1	CDS	894	nadC_1	2.4.2.19	COG0157	Nicotinate-nucleotide pyrophosphorylase [carboxylating]
	E. coli 1	CDS	1173	torC		COG3005	Cytochrome c-type protein TorC							E. coli 1	CDS	429				hypothetical protein						E. coli 1	CDS	552	ampD	3.5.1.28	COG3023	1,6-anhydro-N-acetylmuramyl-L-alanine amidase AmpD
	E. coli 1	CDS	2547	torA	1.7.2.3	COG0243	Trimethylamine-N-oxide reductase 1							E. coli 1	CDS	426				hypothetical protein						E. coli 1	CDS	855	ampE		COG3725	Protein AmpE
	E. coli 1	CDS	600	torD		COG3381	Chaperone protein TorD							E. coli 1	CDS	192	cutC_2		COG3142	Copper homeostasis protein CutC						E. coli 1	CDS	1371	aroP		COG1113	Aromatic amino acid transport protein AroP
	E. coli 1	tRNA	76				tRNA-Thr(ggt)							E. coli 1	CDS	420	cutC_3		COG3142	Copper homeostasis protein CutC						E. coli 1	CDS	1227				hypothetical protein
	E. coli 1	rRNA	111				5S ribosomal RNA							E. coli 1	CDS	243	torY_1		COG3005	Cytochrome c-type protein TorY						E. coli 1	CDS	561	pys1	3.1.-.-		Pyocin-S1
	E. coli 1	CDS	759	glnQ_3			Glutamine transport ATP-binding protein GlnQ							E. coli 1	CDS	690	torY_2		COG3005	Cytochrome c-type protein TorY						E. coli 1	CDS	285	imm_1			Colicin-E7 immunity protein
	E. coli 1	CDS	1104	yhdY		COG0765	Inner membrane amino-acid ABC transporter permease protein YhdY							E. coli 1	CDS	168	torZ_1	1.7.2.3	COG0243	Trimethylamine-N-oxide reductase 2						E. coli 1	CDS	291	imm_2			Colicin-E7 immunity protein
	E. coli 1	CDS	1182				hypothetical protein							E. coli 1	CDS	468	torZ_2	1.7.2.3	COG0243	Trimethylamine-N-oxide reductase 2						E. coli 1	CDS	291	imm_3			Colicin-E7 immunity protein
	E. coli 1	CDS	1026	yhdW			Putative amino-acid ABC transporter-binding protein YhdW							E. coli 1	CDS	102	torZ_3	1.7.2.3	COG0243	Trimethylamine-N-oxide reductase 2						E. coli 1	CDS	765	pdhR_2		COG2186	Pyruvate dehydrogenase complex repressor
	E. coli 1	CDS	222				hypothetical protein							E. coli 1	CDS	120	torZ_4	1.7.2.3	COG0243	Trimethylamine-N-oxide reductase 2						E. coli 1	CDS	2664	aceE	1.2.4.1	COG2609	Pyruvate dehydrogenase E1 component
	E. coli 1	CDS	126				hypothetical protein							E. coli 1	CDS	1089	torZ_5	1.7.2.3	COG0243	Trimethylamine-N-oxide reductase 2						E. coli 1	CDS	1593	aceF	2.3.1.12	COG0508	Dihydrolipoyllysine-residue acetyltransferase component of pyruvate dehydrogenase complex
	E. coli 1	CDS	1620	acrF_1		COG0841	Multidrug export protein AcrF							E. coli 1	CDS	972	cmoB	2.5.1.-	COG0500	tRNA U34 carboxymethyltransferase						E. coli 1	CDS	1425	lpdA	1.8.1.4	COG1249	Dihydrolipoyl dehydrogenase
	E. coli 1	CDS	1524	acrF_2		COG0841	Multidrug export protein AcrF							E. coli 1	CDS	1182	cmoA	2.1.3.-		Carboxy-S-adenosyl-L-methionine synthase						E. coli 1	CDS	1662				hypothetical protein
	E. coli 1	CDS	1158	acrE			Multidrug export protein AcrE							E. coli 1	CDS	474				hypothetical protein						E. coli 1	CDS	2598	acnB	4.2.1.3	COG1049	Aconitate hydratase B
	E. coli 1	CDS	663	acrR_2		COG1309	HTH-type transcriptional regulator AcrR							E. coli 1	CDS	189	yecD_1	3.-.-.-	COG1335	Isochorismatase family protein YecD						E. coli 1	CDS	363				hypothetical protein
	E. coli 1	CDS	180				hypothetical protein							E. coli 1	CDS	369	yecD_2	3.-.-.-	COG1335	Isochorismatase family protein YecD						E. coli 1	CDS	795	speD	4.1.1.50	COG1586	S-adenosylmethionine decarboxylase proenzyme
	E. coli 1	CDS	885	yhdJ_1	2.1.1.72	COG0863	DNA adenine methyltransferase YhdJ							E. coli 1	CDS	282	aspS_1	6.1.1.12		Aspartate--tRNA(Asp/Asn) ligase						E. coli 1	CDS	867	speE	2.5.1.-	COG0421	Polyamine aminopropyltransferase
	E. coli 1	CDS	297	fis		COG2901	DNA-binding protein Fis							E. coli 1	CDS	1512	aspS_2	6.1.1.12	COG0173	Aspartate--tRNA ligase						E. coli 1	CDS	309				hypothetical protein
	E. coli 1	CDS	966	dusB	1.3.1.-	COG0042	tRNA-dihydrouridine synthase B							E. coli 1	CDS	444	nudB	3.6.1.67	COG0494	Dihydroneopterin triphosphate diphosphatase						E. coli 1	CDS	1551	cueO		COG2132	Blue copper oxidase CueO
	E. coli 1	CDS	882	prmA	2.1.1.-	COG2264	Ribosomal protein L11 methyltransferase							E. coli 1	CDS	417	yebC_1		COG0217	putative transcriptional regulatory protein YebC						E. coli 1	CDS	2391	gcd	1.1.5.2	COG4993	Quinoprotein glucose dehydrogenase
	E. coli 1	CDS	1452	panF		COG4145	Sodium/pantothenate symporter							E. coli 1	CDS	327	yebC_2		COG0217	putative transcriptional regulatory protein YebC						E. coli 1	CDS	549	hpt	2.4.2.8	COG0634	Hypoxanthine phosphoribosyltransferase
	E. coli 1	CDS	243	yhdT		COG3924	putative membrane protein YhdT							E. coli 1	CDS	390	ruvC_1	3.1.22.4	COG0817	Crossover junction endodeoxyribonuclease RuvC						E. coli 1	CDS	663	can	4.2.1.1	COG0288	Carbonic anhydrase 2
	E. coli 1	CDS	957		2.7.1.101	COG0524	Tagatose kinase							E. coli 1	CDS	150	ruvC_2	3.1.22.4	COG0817	Crossover junction endodeoxyribonuclease RuvC						E. coli 1	CDS	927	yadG		COG1131	putative ABC transporter ATP-binding protein YadG
	E. coli 1	CDS	816	srlR_1		COG1349	Glucitol operon repressor							E. coli 1	CDS	603				hypothetical protein						E. coli 1	CDS	771	yadH		COG0842	Inner membrane transport permease YadH
	E. coli 1	CDS	855	gatY_1	4.1.2.40		D-tagatose-1,6-bisphosphate aldolase subunit GatY							E. coli 1	CDS	348	ruvA_1	3.6.4.12	COG0632	Holliday junction ATP-dependent DNA helicase RuvA						E. coli 1	CDS	441				hypothetical protein
	E. coli 1	CDS	891	rbsB_1		COG1879	Ribose import binding protein RbsB							E. coli 1	CDS	231	ruvA_2	3.6.4.12	COG0632	Holliday junction ATP-dependent DNA helicase RuvA						E. coli 1	CDS	1230				hypothetical protein
	E. coli 1	CDS	1500	rbsA_1	7.5.2.7	COG1129	Ribose import ATP-binding protein RbsA							E. coli 1	CDS	1011	ruvB	3.6.4.12	COG2255	Holliday junction ATP-dependent DNA helicase RuvB						E. coli 1	CDS	381	panD	4.1.1.11		Aspartate 1-decarboxylase
	E. coli 1	CDS	990	rbsC_2		COG1172	Ribose import permease protein RbsC							E. coli 1	CDS	786	znuB		COG1108	High-affinity zinc uptake system membrane protein ZnuB						E. coli 1	CDS	885				ISNCY family transposase ISRor2
	E. coli 1	CDS	963		2.7.1.101	COG0524	Tagatose kinase							E. coli 1	CDS	756	znuC	7.2.2.-	COG1121	Zinc import ATP-binding protein ZnuC						E. coli 1	CDS	852	panC	6.3.2.1	COG0414	Pantothenate synthetase
	E. coli 1	CDS	1047				hypothetical protein							E. coli 1	CDS	315	znuA		COG4531	High-affinity zinc uptake system protein ZnuA						E. coli 1	CDS	795	panB	2.1.2.11	COG0413	3-methyl-2-oxobutanoate hydroxymethyltransferase
	E. coli 1	CDS	1350	accC	6.3.4.14	COG0439	Biotin carboxylase							E. coli 1	CDS	615	mepM_1	3.4.24.-	COG0739	Murein DD-endopeptidase MepM						E. coli 1	CDS	1263	yadC			putative fimbrial-like protein YadC
	E. coli 1	CDS	471	accB		COG0511	Biotin carboxyl carrier protein of acetyl-CoA carboxylase							E. coli 1	CDS	669	mepM_2	3.4.24.-	COG0739	Murein DD-endopeptidase MepM						E. coli 1	CDS	597	yadK			putative fimbrial-like protein YadK
	E. coli 1	CDS	264				hypothetical protein							E. coli 1	CDS	996	lpxM	2.3.1.243	COG1560	Lipid A biosynthesis myristoyltransferase						E. coli 1	CDS	609	yadL			putative fimbrial-like protein YadL
	E. coli 1	CDS	975	acuI	1.3.1.84	COG0604	putative acrylyl-CoA reductase AcuI							E. coli 1	CDS	90	pykA_1	2.7.1.40	COG0469	Pyruvate kinase II						E. coli 1	CDS	567	yadM			putative fimbrial-like protein YadM
	E. coli 1	CDS	1941	csrD			RNase E specificity factor CsrD							E. coli 1	CDS	1020	pykA_2	2.7.1.40	COG0469	Pyruvate kinase II						E. coli 1	CDS	2589	htrE		COG3188	Outer membrane usher protein HtrE
	E. coli 1	CDS	1044	mreB		COG1077	Cell shape-determining protein MreB							E. coli 1	CDS	432	hexR		COG1737	HTH-type transcriptional regulator HexR						E. coli 1	CDS	741	yadV			putative fimbrial chaperone YadV
	E. coli 1	CDS	1104	mreC		COG1792	Cell shape-determining protein MreC							E. coli 1	CDS	147				hypothetical protein						E. coli 1	CDS	591	yadN			putative fimbrial-like protein YadN
	E. coli 1	CDS	489	mreD		COG2891	Rod shape-determining protein MreD							E. coli 1	CDS	408	zwf_1	1.1.1.49	COG0364	Glucose-6-phosphate 1-dehydrogenase						E. coli 1	CDS	480	folK	2.7.6.3	COG0801	2-amino-4-hydroxy-6-hydroxymethyldihydropteridine pyrophosphokinase
	E. coli 1	CDS	594	yhdE	3.6.1.9	COG0424	dTTP/UTP pyrophosphatase							E. coli 1	CDS	717	zwf_2	1.1.1.49		Glucose-6-phosphate 1-dehydrogenase						E. coli 1	CDS	1365	pcnB	2.7.7.19	COG0617	Poly(A) polymerase I
	E. coli 1	CDS	1470	rng	3.1.26.-	COG1530	Ribonuclease G							E. coli 1	CDS	432	zwf_3	1.1.1.49	COG0364	Glucose-6-phosphate 1-dehydrogenase						E. coli 1	CDS	927	gluQ	6.1.1.-	COG0008	Glutamyl-Q tRNA(Asp) synthetase
	E. coli 1	CDS	3801				hypothetical protein							E. coli 1	CDS	804	edd_1	4.2.1.12	COG0129	Phosphogluconate dehydratase						E. coli 1	CDS	456	dksA		COG1734	RNA polymerase-binding transcription factor DksA
	E. coli 1	CDS	1446	tldD	3.4.-.-	COG0312	Metalloprotease TldD							E. coli 1	CDS	1026	edd_2	4.2.1.12	COG0129	Phosphogluconate dehydratase						E. coli 1	CDS	705	sfsA		COG1489	Sugar fermentation stimulation protein A
	E. coli 1	CDS	930	dmlR_1			HTH-type transcriptional regulator DmlR							E. coli 1	CDS	549	eda		COG0800	KHG/KDPG aldolase						E. coli 1	CDS	531	thpR	3.1.4.58	COG1514	RNA 2',3'-cyclic phosphodiesterase
	E. coli 1	CDS	204	aaeX			Protein AaeX							E. coli 1	CDS	315	purT_1	2.1.2.-	COG0027	Formate-dependent phosphoribosylglycinamide formyltransferase						E. coli 1	CDS	2430	hrpB	3.6.4.13	COG1643	ATP-dependent RNA helicase HrpB
	E. coli 1	CDS	933	aaeA_1		COG1566	p-hydroxybenzoic acid efflux pump subunit AaeA							E. coli 1	CDS	870	purT_2	2.1.2.-	COG0027	Formate-dependent phosphoribosylglycinamide formyltransferase						E. coli 1	CDS	2529	mrcB		COG0744	Penicillin-binding protein 1B
	E. coli 1	CDS	1968	aaeB_1		COG1289	p-hydroxybenzoic acid efflux pump subunit AaeB							E. coli 1	CDS	108				hypothetical protein						E. coli 1	CDS	2244	fhuA		COG1629	Ferrichrome outer membrane transporter/phage receptor
	E. coli 1	CDS	273	yhcO		COG2732	putative protein YhcO							E. coli 1	CDS	324	yebF			Protein YebF						E. coli 1	CDS	798	fhuC	7.2.2.16	COG1120	Iron(3+)-hydroxamate import ATP-binding protein FhuC
	E. coli 1	CDS	264	bhsA_2			Multiple stress resistance protein BhsA							E. coli 1	CDS	681	yebE		COG2979	Inner membrane protein YebE						E. coli 1	CDS	891	fhuD		COG0614	Iron(3+)-hydroxamate-binding protein FhuD
	E. coli 1	CDS	471	argR_1		COG1438	Arginine repressor							E. coli 1	CDS	711	ptrB_1	3.4.21.83	COG1770	Protease 2						E. coli 1	CDS	1983	fhuB		COG0609	Iron(3+)-hydroxamate import system permease protein FhuB
	E. coli 1	CDS	939	mdh_1	1.1.1.37	COG0039	Malate dehydrogenase							E. coli 1	CDS	594	ptrB_2	3.4.21.83	COG1770	Protease 2						E. coli 1	CDS	1281	hemL	5.4.3.8	COG0001	Glutamate-1-semialdehyde 2,1-aminomutase
	E. coli 1	CDS	1068	degS	3.4.21.107	COG0265	Serine endoprotease DegS							E. coli 1	CDS	171	ptrB_3	3.4.21.83	COG1770	Protease 2						E. coli 1	CDS	1422	clcA			H(+)/Cl(-) exchange transporter ClcA
	E. coli 1	CDS	1368	degQ	3.4.21.107	COG0265	Periplasmic pH-dependent serine endoprotease DegQ							E. coli 1	CDS	171	ptrB_4	3.4.21.83	COG1770	Protease 2						E. coli 1	CDS	345	erpA		COG0316	Iron-sulfur cluster insertion protein ErpA
	E. coli 1	CDS	399	yhcB		COG3105	Inner membrane protein YhcB							E. coli 1	CDS	324	ptrB_5	3.4.21.83	COG1770	Protease 2						E. coli 1	CDS	624				hypothetical protein
	E. coli 1	CDS	1128	zapE		COG1485	Cell division protein ZapE							E. coli 1	CDS	519	exoX	3.1.11.-	COG0847	Exodeoxyribonuclease 10						E. coli 1	CDS	801	btuF		COG0614	Vitamin B12-binding protein
	E. coli 1	CDS	429	rplM		COG0102	50S ribosomal protein L13							E. coli 1	CDS	354				hypothetical protein						E. coli 1	CDS	699	mtnN	3.2.2.9	COG0775	5'-methylthioadenosine/S-adenosylhomocysteine nucleosidase
	E. coli 1	CDS	393	rpsI		COG0103	30S ribosomal protein S9							E. coli 1	CDS	120				hypothetical protein						E. coli 1	CDS	1518	dgt	3.1.5.1	COG0232	Deoxyguanosinetriphosphate triphosphohydrolase
	E. coli 1	CDS	639	sspA		COG0625	Stringent starvation protein A							E. coli 1	CDS	231	holE	2.7.7.7		DNA polymerase III subunit theta						E. coli 1	CDS	1425	degP	3.4.21.107	COG0265	Periplasmic serine endoprotease DegP
	E. coli 1	CDS	498	sspB		COG2969	Stringent starvation protein B							E. coli 1	CDS	264	yobA		COG2372	Protein YobA						E. coli 1	CDS	1158	cdaR		COG3835	Carbohydrate diacid regulator
	E. coli 1	CDS	783	nanR_1		COG2186	HTH-type transcriptional repressor NanR							E. coli 1	CDS	192				hypothetical protein						E. coli 1	CDS	387				hypothetical protein
	E. coli 1	CDS	894	nanA_1	4.1.3.3	COG0329	N-acetylneuraminate lyase							E. coli 1	CDS	414	yebZ_1		COG1276	Inner membrane protein YebZ						E. coli 1	CDS	825	dapD	2.3.1.117	COG2171	2,3,4,5-tetrahydropyridine-2,6-dicarboxylate N-succinyltransferase
	E. coli 1	CDS	1491	nanT_1			Sialic acid transporter NanT							E. coli 1	CDS	171	yebZ_2		COG1276	Inner membrane protein YebZ						E. coli 1	CDS	2673	glnD		COG2844	Bifunctional uridylyltransferase/uridylyl-removing enzyme
	E. coli 1	CDS	690	nanE_1	5.1.3.9	COG3010	Putative N-acetylmannosamine-6-phosphate 2-epimerase							E. coli 1	CDS	354				hypothetical protein						E. coli 1	CDS	795	map	3.4.11.18	COG0024	Methionine aminopeptidase
	E. coli 1	CDS	876	nanK_1	2.7.1.60	COG1940	N-acetylmannosamine kinase							E. coli 1	CDS	918	apaH_1	3.6.1.41		Bis(5'-nucleosyl)-tetraphosphatase, symmetrical						E. coli 1	CDS	726	rpsB		COG0052	30S ribosomal protein S2
	E. coli 1	CDS	465	yhcH		COG2731	putative protein YhcH							E. coli 1	CDS	237	yebV			putative protein YebV						E. coli 1	CDS	852	tsf		COG0264	Elongation factor Ts
	E. coli 1	CDS	1419	gltD	1.4.1.13	COG0493	Glutamate synthase [NADPH] small chain							E. coli 1	CDS	267	rsmF_1	2.1.1.178		Ribosomal RNA small subunit methyltransferase F						E. coli 1	CDS	726	pyrH	2.7.4.22	COG0528	Uridylate kinase
	E. coli 1	CDS	4554	gltB	1.4.1.13	COG0067	Glutamate synthase [NADPH] large chain							E. coli 1	CDS	264	rsmF_2	2.1.1.178	COG0144	Ribosomal RNA small subunit methyltransferase F						E. coli 1	CDS	558	frr		COG0233	Ribosome-recycling factor
	E. coli 1	CDS	930				hypothetical protein							E. coli 1	CDS	762	rsmF_3	2.1.1.178	COG0144	Ribosomal RNA small subunit methyltransferase F						E. coli 1	CDS	1197	dxr	1.1.1.267	COG0743	1-deoxy-D-xylulose 5-phosphate reductoisomerase
	E. coli 1	CDS	2337	arcB	2.7.13.3	COG0642	Aerobic respiration control sensor protein ArcB							E. coli 1	CDS	1923	yebT		COG3008	Intermembrane transport protein YebT						E. coli 1	CDS	759	ispU	2.5.1.31	COG0020	Ditrans,polycis-undecaprenyl-diphosphate synthase ((2E,6E)-farnesyl-diphosphate specific)
	E. coli 1	CDS	654	elbB	4.2.1.-	COG3155	Glyoxalase ElbB							E. coli 1	CDS	612				hypothetical protein						E. coli 1	CDS	153				hypothetical protein
	E. coli 1	CDS	729	mtgA	2.4.1.129	COG0744	Biosynthetic peptidoglycan transglycosylase							E. coli 1	CDS	888	yebS_1		COG2995	Intermembrane transport protein YebS						E. coli 1	CDS	750	cdsA	2.7.7.41	COG0575	Phosphatidate cytidylyltransferase
	E. coli 1	CDS	633	yrbL			putative protein YrbL							E. coli 1	CDS	399	yebS_2		COG2995	Intermembrane transport protein YebS						E. coli 1	CDS	1353	rseP	3.4.24.-	COG0750	Regulator of sigma-E protease RseP
	E. coli 1	CDS	273	ptsO		COG1925	Phosphocarrier protein NPr							E. coli 1	CDS	567	msrC	1.8.4.14	COG1956	Free methionine-R-sulfoxide reductase						E. coli 1	CDS	2433	bamA		COG4775	Outer membrane protein assembly factor BamA
	E. coli 1	CDS	855	rapZ		COG1660	RNase adapter protein RapZ							E. coli 1	CDS	309	proQ_1			RNA chaperone ProQ						E. coli 1	CDS	486	skp		COG2825	Chaperone protein Skp
	E. coli 1	CDS	492	ptsN		COG1762	Nitrogen regulatory protein							E. coli 1	CDS	120	proQ_2		COG3109	RNA chaperone ProQ						E. coli 1	CDS	1026	lpxD	2.3.1.191	COG1044	UDP-3-O-(3-hydroxymyristoyl)glucosamine N-acyltransferase
	E. coli 1	CDS	288	hpf		COG1544	Ribosome hibernation promoting factor							E. coli 1	CDS	219	prc_1	3.4.21.102	COG0793	Tail-specific protease						E. coli 1	CDS	456	fabZ	4.2.1.59	COG0764	3-hydroxyacyl-[acyl-carrier-protein] dehydratase FabZ
	E. coli 1	CDS	1434	rpoN		COG1508	RNA polymerase sigma-54 factor							E. coli 1	CDS	219	prc_2	3.4.21.102	COG0793	Tail-specific protease						E. coli 1	CDS	789	lpxA	2.3.1.129	COG1043	Acyl-[acyl-carrier-protein]--UDP-N-acetylglucosamine O-acyltransferase
	E. coli 1	CDS	726	lptB_1	3.6.3.-	COG1137	Lipopolysaccharide export system ATP-binding protein LptB							E. coli 1	CDS	510	prc_3	3.4.21.102	COG0793	Tail-specific protease						E. coli 1	CDS	1149	lpxB	2.4.1.182	COG0763	Lipid-A-disaccharide synthase
	E. coli 1	CDS	558	lptA		COG1934	Lipopolysaccharide export system protein LptA							E. coli 1	CDS	549	prc_4	3.4.21.102	COG0793	Tail-specific protease						E. coli 1	CDS	597	rnhB	3.1.26.4	COG0164	Ribonuclease HII
	E. coli 1	CDS	576	lptC		COG3117	Lipopolysaccharide export system protein LptC							E. coli 1	CDS	540	prc_5	3.4.21.102	COG0793	Tail-specific protease						E. coli 1	CDS	3483	dnaE	2.7.7.7	COG0587	DNA polymerase III subunit alpha
	E. coli 1	CDS	171	kdsC_1	3.1.3.45	COG1778	3-deoxy-D-manno-octulosonate 8-phosphate phosphatase KdsC							E. coli 1	CDS	840	htpX	3.4.24.-	COG0501	Protease HtpX						E. coli 1	CDS	960	accA	2.1.3.15	COG0825	Acetyl-coenzyme A carboxylase carboxyl transferase subunit alpha
	E. coli 1	CDS	390	kdsC_2	3.1.3.45	COG1778	3-deoxy-D-manno-octulosonate 8-phosphate phosphatase KdsC							E. coli 1	CDS	276				hypothetical protein						E. coli 1	CDS	2142	ldcC	4.1.1.18	COG1982	Constitutive lysine decarboxylase
	E. coli 1	CDS	987	kdsD_1	5.3.1.13	COG0517	Arabinose 5-phosphate isomerase KdsD							E. coli 1	CDS	804	hsrA_1			putative transport protein HsrA						E. coli 1	CDS	390				hypothetical protein
	E. coli 1	CDS	978	yrbG		COG0530	Inner membrane protein YrbG							E. coli 1	CDS	792	kdgR		COG1414	Transcriptional regulator KdgR						E. coli 1	CDS	1299	tilS	6.3.4.19	COG0037	tRNA(Ile)-lysidine synthase
	E. coli 1	CDS	810	mlaF	3.6.3.-	COG1127	Intermembrane phospholipid transport system ATP-binding protein MlaF							E. coli 1	CDS	240				hypothetical protein						E. coli 1	CDS	261	rof		COG4568	Protein rof
	E. coli 1	CDS	783	mlaE		COG0767	Intermembrane phospholipid transport system permease protein MlaE							E. coli 1	CDS	144	mgrB			PhoP/PhoQ regulator MgrB						E. coli 1	CDS	201				hypothetical protein
	E. coli 1	CDS	552	mlaD		COG1463	Intermembrane phospholipid transport system binding protein MlaD							E. coli 1	CDS	288				hypothetical protein						E. coli 1	CDS	546	yaeQ		COG4681	putative protein YaeQ
	E. coli 1	CDS	636	mlaC		COG2854	Intermembrane phospholipid transport system binding protein MlaC							E. coli 1	CDS	195	cspC			Cold shock-like protein CspC						E. coli 1	CDS	423	arfB	3.1.1.29	COG1186	Peptidyl-tRNA hydrolase ArfB
	E. coli 1	CDS	294	mlaB		COG3113	Intermembrane phospholipid transport system binding protein MlaB							E. coli 1	CDS	144	rlmA_1	2.1.1.187	COG0500	23S rRNA (guanine(745)-N(1))-methyltransferase						E. coli 1	CDS	711	nlpE		COG3015	Lipoprotein NlpE
	E. coli 1	CDS	270	ibaG		COG5007	Acid stress protein IbaG							E. coli 1	CDS	192				hypothetical protein						E. coli 1	CDS	825				hypothetical protein
	E. coli 1	CDS	1260	murA	2.5.1.7	COG0766	UDP-N-acetylglucosamine 1-carboxyvinyltransferase							E. coli 1	CDS	366	rlmA_2	2.1.1.187	COG0500	23S rRNA (guanine(745)-N(1))-methyltransferase						E. coli 1	CDS	1719	proS	6.1.1.15	COG0442	Proline--tRNA ligase
	E. coli 1	CDS	279				hypothetical protein							E. coli 1	CDS	567	mntP		COG1971	putative manganese efflux pump MntP						E. coli 1	CDS	708	trmO	2.1.1.-	COG1720	tRNA (adenine(37)-N6)-methyltransferase
	E. coli 1	CDS	972	ispB	2.5.1.90	COG0142	Octaprenyl diphosphate synthase							E. coli 1	CDS	120				hypothetical protein						E. coli 1	CDS	405	rcsF			Outer membrane lipoprotein RcsF
	E. coli 1	CDS	312	rplU		COG0261	50S ribosomal protein L21							E. coli 1	CDS	342				hypothetical protein						E. coli 1	CDS	816	metQ		COG1464	D-methionine-binding lipoprotein MetQ
	E. coli 1	CDS	258	rpmA		COG0211	50S ribosomal protein L27							E. coli 1	CDS	669	manZ_1		COG3716	PTS system mannose-specific EIID component						E. coli 1	CDS	654	metI		COG2011	D-methionine transport system permease protein MetI
	E. coli 1	CDS	966	yhbE		COG0697	putative inner membrane transporter YhbE							E. coli 1	CDS	357	manY_1		COG3715	PTS system mannose-specific EIIC component						E. coli 1	CDS	1032	metN	3.6.3.-	COG1135	Methionine import ATP-binding protein MetN
	E. coli 1	CDS	1173	obgE	3.6.5.-	COG0536	GTPase ObgE/CgtA							E. coli 1	CDS	378	manY_2		COG3715	PTS system mannose-specific EIIC component						E. coli 1	CDS	573	gmhB	3.1.3.82	COG0241	D-glycero-beta-D-manno-heptose-1,7-bisphosphate 7-phosphatase
	E. coli 1	CDS	1434	dacB	3.4.16.4	COG2027	D-alanyl-D-alanine carboxypeptidase DacB							E. coli 1	CDS	972	manX	2.7.1.191	COG2893	PTS system mannose-specific EIIAB component						E. coli 1	rRNA	1538				16S ribosomal RNA
	E. coli 1	CDS	477	greA		COG0782	Transcription elongation factor GreA							E. coli 1	CDS	1557				hypothetical protein						E. coli 1	tRNA	77				tRNA-Ile(gat)
	E. coli 1	CDS	294	yhbY		COG1534	RNA-binding protein YhbY							E. coli 1	CDS	915	pdeD_1	3.1.4.52	COG2200	putative cyclic di-GMP phosphodiesterase PdeD						E. coli 1	tRNA	76				tRNA-Ala(tgc)
	E. coli 1	CDS	630	rlmE	2.1.1.166	COG0293	Ribosomal RNA large subunit methyltransferase E							E. coli 1	CDS	468	pdeD_2	3.1.4.52	COG2200	putative cyclic di-GMP phosphodiesterase PdeD						E. coli 1	rRNA	2901				23S ribosomal RNA
	E. coli 1	CDS	1944	ftsH	3.4.24.-	COG0465	ATP-dependent zinc metalloprotease FtsH							E. coli 1	CDS	195	pdeD_3	3.1.4.52	COG2200	putative cyclic di-GMP phosphodiesterase PdeD						E. coli 1	rRNA	111				5S ribosomal RNA
	E. coli 1	CDS	849	folP	2.5.1.15	COG0294	Dihydropteroate synthase							E. coli 1	CDS	321	sdaA_1	4.3.1.17	COG1760	L-serine dehydratase 1						E. coli 1	tRNA	77				tRNA-Asp(gtc)
	E. coli 1	CDS	1338	glmM	5.4.2.10	COG1109	Phosphoglucosamine mutase							E. coli 1	CDS	1083	sdaA_2	4.3.1.17	COG1760	L-serine dehydratase 1						E. coli 1	CDS	804	dkgB	1.1.1.346	COG0656	2,5-diketo-D-gluconic acid reductase B
	E. coli 1	CDS	333	secG		COG1314	Protein-export membrane protein SecG							E. coli 1	CDS	282	nudL	3.6.1.-		putative Nudix hydrolase NudL						E. coli 1	CDS	915	dmlR_1			HTH-type transcriptional regulator DmlR
	E. coli 1	tRNA	87				tRNA-Leu(gag)							E. coli 1	CDS	1275	pabB	2.6.1.85	COG0147	Aminodeoxychorismate synthase component 1						E. coli 1	CDS	825				hypothetical protein
	E. coli 1	CDS	1518	yhbX	2.-.-.-	COG2194	Putative transferase YhbX							E. coli 1	CDS	165				hypothetical protein						E. coli 1	CDS	771	ycgJ	2.1.1.-		putative methyltransferase YcgJ
	E. coli 1	CDS	1344	argG	6.3.4.5	COG0137	Argininosuccinate synthase							E. coli 1	CDS	378				hypothetical protein						E. coli 1	CDS	1221	mltD	4.2.2.-	COG0741	Membrane-bound lytic murein transglycosylase D
	E. coli 1	tRNA	77				tRNA-Met(cat)							E. coli 1	CDS	348	yabJ	3.5.99.10	COG0251	2-iminobutanoate/2-iminopropanoate deaminase						E. coli 1	CDS	756	gloB	3.1.2.6	COG0491	Hydroxyacylglutathione hydrolase GloB
	E. coli 1	CDS	453	rimP		COG0779	Ribosome maturation factor RimP							E. coli 1	CDS	252	yoaA_1	3.6.4.12	COG1199	putative ATP-dependent DNA helicase YoaA						E. coli 1	CDS	723				hypothetical protein
	E. coli 1	CDS	1488	nusA		COG0195	Transcription termination/antitermination protein NusA							E. coli 1	CDS	576	yoaA_2	3.6.4.12	COG1199	putative ATP-dependent DNA helicase YoaA						E. coli 1	CDS	468	rnhA	3.1.26.4	COG0328	Ribonuclease HI
	E. coli 1	CDS	2673	infB		COG0532	Translation initiation factor IF-2							E. coli 1	CDS	261	yoaA_3	3.6.4.12	COG1199	putative ATP-dependent DNA helicase YoaA						E. coli 1	CDS	741	dnaQ	2.7.7.7	COG0847	DNA polymerase III subunit epsilon
	E. coli 1	CDS	402	rbfA		COG0858	30S ribosome-binding factor							E. coli 1	CDS	513	yoaA_4	3.6.4.12	COG1199	putative ATP-dependent DNA helicase YoaA						E. coli 1	tRNA	77				tRNA-Asp(gtc)
	E. coli 1	CDS	945	truB	5.4.99.25	COG0130	tRNA pseudouridine synthase B							E. coli 1	CDS	159	tsaB_1		COG1214	tRNA threonylcarbamoyladenosine biosynthesis protein TsaB						E. coli 1	CDS	786				hypothetical protein
	E. coli 1	CDS	270	rpsO		COG0184	30S ribosomal protein S15							E. coli 1	CDS	300	tsaB_2		COG1214	tRNA threonylcarbamoyladenosine biosynthesis protein TsaB						E. coli 1	CDS	480	hcpA_1		COG3157	Major exported protein
	E. coli 1	CDS	2136	pnp	2.7.7.8	COG1185	Polyribonucleotide nucleotidyltransferase							E. coli 1	CDS	156	tsaB_3		COG1214	tRNA threonylcarbamoyladenosine biosynthesis protein TsaB						E. coli 1	CDS	1359				hypothetical protein
	E. coli 1	CDS	885	nlpI		COG4785	Lipoprotein NlpI							E. coli 1	CDS	582	slp_1		COG3065	Outer membrane protein Slp						E. coli 1	CDS	3525				hypothetical protein
	E. coli 1	CDS	1890	deaD	3.6.4.13	COG0513	ATP-dependent RNA helicase DeaD							E. coli 1	CDS	480	fadD_1	6.2.1.3	COG0318	Long-chain-fatty-acid--CoA ligase						E. coli 1	CDS	1449				hypothetical protein
	E. coli 1	CDS	1245	mtr		COG0814	Tryptophan-specific transport protein							E. coli 1	CDS	393	fadD_2	6.2.1.3	COG0318	Long-chain-fatty-acid--CoA ligase						E. coli 1	CDS	744				hypothetical protein
	E. coli 1	CDS	1008				hypothetical protein							E. coli 1	CDS	240	fadD_3	6.2.1.3	COG0318	Long-chain-fatty-acid--CoA ligase						E. coli 1	CDS	2763	clpV1_1		COG0542	Protein ClpV1
	E. coli 1	CDS	879				hypothetical protein							E. coli 1	CDS	147	fadD_4	6.2.1.3	COG0318	Long-chain-fatty-acid--CoA ligase						E. coli 1	CDS	765				hypothetical protein
	E. coli 1	CDS	996	yhbU	3.4.-.-	COG0826	putative protease YhbU							E. coli 1	CDS	192	menE_1	6.2.1.26		2-succinylbenzoate--CoA ligase						E. coli 1	CDS	1347				hypothetical protein
	E. coli 1	CDS	525	ubiJ_1			Ubiquinone biosynthesis accessory factor UbiJ							E. coli 1	CDS	147	fadD_5	6.2.1.3	COG0318	Long-chain-fatty-acid--CoA ligase						E. coli 1	CDS	525				hypothetical protein
	E. coli 1	CDS	504				hypothetical protein							E. coli 1	CDS	330	rnd_1	3.1.13.5	COG0349	Ribonuclease D						E. coli 1	CDS	1293				hypothetical protein
	E. coli 1	CDS	303				hypothetical protein							E. coli 1	CDS	243	rnd_2	3.1.13.5	COG0349	Ribonuclease D						E. coli 1	CDS	1050				hypothetical protein
	E. coli 1	CDS	444				hypothetical protein							E. coli 1	CDS	378	rnd_3	3.1.13.5	COG0349	Ribonuclease D						E. coli 1	CDS	1842				hypothetical protein
	E. coli 1	CDS	519	yhbO	3.1.2.-	COG0693	Protein/nucleic acid deglycase 2							E. coli 1	CDS	171	dmlA	1.1.1.83	COG0473	D-malate dehydrogenase [decarboxylating]						E. coli 1	CDS	426				hypothetical protein
	E. coli 1	CDS	636				hypothetical protein							E. coli 1	CDS	585	leuE		COG1280	Leucine efflux protein						E. coli 1	CDS	1485				hypothetical protein
	E. coli 1	CDS	1041				hypothetical protein							E. coli 1	CDS	360	yeaR		COG3615	putative protein YeaR						E. coli 1	CDS	504				hypothetical protein
	E. coli 1	CDS	576	osmY_1		COG2823	Osmotically-inducible protein Y							E. coli 1	CDS	183	yoaG			Protein YoaG						E. coli 1	CDS	519	hcpA_2		COG3157	Major exported protein
	E. coli 1	CDS	591	diaA		COG0279	DnaA initiator-associating protein DiaA							E. coli 1	CDS	249				hypothetical protein						E. coli 1	CDS	120				hypothetical protein
	E. coli 1	CDS	396				hypothetical protein							E. coli 1	CDS	621	dgcP_1	2.7.7.65	COG2203	Diguanylate cyclase DgcP						E. coli 1	CDS	648	vgrG1_1	6.3.2.-		Actin cross-linking toxin VgrG1
	E. coli 1	CDS	2037	lpoA		COG3107	Penicillin-binding protein activator LpoA							E. coli 1	CDS	330	dgcP_2	2.7.7.65	COG2203	Diguanylate cyclase DgcP						E. coli 1	CDS	1347	vgrG1_2	6.3.2.-	COG3501	Actin cross-linking toxin VgrG1
	E. coli 1	CDS	864	rsmI	2.1.1.198	COG0313	Ribosomal RNA small subunit methyltransferase I							E. coli 1	CDS	255				hypothetical protein						E. coli 1	CDS	1047				hypothetical protein
	E. coli 1	CDS	714	nagB_2	3.5.99.6	COG0363	Glucosamine-6-phosphate deaminase							E. coli 1	CDS	531	nimT_1		COG2807	2-nitroimidazole transporter						E. coli 1	CDS	963				hypothetical protein
	E. coli 1	CDS	792	manZ_1		COG3716	PTS system mannose-specific EIID component							E. coli 1	CDS	243	nimT_2		COG2807	2-nitroimidazole transporter						E. coli 1	CDS	336				hypothetical protein
	E. coli 1	CDS	804	agaC_1		COG3715	N-acetylgalactosamine permease IIC component 1							E. coli 1	CDS	555	nimR_1			HTH-type transcriptional regulator NimR						E. coli 1	CDS	291				hypothetical protein
	E. coli 1	CDS	477	sorB_1	2.7.1.206	COG3444	PTS system sorbose-specific EIIB component							E. coli 1	CDS	537				hypothetical protein						E. coli 1	CDS	180				hypothetical protein
	E. coli 1	CDS	861	kbaY_1	4.1.2.40	COG0191	D-tagatose-1,6-bisphosphate aldolase subunit KbaY							E. coli 1	CDS	204				hypothetical protein						E. coli 1	CDS	486				hypothetical protein
	E. coli 1	CDS	1155	agaS	3.5.99.-	COG2222	Putative D-galactosamine-6-phosphate deaminase AgaS							E. coli 1	CDS	189				hypothetical protein						E. coli 1	CDS	504				hypothetical protein
	E. coli 1	CDS	1134	agaA	3.5.1.-	COG1820	N-acetylgalactosamine-6-phosphate deacetylase							E. coli 1	CDS	1053	dgcJ_1	2.7.7.65	COG2199	putative diguanylate cyclase DgcJ						E. coli 1	CDS	489				hypothetical protein
	E. coli 1	CDS	435	manX_1	2.7.1.191	COG2893	PTS system mannose-specific EIIAB component							E. coli 1	CDS	486	dgcJ_2	2.7.7.65	COG2199	putative diguanylate cyclase DgcJ						E. coli 1	CDS	771	yafV	3.5.1.3		Omega-amidase YafV
	E. coli 1	CDS	879	manZ_2		COG3716	PTS system mannose-specific EIID component							E. coli 1	CDS	477	cdgI_1	2.7.7.65	COG2199	putative diguanylate cyclase CdgI						E. coli 1	CDS	447	ivy			Inhibitor of vertebrate lysozyme
	E. coli 1	CDS	780	agaC_2		COG3715	N-acetylgalactosamine permease IIC component 1							E. coli 1	CDS	612	cdgI_2	2.7.7.65	COG2199	putative diguanylate cyclase CdgI						E. coli 1	CDS	2445	fadE	1.3.8.7	COG1960	Acyl-coenzyme A dehydrogenase
	E. coli 1	CDS	474	sorB_2	2.7.1.206	COG3444	PTS system sorbose-specific EIIB component							E. coli 1	CDS	768				hypothetical protein						E. coli 1	CDS	579	gmhA	5.3.1.28	COG0279	Phosphoheptose isomerase
	E. coli 1	CDS	1281	kbaZ		COG4573	D-tagatose-1,6-bisphosphate aldolase subunit KbaZ							E. coli 1	CDS	543				hypothetical protein						E. coli 1	CDS	768	yafJ	2.4.2.-	COG0121	Putative glutamine amidotransferase YafJ
	E. coli 1	CDS	825	srlR_2		COG1349	Glucitol operon repressor							E. coli 1	CDS	882				hypothetical protein						E. coli 1	CDS	741				hypothetical protein
	E. coli 1	CDS	1572	garD	4.2.1.42	COG2721	Galactarate dehydratase (L-threo-forming)							E. coli 1	CDS	390				hypothetical protein						E. coli 1	CDS	759				hypothetical protein
	E. coli 1	CDS	1335	garP			putative galactarate transporter							E. coli 1	CDS	303				hypothetical protein						E. coli 1	CDS	498	rayT		COG1943	REP-associated tyrosine transposase
	E. coli 1	CDS	771	garL	4.1.2.20	COG3836	5-keto-4-deoxy-D-glucarate aldolase							E. coli 1	CDS	369				hypothetical protein						E. coli 1	CDS	537				hypothetical protein
	E. coli 1	CDS	891	garR	1.1.1.60	COG2084	2-hydroxy-3-oxopropionate reductase							E. coli 1	CDS	747	mipA		COG3713	MltA-interacting protein						E. coli 1	CDS	1740	flhA_1		COG1298	Flagellar biosynthesis protein FlhA
	E. coli 1	CDS	1146	garK	2.7.1.165	COG1929	Glycerate 2-kinase							E. coli 1	CDS	204				hypothetical protein						E. coli 1	CDS	636	lafU		COG1360	Chemotaxis protein LafU
	E. coli 1	CDS	345				hypothetical protein							E. coli 1	CDS	111				hypothetical protein						E. coli 1	CDS	1056	dinB	2.7.7.7	COG0389	DNA polymerase IV
	E. coli 1	CDS	939	tsaR			HTH-type transcriptional regulator TsaR							E. coli 1	CDS	360	yvgN_1	1.1.1.-	COG0656	Glyoxal reductase						E. coli 1	CDS	294	yafN		COG2161	Antitoxin YafN
	E. coli 1	CDS	990	tdcB	4.3.1.19	COG1171	L-threonine dehydratase catabolic TdcB							E. coli 1	CDS	459	yeaD_1	5.1.3.15	COG0676	Putative glucose-6-phosphate 1-epimerase						E. coli 1	CDS	399	yafO	3.1.-.-		mRNA interferase toxin YafO
	E. coli 1	CDS	1332	tdcC		COG0814	Threonine/serine transporter TdcC							E. coli 1	CDS	414	yeaD_2	5.1.3.15	COG0676	Putative glucose-6-phosphate 1-epimerase						E. coli 1	CDS	375	yafP	2.3.1.-	COG0454	putative N-acetyltransferase YafP
	E. coli 1	CDS	1209	tdcD	2.7.2.15	COG0282	Propionate kinase							E. coli 1	CDS	480	gapA_1	1.2.1.12	COG0057	Glyceraldehyde-3-phosphate dehydrogenase A						E. coli 1	CDS	1140	rtcB_1	6.5.1.-	COG1690	RNA-splicing ligase RtcB
	E. coli 1	CDS	2295	tdcE	2.3.1.-	COG1882	PFL-like enzyme TdcE							E. coli 1	CDS	342	epd_1	1.2.1.72		D-erythrose-4-phosphate dehydrogenase						E. coli 1	CDS	615	prfA_1		COG0216	Peptide chain release factor 1
	E. coli 1	CDS	390	tdcF	3.5.4.-	COG0251	Putative reactive intermediate deaminase TdcF							E. coli 1	CDS	177	gapA_2	1.2.1.12	COG0057	Glyceraldehyde-3-phosphate dehydrogenase A						E. coli 1	CDS	1458	pepD	3.4.13.18	COG2195	Cytosol non-specific dipeptidase
	E. coli 1	CDS	1365	tdcG	4.3.1.17	COG1760	L-serine dehydratase TdcG							E. coli 1	CDS	366	msrB	1.8.4.12	COG0229	Peptide methionine sulfoxide reductase MsrB						E. coli 1	CDS	459	gpt	2.4.2.22	COG0503	Xanthine phosphoribosyltransferase
	E. coli 1	CDS	1332	dlsT		COG0814	putative serine transporter							E. coli 1	CDS	273				hypothetical protein						E. coli 1	CDS	1245				hypothetical protein
	E. coli 1	CDS	1311				hypothetical protein							E. coli 1	CDS	186	tdh_1	1.1.1.103		L-threonine 3-dehydrogenase						E. coli 1	CDS	402	crl			Sigma factor-binding protein Crl
	E. coli 1	CDS	165				hypothetical protein							E. coli 1	CDS	618		1.1.1.301		D-arabitol-phosphate dehydrogenase						E. coli 1	CDS	1056	phoE		COG3203	Outer membrane porin PhoE
	E. coli 1	CDS	702	yhaK		COG1741	Pirin-like protein YhaK							E. coli 1	CDS	378		1.1.1.301		D-arabitol-phosphate dehydrogenase						E. coli 1	CDS	1104	proB	2.7.2.11	COG0263	Glutamate 5-kinase
	E. coli 1	CDS	897	yhaJ_1			HTH-type transcriptional regulator YhaJ							E. coli 1	CDS	360				hypothetical protein						E. coli 1	CDS	1254	proA_1	1.2.1.41	COG0014	Gamma-glutamyl phosphate reductase
	E. coli 1	CDS	369	yhaH		COG3152	Inner membrane protein YhaH							E. coli 1	CDS	588	ydjE_1			Inner membrane metabolite transport protein YdjE						E. coli 1	tRNA	76				tRNA-Thr(cgt)
	E. coli 1	CDS	987	yqjG	1.8.5.7	COG0435	Glutathionyl-hydroquinone reductase YqjG							E. coli 1	CDS	462	ydjE_2			Inner membrane metabolite transport protein YdjE						E. coli 1	CDS	339	intS_3		COG0582	Prophage integrase IntS
	E. coli 1	CDS	483	yqjF		COG2259	Inner membrane protein YqjF							E. coli 1	CDS	261	ydjJ_1	1.-.-.-	COG1063	putative zinc-type alcohol dehydrogenase-like protein YdjJ						E. coli 1	CDS	525	mprA_1		COG1846	Transcriptional repressor MprA
	E. coli 1	CDS	300				hypothetical protein							E. coli 1	CDS	315	ydjJ_2	1.-.-.-	COG1063	putative zinc-type alcohol dehydrogenase-like protein YdjJ						E. coli 1	CDS	4131	hbp	3.4.21.-		Hemoglobin-binding protease hbp autotransporter
	E. coli 1	CDS	405	yqjE		COG5393	Inner membrane protein YqjE							E. coli 1	CDS	399	ydjJ_3	1.-.-.-	COG1063	putative zinc-type alcohol dehydrogenase-like protein YdjJ						E. coli 1	CDS	216				hypothetical protein
	E. coli 1	CDS	306	yqjD		COG4575	putative protein YqjD							E. coli 1	CDS	837	ydjI		COG0191	putative protein YdjI						E. coli 1	CDS	615	yagU		COG3477	Inner membrane protein YagU
	E. coli 1	CDS	369	yqjC			Protein YqjC							E. coli 1	CDS	138	ydjH_1	2.7.1.-	COG0524	putative sugar kinase YdjH						E. coli 1	CDS	711	ecpE			putative fimbrial chaperone EcpE
	E. coli 1	CDS	384	mzrA			Modulator protein MzrA							E. coli 1	CDS	273	ydjH_2	2.7.1.-	COG0524	putative sugar kinase YdjH						E. coli 1	CDS	1644	ecpD			Fimbria adhesin EcpD
	E. coli 1	CDS	663	yqjA		COG0586	Inner membrane protein YqjA							E. coli 1	CDS	468	ydjH_3	2.7.1.-	COG0524	putative sugar kinase YdjH						E. coli 1	CDS	2538	ecpC			putative outer membrane usher protein EcpC
	E. coli 1	CDS	777	lldR_1		COG2186	Putative L-lactate dehydrogenase operon regulatory protein							E. coli 1	CDS	243	ydjG_1	1.1.1.-	COG0667	NADH-specific methylglyoxal reductase						E. coli 1	CDS	669	ecpB			putative fimbrial chaperone EcpB
	E. coli 1	CDS	1299	exuT_1			Hexuronate transporter							E. coli 1	CDS	669	ydjG_2	1.1.1.-	COG0667	NADH-specific methylglyoxal reductase						E. coli 1	CDS	588	ecpA			Common pilus major fimbrillin subunit EcpA
	E. coli 1	CDS	1413	uxaC	5.3.1.12	COG1904	Uronate isomerase							E. coli 1	CDS	759	ydjF_1		COG1349	putative HTH-type transcriptional regulator YdjF						E. coli 1	CDS	543	ecpR			HTH-type transcriptional regulator EcpR
	E. coli 1	CDS	1488	uxaA	4.2.1.7	COG2721	Altronate dehydratase							E. coli 1	CDS	531	ydjE_3			Inner membrane metabolite transport protein YdjE						E. coli 1	CDS	141	ykgO		COG0257	50S ribosomal protein L36 2
	E. coli 1	CDS	555	ygjV			Inner membrane protein YgjV							E. coli 1	CDS	642	ydjE_4			Inner membrane metabolite transport protein YdjE						E. coli 1	CDS	267	ykgM		COG0254	50S ribosomal protein L31 type B
	E. coli 1	CDS	1245	sstT		COG3633	Serine/threonine transporter SstT							E. coli 1	CDS	198	pncA_1	3.5.1.19	COG1335	Nicotinamidase						E. coli 1	CDS	102	ykgR			putative membrane protein YkgR
	E. coli 1	CDS	966	alx		COG0861	Putative membrane-bound redox modulator Alx							E. coli 1	CDS	342	pncA_2	3.5.1.19	COG1335	Nicotinamidase						E. coli 1	CDS	1143		1.-.-.-		NADH oxidase
	E. coli 1	CDS	1005	iolU	1.1.1.371	COG0673	scyllo-inositol 2-dehydrogenase (NADP(+)) IolU							E. coli 1	CDS	450	ansA_1	3.5.1.1	COG0252	L-asparaginase 1						E. coli 1	CDS	921	ycjY_1		COG1073	putative protein YcjY
	E. coli 1	CDS	693				hypothetical protein							E. coli 1	CDS	453	ansA_2	3.5.1.1	COG0252	L-asparaginase 1						E. coli 1	CDS	927	pgrR_1			HTH-type transcriptional regulator PgrR
	E. coli 1	CDS	504	ygjP	3.6.1.-	COG1451	UTP pyrophosphatase							E. coli 1	CDS	714	sppA_1	3.4.21.-	COG0616	Protease 4						E. coli 1	CDS	894	pgrR_2			HTH-type transcriptional regulator PgrR
	E. coli 1	CDS	1137	rlmG	2.1.1.174	COG2813	Ribosomal RNA large subunit methyltransferase G							E. coli 1	CDS	897	sppA_2	3.4.21.-	COG0616	Protease 4						E. coli 1	CDS	990	iolS	1.1.1.-	COG0667	Aldo-keto reductase IolS
	E. coli 1	CDS	417	higA_1		COG5499	Antitoxin HigA							E. coli 1	CDS	552	ydjA	1.-.-.-	COG0778	Putative NAD(P)H nitroreductase YdjA						E. coli 1	CDS	852	yvgN_1	1.1.1.-	COG0656	Glyoxal reductase
	E. coli 1	CDS	2019	fadH	1.3.1.34	COG0446	2,4-dienoyl-CoA reductase							E. coli 1	CDS	582	selD_1	2.7.9.3	COG0709	Selenide, water dikinase						E. coli 1	CDS	2799				hypothetical protein
	E. coli 1	CDS	2352	ygjK	3.2.1.-		Glucosidase YgjK							E. coli 1	CDS	429	selD_2	2.7.9.3	COG0709	Selenide, water dikinase						E. coli 1	CDS	1506				hypothetical protein
	E. coli 1	CDS	1071				hypothetical protein							E. coli 1	CDS	921	topB_1	5.6.2.1	COG0550	DNA topoisomerase 3						E. coli 1	CDS	858	rob_2		COG2207	Right origin-binding protein
	E. coli 1	CDS	1434	ygjI		COG0531	Inner membrane transporter YgjI							E. coli 1	CDS	477	topB_2	5.6.2.1	COG0550	DNA topoisomerase 3						E. coli 1	CDS	870	ytbE	1.-.-.-	COG0656	putative oxidoreductase YtbE
	E. coli 1	CDS	450	ebgC		COG2731	Evolved beta-galactosidase subunit beta							E. coli 1	CDS	240	topB_3	5.6.2.1	COG0550	DNA topoisomerase 3						E. coli 1	CDS	594	rclC		COG3059	Inner membrane protein RclC
	E. coli 1	CDS	3093	ebgA	3.2.1.23	COG3250	Evolved beta-galactosidase subunit alpha							E. coli 1	CDS	1305	gdhA	1.4.1.4	COG0334	NADP-specific glutamate dehydrogenase						E. coli 1	CDS	1326	rclA		COG1249	putative pyridine nucleotide-disulfide oxidoreductase RclA
	E. coli 1	CDS	984	melR_1		COG1609	HTH-type transcriptional repressor MelR							E. coli 1	CDS	273				hypothetical protein						E. coli 1	CDS	855	rclR		COG2207	RCS-specific HTH-type transcriptional activator RclR
	E. coli 1	CDS	333	ygjH		COG0073	tRNA-binding protein YgjH							E. coli 1	CDS	366				hypothetical protein						E. coli 1	CDS	720	lutA_1		COG0247	Lactate utilization protein A
	E. coli 1	CDS	1290	patA	2.6.1.82	COG4992	Putrescine aminotransferase							E. coli 1	CDS	426	ynjF		COG0558	Inner membrane protein YnjF						E. coli 1	CDS	1428	lutB		COG1139	Lactate utilization protein B
	E. coli 1	CDS	1521	aer		COG0840	Aerotaxis receptor							E. coli 1	CDS	225	ynjE_1	2.8.1.1	COG2897	Thiosulfate sulfurtransferase YnjE						E. coli 1	CDS	696	lutC		COG1556	Lactate utilization protein C
	E. coli 1	CDS	624	yqjI		COG1695	Transcriptional regulator YqjI							E. coli 1	CDS	756	ynjE_2	2.8.1.1	COG2897	Thiosulfate sulfurtransferase YnjE						E. coli 1	CDS	669				hypothetical protein
	E. coli 1	CDS	765	yqjH	1.16.1.9	COG2375	NADPH-dependent ferric-chelate reductase							E. coli 1	CDS	195	ynjE_3	2.8.1.1	COG2897	Thiosulfate sulfurtransferase YnjE						E. coli 1	CDS	2298				hypothetical protein
	E. coli 1	tRNA	76				tRNA-Met(cat)							E. coli 1	CDS	447	thiQ_1	3.6.3.-	COG3840	Thiamine import ATP-binding protein ThiQ						E. coli 1	CDS	762				hypothetical protein
	E. coli 1	CDS	402	mug	3.2.2.28	COG3663	G/U mismatch-specific DNA glycosylase							E. coli 1	CDS	192				hypothetical protein						E. coli 1	CDS	141				hypothetical protein
	E. coli 1	CDS	1842	rpoD		COG0568	RNA polymerase sigma factor RpoD							E. coli 1	CDS	750	ynjC_1		COG4135	Inner membrane ABC transporter permease protein YnjC						E. coli 1	CDS	795				hypothetical protein
	E. coli 1	CDS	1746	dnaG	2.7.7.-	COG0358	DNA primase							E. coli 1	CDS	363	ynjC_2		COG4135	Inner membrane ABC transporter permease protein YnjC						E. coli 1	CDS	564				ISKra4 family transposase ISCep1
	E. coli 1	CDS	216	rpsU		COG0828	30S ribosomal protein S21							E. coli 1	CDS	339				hypothetical protein						E. coli 1	CDS	282				hypothetical protein
	E. coli 1	CDS	1014	tsaD	2.3.1.234	COG0533	tRNA N6-adenosine threonylcarbamoyltransferase							E. coli 1	CDS	474				hypothetical protein						E. coli 1	CDS	1671	betA	1.1.99.1	COG2303	Oxygen-dependent choline dehydrogenase
	E. coli 1	CDS	1464	ttdT_2		COG0471	L-tartrate/succinate antiporter							E. coli 1	CDS	459	ynjB		COG4134	Protein YnjB						E. coli 1	CDS	1473	betB	1.2.1.8	COG1012	NAD/NADP-dependent betaine aldehyde dehydrogenase
	E. coli 1	CDS	606	ttdB	4.2.1.32	COG1838	L(+)-tartrate dehydratase subunit beta							E. coli 1	CDS	450				hypothetical protein						E. coli 1	CDS	588	betI_1		COG1309	HTH-type transcriptional regulator BetI
	E. coli 1	CDS	912	ttdA	4.2.1.32	COG1951	L(+)-tartrate dehydratase subunit alpha							E. coli 1	CDS	594	ydjZ_1		COG0398	TVP38/TMEM64 family inner membrane protein YdjZ						E. coli 1	CDS	2034	betT		COG1292	High-affinity choline transport protein
	E. coli 1	CDS	933	dmlR_2			HTH-type transcriptional regulator DmlR							E. coli 1	CDS	450				hypothetical protein						E. coli 1	CDS	1089	pdeL	3.1.4.52	COG2200	Cyclic di-GMP phosphodiesterase PdeL
	E. coli 1	CDS	618	plsY	2.3.1.15	COG0344	putative glycerol-3-phosphate acyltransferase							E. coli 1	CDS	711	ydjZ_2		COG0398	TVP38/TMEM64 family inner membrane protein YdjZ						E. coli 1	CDS	933	yahB_1			putative HTH-type transcriptional regulator YahB
	E. coli 1	CDS	369	folB	4.1.2.25	COG1539	Dihydroneopterin aldolase							E. coli 1	CDS	348				hypothetical protein						E. coli 1	CDS	498				hypothetical protein
	E. coli 1	CDS	822	uppP	3.6.1.27	COG1968	Undecaprenyl-diphosphatase							E. coli 1	CDS	327	xthA	3.1.11.2	COG0708	Exodeoxyribonuclease III						E. coli 1	CDS	606				hypothetical protein
	E. coli 1	CDS	1239	cca		COG0617	Multifunctional CCA protein							E. coli 1	CDS	270	astC_1	2.6.1.81	COG4992	Succinylornithine transaminase						E. coli 1	CDS	864				hypothetical protein
	E. coli 1	CDS	621				hypothetical protein							E. coli 1	CDS	393	astC_2	2.6.1.81	COG4992	Succinylornithine transaminase						E. coli 1	CDS	1548	fdrA_1		COG0074	Protein FdrA
	E. coli 1	CDS	1302	ygiF	3.6.1.25	COG3025	Inorganic triphosphatase							E. coli 1	CDS	588	astC_3	2.6.1.81	COG4992	Succinylornithine transaminase						E. coli 1	CDS	1419				hypothetical protein
	E. coli 1	CDS	2841	glnE		COG1391	Bifunctional glutamine synthetase adenylyltransferase/adenylyl-removing enzyme							E. coli 1	CDS	834	astA	2.3.1.109	COG3138	Arginine N-succinyltransferase						E. coli 1	CDS	951	arcC2	2.7.2.2		Carbamate kinase 2
	E. coli 1	CDS	1434	hldE		COG2870	Bifunctional protein HldE							E. coli 1	CDS	516	astD_1	1.2.1.71	COG1012	N-succinylglutamate 5-semialdehyde dehydrogenase						E. coli 1	CDS	1383				hypothetical protein
	E. coli 1	CDS	1662	yqiK		COG2268	Inner membrane protein YqiK							E. coli 1	CDS	255	astD_2	1.2.1.71	COG1012	N-succinylglutamate 5-semialdehyde dehydrogenase						E. coli 1	CDS	411				hypothetical protein
	E. coli 1	CDS	630	yqiJ			Inner membrane protein YqiJ							E. coli 1	CDS	714	astD_3	1.2.1.71		N-succinylglutamate 5-semialdehyde dehydrogenase						E. coli 1	CDS	987	lsrB			Autoinducer 2-binding protein LsrB
	E. coli 1	CDS	201	glgS			Surface composition regulator							E. coli 1	CDS	183	astB_1	3.5.3.23	COG3724	N-succinylarginine dihydrolase						E. coli 1	CDS	1485	fruK_2	7.5.2.-	COG1129	Fructose import ATP-binding protein FruK
	E. coli 1	CDS	300	ubiK		COG2960	Ubiquinone biosynthesis accessory factor UbiK							E. coli 1	CDS	1164	astB_2	3.5.3.23	COG3724	N-succinylarginine dihydrolase						E. coli 1	CDS	972	rbsC_1		COG1172	Ribose import permease protein RbsC
	E. coli 1	CDS	654	ribB	4.1.99.12	COG0108	3,4-dihydroxy-2-butanone 4-phosphate synthase							E. coli 1	CDS	963	astE	3.5.1.96	COG2988	Succinylglutamate desuccinylase						E. coli 1	CDS	957	lsrD			Autoinducer 2 import system permease protein LsrD
	E. coli 1	CDS	1050				hypothetical protein							E. coli 1	CDS	486	spy		COG3678	Periplasmic chaperone Spy						E. coli 1	CDS	1050	yahK	1.1.1.2	COG1064	Aldehyde reductase YahK
	E. coli 1	CDS	741	yfcS_1		COG3121	putative fimbrial chaperone YfcS							E. coli 1	CDS	576	ves		COG3758	Protein Ves						E. coli 1	CDS	816				hypothetical protein
	E. coli 1	CDS	2523	papC_1		COG3188	Outer membrane usher protein PapC							E. coli 1	CDS	192	cho_1	3.1.25.-	COG0322	Excinuclease cho						E. coli 1	tRNA	81				tRNA-Ser(gga)
	E. coli 1	CDS	564	ybgD			putative fimbrial-like protein YbgD							E. coli 1	CDS	654	cho_2	3.1.25.-	COG0322	Excinuclease cho						E. coli 1	CDS	633	rhtC_1		COG1280	Threonine efflux protein
	E. coli 1	CDS	171	yqiD			Protein YqiD							E. coli 1	CDS	828	nadE	6.3.1.5	COG0171	NH(3)-dependent NAD(+) synthetase						E. coli 1	CDS	276				hypothetical protein
	E. coli 1	CDS	774	zupT		COG0428	Zinc transporter ZupT							E. coli 1	CDS	129	osmE_1			Osmotically-inducible putative lipoprotein OsmE						E. coli 1	CDS	1587	prpR		COG1221	Propionate catabolism operon regulatory protein
	E. coli 1	CDS	816	ygiD	1.13.11.29	COG3384	4,5-DOPA dioxygenase extradiol							E. coli 1	CDS	213	osmE_2			Osmotically-inducible putative lipoprotein OsmE						E. coli 1	CDS	891	prpB	4.1.3.30	COG2513	2-methylisocitrate lyase
	E. coli 1	CDS	672	dsbI		COG1495	Protein-disulfide oxidoreductase DsbI							E. coli 1	CDS	321	chbB	2.7.1.196	COG1440	PTS system N,N'-diacetylchitobiose-specific EIIB component						E. coli 1	CDS	1170	prpC	2.3.3.5	COG0372	2-methylcitrate synthase
	E. coli 1	CDS	669	dsbL		COG0526	Thiol:disulfide interchange protein DsbL							E. coli 1	CDS	1080	chbC_1		COG1455	PTS system N,N'-diacetylchitobiose-specific EIIC component						E. coli 1	CDS	1452	prpD	4.2.1.79	COG2079	2-methylcitrate dehydratase
	E. coli 1	CDS	1797	assT	2.8.2.22		Arylsulfate sulfotransferase AssT							E. coli 1	CDS	99				hypothetical protein						E. coli 1	CDS	1887	acs_2	6.2.1.1	COG0365	Acetyl-coenzyme A synthetase
	E. coli 1	CDS	1161	ygiC	6.3.1.-	COG0754	Putative acid--amine ligase YgiC							E. coli 1	CDS	288	chbA		COG1447	PTS system N,N'-diacetylchitobiose-specific EIIA component						E. coli 1	CDS	1260	codB_1		COG1457	Cytosine permease
	E. coli 1	CDS	771				hypothetical protein							E. coli 1	CDS	840	chbR			HTH-type transcriptional regulator ChbR						E. coli 1	CDS	1284	codA	3.5.4.1	COG0402	Cytosine deaminase
	E. coli 1	CDS	1482	tolC		COG1538	Outer membrane protein TolC							E. coli 1	CDS	855	chbF_1	3.2.1.86	COG1486	6-phospho-beta-glucosidase						E. coli 1	CDS	621	lacA	2.3.1.18	COG0110	Galactoside O-acetyltransferase
	E. coli 1	CDS	630	nudF	3.6.1.13		ADP-ribose pyrophosphatase							E. coli 1	CDS	525	chbF_2	3.2.1.86	COG1486	6-phospho-beta-glucosidase						E. coli 1	CDS	228	lacY_1			Lactose permease
	E. coli 1	CDS	423				hypothetical protein							E. coli 1	CDS	339	chbG_1	3.5.1.105		Chitooligosaccharide deacetylase						E. coli 1	CDS	996	lacY_2			Lactose permease
	E. coli 1	CDS	828	cpdA	3.1.4.53	COG1409	3',5'-cyclic adenosine monophosphate phosphodiesterase CpdA							E. coli 1	CDS	315	chbG_2	3.5.1.105	COG3394	Chitooligosaccharide deacetylase ChbG						E. coli 1	CDS	3075	lacZ	3.2.1.23	COG3250	Beta-galactosidase
	E. coli 1	CDS	582				hypothetical protein							E. coli 1	CDS	798	katE_1	1.11.1.6	COG0753	Catalase HPII						E. coli 1	CDS	1092	lacI		COG1609	Lactose operon repressor
	E. coli 1	CDS	1893	parE	5.6.2.2	COG0187	DNA topoisomerase 4 subunit B							E. coli 1	CDS	690	katE_2	1.11.1.6	COG0753	Catalase HPII						E. coli 1	CDS	540				hypothetical protein
	E. coli 1	CDS	2142	cntO_1		COG1629	Metal-pseudopaline receptor CntO							E. coli 1	CDS	663	katE_3	1.11.1.6	COG0753	Catalase HPII						E. coli 1	CDS	834	frmB	3.1.2.12	COG0627	S-formylglutathione hydrolase FrmB
	E. coli 1	CDS	663	yusV		COG1120	putative siderophore transport system ATP-binding protein YusV							E. coli 1	CDS	264	cedA			Cell division activator CedA						E. coli 1	CDS	1110	frmA	1.1.1.284	COG1062	S-(hydroxymethyl)glutathione dehydrogenase
	E. coli 1	CDS	984	yfiZ		COG0609	putative siderophore transport system permease protein YfiZ							E. coli 1	CDS	444	tcyP_1		COG1823	L-cystine uptake protein TcyP						E. coli 1	CDS	276	frmR		COG1937	Transcriptional repressor FrmR
	E. coli 1	CDS	1050	feuC		COG0609	Iron-uptake system permease protein FeuC							E. coli 1	CDS	984	tcyP_2		COG1823	L-cystine uptake protein TcyP						E. coli 1	CDS	774				hypothetical protein
	E. coli 1	CDS	948				hypothetical protein							E. coli 1	CDS	534				hypothetical protein						E. coli 1	CDS	525	glmU_1	2.7.7.23		Bifunctional protein GlmU
	E. coli 1	CDS	888				hypothetical protein							E. coli 1	CDS	165	hxpB_1	3.1.3.68	COG0637	Hexitol phosphatase B						E. coli 1	CDS	1197	arnC_1	2.4.2.53		Undecaprenyl-phosphate 4-deoxy-4-formamido-L-arabinose transferase
	E. coli 1	CDS	315	ygiN	1.-.-.-	COG1359	putative quinol monooxygenase YgiN							E. coli 1	CDS	168	hxpB_2	3.1.3.68	COG0637	Hexitol phosphatase B						E. coli 1	CDS	672	bshB1	3.5.1.-	COG2120	N-acetyl-alpha-D-glucosaminyl L-malate deacetylase 1
	E. coli 1	CDS	582	mdaB	1.6.5.10	COG2249	NADPH:quinone oxidoreductase MdaB							E. coli 1	CDS	378	hxpB_3	3.1.3.68	COG0637	Hexitol phosphatase B						E. coli 1	CDS	963	tauA		COG4521	Taurine-binding periplasmic protein
	E. coli 1	CDS	480	hcpA_1		COG3157	Major exported protein							E. coli 1	CDS	483				hypothetical protein						E. coli 1	CDS	768	tauB	7.6.2.7	COG4525	Taurine import ATP-binding protein TauB
	E. coli 1	CDS	630				hypothetical protein							E. coli 1	CDS	444				hypothetical protein						E. coli 1	CDS	828	ssuC_1		COG0600	Putative aliphatic sulfonates transport permease protein SsuC
	E. coli 1	CDS	333	ygiZ			Inner membrane protein YgiZ							E. coli 1	CDS	252				hypothetical protein						E. coli 1	CDS	852	tauD	1.14.11.17	COG2175	Alpha-ketoglutarate-dependent taurine dioxygenase
	E. coli 1	CDS	1350	qseC	2.7.13.3		Sensor protein QseC							E. coli 1	CDS	348	pfkB_1	2.7.1.11	COG1105	ATP-dependent 6-phosphofructokinase isozyme 2						E. coli 1	CDS	975	hemB	4.2.1.24	COG0113	Delta-aminolevulinic acid dehydratase
	E. coli 1	CDS	660	qseB			Transcriptional regulatory protein QseB							E. coli 1	CDS	585	pfkB_2	2.7.1.11	COG1105	ATP-dependent 6-phosphofructokinase isozyme 2						E. coli 1	CDS	2988				hypothetical protein
	E. coli 1	CDS	393	ygiW		COG3111	Protein YgiW							E. coli 1	CDS	429				hypothetical protein						E. coli 1	CDS	624	iprA			Inhibitor of hydrogen peroxide resistance
	E. coli 1	CDS	483	sbmC_1			DNA gyrase inhibitor							E. coli 1	CDS	108	yniD			putative protein YniD						E. coli 1	CDS	1158	ampH	3.4.-.-	COG1680	D-alanyl-D-alanine-carboxypeptidase/endopeptidase AmpH
	E. coli 1	CDS	252	ygiS_1		COG4166	putative deoxycholate-binding periplasmic protein YgiS							E. coli 1	CDS	384				hypothetical protein						E. coli 1	CDS	1221	sbmA		COG1133	Peptide antibiotic transporter SbmA
	E. coli 1	CDS	1308	ygiS_2		COG4166	putative deoxycholate-binding periplasmic protein YgiS							E. coli 1	CDS	261	thrS_1	6.1.1.3	COG0441	Threonine--tRNA ligase						E. coli 1	CDS	1095				hypothetical protein
	E. coli 1	CDS	2259	parC	5.6.2.2	COG0188	DNA topoisomerase 4 subunit A							E. coli 1	CDS	723	thrS_2	6.1.1.3	COG0441	Threonine--tRNA ligase						E. coli 1	CDS	309	yaiY			Inner membrane protein YaiY
	E. coli 1	CDS	738	plsC	2.3.1.51	COG0204	1-acyl-sn-glycerol-3-phosphate acyltransferase							E. coli 1	CDS	810	thrS_3	6.1.1.3	COG0441	Threonine--tRNA ligase						E. coli 1	CDS	213				hypothetical protein
	E. coli 1	CDS	1413	ftsP		COG2132	Cell division protein FtsP							E. coli 1	CDS	435	infC		COG0290	Translation initiation factor IF-3						E. coli 1	CDS	1095	ddlA	6.3.2.4	COG1181	D-alanine--D-alanine ligase A
	E. coli 1	CDS	1305	dctM_1		COG1593	C4-dicarboxylate TRAP transporter large permease protein DctM							E. coli 1	CDS	312	rplT		COG0292	50S ribosomal protein L20						E. coli 1	CDS	261	iraP			Anti-adapter protein IraP
	E. coli 1	CDS	483				hypothetical protein							E. coli 1	CDS	450	pheS_1	6.1.1.20	COG0016	Phenylalanine--tRNA ligase alpha subunit						E. coli 1	CDS	1416	phoA	3.1.3.1	COG1785	Alkaline phosphatase
	E. coli 1	CDS	984			COG1638	Solute-binding protein							E. coli 1	CDS	165	pheS_2	6.1.1.20	COG0016	Phenylalanine--tRNA ligase alpha subunit						E. coli 1	CDS	321	psiF			Phosphate starvation-inducible protein PsiF
	E. coli 1	CDS	1011	yjmC	1.1.1.-	COG2055	putative oxidoreductase YjmC							E. coli 1	CDS	972				hypothetical protein						E. coli 1	CDS	1116	dgcC	2.7.7.65		putative diguanylate cyclase DgcC
	E. coli 1	CDS	1017	lgoD_1	1.1.1.414	COG1063	L-galactonate-5-dehydrogenase							E. coli 1	CDS	438	pheT_1	6.1.1.20	COG0072	Phenylalanine--tRNA ligase beta subunit						E. coli 1	CDS	810	proC	1.5.1.2	COG0345	Pyrroline-5-carboxylate reductase
	E. coli 1	CDS	1473	mtlK_1	1.1.1.67	COG0246	Mannitol 2-dehydrogenase							E. coli 1	CDS	912	pheT_2	6.1.1.20	COG0072	Phenylalanine--tRNA ligase beta subunit						E. coli 1	CDS	459				hypothetical protein
	E. coli 1	CDS	750	pdhR_1		COG2186	Pyruvate dehydrogenase complex repressor							E. coli 1	CDS	300	ihfA		COG0776	Integration host factor subunit alpha						E. coli 1	CDS	525	aroL	2.7.1.71	COG0703	Shikimate kinase 2
	E. coli 1	CDS	2220				hypothetical protein							E. coli 1	CDS	285	btuC_3			Vitamin B12 import system permease protein BtuC						E. coli 1	CDS	192	yaiA			putative protein YaiA
	E. coli 1	CDS	258	lpp1			Major outer membrane lipoprotein Lpp 1							E. coli 1	CDS	375	btuC_4		COG4139	Vitamin B12 import system permease protein BtuC						E. coli 1	CDS	678				hypothetical protein
	E. coli 1	CDS	927				hypothetical protein							E. coli 1	CDS	285	btuE_1	1.11.1.15		Thioredoxin/glutathione peroxidase BtuE						E. coli 1	CDS	285	ppnP	2.4.2.1	COG3123	Pyrimidine/purine nucleoside phosphorylase
	E. coli 1	CDS	828	dkgA	1.1.1.274	COG0656	2,5-diketo-D-gluconic acid reductase A							E. coli 1	CDS	222	btuE_2	1.11.1.15	COG0386	Thioredoxin/glutathione peroxidase BtuE						E. coli 1	CDS	180				hypothetical protein
	E. coli 1	CDS	1164	yqhD	1.1.1.-	COG1979	Alcohol dehydrogenase YqhD							E. coli 1	CDS	282	btuD_2	7.6.2.8		Vitamin B12 import ATP-binding protein BtuD						E. coli 1	CDS	978	rdgC		COG2974	Recombination-associated protein RdgC
	E. coli 1	CDS	957	rhaS_1			HTH-type transcriptional activator RhaS							E. coli 1	CDS	483	btuD_3	7.6.2.8		Vitamin B12 import ATP-binding protein BtuD						E. coli 1	CDS	909	mak_1	2.7.1.4	COG1940	Fructokinase
	E. coli 1	CDS	660	yghB		COG0586	Inner membrane protein YghB							E. coli 1	CDS	219				hypothetical protein						E. coli 1	CDS	1269	araJ		COG2814	Putative transporter AraJ
	E. coli 1	CDS	1188	metC	4.4.1.13	COG0626	Cystathionine beta-lyase MetC							E. coli 1	CDS	672	ydiV		COG2200	Putative anti-FlhC(2)FlhD(4) factor YdiV						E. coli 1	CDS	3144	sbcC		COG0419	Nuclease SbcCD subunit C
	E. coli 1	CDS	735	exbB		COG0811	Biopolymer transport protein ExbB							E. coli 1	CDS	1056	selO_1	2.7.7.-	COG0397	Protein adenylyltransferase SelO						E. coli 1	CDS	1203	sbcD		COG0420	Nuclease SbcCD subunit D
	E. coli 1	CDS	426	exbD		COG0848	Biopolymer transport protein ExbD							E. coli 1	CDS	198	selO_2	2.7.7.-	COG0397	Protein adenylyltransferase SelO						E. coli 1	CDS	690	phoB		COG0745	Phosphate regulon transcriptional regulatory protein PhoB
	E. coli 1	CDS	885	yghA	1.-.-.-		putative oxidoreductase YghA							E. coli 1	CDS	192	ydiE		COG4256	putative protein YdiE						E. coli 1	CDS	1296	phoR	2.7.13.3		Phosphate regulon sensor protein PhoR
	E. coli 1	CDS	495				hypothetical protein							E. coli 1	CDS	1032	aroH	2.5.1.54	COG0722	Phospho-2-dehydro-3-deoxyheptonate aldolase, Trp-sensitive						E. coli 1	CDS	1320	brnQ		COG1114	Branched-chain amino acid transport system 2 carrier protein
	E. coli 1	CDS	1041	gpr	1.1.1.-	COG0667	L-glyceraldehyde 3-phosphate reductase							E. coli 1	CDS	753	ppsR	2.7.11.33	COG1806	Phosphoenolpyruvate synthase regulatory protein						E. coli 1	CDS	1374	proY		COG1113	Proline-specific permease ProY
	E. coli 1	CDS	888				hypothetical protein							E. coli 1	CDS	882	ppsA_1	2.7.9.2	COG0574	Phosphoenolpyruvate synthase						E. coli 1	CDS	1818	malZ	3.2.1.20	COG0366	Maltodextrin glucosidase
	E. coli 1	CDS	288				hypothetical protein							E. coli 1	CDS	1356	ppsA_2	2.7.9.2	COG0574	Phosphoenolpyruvate synthase						E. coli 1	CDS	582	acpH	3.1.4.14	COG3124	Acyl carrier protein phosphodiesterase
	E. coli 1	CDS	1119	hybO	1.12.99.6	COG1740	Hydrogenase-2 small chain							E. coli 1	CDS	540	fadK_1	6.2.1.-	COG0318	Medium-chain fatty-acid--CoA ligase						E. coli 1	CDS	1071	queA	2.4.99.17	COG0809	S-adenosylmethionine:tRNA ribosyltransferase-isomerase
	E. coli 1	CDS	987	fdnH_1		COG0437	Formate dehydrogenase, nitrate-inducible, iron-sulfur subunit							E. coli 1	CDS	237	fadK_2	6.2.1.-	COG0318	Medium-chain fatty-acid--CoA ligase						E. coli 1	CDS	1128	tgt	2.4.2.29	COG0343	Queuine tRNA-ribosyltransferase
	E. coli 1	CDS	1179	hybB		COG5557	putative Ni/Fe-hydrogenase 2 b-type cytochrome subunit							E. coli 1	CDS	702	fadK_3	6.2.1.-	COG0318	Medium-chain fatty-acid--CoA ligase						E. coli 1	CDS	333	yajC		COG1862	Sec translocon accessory complex subunit YajC
	E. coli 1	CDS	1704	hybC	1.12.99.6	COG0374	Hydrogenase-2 large chain							E. coli 1	CDS	171	fixX_1		COG2440	Ferredoxin-like protein FixX						E. coli 1	CDS	1815	secD		COG0342	Protein translocase subunit SecD
	E. coli 1	CDS	495	hybD	3.4.23.-	COG0680	Hydrogenase 2 maturation protease							E. coli 1	CDS	672				hypothetical protein						E. coli 1	CDS	972	secF		COG0341	Protein translocase subunit SecF
	E. coli 1	CDS	489	hybE			Hydrogenase-2 operon protein HybE							E. coli 1	CDS	261				hypothetical protein						E. coli 1	CDS	348				hypothetical protein
	E. coli 1	CDS	342	hybF		COG0375	Hydrogenase maturation factor HybF							E. coli 1	CDS	558	dadA_2	1.4.99.-		D-amino acid dehydrogenase						E. coli 1	CDS	885	tsx_1		COG3248	Nucleoside-specific channel-forming protein Tsx
	E. coli 1	CDS	249	hybG		COG0298	Hydrogenase maturation factor HybG							E. coli 1	CDS	117	carE	1.3.1.108	COG2025	Caffeyl-CoA reductase-Etf complex subunit CarE						E. coli 1	CDS	540	yajI			putative lipoprotein YajI
	E. coli 1	CDS	867	yghU	1.8.4.-	COG0625	Disulfide-bond oxidoreductase YghU							E. coli 1	CDS	558	fixB_1		COG2025	Protein FixB						E. coli 1	CDS	450	nrdR		COG1327	Transcriptional repressor NrdR
	E. coli 1	CDS	1860	gss		COG0754	Bifunctional glutathionylspermidine synthetase/amidase							E. coli 1	CDS	597	fixA_1		COG2086	Protein FixA						E. coli 1	CDS	1104	ribD		COG0117	Riboflavin biosynthesis protein RibD
	E. coli 1	CDS	1500	pitA_1		COG0306	Low-affinity inorganic phosphate transporter 1							E. coli 1	CDS	135				hypothetical protein						E. coli 1	CDS	471	ribE	2.5.1.78	COG0054	6,7-dimethyl-8-ribityllumazine synthase
	E. coli 1	CDS	693	tmk_1	2.7.4.9		Thymidylate kinase							E. coli 1	CDS	543				hypothetical protein						E. coli 1	CDS	420	nusB		COG0781	Transcription antitermination protein NusB
	E. coli 1	CDS	699				hypothetical protein							E. coli 1	CDS	213				hypothetical protein						E. coli 1	CDS	978	thiL	2.7.4.16	COG0611	Thiamine-monophosphate kinase
	E. coli 1	CDS	771				hypothetical protein							E. coli 1	CDS	1026	caiA_1	1.3.8.13	COG1960	Crotonobetainyl-CoA reductase						E. coli 1	CDS	519	pgpA	3.1.3.27	COG1267	Phosphatidylglycerophosphatase A
	E. coli 1	CDS	1350				hypothetical protein							E. coli 1	CDS	546	ydiF_1	2.8.3.8	COG4670	Acetate CoA-transferase YdiF						E. coli 1	CDS	975	yajO	1.1.-.-	COG0667	1-deoxyxylulose-5-phosphate synthase YajO
	E. coli 1	CDS	837				hypothetical protein							E. coli 1	CDS	1053	ydiF_2	2.8.3.8	COG4670	Acetate CoA-transferase YdiF						E. coli 1	CDS	1863	dxs	2.2.1.7	COG1154	1-deoxy-D-xylulose-5-phosphate synthase
	E. coli 1	CDS	561	ytfJ_1		COG3054	putative protein YtfJ							E. coli 1	CDS	717	aroD	4.2.1.10	COG0710	3-dehydroquinate dehydratase						E. coli 1	CDS	900	ispA	2.5.1.10	COG0142	Farnesyl diphosphate synthase
	E. coli 1	CDS	1071				hypothetical protein							E. coli 1	CDS	750	ydiB_1	1.1.1.282	COG0169	Quinate/shikimate dehydrogenase						E. coli 1	CDS	243	xseB	3.1.11.6	COG1722	Exodeoxyribonuclease 7 small subunit
	E. coli 1	CDS	1080	lptG_1		COG0795	Lipopolysaccharide export system permease protein LptG							E. coli 1	CDS	168	ydiB_2	1.1.1.282		Quinate/shikimate dehydrogenase						E. coli 1	CDS	1449	thiI	2.8.1.4	COG0301	tRNA sulfurtransferase
	E. coli 1	CDS	1173	bioF_2	2.3.1.47		8-amino-7-oxononanoate synthase							E. coli 1	CDS	441	ydiN_1			Inner membrane transport protein YdiN						E. coli 1	CDS	591	yajL	3.1.2.-	COG0693	Protein/nucleic acid deglycase 3
	E. coli 1	CDS	249	acpP_1			Acyl carrier protein							E. coli 1	CDS	186	ydiN_2			Inner membrane transport protein YdiN						E. coli 1	CDS	912	panE	1.1.1.169	COG1893	2-dehydropantoate 2-reductase
	E. coli 1	CDS	915	oleD_2	1.1.1.412	COG0451	2-alkyl-3-oxoalkanoate reductase							E. coli 1	CDS	486	ydiN_3			Inner membrane transport protein YdiN						E. coli 1	CDS	492				hypothetical protein
	E. coli 1	CDS	1692		6.2.1.-	COG0318	Long-chain-fatty-acid--AMP ligase FadD26							E. coli 1	CDS	210	ydiN_4			Inner membrane transport protein YdiN						E. coli 1	CDS	1365	yajR		COG0477	Inner membrane transport protein YajR
	E. coli 1	CDS	1143	yghO			Protein YghO							E. coli 1	CDS	1215	ydiM			Inner membrane transport protein YdiM						E. coli 1	CDS	891	cyoE	2.5.1.141	COG0109	Protoheme IX farnesyltransferase
	E. coli 1	CDS	765	glcC		COG2186	Glc operon transcriptional activator							E. coli 1	CDS	210				hypothetical protein						E. coli 1	CDS	330	cyoD		COG3125	Cytochrome bo(3) ubiquinol oxidase subunit 4
	E. coli 1	CDS	1500		1.-.-.-	COG0277	putative FAD-linked oxidoreductase							E. coli 1	CDS	699	ydiK		COG0628	Putative transport protein YdiK						E. coli 1	CDS	615	cyoC		COG1845	Cytochrome bo(3) ubiquinol oxidase subunit 3
	E. coli 1	CDS	1053				hypothetical protein							E. coli 1	CDS	261				hypothetical protein						E. coli 1	CDS	1992	cyoB	7.1.1.3	COG0843	Cytochrome bo(3) ubiquinol oxidase subunit 1
	E. coli 1	CDS	1224	lutA_2			Lactate utilization protein A							E. coli 1	CDS	303			COG0247	putative protein						E. coli 1	CDS	948	cyoA		COG1622	Cytochrome bo(3) ubiquinol oxidase subunit 2
	E. coli 1	CDS	405				hypothetical protein							E. coli 1	CDS	375				hypothetical protein						E. coli 1	CDS	1476	ampG_1		COG0477	Anhydromuropeptide permease
	E. coli 1	CDS	2172	glcB	2.3.3.9	COG2225	Malate synthase G							E. coli 1	CDS	813			COG0247	putative protein						E. coli 1	CDS	579				hypothetical protein
	E. coli 1	CDS	1683	glcA		COG1620	Glycolate permease GlcA							E. coli 1	CDS	1488			COG0247	putative protein						E. coli 1	CDS	315	bolA		COG0271	DNA-binding transcriptional regulator BolA
	E. coli 1	CDS	4557				hypothetical protein							E. coli 1	CDS	411	menI	3.1.2.28	COG2050	1,4-dihydroxy-2-naphthoyl-CoA hydrolase						E. coli 1	CDS	1299	tig	5.2.1.8	COG0544	Trigger factor
	E. coli 1	CDS	810	pppA		COG1989	Prepilin peptidase PppA							E. coli 1	CDS	195				hypothetical protein						E. coli 1	CDS	624	clpP_1	3.4.21.92	COG0740	ATP-dependent Clp protease proteolytic subunit
	E. coli 1	CDS	411	yghG			Lipoprotein YghG							E. coli 1	CDS	387	sufA		COG0316	Protein SufA						E. coli 1	CDS	1275	clpX		COG1219	ATP-dependent Clp protease ATP-binding subunit ClpX
	E. coli 1	CDS	960	gspC2			Type II secretion system protein C 2							E. coli 1	CDS	723	sufB_1		COG0719	FeS cluster assembly protein SufB						E. coli 1	CDS	2355	lon_1	3.4.21.53	COG0466	Lon protease
	E. coli 1	CDS	2061	gspD2			Secretin GspD 2							E. coli 1	CDS	717	sufB_2		COG0719	FeS cluster assembly protein SufB						E. coli 1	CDS	273	hupB		COG0776	DNA-binding protein HU-beta
	E. coli 1	CDS	1494	epsE_1		COG2804	Type II secretion system protein E							E. coli 1	CDS	162	sufC_1		COG0396	putative ATP-dependent transporter SufC						E. coli 1	CDS	1872	ppiD	5.2.1.8	COG0760	Peptidyl-prolyl cis-trans isomerase D
	E. coli 1	CDS	1224	epsF_1		COG1459	Type II secretion system protein F							E. coli 1	CDS	585	sufC_2		COG0396	putative ATP-dependent transporter SufC						E. coli 1	CDS	372			COG1555	putative protein
	E. coli 1	CDS	456	epsG		COG2165	Type II secretion system protein G							E. coli 1	CDS	231	sufD_1		COG0719	FeS cluster assembly protein SufD						E. coli 1	CDS	399	fadM	3.1.2.-	COG0824	Long-chain acyl-CoA thioesterase FadM
	E. coli 1	CDS	564	epsH			Type II secretion system protein H							E. coli 1	CDS	195	sufD_2		COG0719	FeS cluster assembly protein SufD						E. coli 1	CDS	696	queC	6.3.4.20	COG0603	7-cyano-7-deazaguanine synthase
	E. coli 1	CDS	372				hypothetical protein							E. coli 1	CDS	810	sufD_3		COG0719	FeS cluster assembly protein SufD						E. coli 1	CDS	1701	sgrR_2		COG4533	HTH-type transcriptional regulator SgrR
	E. coli 1	CDS	606	xcpW		COG4795	Type II secretion system protein J							E. coli 1	CDS	906	sufS_1	2.8.1.7	COG0520	Cysteine desulfurase						E. coli 1	CDS	819	cof	3.6.1.-	COG0561	HMP-PP phosphatase
	E. coli 1	CDS	978	gspK_1		COG3156	Putative type II secretion system protein K							E. coli 1	CDS	294	sufS_2	2.8.1.7	COG0520	Cysteine desulfurase						E. coli 1	CDS	459	decR		COG1522	DNA-binding transcriptional activator DecR
	E. coli 1	CDS	1179				hypothetical protein							E. coli 1	CDS	174				hypothetical protein						E. coli 1	CDS	1773	yheI	3.6.3.-	COG1132	putative multidrug resistance ABC transporter ATP-binding/permease protein YheI
	E. coli 1	CDS	537	epsM_1		COG3149	Type II secretion system protein M							E. coli 1	CDS	243	sufE_1		COG2166	Cysteine desulfuration protein SufE						E. coli 1	CDS	1782	mdlB	7.6.2.2	COG1132	Multidrug resistance-like ATP-binding protein MdlB
	E. coli 1	CDS	777	kpsM		COG1682	Polysialic acid transport protein KpsM							E. coli 1	CDS	1005	ynhG	2.-.-.-	COG1376	putative L,D-transpeptidase YnhG						E. coli 1	CDS	339	glnK		COG0347	Nitrogen regulatory protein P-II 2
	E. coli 1	CDS	660	kpsT			Polysialic acid transport ATP-binding protein KpsT							E. coli 1	CDS	237	lpp		COG4238	Major outer membrane prolipoprotein Lpp						E. coli 1	CDS	1287	amtB			Ammonia channel
	E. coli 1	CDS	624	epsM_2	2.3.1.-	COG0110	Putative acetyltransferase EpsM							E. coli 1	CDS	432	pykF_1	2.7.1.40	COG0469	Pyruvate kinase I						E. coli 1	CDS	861	tesB	3.1.2.-	COG1946	Acyl-CoA thioesterase 2
	E. coli 1	CDS	1041	legI	2.5.1.101	COG2089	N,N'-diacetyllegionaminic acid synthase							E. coli 1	CDS	1014	pykF_2	2.7.1.40	COG0469	Pyruvate kinase I						E. coli 1	CDS	573	ybaY		COG3126	putative lipoprotein YbaY
	E. coli 1	CDS	1257	neuA	2.7.7.43		N-acylneuraminate cytidylyltransferase							E. coli 1	CDS	210	fumD	4.2.1.2		Fumarase D						E. coli 1	CDS	312	atl		COG3695	DNA base-flipping protein
	E. coli 1	CDS	1110	neuC			Polysialic acid biosynthesis protein P7							E. coli 1	CDS	594	ydhY		COG0437	putative ferredoxin-like protein YdhY						E. coli 1	CDS	354	ybaA		COG5507	putative protein YbaA
	E. coli 1	CDS	1176				hypothetical protein							E. coli 1	CDS	228	ydhV_1	1.-.-.-	COG2414	putative oxidoreductase YdhV						E. coli 1	CDS	1551	pdeB	3.1.4.52	COG4943	putative cyclic di-GMP phosphodiesterase PdeB
	E. coli 1	CDS	1230				hypothetical protein							E. coli 1	CDS	1797	ydhV_2	1.-.-.-	COG2414	putative oxidoreductase YdhV						E. coli 1	CDS	471	ylaC			Inner membrane protein YlaC
	E. coli 1	CDS	1206				hypothetical protein							E. coli 1	CDS	639	ydhW			putative protein YdhW						E. coli 1	CDS	552	maa	2.3.1.79	COG0110	Maltose O-acetyltransferase
	E. coli 1	CDS	2028				hypothetical protein							E. coli 1	CDS	321	ydhX		COG0437	putative ferredoxin-like protein YdhX						E. coli 1	CDS	219	hha_1			Hemolysin expression-modulating protein Hha
	E. coli 1	CDS	741	kpsU	2.7.7.38	COG1212	3-deoxy-manno-octulosonate cytidylyltransferase							E. coli 1	CDS	741	ydhU		COG4117	Putative cytochrome YdhU						E. coli 1	CDS	375	tomB			Hha toxicity modulator TomB
	E. coli 1	CDS	1677	kpsD		COG1596	Polysialic acid transport protein KpsD							E. coli 1	CDS	864				hypothetical protein						E. coli 1	CDS	3150	acrB_1		COG0841	Multidrug efflux pump subunit AcrB
	E. coli 1	CDS	1149				hypothetical protein							E. coli 1	CDS	411				hypothetical protein						E. coli 1	CDS	1194	acrA			Multidrug efflux pump subunit AcrA
	E. coli 1	CDS	984	kpsF	5.3.1.13	COG0517	Arabinose 5-phosphate isomerase KpsF							E. coli 1	CDS	1101				hypothetical protein						E. coli 1	CDS	648	acrR_1		COG1309	HTH-type transcriptional regulator AcrR
	E. coli 1	CDS	291				hypothetical protein							E. coli 1	CDS	306	ydhR	1.-.-.-		Putative monooxygenase YdhR						E. coli 1	CDS	3363	mscK		COG3264	Mechanosensitive channel MscK
	E. coli 1	tRNA	75				tRNA-Phe(gaa)							E. coli 1	tRNA	77				tRNA-Val(gac)						E. coli 1	CDS	162				hypothetical protein
	E. coli 1	CDS	708				hypothetical protein							E. coli 1	tRNA	76				tRNA-Val(gac)						E. coli 1	CDS	528	priC		COG3923	Primosomal replication protein N''
	E. coli 1	CDS	2136	speC	4.1.1.17	COG1982	Constitutive ornithine decarboxylase							E. coli 1	CDS	156				hypothetical protein						E. coli 1	CDS	378	ybaN		COG2832	Inner membrane protein YbaN
	E. coli 1	CDS	1257	nupG			Nucleoside permease NupG							E. coli 1	CDS	1038				putative autotransporter						E. coli 1	CDS	552	apt	2.4.2.7	COG0503	Adenine phosphoribosyltransferase
	E. coli 1	CDS	1080	mltC	4.2.2.-	COG0741	Membrane-bound lytic murein transglycosylase C							E. coli 1	CDS	348	mdtK_1		COG0534	Multidrug resistance protein MdtK						E. coli 1	CDS	1932	dnaX	2.7.7.7	COG2812	DNA polymerase III subunit tau
	E. coli 1	CDS	276	yggX		COG2924	putative Fe(2+)-trafficking protein							E. coli 1	CDS	1053	mdtK_2		COG0534	Multidrug resistance protein MdtK						E. coli 1	CDS	330	ybaB		COG0718	Nucleoid-associated protein YbaB
	E. coli 1	CDS	1053	mutY	3.2.2.31	COG1194	Adenine DNA glycosylase							E. coli 1	CDS	576	ribC	2.5.1.9	COG0307	Riboflavin synthase						E. coli 1	CDS	606	recR		COG0353	Recombination protein RecR
	E. coli 1	CDS	720	trmB	2.1.1.33	COG0220	tRNA (guanine-N(7)-)-methyltransferase							E. coli 1	CDS	213	cfa_1	2.1.1.79	COG2230	Cyclopropane-fatty-acyl-phospholipid synthase						E. coli 1	CDS	1875	htpG		COG0326	Chaperone protein HtpG
	E. coli 1	CDS	327			COG3171	putative protein							E. coli 1	CDS	141	cfa_2	2.1.1.79	COG2230	Cyclopropane-fatty-acyl-phospholipid synthase						E. coli 1	CDS	645	adk	2.7.4.3	COG0563	Adenylate kinase
	E. coli 1	CDS	720				hypothetical protein							E. coli 1	CDS	516	ydhC_1			Inner membrane transport protein YdhC						E. coli 1	CDS	963	hemH	4.99.1.1	COG0276	Ferrochelatase
	E. coli 1	CDS	1047	ansB	3.5.1.1	COG0252	L-asparaginase 2							E. coli 1	CDS	690	ydhC_2			Inner membrane transport protein YdhC						E. coli 1	CDS	969	aes	3.1.1.-	COG0657	Acetyl esterase
	E. coli 1	CDS	1008				hypothetical protein							E. coli 1	CDS	174				hypothetical protein						E. coli 1	CDS	1305	gsk	2.7.1.73	COG0524	Inosine-guanosine kinase
	E. coli 1	CDS	1137	hemW		COG0635	Heme chaperone HemW							E. coli 1	CDS	489				hypothetical protein						E. coli 1	CDS	1677	ybaL		COG1226	Putative cation/proton antiporter YbaL
	E. coli 1	CDS	594	rdgB	3.6.1.66	COG0127	dITP/XTP pyrophosphatase							E. coli 1	CDS	132				hypothetical protein						E. coli 1	CDS	1221	fsr			Fosmidomycin resistance protein
	E. coli 1	CDS	291				hypothetical protein							E. coli 1	CDS	561	purR_2		COG1609	HTH-type transcriptional repressor PurR						E. coli 1	CDS	1653	ushA		COG0737	Protein UshA
	E. coli 1	CDS	567				hypothetical protein							E. coli 1	CDS	198	purR_3		COG1609	HTH-type transcriptional repressor PurR						E. coli 1	CDS	504				hypothetical protein
	E. coli 1	CDS	705	yggS		COG0325	Pyridoxal phosphate homeostasis protein							E. coli 1	CDS	162	purR_4		COG1609	HTH-type transcriptional repressor PurR						E. coli 1	CDS	801				hypothetical protein
	E. coli 1	CDS	981	yggR		COG2805	putative protein YggR							E. coli 1	CDS	222				hypothetical protein						E. coli 1	CDS	480	ybaK	4.2.-.-	COG2606	Cys-tRNA(Pro)/Cys-tRNA(Cys) deacylase YbaK
	E. coli 1	CDS	417	yqgF	3.1.-.-	COG0816	Putative pre-16S rRNA nuclease							E. coli 1	CDS	141				hypothetical protein						E. coli 1	CDS	795				hypothetical protein
	E. coli 1	CDS	636				hypothetical protein							E. coli 1	CDS	378	ydhP_1		COG2814	Inner membrane transport protein YdhP						E. coli 1	CDS	303	higB-1		COG3549	Toxin HigB-1
	E. coli 1	CDS	951	gshB	6.3.2.3	COG0189	Glutathione synthetase							E. coli 1	CDS	579	ydhP_2		COG2814	Inner membrane transport protein YdhP						E. coli 1	CDS	342	ybaQ		COG3093	putative HTH-type transcriptional regulator YbaQ
	E. coli 1	CDS	732	rsmE	2.1.1.193	COG1385	Ribosomal RNA small subunit methyltransferase E							E. coli 1	CDS	582	sodB	1.15.1.1	COG0605	Superoxide dismutase [Fe]						E. coli 1	CDS	2505	copA	7.2.2.8	COG2217	Copper-exporting P-type ATPase
	E. coli 1	CDS	708	endA	3.1.21.1	COG2356	Endonuclease-1							E. coli 1	CDS	462	mepH	3.4.-.-	COG0791	Murein DD-endopeptidase MepH						E. coli 1	CDS	933	glsA1	3.5.1.2	COG2066	Glutaminase 1
	E. coli 1	CDS	552	sprT			Protein SprT							E. coli 1	CDS	369				hypothetical protein						E. coli 1	CDS	1290	ybaT		COG0531	Inner membrane transport protein YbaT
	E. coli 1	CDS	1395	galP			Galactose-proton symporter							E. coli 1	CDS	246	grxD_1		COG0278	Glutaredoxin 4						E. coli 1	CDS	408	cueR		COG0789	HTH-type transcriptional regulator CueR
	E. coli 1	CDS	1155	metK	2.5.1.6	COG0192	S-adenosylmethionine synthase							E. coli 1	CDS	108	grxD_2		COG0278	Glutaredoxin 4						E. coli 1	CDS	1224				hypothetical protein
	E. coli 1	CDS	252				hypothetical protein							E. coli 1	CDS	387	rnt	3.1.13.-	COG0847	Ribonuclease T						E. coli 1	CDS	459	ybbJ		COG1585	Inner membrane protein YbbJ
	E. coli 1	CDS	1977	speA	4.1.1.19	COG1166	Biosynthetic arginine decarboxylase							E. coli 1	CDS	369	gloA	4.4.1.5	COG0346	Lactoylglutathione lyase						E. coli 1	CDS	918	qmcA		COG0330	Protein QmcA
	E. coli 1	CDS	732				hypothetical protein							E. coli 1	CDS	849	nemA	1.3.1.-	COG1902	N-ethylmaleimide reductase						E. coli 1	CDS	678	fetA	3.6.3.-	COG4619	putative iron export ATP-binding protein FetA
	E. coli 1	CDS	921	speB	3.5.3.11	COG0010	Agmatinase							E. coli 1	CDS	279				hypothetical protein						E. coli 1	CDS	780	fetB		COG0390	putative iron export permease protein FetB
	E. coli 1	CDS	759	loiP	3.4.24.-	COG0501	Metalloprotease LoiP							E. coli 1	CDS	174	nemR_1			HTH-type transcriptional repressor NemR						E. coli 1	CDS	855	cnoX		COG3118	Chaperedoxin
	E. coli 1	CDS	1992	tktA_1	2.2.1.1	COG0021	Transketolase 1							E. coli 1	CDS	438	nemR_2			HTH-type transcriptional repressor NemR						E. coli 1	CDS	771				hypothetical protein
	E. coli 1	CDS	909	hflC_1		COG0330	Modulator of FtsH protease HflC							E. coli 1	CDS	306	ydhF_1	1.-.-.-	COG4989	Oxidoreductase YdhF						E. coli 1	CDS	594	tesA	3.1.2.2	COG2755	Thioesterase 1/protease 1/lysophospholipase L1
	E. coli 1	CDS	444	cmtB		COG1762	Mannitol-specific cryptic phosphotransferase enzyme IIA component							E. coli 1	CDS	498	ydhF_2	1.-.-.-	COG4989	Oxidoreductase YdhF						E. coli 1	CDS	687	lolD_1	3.6.3.-	COG1136	Lipoprotein-releasing system ATP-binding protein LolD
	E. coli 1	CDS	1389	mtlA_1			PTS system mannitol-specific EIICB component							E. coli 1	CDS	444	sodC	1.15.1.1	COG2032	Superoxide dismutase [Cu-Zn]						E. coli 1	CDS	2415				hypothetical protein
	E. coli 1	CDS	1278	yggP_1	1.1.1.17	COG1063	Mannitol-1-phosphate 5-dehydrogenase							E. coli 1	CDS	300				hypothetical protein						E. coli 1	CDS	1095	selU	2.5.1.-	COG2603	tRNA 2-selenouridine synthase
	E. coli 1	CDS	189	yggF	3.1.3.11	COG1494	Fructose-1,6-bisphosphatase 2 class 2							E. coli 1	CDS	369				hypothetical protein						E. coli 1	CDS	927	allS			HTH-type transcriptional activator AllS
	E. coli 1	CDS	510	fumE	4.2.1.2	COG3722	Fumarase E							E. coli 1	CDS	372				hypothetical protein						E. coli 1	CDS	483	allA	4.3.2.3	COG3194	Ureidoglycolate lyase
	E. coli 1	CDS	714	coaA_1	2.7.1.33		Pantothenate kinase							E. coli 1	CDS	411				hypothetical protein						E. coli 1	CDS	816	allR		COG1414	HTH-type transcriptional repressor AllR
	E. coli 1	CDS	321	ecfA1_1	7.-.-.-		Energy-coupling factor transporter ATP-binding protein EcfA1							E. coli 1	CDS	366				hypothetical protein						E. coli 1	CDS	1782	gcl_2	4.1.1.47	COG3960	Glyoxylate carboligase
	E. coli 1	CDS	675	ecfA1_2	7.-.-.-	COG1122	Energy-coupling factor transporter ATP-binding protein EcfA1							E. coli 1	CDS	294				hypothetical protein						E. coli 1	CDS	777	hyi_2	5.3.1.22	COG3622	Hydroxypyruvate isomerase
	E. coli 1	CDS	708				hypothetical protein							E. coli 1	CDS	468	aaeA_1		COG1566	p-hydroxybenzoic acid efflux pump subunit AaeA						E. coli 1	CDS	879	glxR_2	1.1.1.60	COG2084	2-hydroxy-3-oxopropionate reductase
	E. coli 1	CDS	579				hypothetical protein							E. coli 1	CDS	255	aaeA_2			p-hydroxybenzoic acid efflux pump subunit AaeA						E. coli 1	CDS	1455	ybbW		COG1953	Putative allantoin permease
	E. coli 1	CDS	432				hypothetical protein							E. coli 1	CDS	237				hypothetical protein						E. coli 1	CDS	1362	allB	3.5.2.5	COG0044	Allantoinase
	E. coli 1	CDS	1020	epd	1.2.1.72	COG0057	D-erythrose-4-phosphate dehydrogenase							E. coli 1	CDS	435	slyA		COG1846	Transcriptional regulator SlyA						E. coli 1	CDS	1302	ybbY		COG2233	Putative purine permease YbbY
	E. coli 1	CDS	1164	pgk	2.7.2.3	COG0126	Phosphoglycerate kinase							E. coli 1	CDS	540	slyB		COG3133	Outer membrane lipoprotein SlyB						E. coli 1	CDS	1146	glxK_2	2.7.1.31	COG1929	Glycerate 3-kinase
	E. coli 1	CDS	1080	fbaA_1	4.1.2.13	COG0191	Fructose-bisphosphate aldolase class 2							E. coli 1	CDS	120	anmK_1	2.7.1.170	COG2377	Anhydro-N-acetylmuramic acid kinase						E. coli 1	CDS	786	allE	3.5.3.26	COG3257	(S)-ureidoglycine aminohydrolase
	E. coli 1	CDS	837	mscS		COG0668	Small-conductance mechanosensitive channel							E. coli 1	CDS	591	anmK_2	2.7.1.170	COG2377	Anhydro-N-acetylmuramic acid kinase						E. coli 1	CDS	1236	allC	3.5.3.9	COG0624	Allantoate amidohydrolase
	E. coli 1	CDS	636	argO		COG1279	Arginine exporter protein ArgO							E. coli 1	CDS	330	anmK_3	2.7.1.170	COG2377	Anhydro-N-acetylmuramic acid kinase						E. coli 1	CDS	1050	allD	1.1.1.350	COG2055	Ureidoglycolate dehydrogenase (NAD(+))
	E. coli 1	CDS	741			COG2968	26 kDa periplasmic immunogenic protein							E. coli 1	CDS	324	mliC		COG3895	Membrane-bound lysozyme inhibitor of C-type lysozyme						E. coli 1	CDS	1668	fdrA_2		COG0074	Protein FdrA
	E. coli 1	CDS	897	cynR_1			HTH-type transcriptional regulator CynR							E. coli 1	CDS	600	pdxH	1.4.3.5	COG0259	Pyridoxine/pyridoxamine 5'-phosphate oxidase						E. coli 1	CDS	1260				hypothetical protein
	E. coli 1	CDS	1095	scpA	5.4.99.2	COG1884	Methylmalonyl-CoA mutase							E. coli 1	CDS	270	tyrS_1	6.1.1.1	COG0162	Tyrosine--tRNA ligase						E. coli 1	CDS	816				hypothetical protein
	E. coli 1	CDS	894	argP		COG0583	HTH-type transcriptional regulator ArgP							E. coli 1	CDS	279				hypothetical protein						E. coli 1	CDS	894	arcC1_2	2.7.2.2		Carbamate kinase 1
	E. coli 1	CDS	231				hypothetical protein							E. coli 1	CDS	729	tyrS_2	6.1.1.1	COG0162	Tyrosine--tRNA ligase						E. coli 1	CDS	1068	purK	6.3.4.18	COG0026	N5-carboxyaminoimidazole ribonucleotide synthase
	E. coli 1	CDS	660	rpiA	5.3.1.6	COG0120	Ribose-5-phosphate isomerase A							E. coli 1	CDS	99	pdxY_1	2.7.1.35	COG2240	Pyridoxal kinase PdxY						E. coli 1	CDS	510	purE	5.4.99.18	COG0041	N5-carboxyaminoimidazole ribonucleotide mutase
	E. coli 1	CDS	1233	serA	1.1.1.95	COG0111	D-3-phosphoglycerate dehydrogenase							E. coli 1	CDS	702	pdxY_2	2.7.1.35	COG2240	Pyridoxal kinase PdxY						E. coli 1	CDS	330				hypothetical protein
	E. coli 1	CDS	603	ygfA	6.3.3.2	COG0212	5-formyltetrahydrofolate cyclo-ligase							E. coli 1	CDS	606	gstA	2.5.1.18	COG0625	Glutathione S-transferase GstA						E. coli 1	CDS	723	lpxH	3.6.1.54	COG2908	UDP-2,3-diacylglucosamine hydrolase
	E. coli 1	CDS	330	zapA		COG3027	Cell division protein ZapA							E. coli 1	CDS	477	dtpA_1		COG3104	Dipeptide and tripeptide permease A						E. coli 1	CDS	495	ppiB	5.2.1.8	COG0652	Peptidyl-prolyl cis-trans isomerase B
	E. coli 1	CDS	579				hypothetical protein							E. coli 1	CDS	1023	dtpA_2		COG3104	Dipeptide and tripeptide permease A						E. coli 1	CDS	1386	cysS	6.1.1.16	COG0215	Cysteine--tRNA ligase
	E. coli 1	CDS	1326	pepP	3.4.11.9	COG0006	Xaa-Pro aminopeptidase							E. coli 1	CDS	267	nth_1	4.2.99.18	COG0177	Endonuclease III						E. coli 1	CDS	522	ybcI		COG1988	Inner membrane protein YbcI
	E. coli 1	CDS	1179	ubiH	1.14.13.-	COG0654	2-octaprenyl-6-methoxyphenol hydroxylase							E. coli 1	CDS	177	nth_2	4.2.99.18	COG0177	Endonuclease III						E. coli 1	CDS	213	ybcJ		COG2501	putative protein YbcJ
	E. coli 1	CDS	1203	ubiI	1.14.13.240	COG0654	2-octaprenylphenol hydroxylase							E. coli 1	CDS	273	rsxE_1	7.-.-.-	COG4660	Ion-translocating oxidoreductase complex subunit E						E. coli 1	CDS	867	folD		COG0190	Bifunctional protein FolD protein
	E. coli 1	CDS	1095	gcvT	2.1.2.10	COG0404	Aminomethyltransferase							E. coli 1	CDS	474	rsxE_2	7.-.-.-	COG4660	Ion-translocating oxidoreductase complex subunit E						E. coli 1	tRNA	77				tRNA-Arg(tct)
	E. coli 1	CDS	390	gcvH		COG0509	Glycine cleavage system H protein							E. coli 1	CDS	480	rsxG	7.-.-.-	COG4659	Ion-translocating oxidoreductase complex subunit G						E. coli 1	CDS	630	xerD_1			Tyrosine recombinase XerD
	E. coli 1	CDS	2874	gcvP	1.4.4.2	COG0403	Glycine dehydrogenase (decarboxylating)							E. coli 1	CDS	723	rsxD_1	7.-.-.-	COG4658	Ion-translocating oxidoreductase complex subunit D						E. coli 1	CDS	657				hypothetical protein
	E. coli 1	CDS	1434	bglA_1	3.2.1.86	COG2723	6-phospho-beta-glucosidase BglA							E. coli 1	CDS	318	rsxD_2	7.-.-.-	COG4658	Ion-translocating oxidoreductase complex subunit D						E. coli 1	CDS	954	ompT	3.4.23.49	COG4571	Protease 7
	E. coli 1	CDS	312				hypothetical protein							E. coli 1	CDS	846	rsxC_1	7.-.-.-	COG4656	Ion-translocating oxidoreductase complex subunit C						E. coli 1	CDS	891				hypothetical protein
	E. coli 1	CDS	660				hypothetical protein							E. coli 1	CDS	1161	rsxC_2	7.-.-.-	COG4656	Ion-translocating oxidoreductase complex subunit C						E. coli 1	CDS	2973	nfrA		COG0457	Bacteriophage adsorption protein A
	E. coli 1	CDS	981	ygfZ		COG0354	tRNA-modifying protein YgfZ							E. coli 1	CDS	267				hypothetical protein						E. coli 1	CDS	2163				hypothetical protein
	E. coli 1	CDS	267	sdhE		COG2938	FAD assembly factor SdhE							E. coli 1	CDS	579	rsxB	7.-.-.-	COG2878	Ion-translocating oxidoreductase complex subunit B						E. coli 1	CDS	1443	cusS	2.7.13.3	COG0642	Sensor histidine kinase CusS
	E. coli 1	CDS	408	ygfX			Inner membrane protein YgfX							E. coli 1	CDS	264	rsxA_1	7.-.-.-	COG4657	Ion-translocating oxidoreductase complex subunit A						E. coli 1	CDS	684	cusR		COG0745	Transcriptional regulatory protein CusR
	E. coli 1	CDS	522	fldB		COG0716	Flavodoxin 2							E. coli 1	CDS	252	rsxA_2	7.-.-.-	COG4657	Ion-translocating oxidoreductase complex subunit A						E. coli 1	CDS	1383	cusC_2		COG1538	Cation efflux system protein CusC
	E. coli 1	CDS	897	xerD_2		COG4974	Tyrosine recombinase XerD							E. coli 1	CDS	144	rsxA_3	7.-.-.-	COG4657	Ion-translocating oxidoreductase complex subunit A						E. coli 1	CDS	333	cusF		COG5569	Cation efflux system protein CusF
	E. coli 1	CDS	711	dsbC		COG1651	Thiol:disulfide interchange protein DsbC							E. coli 1	CDS	441	ydgK			Inner membrane protein YdgK						E. coli 1	CDS	1224	cusB			Cation efflux system protein CusB
	E. coli 1	CDS	1734	recJ	3.1.-.-	COG0608	Single-stranded-DNA-specific exonuclease RecJ							E. coli 1	CDS	243				hypothetical protein						E. coli 1	CDS	3144	cusA		COG3696	Cation efflux system protein CusA
	E. coli 1	CDS	882	prfB		COG1186	Peptide chain release factor RF2							E. coli 1	CDS	303				hypothetical protein						E. coli 1	CDS	1383	pheP		COG1113	Phenylalanine-specific permease
	E. coli 1	CDS	1518	lysS	6.1.1.6	COG1190	Lysine--tRNA ligase							E. coli 1	CDS	183				hypothetical protein						E. coli 1	CDS	1248	ybdG		COG0668	Miniconductance mechanosensitive channel YbdG
	E. coli 1	CDS	549	idi	5.3.3.2	COG1443	Isopentenyl-diphosphate Delta-isomerase							E. coli 1	CDS	771	ydgJ	1.-.-.-	COG0673	putative oxidoreductase YdgJ						E. coli 1	CDS	654	nfsB	1.-.-.-	COG0778	Oxygen-insensitive NAD(P)H nitroreductase
	E. coli 1	CDS	126	yqfG			putative protein YqfG							E. coli 1	CDS	957	add	3.5.4.4	COG1816	Adenosine deaminase						E. coli 1	CDS	384				hypothetical protein
	E. coli 1	CDS	1449	uacT		COG2233	Uric acid transporter UacT							E. coli 1	CDS	258	malY_1		COG1168	Protein MalY						E. coli 1	CDS	249				hypothetical protein
	E. coli 1	CDS	1920		1.18.1.2		Ferredoxin--NADP reductase							E. coli 1	CDS	549	malY_2		COG1168	Protein MalY						E. coli 1	CDS	1119	ybdK	6.3.2.2	COG2170	Putative glutamate--cysteine ligase 2
	E. coli 1	CDS	489	hyfA_1	1.-.-.-	COG1142	Hydrogenase-4 component A							E. coli 1	CDS	150	malY_3		COG1168	Protein MalY						E. coli 1	CDS	153	hokE_1			Toxic protein HokE
	E. coli 1	CDS	1368	ghxQ		COG2252	Guanine/hypoxanthine permease GhxQ							E. coli 1	CDS	150	malX_1		COG1263	PTS system maltose-specific EIICB component						E. coli 1	CDS	744	entD	2.7.8.-	COG2977	Enterobactin synthase component D
	E. coli 1	CDS	1317	guaD	3.5.4.3	COG0402	Guanine deaminase							E. coli 1	CDS	759	malX_2		COG1263	PTS system maltose-specific EIICB component						E. coli 1	CDS	2241	fepA		COG4771	Ferrienterobactin receptor
	E. coli 1	CDS	1401	xanQ		COG2233	Xanthine permease XanQ							E. coli 1	CDS	435	malX_3		COG1263	PTS system maltose-specific EIICB component						E. coli 1	CDS	1203	fes		COG2382	Enterochelin esterase
	E. coli 1	CDS	2871	xdhA_1	1.17.1.4	COG1529	Putative xanthine dehydrogenase molybdenum-binding subunit XdhA							E. coli 1	CDS	198	malX_4		COG1263	PTS system maltose-specific EIICB component						E. coli 1	CDS	219	ybdZ		COG3251	Enterobactin biosynthesis protein YbdZ
	E. coli 1	CDS	780				hypothetical protein							E. coli 1	CDS	420	malI_1		COG1609	Maltose regulon regulatory protein MalI						E. coli 1	CDS	3882	entF	2.7.7.-	COG1020	Enterobactin synthase component F
	E. coli 1	CDS	1329	ssnA	3.-.-.-	COG0402	Putative aminohydrolase SsnA							E. coli 1	CDS	189	malI_2		COG1609	Maltose regulon regulatory protein MalI						E. coli 1	CDS	1134	fepE		COG3765	Ferric enterobactin transport protein FepE
	E. coli 1	CDS	3099	ygfK		COG0493	Putative oxidoreductase YgfK							E. coli 1	CDS	399				hypothetical protein						E. coli 1	CDS	816	fepC		COG1120	Ferric enterobactin transport ATP-binding protein FepC
	E. coli 1	CDS	579	mocA	2.7.7.76	COG2068	Molybdenum cofactor cytidylyltransferase							E. coli 1	CDS	426	hdhA_1	1.1.1.159		7-alpha-hydroxysteroid dehydrogenase						E. coli 1	CDS	993	fepG		COG4779	Ferric enterobactin transport system permease protein FepG
	E. coli 1	CDS	480				hypothetical protein							E. coli 1	CDS	219	hdhA_2	1.1.1.159		7-alpha-hydroxysteroid dehydrogenase						E. coli 1	CDS	1005	fepD		COG0609	Ferric enterobactin transport system permease protein FepD
	E. coli 1	CDS	1626				hypothetical protein							E. coli 1	CDS	426				hypothetical protein						E. coli 1	CDS	1251	entS		COG0477	Enterobactin exporter EntS
	E. coli 1	CDS	933	arcC1_2	2.7.2.2		Carbamate kinase 1							E. coli 1	CDS	99				hypothetical protein						E. coli 1	CDS	957	fepB		COG4592	Ferrienterobactin-binding periplasmic protein
	E. coli 1	CDS	1386	hyuA	3.5.2.-	COG0044	D-phenylhydantoinase							E. coli 1	CDS	1086	uidA_1	3.2.1.31	COG3250	Beta-glucuronidase						E. coli 1	CDS	1176	entC	5.4.4.2	COG1169	Isochorismate synthase EntC
	E. coli 1	CDS	1212	argE_1	3.5.1.16	COG0624	Acetylornithine deacetylase							E. coli 1	CDS	594	uidA_2	3.2.1.31	COG3250	Beta-glucuronidase						E. coli 1	CDS	1611	entE	6.3.2.14	COG1021	Enterobactin synthase component E
	E. coli 1	CDS	1197	ygeX	4.3.1.15	COG1171	Diaminopropionate ammonia-lyase							E. coli 1	CDS	783	uidB		COG2211	Glucuronide carrier protein						E. coli 1	CDS	858	entB	6.3.2.14	COG1535	Enterobactin synthase component B
	E. coli 1	CDS	1188	ygeW	2.1.3.-	COG0078	Putative carbamoyltransferase YgeW							E. coli 1	CDS	588				hypothetical protein						E. coli 1	CDS	747	entA	1.3.1.28	COG1028	2,3-dihydro-2,3-dihydroxybenzoate dehydrogenase
	E. coli 1	CDS	1779	norR_1			Anaerobic nitric oxide reductase transcription regulator NorR							E. coli 1	CDS	309	uidC_1			Membrane-associated protein UidC						E. coli 1	CDS	414	entH	3.1.2.-	COG2050	Proofreading thioesterase EntH
	E. coli 1	CDS	480	ndhS	1.17.1.5		Nicotinate dehydrogenase small FeS subunit							E. coli 1	CDS	219	uidC_2			Membrane-associated protein UidC						E. coli 1	CDS	2106	cstA		COG1966	Peptide transporter CstA
	E. coli 1	CDS	879	ndhF	1.17.1.5		Nicotinate dehydrogenase FAD-subunit							E. coli 1	CDS	504	uidC_3			Membrane-associated protein UidC						E. coli 1	CDS	198				hypothetical protein
	E. coli 1	CDS	2298	xdhA_2	1.17.1.4	COG1529	Putative xanthine dehydrogenase molybdenum-binding subunit XdhA							E. coli 1	CDS	177	ydgA_1		COG5339	Protein YdgA						E. coli 1	CDS	1089	hcxA	1.1.1.-	COG0371	Hydroxycarboxylate dehydrogenase A
	E. coli 1	CDS	756	nlpD_1			Murein hydrolase activator NlpD							E. coli 1	CDS	342	ydgA_2		COG5339	Protein YdgA						E. coli 1	CDS	1161	ybdL	2.6.1.88	COG0436	Methionine aminotransferase
	E. coli 1	tRNA	74				tRNA-Gly(ccc)							E. coli 1	CDS	558	ydgA_3		COG5339	Protein YdgA						E. coli 1	CDS	630	ybdM		COG1475	putative protein YbdM
	E. coli 1	CDS	1230	yqeG		COG0814	Inner membrane transport protein YqeG							E. coli 1	CDS	255	ydgA_4		COG5339	Protein YdgA						E. coli 1	CDS	1221				hypothetical protein
	E. coli 1	CDS	1182	thlA	2.3.1.9	COG0183	Acetyl-CoA acetyltransferase							E. coli 1	CDS	465	manA_1	5.3.1.8	COG1482	Mannose-6-phosphate isomerase						E. coli 1	CDS	561	ybdO			putative HTH-type transcriptional regulator YbdO
	E. coli 1	CDS	837	kduI	5.3.1.17	COG3717	4-deoxy-L-threo-5-hexosulose-uronate ketol-isomerase							E. coli 1	CDS	414	manA_2	5.3.1.8	COG1482	Mannose-6-phosphate isomerase						E. coli 1	CDS	747	dsbG		COG1651	Thiol:disulfide interchange protein DsbG
	E. coli 1	CDS	762	kduD_1	1.1.1.127		2-dehydro-3-deoxy-D-gluconate 5-dehydrogenase							E. coli 1	CDS	474				hypothetical protein						E. coli 1	CDS	564	ahpC	1.11.1.15	COG0450	Alkyl hydroperoxide reductase C
	E. coli 1	CDS	1419	araE			Arabinose-proton symporter							E. coli 1	CDS	915	fumA	4.2.1.2	COG1838	Fumarate hydratase class I, aerobic						E. coli 1	CDS	1596	ahpF	1.8.1.-	COG3634	Alkyl hydroperoxide reductase subunit F
	E. coli 1	CDS	693	ygeA	5.1.1.13		L-aspartate/glutamate-specific racemase							E. coli 1	CDS	312				hypothetical protein						E. coli 1	CDS	429	uspG		COG0589	Universal stress protein UP12
	E. coli 1	CDS	936	occR			Octopine catabolism/uptake operon regulatory protein OccR							E. coli 1	CDS	177	fumC_1	4.2.1.2	COG0114	Fumarate hydratase class II						E. coli 1	CDS	90				hypothetical protein
	E. coli 1	CDS	1263	lysA	4.1.1.20		Diaminopimelate decarboxylase							E. coli 1	CDS	393	fumC_2	4.2.1.2	COG0114	Fumarate hydratase class II						E. coli 1	CDS	411	rnk		COG0782	Regulator of nucleoside diphosphate kinase
	E. coli 1	CDS	1032	galR		COG1609	HTH-type transcriptional regulator GalR							E. coli 1	CDS	411	fumC_3	4.2.1.2	COG0114	Fumarate hydratase class II						E. coli 1	CDS	807	rna	4.6.1.21	COG3719	Ribonuclease I
	E. coli 1	CDS	2160	aas		COG0204	Bifunctional protein Aas							E. coli 1	CDS	315	fumC_4	4.2.1.2	COG0114	Fumarate hydratase class II						E. coli 1	CDS	1464	ttdT_1		COG0471	L-tartrate/succinate antiporter
	E. coli 1	CDS	1194	lplT			Lysophospholipid transporter LplT							E. coli 1	CDS	720	tus_1			DNA replication terminus site-binding protein						E. coli 1	CDS	879	citG	2.4.2.52	COG1767	2-(5''-triphosphoribosyl)-3'-dephosphocoenzyme-A synthase
	E. coli 1	CDS	1041	tas		COG0667	Protein tas							E. coli 1	CDS	186	tus_2			DNA replication terminus site-binding protein						E. coli 1	CDS	552	citX	2.7.7.61	COG3697	Apo-citrate lyase phosphoribosyl-dephospho-CoA transferase
	E. coli 1	CDS	219	ygdR_1			putative lipoprotein YgdR							E. coli 1	CDS	963	rstB_1	2.7.13.3		Sensor protein RstB						E. coli 1	CDS	1533	citF	4.1.3.6	COG3051	Citrate lyase alpha chain
	E. coli 1	CDS	714				hypothetical protein							E. coli 1	CDS	219				hypothetical protein						E. coli 1	CDS	909	citE	4.1.3.6	COG2301	Citrate lyase subunit beta
	E. coli 1	CDS	690	mutH		COG3066	DNA mismatch repair protein MutH							E. coli 1	CDS	198	rstB_2	2.7.13.3		Sensor protein RstB						E. coli 1	CDS	297	citD		COG3052	Citrate lyase acyl carrier protein
	E. coli 1	CDS	147				hypothetical protein							E. coli 1	CDS	726	rstA		COG0745	Transcriptional regulatory protein RstA						E. coli 1	CDS	1059	citC	6.2.1.22	COG3053	[Citrate [pro-3S]-lyase] ligase
	E. coli 1	CDS	531	rppH	3.6.1.-	COG0494	RNA pyrophosphohydrolase							E. coli 1	CDS	336	ydgC		COG3136	Inner membrane protein YdgC						E. coli 1	CDS	1659	dpiB	2.7.13.3	COG3290	Sensor histidine kinase DpiB
	E. coli 1	CDS	2247	ptsP	2.7.3.9	COG3605	Phosphoenolpyruvate-dependent phosphotransferase system							E. coli 1	CDS	723	folM	1.5.1.50	COG1028	Dihydromonapterin reductase						E. coli 1	CDS	681	dpiA		COG4565	Transcriptional regulatory protein DpiA
	E. coli 1	CDS	876	lgt	2.5.1.145	COG0682	Phosphatidylglycerol--prolipoprotein diacylglyceryl transferase							E. coli 1	CDS	363	ydgI_1		COG0531	Putative arginine/ornithine antiporter						E. coli 1	CDS	1386	dcuD		COG3069	Putative cryptic C4-dicarboxylate transporter DcuD
	E. coli 1	CDS	795	thyA	2.1.1.45	COG0207	Thymidylate synthase							E. coli 1	CDS	375	ydgI_2		COG0531	Putative arginine/ornithine antiporter						E. coli 1	CDS	561	pagP	2.3.1.251		Lipid A palmitoyltransferase PagP
	E. coli 1	CDS	471				hypothetical protein							E. coli 1	CDS	432	potE_1			Putrescine transporter PotE						E. coli 1	CDS	210	cspE			Cold shock-like protein CspE
	E. coli 1	CDS	564				hypothetical protein							E. coli 1	CDS	126	ydgH			Protein YdgH						E. coli 1	CDS	384	crcB		COG0239	Putative fluoride ion transporter CrcB
	E. coli 1	CDS	408				hypothetical protein							E. coli 1	CDS	417				hypothetical protein						E. coli 1	CDS	789	ybeM	3.5.1.128		Deaminated glutathione amidase
	E. coli 1	CDS	324				hypothetical protein							E. coli 1	CDS	309				hypothetical protein						E. coli 1	CDS	204	tatE		COG1826	Sec-independent protein translocase protein TatE
	E. coli 1	CDS	3369	recC	3.1.11.5	COG1330	RecBCD enzyme subunit RecC							E. coli 1	CDS	399				hypothetical protein						E. coli 1	CDS	966	lipA	2.8.1.8	COG0320	Lipoyl synthase
	E. coli 1	CDS	2889	ptrA	3.4.24.55	COG1025	Protease 3							E. coli 1	CDS	1035	pntA	7.1.1.1	COG3288	NAD(P) transhydrogenase subunit alpha						E. coli 1	CDS	393				hypothetical protein
	E. coli 1	CDS	3543	recB	3.1.11.5	COG1074	RecBCD enzyme subunit RecB							E. coli 1	CDS	1308	pntB	7.1.1.1	COG1282	NAD(P) transhydrogenase subunit beta						E. coli 1	CDS	642	lipB	2.3.1.181	COG0321	Octanoyltransferase
	E. coli 1	CDS	1827	recD	3.1.11.5	COG0507	RecBCD enzyme subunit RecD							E. coli 1	CDS	105	tqsA_1		COG0628	AI-2 transport protein TqsA						E. coli 1	CDS	264				hypothetical protein
	E. coli 1	CDS	1332	argA	2.3.1.1	COG0548	Amino-acid acetyltransferase							E. coli 1	CDS	813	tqsA_2		COG0628	AI-2 transport protein TqsA						E. coli 1	CDS	1212	dacA	3.4.16.4	COG1686	D-alanyl-D-alanine carboxypeptidase DacA
	E. coli 1	CDS	1254	amiC	3.5.1.28	COG0860	N-acetylmuramoyl-L-alanine amidase AmiC							E. coli 1	CDS	108	mdtJ_1		COG2076	Spermidine export protein MdtJ						E. coli 1	CDS	1089	rlpA	4.2.2.-	COG0797	Endolytic peptidoglycan transglycosylase RlpA
	E. coli 1	CDS	825	licT		COG3711	Transcription antiterminator LicT							E. coli 1	CDS	282	mdtJ_2		COG2076	Spermidine export protein MdtJ						E. coli 1	CDS	1113	mrdB	2.4.1.129	COG0772	Peptidoglycan glycosyltransferase MrdB
	E. coli 1	CDS	1581	malX_1		COG1263	PTS system maltose-specific EIICB component							E. coli 1	CDS	330	mdtI		COG2076	Spermidine export protein MdtI						E. coli 1	CDS	1902	mrdA	3.4.16.4	COG0768	Peptidoglycan D,D-transpeptidase MrdA
	E. coli 1	CDS	1176	malY_1		COG1168	Protein MalY							E. coli 1	CDS	279				hypothetical protein						E. coli 1	CDS	468	rlmH	2.1.1.177	COG1576	Ribosomal RNA large subunit methyltransferase H
	E. coli 1	CDS	597	kdsD_2	5.3.1.13	COG0517	Arabinose 5-phosphate isomerase KdsD							E. coli 1	CDS	528				hypothetical protein						E. coli 1	CDS	318	rsfS		COG0799	Ribosomal silencing factor RsfS
	E. coli 1	CDS	948		1.1.1.81	COG0111	Hydroxypyruvate reductase							E. coli 1	CDS	1074	nanT_1			Sialic acid transporter NanT						E. coli 1	CDS	612	cobC	3.1.3.73	COG0406	Adenosylcobalamin/alpha-ribazole phosphatase
	E. coli 1	CDS	1377				hypothetical protein							E. coli 1	CDS	390	hdfR_1			HTH-type transcriptional regulator HdfR						E. coli 1	CDS	642	nadD	2.7.7.18	COG1057	Nicotinate-nucleotide adenylyltransferase
	E. coli 1	CDS	429				hypothetical protein							E. coli 1	CDS	438	benM			HTH-type transcriptional regulator BenM						E. coli 1	CDS	1032	holA	2.7.7.7	COG1466	DNA polymerase III subunit delta
	E. coli 1	CDS	537				hypothetical protein							E. coli 1	CDS	312	mlc_1		COG1940	Protein mlc						E. coli 1	CDS	582	lptE		COG2980	LPS-assembly lipoprotein LptE
	E. coli 1	CDS	1080				hypothetical protein							E. coli 1	CDS	861	mlc_2		COG1940	Protein mlc						E. coli 1	CDS	2583	leuS	6.1.1.4	COG0495	Leucine--tRNA ligase
	E. coli 1	CDS	1761				hypothetical protein							E. coli 1	CDS	696	bioD1_1	6.3.3.3	COG0132	ATP-dependent dethiobiotin synthetase BioD 1						E. coli 1	CDS	483				hypothetical protein
	E. coli 1	CDS	1251				hypothetical protein							E. coli 1	CDS	1293	clcB		COG0038	Voltage-gated ClC-type chloride channel ClcB						E. coli 1	CDS	936	rihA	3.2.-.-	COG1957	Pyrimidine-specific ribonucleoside hydrolase RihA
	E. coli 1	CDS	1638				hypothetical protein							E. coli 1	CDS	552	dmsD		COG3381	Tat proofreading chaperone DmsD						E. coli 1	CDS	726	glnQ_1			Glutamine transport ATP-binding protein GlnQ
	E. coli 1	CDS	3351				hypothetical protein							E. coli 1	CDS	822	dmsC_1		COG3302	Anaerobic dimethyl sulfoxide reductase chain C						E. coli 1	CDS	675	gltK		COG0765	Glutamate/aspartate import permease protein GltK
	E. coli 1	CDS	1137				hypothetical protein							E. coli 1	CDS	618	dmsB_1		COG0437	Anaerobic dimethyl sulfoxide reductase chain B						E. coli 1	CDS	741	gltJ		COG0765	Glutamate/aspartate import permease protein GltJ
	E. coli 1	CDS	261				hypothetical protein							E. coli 1	CDS	282	ynfF_1	1.8.99.-	COG1104	putative dimethyl sulfoxide reductase chain YnfF						E. coli 1	CDS	909	gltI		COG0834	Glutamate/aspartate import solute-binding protein
	E. coli 1	CDS	1104				hypothetical protein							E. coli 1	CDS	264				hypothetical protein						E. coli 1	CDS	1878	glpG_1	3.4.21.105		Rhomboid protease GlpG
	E. coli 1	CDS	1107				hypothetical protein							E. coli 1	CDS	912	ynfF_2	1.8.99.-	COG1104	putative dimethyl sulfoxide reductase chain YnfF						E. coli 1	CDS	1539	lnt	2.3.1.269	COG0815	Apolipoprotein N-acyltransferase
	E. coli 1	CDS	1788				hypothetical protein							E. coli 1	CDS	552	ynfF_3	1.8.99.-	COG1104	putative dimethyl sulfoxide reductase chain YnfF						E. coli 1	CDS	879	corC		COG4535	Magnesium and cobalt efflux protein CorC
	E. coli 1	CDS	2481				hypothetical protein							E. coli 1	CDS	219	ynfF_4	1.8.99.-	COG1104	putative dimethyl sulfoxide reductase chain YnfF						E. coli 1	CDS	468	ybeY	3.1.-.-	COG0319	Endoribonuclease YbeY
	E. coli 1	CDS	2646	clpV1_1		COG0542	Protein ClpV1							E. coli 1	CDS	135	ynfE_1	1.8.99.-	COG0243	Putative dimethyl sulfoxide reductase chain YnfE						E. coli 1	CDS	1080	ybeZ		COG1702	PhoH-like protein
	E. coli 1	CDS	492	hcpA_2		COG3157	Major exported protein							E. coli 1	CDS	357	ynfE_2	1.8.99.-	COG0243	Putative dimethyl sulfoxide reductase chain YnfE						E. coli 1	CDS	1425	miaB	2.8.4.3	COG0621	tRNA-2-methylthio-N(6)-dimethylallyladenosine synthase
	E. coli 1	CDS	1653	ompA_2			Outer membrane protein A							E. coli 1	CDS	807	ynfE_3	1.8.99.-	COG0243	Putative dimethyl sulfoxide reductase chain YnfE						E. coli 1	CDS	1176	ubiF	1.14.99.60	COG0654	3-demethoxyubiquinol 3-hydroxylase
	E. coli 1	CDS	666				hypothetical protein							E. coli 1	CDS	561	ynfE_4	1.8.99.-	COG0243	Putative dimethyl sulfoxide reductase chain YnfE						E. coli 1	tRNA	75				tRNA-Gln(ctg)
	E. coli 1	CDS	1338				hypothetical protein							E. coli 1	CDS	504	ynfE_5	1.8.99.-	COG0243	Putative dimethyl sulfoxide reductase chain YnfE						E. coli 1	tRNA	75				tRNA-Gln(ctg)
	E. coli 1	CDS	1539				hypothetical protein							E. coli 1	CDS	306	ynfD			putative protein YnfD						E. coli 1	tRNA	77				tRNA-Met(cat)
	E. coli 1	CDS	501				hypothetical protein							E. coli 1	CDS	381				hypothetical protein						E. coli 1	tRNA	75				tRNA-Gln(ttg)
	E. coli 1	tRNA	77				tRNA-Met(cat)							E. coli 1	CDS	345				hypothetical protein						E. coli 1	tRNA	75				tRNA-Gln(ttg)
	E. coli 1	tRNA	77				tRNA-Met(cat)							E. coli 1	CDS	561	speG	2.3.1.57	COG1670	Spermidine N(1)-acetyltransferase						E. coli 1	tRNA	85				tRNA-Leu(tag)
	E. coli 1	tRNA	77				tRNA-Met(cat)							E. coli 1	CDS	354				hypothetical protein						E. coli 1	tRNA	77				tRNA-Met(cat)
	E. coli 1	CDS	1098	mltA	4.2.2.-	COG2821	Membrane-bound lytic murein transglycosylase A							E. coli 1	CDS	273				hypothetical protein						E. coli 1	CDS	1665	asnB	6.3.5.4	COG0367	Asparagine synthetase B [glutamine-hydrolyzing]
	E. coli 1	CDS	807	tcdA	6.1.-.-	COG1179	tRNA threonylcarbamoyladenosine dehydratase							E. coli 1	CDS	249				hypothetical protein						E. coli 1	CDS	753	nagD	3.1.3.5	COG0647	Ribonucleotide monophosphatase NagD
	E. coli 1	CDS	444	csdE		COG2166	Sulfur acceptor protein CsdE							E. coli 1	CDS	354	dgoD_1	4.2.1.6		D-galactonate dehydratase						E. coli 1	CDS	1221	nagC		COG1940	N-acetylglucosamine repressor
	E. coli 1	CDS	1206	csdA	2.8.1.7	COG0520	Cysteine desulfurase CsdA							E. coli 1	CDS	228	rspA_1		COG4948	Starvation-sensing protein RspA						E. coli 1	CDS	1149	nagA	3.5.1.25	COG1820	N-acetylglucosamine-6-phosphate deacetylase
	E. coli 1	CDS	228	ygdR_2			putative lipoprotein YgdR							E. coli 1	CDS	642	rspA_2	4.2.1.-	COG4948	D-galactonate dehydratase family member RspA						E. coli 1	CDS	801	nagB_1	3.5.99.6	COG0363	Glucosamine-6-phosphate deaminase
	E. coli 1	CDS	918	gcvA			Glycine cleavage system transcriptional activator							E. coli 1	CDS	1020	rspB	1.1.1.-	COG1063	Starvation-sensing protein RspB						E. coli 1	CDS	1947	nagE		COG1263	PTS system N-acetylglucosamine-specific EIICBA component
	E. coli 1	CDS	396				hypothetical protein							E. coli 1	CDS	264	intQ_2		COG0582	Putative defective protein IntQ						E. coli 1	CDS	1281				hypothetical protein
	E. coli 1	CDS	1101	rlmM	2.1.1.186	COG2933	Ribosomal RNA large subunit methyltransferase M							E. coli 1	CDS	525	intQ_3		COG0582	Putative defective protein IntQ						E. coli 1	CDS	471	tabA_2		COG2731	Toxin-antitoxin biofilm protein TabA
	E. coli 1	CDS	732	ydjF_1		COG1349	putative HTH-type transcriptional regulator YdjF							E. coli 1	CDS	477				hypothetical protein						E. coli 1	CDS	1170				hypothetical protein
	E. coli 1	CDS	423	fucU	5.1.3.29	COG4154	L-fucose mutarotase							E. coli 1	CDS	138				hypothetical protein						E. coli 1	CDS	759				hypothetical protein
	E. coli 1	CDS	1419	fucK	2.7.1.51	COG1070	L-fuculokinase							E. coli 1	CDS	90				hypothetical protein						E. coli 1	CDS	888	dapA_1	4.3.3.7	COG0329	4-hydroxy-tetrahydrodipicolinate synthase
	E. coli 1	CDS	1776	fucI	5.3.1.25	COG2407	L-fucose isomerase							E. coli 1	CDS	231				hypothetical protein						E. coli 1	CDS	1158	adh1	1.1.1.192	COG1454	Long-chain-alcohol dehydrogenase 1
	E. coli 1	CDS	1317	fucP_1		COG0738	L-fucose-proton symporter							E. coli 1	CDS	1113				hypothetical protein						E. coli 1	CDS	1236	dtnK	2.7.1.219	COG3395	D-threonate kinase
	E. coli 1	CDS	648	fucA	4.1.2.17	COG0235	L-fuculose phosphate aldolase							E. coli 1	CDS	1161				hypothetical protein						E. coli 1	CDS	987	pdxA2	1.1.1.408	COG1995	D-threonate 4-phosphate dehydrogenase
	E. coli 1	CDS	1149	fucO	1.1.1.77	COG1454	Lactaldehyde reductase							E. coli 1	CDS	222	kilR			Killing protein KilR						E. coli 1	CDS	762	glcR_1		COG1349	HTH-type transcriptional repressor GlcR
	E. coli 1	CDS	846	ygdG	3.1.-.-	COG0258	Flap endonuclease Xni							E. coli 1	CDS	357				hypothetical protein						E. coli 1	CDS	1665	glnS	6.1.1.18	COG0008	Glutamine--tRNA ligase
	E. coli 1	CDS	1368	sdaB	4.3.1.17	COG1760	L-serine dehydratase 2							E. coli 1	CDS	129	ydfB			putative protein YdfB						E. coli 1	CDS	1407	chiP			Chitoporin
	E. coli 1	CDS	1290	sdaC		COG0814	Serine transporter							E. coli 1	CDS	156				hypothetical protein						E. coli 1	CDS	327	chiQ			putative lipoprotein ChiQ
	E. coli 1	CDS	1365	ppnN	3.2.2.-	COG1611	Pyrimidine/purine nucleotide 5'-monophosphate nucleosidase							E. coli 1	CDS	408				hypothetical protein						E. coli 1	CDS	447	fur		COG0735	Ferric uptake regulation protein
	E. coli 1	CDS	849	queF	1.7.1.13	COG0780	NADPH-dependent 7-cyano-7-deazaguanine reductase							E. coli 1	CDS	873				hypothetical protein						E. coli 1	CDS	531	fldA		COG0716	Flavodoxin 1
	E. coli 1	CDS	546	syd			Protein Syd							E. coli 1	CDS	258				hypothetical protein						E. coli 1	CDS	363	ybfE			putative protein YbfE
	E. coli 1	CDS	330	yqcC		COG3098	putative protein YqcC							E. coli 1	CDS	267				hypothetical protein						E. coli 1	CDS	765	ybfF	3.1.-.-	COG0596	Esterase YbfF
	E. coli 1	CDS	783	truC	5.4.99.26	COG0564	tRNA pseudouridine synthase C							E. coli 1	CDS	291				hypothetical protein						E. coli 1	CDS	546	seqA		COG3057	Negative modulator of initiation of replication
	E. coli 1	CDS	450			COG0716	putative protein							E. coli 1	CDS	150				hypothetical protein						E. coli 1	CDS	1641	pgm	5.4.2.2	COG0033	Phosphoglucomutase
	E. coli 1	CDS	1353	gudP			putative glucarate transporter							E. coli 1	CDS	480				hypothetical protein						E. coli 1	CDS	1320	potE		COG0531	Putrescine transporter PotE
	E. coli 1	CDS	1341	gudX	4.2.1.-	COG4948	Glucarate dehydratase-related protein							E. coli 1	CDS	639	hxpA_1	3.1.3.22	COG0637	Hexitol phosphatase A						E. coli 1	CDS	2199	speF	4.1.1.17	COG1982	Inducible ornithine decarboxylase
	E. coli 1	CDS	1341	gudD	4.2.1.40	COG4948	Glucarate dehydratase							E. coli 1	CDS	213				hypothetical protein						E. coli 1	CDS	678	kdpE		COG0745	KDP operon transcriptional regulatory protein KdpE
	E. coli 1	CDS	2757	barA	2.7.13.3	COG0784	Signal transduction histidine-protein kinase BarA							E. coli 1	CDS	252				hypothetical protein						E. coli 1	CDS	2685	kdpD	2.7.13.3	COG2205	Sensor protein KdpD
	E. coli 1	CDS	1302	rlmD	2.1.1.190	COG2265	23S rRNA (uracil(1939)-C(5))-methyltransferase RlmD							E. coli 1	CDS	279				hypothetical protein						E. coli 1	CDS	573	kdpC		COG2156	Potassium-transporting ATPase KdpC subunit
	E. coli 1	CDS	2235	relA	2.7.6.5	COG0317	GTP pyrophosphokinase							E. coli 1	CDS	285				hypothetical protein						E. coli 1	CDS	2049	kdpB	7.2.2.6	COG2216	Potassium-transporting ATPase ATP-binding subunit
	E. coli 1	CDS	249	mazE		COG2336	Antitoxin MazE							E. coli 1	CDS	483				hypothetical protein						E. coli 1	CDS	1674	kdpA		COG2060	Potassium-transporting ATPase potassium-binding subunit
	E. coli 1	CDS	336	mazF	3.1.27.-	COG2337	Endoribonuclease toxin MazF							E. coli 1	CDS	333				hypothetical protein						E. coli 1	CDS	207				hypothetical protein
	E. coli 1	CDS	792	mazG	3.6.1.8	COG1694	Nucleoside triphosphate pyrophosphohydrolase							E. coli 1	CDS	375	rusA_2	3.1.22.4	COG4570	Crossover junction endodeoxyribonuclease RusA						E. coli 1	CDS	510				hypothetical protein
	E. coli 1	CDS	1638	pyrG	6.3.4.2	COG0504	CTP synthase							E. coli 1	CDS	384				hypothetical protein						E. coli 1	CDS	1419	phrB	4.1.99.3	COG0415	Deoxyribodipyrimidine photo-lyase
	E. coli 1	CDS	1299	eno	4.2.1.11	COG0148	Enolase							E. coli 1	CDS	345				hypothetical protein						E. coli 1	CDS	1482	dtpD		COG3104	Dipeptide permease D
	E. coli 1	CDS	882				hypothetical protein							E. coli 1	tRNA	76				tRNA-Met(cat)						E. coli 1	CDS	744	ybgI		COG0327	GTP cyclohydrolase 1 type 2
	E. coli 1	CDS	1155				hypothetical protein							E. coli 1	tRNA	77				tRNA-Arg(tct)						E. coli 1	CDS	657	pxpB	3.5.2.9	COG2049	5-oxoprolinase subunit B
	E. coli 1	CDS	894				hypothetical protein							E. coli 1	CDS	336	iraM			Anti-adapter protein IraM						E. coli 1	CDS	933	pxpC	3.5.2.9	COG1984	5-oxoprolinase subunit C
	E. coli 1	CDS	603	lemA		COG1704	Protein LemA							E. coli 1	CDS	114				hypothetical protein						E. coli 1	CDS	735	pxpA	3.5.2.9	COG1540	5-oxoprolinase subunit A
	E. coli 1	CDS	672	queE	4.3.99.3		7-carboxy-7-deazaguanine synthase							E. coli 1	CDS	162				hypothetical protein						E. coli 1	CDS	792	nei	3.2.2.-	COG0266	Endonuclease 8
	E. coli 1	CDS	1479	lsrK	2.7.1.189	COG1070	Autoinducer-2 kinase							E. coli 1	CDS	216				hypothetical protein						E. coli 1	CDS	1047				hypothetical protein
	E. coli 1	CDS	1278	yqcE			Inner membrane protein YqcE							E. coli 1	CDS	261				hypothetical protein						E. coli 1	CDS	243				hypothetical protein
	E. coli 1	CDS	786	kduD_2	1.1.1.127		2-dehydro-3-deoxy-D-gluconate 5-dehydrogenase							E. coli 1	CDS	366	rrrD_4	3.2.1.17	COG3772	Lysozyme RrrD						E. coli 1	CDS	1284	gltA	2.3.3.16	COG0372	Citrate synthase
	E. coli 1	CDS	1455		1.-.-.-	COG0277	putative FAD-linked oxidoreductase							E. coli 1	CDS	219				hypothetical protein						E. coli 1	CDS	108	ybgU			Protein YbgU
	E. coli 1	CDS	1410	ygcS_1			Inner membrane metabolite transport protein YgcS							E. coli 1	CDS	216				hypothetical protein						E. coli 1	CDS	405	sdhC		COG2009	Succinate dehydrogenase cytochrome b556 subunit
	E. coli 1	CDS	777				hypothetical protein							E. coli 1	CDS	243				hypothetical protein						E. coli 1	CDS	348	sdhD		COG2142	Succinate dehydrogenase hydrophobic membrane anchor subunit
	E. coli 1	CDS	861	fixB_1			Protein FixB							E. coli 1	CDS	192				hypothetical protein						E. coli 1	CDS	1767	sdhA	1.3.5.1	COG1053	Succinate dehydrogenase flavoprotein subunit
	E. coli 1	CDS	576	ygcP		COG1954	putative protein YgcP							E. coli 1	CDS	411	ydfO_2		COG5562	putative protein YdfO						E. coli 1	CDS	717	sdhB	1.3.5.1	COG0479	Succinate dehydrogenase iron-sulfur subunit
	E. coli 1	CDS	261	fixX_1		COG2440	Ferredoxin-like protein FixX							E. coli 1	CDS	453	nohA_1		COG4220	Prophage DNA-packing protein NohA						E. coli 1	CDS	2802	sucA_2	1.2.4.2	COG0567	2-oxoglutarate dehydrogenase E1 component
	E. coli 1	CDS	1272		1.5.5.1	COG0644	Electron transfer flavoprotein-ubiquinone oxidoreductase							E. coli 1	CDS	141	nohA_2		COG4220	Prophage DNA-packing protein NohA						E. coli 1	CDS	1218	sucB_2	2.3.1.61	COG0508	Dihydrolipoyllysine-residue succinyltransferase component of 2-oxoglutarate dehydrogenase complex
	E. coli 1	CDS	366	queD_1	4.1.2.50	COG0720	6-carboxy-5,6,7,8-tetrahydropterin synthase							E. coli 1	CDS	669				hypothetical protein						E. coli 1	CDS	1167	sucC_2	6.2.1.5	COG0045	Succinate--CoA ligase [ADP-forming] subunit beta
	E. coli 1	CDS	1800	cysJ	1.8.1.2	COG0369	Sulfite reductase [NADPH] flavoprotein alpha-component							E. coli 1	CDS	630				hypothetical protein						E. coli 1	CDS	870	sucD_2	6.2.1.5	COG0074	Succinate--CoA ligase [ADP-forming] subunit alpha
	E. coli 1	CDS	1713	cysI	1.8.1.2	COG0155	Sulfite reductase [NADPH] hemoprotein beta-component							E. coli 1	CDS	669				hypothetical protein						E. coli 1	CDS	1116				hypothetical protein
	E. coli 1	CDS	735	cysH	1.8.4.8	COG0175	Phosphoadenosine phosphosulfate reductase							E. coli 1	CDS	168				hypothetical protein						E. coli 1	CDS	213				hypothetical protein
	E. coli 1	CDS	153	hokE_2			Toxic protein HokE							E. coli 1	CDS	246				hypothetical protein						E. coli 1	CDS	1569	cydA	7.1.1.7	COG1271	Cytochrome bd-I ubiquinol oxidase subunit 1
	E. coli 1	CDS	1038				hypothetical protein							E. coli 1	CDS	918				hypothetical protein						E. coli 1	CDS	1140	cydB	7.1.1.7	COG1294	Cytochrome bd-I ubiquinol oxidase subunit 2
	E. coli 1	CDS	909	cysD	2.7.7.4	COG0175	Sulfate adenylyltransferase subunit 2							E. coli 1	CDS	246				hypothetical protein						E. coli 1	CDS	114	cydX	7.1.1.7	COG4890	Cytochrome bd-I ubiquinol oxidase subunit X
	E. coli 1	CDS	1428	cysN	2.7.7.4	COG2895	Sulfate adenylyltransferase subunit 1							E. coli 1	CDS	129				hypothetical protein						E. coli 1	CDS	294				hypothetical protein
	E. coli 1	CDS	606	cysC	2.7.1.25	COG0529	Adenylyl-sulfate kinase							E. coli 1	CDS	348				hypothetical protein						E. coli 1	CDS	405	ybgC	3.1.2.-	COG0824	Acyl-CoA thioester hydrolase YbgC
	E. coli 1	CDS	324	ygbE			Inner membrane protein YgbE							E. coli 1	CDS	735				hypothetical protein						E. coli 1	CDS	693	tolQ		COG0811	Tol-Pal system protein TolQ
	E. coli 1	CDS	312	ftsB		COG2919	Cell division protein FtsB							E. coli 1	CDS	354				hypothetical protein						E. coli 1	CDS	429	tolR		COG0848	Tol-Pal system protein TolR
	E. coli 1	CDS	711	ispD	2.7.7.60	COG1211	2-C-methyl-D-erythritol 4-phosphate cytidylyltransferase							E. coli 1	CDS	429				hypothetical protein						E. coli 1	CDS	1266	tolA		COG3064	Tol-Pal system protein TolA
	E. coli 1	CDS	480	ispF	4.6.1.12	COG0245	2-C-methyl-D-erythritol 2,4-cyclodiphosphate synthase							E. coli 1	CDS	543				hypothetical protein						E. coli 1	CDS	1293	tolB		COG0823	Tol-Pal system protein TolB
	E. coli 1	CDS	1050	truD	5.4.99.27	COG0585	tRNA pseudouridine synthase D							E. coli 1	CDS	414				hypothetical protein						E. coli 1	CDS	522	pal_1		COG2885	Peptidoglycan-associated lipoprotein
	E. coli 1	CDS	762	surE	3.1.3.5	COG0496	5'/3'-nucleotidase SurE							E. coli 1	CDS	342				hypothetical protein						E. coli 1	CDS	792	cpoB		COG1729	Cell division coordinator CpoB
	E. coli 1	CDS	627	pcm	2.1.1.77	COG2518	Protein-L-isoaspartate O-methyltransferase							E. coli 1	CDS	183				hypothetical protein						E. coli 1	tRNA	76				tRNA-Lys(ttt)
	E. coli 1	CDS	1140	nlpD_2		COG0739	Murein hydrolase activator NlpD							E. coli 1	CDS	396				hypothetical protein						E. coli 1	tRNA	76				tRNA-Val(tac)
	E. coli 1	CDS	993	rpoS		COG0568	RNA polymerase sigma factor RpoS							E. coli 1	CDS	216				hypothetical protein						E. coli 1	tRNA	76				tRNA-Lys(ttt)
	E. coli 1	CDS	552	fldP			Flavodoxin FldP							E. coli 1	CDS	291				hypothetical protein						E. coli 1	tRNA	76				tRNA-Val(tac)
	E. coli 1	CDS	1044				hypothetical protein							E. coli 1	CDS	231				hypothetical protein						E. coli 1	tRNA	76				tRNA-Lys(ttt)
	E. coli 1	CDS	1365	ygbN		COG2610	Inner membrane permease YgbN							E. coli 1	CDS	240				hypothetical protein						E. coli 1	tRNA	76				tRNA-Lys(ttt)
	E. coli 1	CDS	777	otnI	5.3.1.35	COG3622	2-oxo-tetronate isomerase							E. coli 1	CDS	282				hypothetical protein						E. coli 1	tRNA	76				tRNA-Lys(ttt)
	E. coli 1	CDS	639	otnC	4.1.1.104		3-oxo-tetronate 4-phosphate decarboxylase							E. coli 1	CDS	255				hypothetical protein						E. coli 1	CDS	1044	nadA	2.5.1.72	COG0379	Quinolinate synthase A
	E. coli 1	CDS	1263	otnK	2.7.1.217	COG3395	3-oxo-tetronate kinase							E. coli 1	CDS	1116				hypothetical protein						E. coli 1	CDS	720	pnuC		COG3201	Nicotinamide riboside transporter PnuC
	E. coli 1	CDS	909	ltnD	1.1.1.411		L-threonate dehydrogenase							E. coli 1	CDS	858				hypothetical protein						E. coli 1	CDS	942	zitB		COG1230	Zinc transporter ZitB
	E. coli 1	CDS	768	glcR_2		COG1349	HTH-type transcriptional repressor GlcR							E. coli 1	CDS	261				hypothetical protein						E. coli 1	CDS	381				hypothetical protein
	E. coli 1	CDS	657	pphB	3.1.3.16	COG0639	Serine/threonine-protein phosphatase 2							E. coli 1	CDS	357				hypothetical protein						E. coli 1	CDS	1053	aroG	2.5.1.54	COG0722	Phospho-2-dehydro-3-deoxyheptonate aldolase, Phe-sensitive
	E. coli 1	CDS	2562	mutS		COG0249	DNA mismatch repair protein MutS							E. coli 1	CDS	204				hypothetical protein						E. coli 1	CDS	753	gpmA	5.4.2.11	COG0588	2,3-bisphosphoglycerate-dependent phosphoglycerate mutase
	E. coli 1	CDS	345				hypothetical protein							E. coli 1	CDS	282				hypothetical protein						E. coli 1	CDS	1041	galM	5.1.3.3	COG2017	Aldose 1-epimerase
	E. coli 1	CDS	429	mopA		COG2005	Molybdenum-pterin-binding protein MopA							E. coli 1	CDS	447				hypothetical protein						E. coli 1	CDS	1149	galK	2.7.1.6	COG0153	Galactokinase
	E. coli 1	CDS	2079	fhlA		COG3604	Formate hydrogenlyase transcriptional activator FhlA							E. coli 1	CDS	270				hypothetical protein						E. coli 1	CDS	1047	galT	2.7.7.12	COG1085	Galactose-1-phosphate uridylyltransferase
	E. coli 1	CDS	1011	hypE	4.2.1.-	COG0309	Carbamoyl dehydratase HypE							E. coli 1	CDS	915				hypothetical protein						E. coli 1	CDS	1017	galE	5.1.3.2	COG1087	UDP-glucose 4-epimerase
	E. coli 1	CDS	1122	hypD		COG0409	Hydrogenase maturation factor HypD							E. coli 1	CDS	1512				hypothetical protein						E. coli 1	CDS	1473	modF		COG1119	ABC transporter ATP-binding protein ModF
	E. coli 1	CDS	273	hypC		COG0298	Hydrogenase maturation factor HypC							E. coli 1	CDS	813				hypothetical protein						E. coli 1	CDS	789	modE		COG2005	DNA-binding transcriptional dual regulator ModE
	E. coli 1	CDS	873	hypB		COG0378	Hydrogenase maturation factor HypB							E. coli 1	CDS	297				hypothetical protein						E. coli 1	CDS	150	acrZ			Multidrug efflux pump accessory protein AcrZ
	E. coli 1	CDS	351	hypA		COG0375	Hydrogenase maturation factor HypA							E. coli 1	CDS	222				hypothetical protein						E. coli 1	CDS	774	modA		COG0725	Molybdate-binding protein ModA
	E. coli 1	CDS	462	hycA			Formate hydrogenlyase regulatory protein HycA							E. coli 1	CDS	954				hypothetical protein						E. coli 1	CDS	690	modB		COG4149	Molybdenum transport system permease protein ModB
	E. coli 1	CDS	612	hyfA_2	1.-.-.-	COG1142	Hydrogenase-4 component A							E. coli 1	CDS	228				hypothetical protein						E. coli 1	CDS	1059	btuD_1	7.6.2.8		Vitamin B12 import ATP-binding protein BtuD
	E. coli 1	CDS	1827	ndhB	7.1.1.-		NAD(P)H-quinone oxidoreductase subunit 2, chloroplastic							E. coli 1	CDS	573				hypothetical protein						E. coli 1	CDS	819	ybhA	3.1.3.74	COG0561	Pyridoxal phosphate phosphatase YbhA
	E. coli 1	CDS	924	hycD		COG0650	Formate hydrogenlyase subunit 4							E. coli 1	CDS	564				hypothetical protein						E. coli 1	CDS	996	pgl	3.1.1.31	COG2706	6-phosphogluconolactonase
	E. coli 1	CDS	1710	hycE		COG3261	Formate hydrogenlyase subunit 5							E. coli 1	CDS	252				hypothetical protein						E. coli 1	CDS	954	oxyR_2			Hydrogen peroxide-inducible genes activator
	E. coli 1	CDS	543	ndhI	7.1.1.-		NAD(P)H-quinone oxidoreductase subunit I, chloroplastic							E. coli 1	CDS	588				hypothetical protein						E. coli 1	CDS	1053	ybhH	5.-.-.-	COG2828	Putative isomerase YbhH
	E. coli 1	CDS	768	hycG		COG3260	Formate hydrogenlyase subunit 7							E. coli 1	CDS	117				hypothetical protein						E. coli 1	CDS	564	ybhI_2		COG0471	Inner membrane protein YbhI
	E. coli 1	CDS	411				hypothetical protein							E. coli 1	CDS	294				hypothetical protein						E. coli 1	CDS	882	ybhI_3		COG0471	Inner membrane protein YbhI
	E. coli 1	CDS	471	hycI	3.4.23.51	COG0680	Hydrogenase 3 maturation protease							E. coli 1	CDS	504				hypothetical protein						E. coli 1	CDS	183				hypothetical protein
	E. coli 1	CDS	756				hypothetical protein							E. coli 1	CDS	504	mntB_1			Manganese transport system membrane protein MntB						E. coli 1	CDS	2112	leuC_2	4.2.1.33		3-isopropylmalate dehydratase large subunit
	E. coli 1	CDS	312	higB_1	3.1.-.-	COG4680	mRNA interferase HigB							E. coli 1	CDS	834				hypothetical protein						E. coli 1	CDS	1284	ybhC	3.1.2.-	COG4677	Putative acyl-CoA thioester hydrolase YbhC
	E. coli 1	CDS	420	higA_2		COG5499	Antitoxin HigA							E. coli 1	CDS	828	mntB_2		COG1121	Manganese transport system ATP-binding protein MntB						E. coli 1	CDS	477				hypothetical protein
	E. coli 1	CDS	429				hypothetical protein							E. coli 1	CDS	363				hypothetical protein						E. coli 1	CDS	1131				IS200/IS605 family transposase ISEc42
	E. coli 1	CDS	528	hyfA_3	1.-.-.-	COG1142	Hydrogenase-4 component A							E. coli 1	CDS	603	ydfJ_1			Putative transporter YdfJ						E. coli 1	CDS	1305	bioA	2.6.1.62	COG0161	Adenosylmethionine-8-amino-7-oxononanoate aminotransferase
	E. coli 1	CDS	2253	hypF	6.2.-.-	COG0068	Carbamoyltransferase HypF							E. coli 1	CDS	231				hypothetical protein						E. coli 1	CDS	1041	bioB	2.8.1.6	COG0502	Biotin synthase
	E. coli 1	CDS	1134	norW	1.18.1.-	COG1251	Nitric oxide reductase FlRd-NAD(+) reductase							E. coli 1	CDS	246				hypothetical protein						E. coli 1	CDS	1155	bioF_1	2.3.1.47	COG0156	8-amino-7-oxononanoate synthase
	E. coli 1	CDS	1440	norV		COG0426	Anaerobic nitric oxide reductase flavorubredoxin							E. coli 1	CDS	306	mtlK_1	1.1.1.67	COG0246	Mannitol 2-dehydrogenase						E. coli 1	CDS	756	bioC	2.1.1.197	COG0500	Malonyl-[acyl-carrier protein] O-methyltransferase
	E. coli 1	CDS	1515	norR_2		COG3604	Anaerobic nitric oxide reductase transcription regulator NorR							E. coli 1	CDS	1128	por_1	1.1.1.-	COG0246	Polyol:NADP oxidoreductase						E. coli 1	CDS	678	bioD1_1	6.3.3.3	COG0132	ATP-dependent dethiobiotin synthetase BioD 1
	E. coli 1	CDS	966	gutQ	5.3.1.13	COG0517	Arabinose 5-phosphate isomerase GutQ							E. coli 1	CDS	204	ydfZ			Putative selenoprotein YdfZ						E. coli 1	CDS	2022	uvrB		COG0556	UvrABC system protein B
	E. coli 1	CDS	774	srlR_3		COG1349	Glucitol operon repressor							E. coli 1	CDS	183	rspR_1		COG1802	HTH-type transcriptional repressor RspR						E. coli 1	CDS	909	ybhK		COG0391	Putative gluconeogenesis factor
	E. coli 1	CDS	360				hypothetical protein							E. coli 1	CDS	141	rspR_2		COG1802	HTH-type transcriptional repressor RspR						E. coli 1	CDS	990	moaA	4.1.99.22	COG2896	GTP 3',8-cyclase
	E. coli 1	CDS	780	srlD	1.1.1.140	COG1028	Sorbitol-6-phosphate 2-dehydrogenase							E. coli 1	CDS	177	rspR_3		COG1802	HTH-type transcriptional repressor RspR						E. coli 1	CDS	513	moaB		COG0521	Molybdenum cofactor biosynthesis protein B
	E. coli 1	CDS	372	srlB		COG3731	PTS system glucitol/sorbitol-specific EIIA component							E. coli 1	CDS	246				hypothetical protein						E. coli 1	CDS	486	moaC	4.6.1.17	COG0315	Cyclic pyranopterin monophosphate synthase
	E. coli 1	CDS	960	srlE	2.7.1.198	COG3732	PTS system glucitol/sorbitol-specific EIIB component							E. coli 1	CDS	246	ydfG	1.1.1.381	COG4221	NADP-dependent 3-hydroxy acid dehydrogenase YdfG						E. coli 1	CDS	246	moaD		COG1977	Molybdopterin synthase sulfur carrier subunit
	E. coli 1	CDS	564	srlA		COG3730	PTS system glucitol/sorbitol-specific EIIC component							E. coli 1	CDS	123				hypothetical protein						E. coli 1	CDS	453	moaE	2.8.1.12	COG0314	Molybdopterin synthase catalytic subunit
	E. coli 1	CDS	1191	mltB	4.2.2.-	COG2951	Membrane-bound lytic murein transglycosylase B							E. coli 1	CDS	237	dcp_1	3.4.15.5	COG0339	Dipeptidyl carboxypeptidase						E. coli 1	CDS	705	ybhL		COG0670	Inner membrane protein YbhL
	E. coli 1	CDS	498	pncC_1	3.5.1.42	COG1546	Nicotinamide-nucleotide amidohydrolase PncC							E. coli 1	CDS	714				hypothetical protein						E. coli 1	CDS	714				hypothetical protein
	E. coli 1	CDS	1062	recA		COG0468	Protein RecA							E. coli 1	CDS	1146	dcp_2	3.4.15.5	COG0339	Dipeptidyl carboxypeptidase						E. coli 1	CDS	957	ybhN		COG0392	Inner membrane protein YbhN
	E. coli 1	CDS	501	recX		COG2137	Regulatory protein RecX							E. coli 1	CDS	384	dgcZ_1	2.7.7.65	COG2199	Diguanylate cyclase DgcZ						E. coli 1	CDS	1242	clsB	2.7.8.-	COG1502	Cardiolipin synthase B
	E. coli 1	CDS	2631	alaS	6.1.1.7	COG0013	Alanine--tRNA ligase							E. coli 1	CDS	501	dgcZ_2	2.7.7.65	COG2199	Diguanylate cyclase DgcZ						E. coli 1	CDS	762				hypothetical protein
	E. coli 1	CDS	186	csrA		COG1551	Carbon storage regulator							E. coli 1	CDS	93				hypothetical protein						E. coli 1	CDS	411	ybhQ			Inner membrane protein YbhQ
	E. coli 1	tRNA	93				tRNA-Ser(gct)							E. coli 1	CDS	300				hypothetical protein						E. coli 1	CDS	1107	ybhR		COG0842	putative multidrug ABC transporter permease YbhR
	E. coli 1	tRNA	77				tRNA-Arg(acg)							E. coli 1	CDS	621				hypothetical protein						E. coli 1	CDS	1134	ybhS		COG0842	putative multidrug ABC transporter permease YbhS
	E. coli 1	CDS	573	gmhB	3.1.3.82	COG0241	D-glycero-beta-D-manno-heptose-1,7-bisphosphate 7-phosphatase							E. coli 1	CDS	351				hypothetical protein						E. coli 1	CDS	1737	ybhF		COG1131	putative multidrug ABC transporter ATP-binding protein YbhF
	E. coli 1	CDS	1032	metN	3.6.3.-	COG1135	Methionine import ATP-binding protein MetN							E. coli 1	CDS	366	eamA_1		COG0697	putative amino-acid metabolite efflux pump						E. coli 1	CDS	996				hypothetical protein
	E. coli 1	CDS	654	metI		COG2011	D-methionine transport system permease protein MetI							E. coli 1	CDS	405	eamA_2		COG0697	putative amino-acid metabolite efflux pump						E. coli 1	CDS	672	cecR		COG1309	HTH-type transcriptional dual regulator CecR
	E. coli 1	CDS	816	metQ		COG1464	D-methionine-binding lipoprotein MetQ							E. coli 1	CDS	471				hypothetical protein						E. coli 1	CDS	1362	rhlE	3.6.4.13	COG0513	ATP-dependent RNA helicase RhlE
	E. coli 1	CDS	405	rcsF			Outer membrane lipoprotein RcsF							E. coli 1	CDS	231	frlR		COG2188	putative fructoselysine utilization operon transcriptional repressor						E. coli 1	CDS	2151	dinG	3.6.4.12	COG1199	ATP-dependent DNA helicase DinG
	E. coli 1	CDS	708	trmO	2.1.1.-	COG1720	tRNA (adenine(37)-N6)-methyltransferase							E. coli 1	CDS	312	celA	2.7.1.205		PTS system cellobiose-specific EIIB component						E. coli 1	CDS	963	ybiB		COG0547	putative protein YbiB
	E. coli 1	CDS	1719	proS	6.1.1.15	COG0442	Proline--tRNA ligase							E. coli 1	CDS	555	chbC_2		COG1455	PTS system N,N'-diacetylchitobiose-specific EIIC component						E. coli 1	CDS	1086	hcxB	1.1.1.-	COG2055	Hydroxycarboxylate dehydrogenase B
	E. coli 1	CDS	825				hypothetical protein							E. coli 1	CDS	333				hypothetical protein						E. coli 1	CDS	261	bhsA_1			Multiple stress resistance protein BhsA
	E. coli 1	CDS	711	nlpE		COG3015	Lipoprotein NlpE							E. coli 1	CDS	324	chbC_3		COG1455	PTS system N,N'-diacetylchitobiose-specific EIIC component						E. coli 1	CDS	267	ybiI_1		COG1734	putative protein YbiI
	E. coli 1	CDS	423	arfB	3.1.1.29	COG1186	Peptidyl-tRNA hydrolase ArfB							E. coli 1	CDS	135				hypothetical protein						E. coli 1	CDS	675		1.14.11.-	COG3128	PKHD-type hydroxylase
	E. coli 1	CDS	546	yaeQ		COG4681	putative protein YaeQ							E. coli 1	CDS	801	bglH_1		COG4580	Cryptic outer membrane porin BglH						E. coli 1	CDS	2283	fiu		COG4774	Catecholate siderophore receptor Fiu
	E. coli 1	CDS	201				hypothetical protein							E. coli 1	CDS	906	bglH_2		COG4580	Cryptic outer membrane porin BglH						E. coli 1	CDS	261	mcbA			putative protein McbA
	E. coli 1	CDS	261	rof		COG4568	Protein rof							E. coli 1	CDS	450	bglA_1	3.2.1.86	COG2723	6-phospho-beta-glucosidase BglA						E. coli 1	CDS	927	rlmF	2.1.1.181	COG3129	Ribosomal RNA large subunit methyltransferase F
	E. coli 1	CDS	1299	tilS	6.3.4.19	COG0037	tRNA(Ile)-lysidine synthase							E. coli 1	CDS	300	bglA_2	3.2.1.86	COG2723	6-phospho-beta-glucosidase BglA						E. coli 1	CDS	2226	ybiO		COG0668	Moderate conductance mechanosensitive channel YbiO
	E. coli 1	CDS	390				hypothetical protein							E. coli 1	CDS	546	bglA_3	3.2.1.86	COG2723	Aryl-phospho-beta-D-glucosidase BglA						E. coli 1	CDS	723	glnQ_2		COG1126	Glutamine transport ATP-binding protein GlnQ
	E. coli 1	CDS	2142	ldcC	4.1.1.18	COG1982	Constitutive lysine decarboxylase							E. coli 1	CDS	111	bglH_3	3.2.1.86	COG2723	Aryl-phospho-beta-D-glucosidase BglH						E. coli 1	CDS	660	glnP		COG0765	Glutamine transport system permease protein GlnP
	E. coli 1	CDS	960	accA	2.1.3.15	COG0825	Acetyl-coenzyme A carboxylase carboxyl transferase subunit alpha							E. coli 1	CDS	219				hypothetical protein						E. coli 1	CDS	747	glnH		COG0834	Glutamine-binding periplasmic protein
	E. coli 1	CDS	3483	dnaE	2.7.7.7	COG0587	DNA polymerase III subunit alpha							E. coli 1	CDS	180	marA_1			Multiple antibiotic resistance protein MarA						E. coli 1	CDS	504	dps	1.16.-.-	COG0783	DNA protection during starvation protein
	E. coli 1	CDS	597	rnhB	3.1.26.4	COG0164	Ribonuclease HII							E. coli 1	CDS	162	marA_2			Multiple antibiotic resistance protein MarA						E. coli 1	CDS	888	rhtA		COG5006	Threonine/homoserine exporter RhtA
	E. coli 1	CDS	1149	lpxB	2.4.1.182	COG0763	Lipid-A-disaccharide synthase							E. coli 1	CDS	240	marR		COG1846	Multiple antibiotic resistance protein MarR						E. coli 1	CDS	516	ompX		COG3637	Outer membrane protein X
	E. coli 1	CDS	789	lpxA	2.3.1.129	COG1043	Acyl-[acyl-carrier-protein]--UDP-N-acetylglucosamine O-acyltransferase							E. coli 1	CDS	666				hypothetical protein						E. coli 1	CDS	1584	opgE_2	2.7.-.-	COG2194	Phosphoethanolamine transferase OpgE
	E. coli 1	CDS	456	fabZ	4.2.1.59	COG0764	3-hydroxyacyl-[acyl-carrier-protein] dehydratase FabZ							E. coli 1	CDS	1233	sotB		COG2814	Sugar efflux transporter						E. coli 1	CDS	129	mntS			Small protein MntS
	E. coli 1	CDS	1026	lpxD	2.3.1.191	COG1044	UDP-3-O-(3-hydroxymyristoyl)glucosamine N-acyltransferase							E. coli 1	CDS	171				hypothetical protein						E. coli 1	CDS	468	mntR		COG1321	Transcriptional regulator MntR
	E. coli 1	CDS	486	skp		COG2825	Chaperone protein Skp							E. coli 1	CDS	219				IS630 family transposase ISEc40						E. coli 1	CDS	1119	ybiR		COG0471	Inner membrane protein YbiR
	E. coli 1	CDS	2433	bamA		COG4775	Outer membrane protein assembly factor BamA							E. coli 1	CDS	234				hypothetical protein						E. coli 1	CDS	921	ybiS	2.-.-.-	COG1376	putative L,D-transpeptidase YbiS
	E. coli 1	CDS	1353	rseP	3.4.24.-	COG0750	Regulator of sigma-E protease RseP							E. coli 1	CDS	531	gltR		COG0583	HTH-type transcriptional regulator GltR						E. coli 1	CDS	1593	ybiT		COG0488	putative ABC transporter ATP-binding protein YbiT
	E. coli 1	CDS	750	cdsA	2.7.7.41	COG0575	Phosphatidate cytidylyltransferase							E. coli 1	CDS	150				hypothetical protein						E. coli 1	CDS	816	ybiV	3.1.3.23	COG0561	Sugar phosphatase YbiV
	E. coli 1	CDS	153				hypothetical protein							E. coli 1	CDS	567	sad_1	1.2.1.16	COG1012	Succinate semialdehyde dehydrogenase [NAD(P)+] Sad						E. coli 1	CDS	2433	pflD	4.2.1.172	COG1882	Trans-4-hydroxy-L-proline dehydratase
	E. coli 1	CDS	759	ispU	2.5.1.31	COG0020	Ditrans,polycis-undecaprenyl-diphosphate synthase ((2E,6E)-farnesyl-diphosphate specific)							E. coli 1	CDS	555	sad_2	1.2.1.16	COG1012	Succinate semialdehyde dehydrogenase [NAD(P)+] Sad						E. coli 1	CDS	900	cutD_1	1.97.1.-	COG1180	Choline trimethylamine-lyase activating enzyme
	E. coli 1	CDS	1197	dxr	1.1.1.267	COG0743	1-deoxy-D-xylulose 5-phosphate reductoisomerase							E. coli 1	CDS	315	sad_3	1.2.1.16	COG1012	Succinate semialdehyde dehydrogenase [NAD(P)+] Sad						E. coli 1	CDS	663	fsaA	4.1.2.-	COG0176	Fructose-6-phosphate aldolase 1
	E. coli 1	CDS	558	frr		COG0233	Ribosome-recycling factor							E. coli 1	CDS	558	glsA2_1	3.5.1.2	COG2066	Glutaminase 2						E. coli 1	CDS	750	moeB	2.7.7.80	COG0476	Molybdopterin-synthase adenylyltransferase
	E. coli 1	CDS	726	pyrH	2.7.4.22	COG0528	Uridylate kinase							E. coli 1	CDS	168	glsA2_2	3.5.1.2	COG2066	Glutaminase 2						E. coli 1	CDS	1236	moeA	2.10.1.1	COG0303	Molybdopterin molybdenumtransferase
	E. coli 1	CDS	852	tsf		COG0264	Elongation factor Ts							E. coli 1	CDS	360				hypothetical protein						E. coli 1	CDS	966	iaaA	3.4.19.5	COG1446	Isoaspartyl peptidase
	E. coli 1	CDS	726	rpsB		COG0052	30S ribosomal protein S2							E. coli 1	CDS	150				hypothetical protein						E. coli 1	CDS	1872	gsiA	7.4.2.10	COG1123	Glutathione import ATP-binding protein GsiA
	E. coli 1	CDS	795	map	3.4.11.18	COG0024	Methionine aminopeptidase							E. coli 1	CDS	564				hypothetical protein						E. coli 1	CDS	1539	gsiB		COG0747	Glutathione-binding protein GsiB
	E. coli 1	CDS	2673	glnD		COG2844	Bifunctional uridylyltransferase/uridylyl-removing enzyme							E. coli 1	CDS	738				hypothetical protein						E. coli 1	CDS	921	gsiC		COG0601	Glutathione transport system permease protein GsiC
	E. coli 1	CDS	825	dapD	2.3.1.117	COG2171	2,3,4,5-tetrahydropyridine-2,6-dicarboxylate N-succinyltransferase							E. coli 1	CDS	264	uxaB_1	1.1.1.58	COG0246	Altronate oxidoreductase						E. coli 1	CDS	912	gsiD		COG1173	Glutathione transport system permease protein GsiD
	E. coli 1	CDS	387				hypothetical protein							E. coli 1	CDS	234	uxaB_2	1.1.1.58	COG0246	Altronate oxidoreductase						E. coli 1	CDS	2358	pdeI	3.1.4.52		putative cyclic di-GMP phosphodiesterase PdeI
	E. coli 1	CDS	147				hypothetical protein							E. coli 1	CDS	819	uxaB_3	1.1.1.58	COG0246	Altronate oxidoreductase						E. coli 1	CDS	1329				hypothetical protein
	E. coli 1	CDS	1158	cdaR		COG3835	Carbohydrate diacid regulator							E. coli 1	CDS	378				hypothetical protein						E. coli 1	CDS	1326	rimO	2.8.4.4	COG0621	Ribosomal protein S12 methylthiotransferase RimO
	E. coli 1	CDS	1425	degP	3.4.21.107	COG0265	Periplasmic serine endoprotease DegP							E. coli 1	CDS	540				hypothetical protein						E. coli 1	CDS	285				hypothetical protein
	E. coli 1	CDS	1518	dgt	3.1.5.1	COG0232	Deoxyguanosinetriphosphate triphosphohydrolase							E. coli 1	CDS	759	tam	2.1.1.144	COG4106	Trans-aconitate 2-methyltransferase						E. coli 1	CDS	1116	yliI	1.1.5.-	COG2133	Aldose sugar dehydrogenase YliI
	E. coli 1	CDS	699	mtnN	3.2.2.9	COG0775	5'-methylthioadenosine/S-adenosylhomocysteine nucleosidase							E. coli 1	CDS	846	hipA_1	2.7.11.1	COG3550	Serine/threonine-protein kinase toxin HipA						E. coli 1	CDS	627	gstB	2.5.1.18	COG0625	Glutathione S-transferase GstB
	E. coli 1	CDS	801	btuF		COG0614	Vitamin B12-binding protein							E. coli 1	CDS	255				hypothetical protein						E. coli 1	CDS	1203	dacC	3.4.16.4	COG1686	D-alanyl-D-alanine carboxypeptidase DacC
	E. coli 1	CDS	624				hypothetical protein							E. coli 1	CDS	186	hipA_2	2.7.11.1	COG3550	Serine/threonine-protein kinase toxin HipA						E. coli 1	CDS	759	deoR_2		COG1349	Deoxyribose operon repressor
	E. coli 1	CDS	345	erpA		COG0316	Iron-sulfur cluster insertion protein ErpA							E. coli 1	CDS	201				hypothetical protein						E. coli 1	CDS	597	ybjG	3.6.1.27	COG0671	Putative undecaprenyl-diphosphatase YbjG
	E. coli 1	CDS	1422	clcA			H(+)/Cl(-) exchange transporter ClcA							E. coli 1	CDS	231				hypothetical protein						E. coli 1	CDS	1233	mdfA			Multidrug transporter MdfA
	E. coli 1	CDS	1281	hemL	5.4.3.8	COG0001	Glutamate-1-semialdehyde 2,1-aminomutase							E. coli 1	CDS	207				hypothetical protein						E. coli 1	CDS	279				hypothetical protein
	E. coli 1	CDS	1983	fhuB		COG0609	Iron(3+)-hydroxamate import system permease protein FhuB							E. coli 1	CDS	222	pgrR_1			HTH-type transcriptional regulator PgrR						E. coli 1	CDS	816	ybjI	3.1.3.104	COG0561	5-amino-6-(5-phospho-D-ribitylamino)uracil phosphatase YbjI
	E. coli 1	CDS	891	fhuD		COG0614	Iron(3+)-hydroxamate-binding protein FhuD							E. coli 1	CDS	417	fim			Fimbrial subunit type 1						E. coli 1	CDS	1128	ybjJ			Inner membrane protein YbjJ
	E. coli 1	CDS	798	fhuC	7.2.2.16	COG1120	Iron(3+)-hydroxamate import ATP-binding protein FhuC							E. coli 1	CDS	306	fimC_1			Chaperone protein FimC						E. coli 1	CDS	537	rcdA		COG3226	HTH-type transcriptional regulator RcdA
	E. coli 1	CDS	2244	fhuA		COG1629	Ferrichrome outer membrane transporter/phage receptor							E. coli 1	CDS	282	focC			Chaperone protein FocC						E. coli 1	CDS	1053	xerC_1			Tyrosine recombinase XerC
	E. coli 1	CDS	2529	mrcB		COG0744	Penicillin-binding protein 1B							E. coli 1	CDS	360				hypothetical protein						E. coli 1	CDS	681				hypothetical protein
	E. coli 1	CDS	2430	hrpB	3.6.4.13	COG1643	ATP-dependent RNA helicase HrpB							E. coli 1	CDS	729	fimD_1		COG3188	Outer membrane usher protein FimD						E. coli 1	CDS	1029				hypothetical protein
	E. coli 1	CDS	531	thpR	3.1.4.58	COG1514	RNA 2',3'-cyclic phosphodiesterase							E. coli 1	CDS	1437	fimD_2		COG3188	Outer membrane usher protein FimD						E. coli 1	CDS	879				hypothetical protein
	E. coli 1	CDS	705	sfsA		COG1489	Sugar fermentation stimulation protein A							E. coli 1	CDS	225				hypothetical protein						E. coli 1	CDS	222				hypothetical protein
	E. coli 1	CDS	456	dksA		COG1734	RNA polymerase-binding transcription factor DksA							E. coli 1	CDS	504	fimG_1			Protein FimG						E. coli 1	CDS	510				hypothetical protein
	E. coli 1	CDS	927	gluQ	6.1.1.-	COG0008	Glutamyl-Q tRNA(Asp) synthetase							E. coli 1	CDS	432	fimH_1			Type 1 fimbrin D-mannose specific adhesin						E. coli 1	CDS	297				hypothetical protein
	E. coli 1	CDS	1365	pcnB	2.7.7.19	COG0617	Poly(A) polymerase I							E. coli 1	CDS	456	fimH_2			Type 1 fimbrin D-mannose specific adhesin						E. coli 1	CDS	342				hypothetical protein
	E. coli 1	CDS	480	folK	2.7.6.3	COG0801	2-amino-4-hydroxy-6-hydroxymethyldihydropteridine pyrophosphokinase							E. coli 1	CDS	162	ydeP_1		COG0243	Protein YdeP						E. coli 1	CDS	234				hypothetical protein
	E. coli 1	CDS	591	yadN			putative fimbrial-like protein YadN							E. coli 1	CDS	1104	ydeP_2		COG0243	Protein YdeP						E. coli 1	CDS	228	ybiI_2		COG1734	putative protein YbiI
	E. coli 1	CDS	741	yadV			putative fimbrial chaperone YadV							E. coli 1	CDS	168	ydeP_3		COG0243	Protein YdeP						E. coli 1	CDS	303				hypothetical protein
	E. coli 1	CDS	2589	htrE		COG3188	Outer membrane usher protein HtrE							E. coli 1	CDS	246	ydeP_4		COG0243	Protein YdeP						E. coli 1	CDS	867	dam_1	2.1.1.72	COG0338	DNA adenine methylase
	E. coli 1	CDS	567	yadM			putative fimbrial-like protein YadM							E. coli 1	CDS	435	ydeP_5		COG0243	Protein YdeP						E. coli 1	CDS	2415				hypothetical protein
	E. coli 1	CDS	609	yadL			putative fimbrial-like protein YadL							E. coli 1	CDS	234	safA			Two-component-system connector protein SafA						E. coli 1	CDS	171				hypothetical protein
	E. coli 1	CDS	597	yadK			putative fimbrial-like protein YadK							E. coli 1	CDS	384	ydeO		COG2207	HTH-type transcriptional regulator YdeO						E. coli 1	CDS	546				hypothetical protein
	E. coli 1	CDS	1263	yadC			putative fimbrial-like protein YadC							E. coli 1	CDS	417				hypothetical protein						E. coli 1	CDS	912				hypothetical protein
	E. coli 1	CDS	795	panB	2.1.2.11	COG0413	3-methyl-2-oxobutanoate hydroxymethyltransferase							E. coli 1	CDS	1266				hypothetical protein						E. coli 1	CDS	705				hypothetical protein
	E. coli 1	CDS	852	panC	6.3.2.1	COG0414	Pantothenate synthetase							E. coli 1	CDS	525	chuR_1	1.1.99.-	COG0641	Anaerobic sulfatase-maturating enzyme						E. coli 1	CDS	195				hypothetical protein
	E. coli 1	CDS	885				ISNCY family transposase ISRor2							E. coli 1	CDS	345				hypothetical protein						E. coli 1	CDS	108				hypothetical protein
	E. coli 1	CDS	381	panD	4.1.1.11		Aspartate 1-decarboxylase							E. coli 1	CDS	291	yddA_1		COG4178	Inner membrane ABC transporter ATP-binding protein YddA						E. coli 1	CDS	540				hypothetical protein
	E. coli 1	CDS	1230				hypothetical protein							E. coli 1	CDS	774	yddA_2		COG4178	Inner membrane ABC transporter ATP-binding protein YddA						E. coli 1	CDS	180				hypothetical protein
	E. coli 1	CDS	441				hypothetical protein							E. coli 1	CDS	342	yddA_3		COG4178	Inner membrane ABC transporter ATP-binding protein YddA						E. coli 1	CDS	1035				hypothetical protein
	E. coli 1	CDS	771	yadH		COG0842	Inner membrane transport permease YadH							E. coli 1	CDS	1836				hypothetical protein						E. coli 1	CDS	1767				hypothetical protein
	E. coli 1	CDS	927	yadG		COG1131	putative ABC transporter ATP-binding protein YadG							E. coli 1	CDS	579				hypothetical protein						E. coli 1	CDS	834				hypothetical protein
	E. coli 1	CDS	663	can	4.2.1.1	COG0288	Carbonic anhydrase 2							E. coli 1	CDS	366				hypothetical protein						E. coli 1	CDS	1056				hypothetical protein
	E. coli 1	CDS	549	hpt	2.4.2.8	COG0634	Hypoxanthine phosphoribosyltransferase							E. coli 1	CDS	474				hypothetical protein						E. coli 1	CDS	639				hypothetical protein
	E. coli 1	CDS	2391	gcd	1.1.5.2	COG4993	Quinoprotein glucose dehydrogenase							E. coli 1	CDS	384				hypothetical protein						E. coli 1	CDS	465				hypothetical protein
	E. coli 1	CDS	1551	cueO		COG2132	Blue copper oxidase CueO							E. coli 1	CDS	291				hypothetical protein						E. coli 1	CDS	204				hypothetical protein
	E. coli 1	CDS	309				hypothetical protein							E. coli 1	CDS	1065				hypothetical protein						E. coli 1	CDS	216				hypothetical protein
	E. coli 1	CDS	867	speE	2.5.1.-	COG0421	Polyamine aminopropyltransferase							E. coli 1	CDS	411	gadB_1	4.1.1.15	COG0076	Glutamate decarboxylase beta						E. coli 1	CDS	513				hypothetical protein
	E. coli 1	CDS	795	speD	4.1.1.50	COG1586	S-adenosylmethionine decarboxylase proenzyme							E. coli 1	CDS	1011	gadB_2	4.1.1.15	COG0076	Glutamate decarboxylase beta						E. coli 1	CDS	378				hypothetical protein
	E. coli 1	CDS	363				hypothetical protein							E. coli 1	CDS	303	gadC_1		COG0531	putative glutamate/gamma-aminobutyrate antiporter						E. coli 1	CDS	429				hypothetical protein
	E. coli 1	CDS	2598	acnB	4.2.1.3	COG1049	Aconitate hydratase B							E. coli 1	CDS	507	gadC_2		COG0531	putative glutamate/gamma-aminobutyrate antiporter						E. coli 1	CDS	432				hypothetical protein
	E. coli 1	CDS	1662				hypothetical protein							E. coli 1	CDS	498	gadC_3		COG0531	putative glutamate/gamma-aminobutyrate antiporter						E. coli 1	CDS	447				hypothetical protein
	E. coli 1	CDS	1425	lpdA	1.8.1.4	COG1249	Dihydrolipoyl dehydrogenase							E. coli 1	CDS	570				hypothetical protein						E. coli 1	CDS	579				hypothetical protein
	E. coli 1	CDS	1593	aceF	2.3.1.12	COG0508	Dihydrolipoyllysine-residue acetyltransferase component of pyruvate dehydrogenase complex							E. coli 1	CDS	381	dosP_1	3.1.4.52	COG2199	Oxygen sensor protein DosP						E. coli 1	CDS	360				hypothetical protein
	E. coli 1	CDS	2664	aceE	1.2.4.1	COG2609	Pyruvate dehydrogenase E1 component							E. coli 1	CDS	315	dosP_2	3.1.4.52	COG2199	Oxygen sensor protein DosP						E. coli 1	CDS	909				hypothetical protein
	E. coli 1	CDS	765	pdhR_2		COG2186	Pyruvate dehydrogenase complex repressor							E. coli 1	CDS	324	dosP_3	3.1.4.52	COG2199	Oxygen sensor protein DosP						E. coli 1	CDS	606				hypothetical protein
	E. coli 1	CDS	291	imm_1			Colicin-E7 immunity protein							E. coli 1	CDS	432	dosP_4	3.1.4.52	COG2199	Oxygen sensor protein DosP						E. coli 1	CDS	1581				hypothetical protein
	E. coli 1	CDS	291	imm_2			Colicin-E7 immunity protein							E. coli 1	CDS	840	dosP_5	3.1.4.52	COG2199	Oxygen sensor protein DosP						E. coli 1	CDS	594	tfaE			Prophage tail fiber assembly protein TfaE
	E. coli 1	CDS	285	imm_3			Colicin-E7 immunity protein							E. coli 1	CDS	168	osmC	1.11.1.15	COG1764	Peroxiredoxin OsmC						E. coli 1	CDS	441				hypothetical protein
	E. coli 1	CDS	561	pys1	3.1.-.-		Pyocin-S1							E. coli 1	CDS	300				hypothetical protein						E. coli 1	CDS	567	hin		COG1961	DNA-invertase hin
	E. coli 1	CDS	1227				hypothetical protein							E. coli 1	CDS	216	bdm			Protein bdm						E. coli 1	CDS	1173	gpFI			Putative prophage major tail sheath protein
	E. coli 1	CDS	1371	aroP		COG1113	Aromatic amino acid transport protein AroP							E. coli 1	CDS	138	sra			Stationary-phase-induced ribosome-associated protein						E. coli 1	CDS	516				hypothetical protein
	E. coli 1	CDS	855	ampE		COG3725	Protein AmpE							E. coli 1	CDS	666	maeA_1	1.1.1.38	COG0281	NAD-dependent malic enzyme						E. coli 1	CDS	303				hypothetical protein
	E. coli 1	CDS	552	ampD	3.5.1.28	COG3023	1,6-anhydro-N-acetylmuramyl-L-alanine amidase AmpD							E. coli 1	CDS	762	maeA_2	1.1.1.38	COG0281	NAD-dependent malic enzyme						E. coli 1	CDS	3078				hypothetical protein
	E. coli 1	CDS	894	nadC_1	2.4.2.19	COG0157	Nicotinate-nucleotide pyrophosphorylase [carboxylating]							E. coli 1	CDS	465	adhP_1	1.1.1.1	COG1064	Alcohol dehydrogenase, propanol-preferring						E. coli 1	CDS	486				hypothetical protein
	E. coli 1	CDS	441				hypothetical protein							E. coli 1	CDS	447	adhP_2	1.1.1.1	COG1064	Alcohol dehydrogenase, propanol-preferring						E. coli 1	CDS	1101				hypothetical protein
	E. coli 1	CDS	1386	epsE_2		COG2804	Type II secretion system protein E							E. coli 1	CDS	279	higB_1	3.1.-.-		Endoribonuclease HigB						E. coli 1	CDS	219				hypothetical protein
	E. coli 1	CDS	1203	epsF_2		COG1459	Type II secretion system protein F							E. coli 1	CDS	402				hypothetical protein						E. coli 1	CDS	1686	aspT_1			Aspartate/alanine antiporter
	E. coli 1	CDS	1044	guaC	1.7.1.7	COG0516	GMP reductase							E. coli 1	CDS	357	fdnI_1		COG2864	Formate dehydrogenase, nitrate-inducible, cytochrome b556(Fdn) subunit						E. coli 1	CDS	378	ybjM			Inner membrane protein YbjM
	E. coli 1	CDS	621	coaE	2.7.1.24	COG0237	Dephospho-CoA kinase							E. coli 1	CDS	264	fdnI_2		COG2864	Formate dehydrogenase, nitrate-inducible, cytochrome b556(Fdn) subunit						E. coli 1	CDS	258	grxA		COG0695	Glutaredoxin 1
	E. coli 1	CDS	744	zapD		COG4582	Cell division protein ZapD							E. coli 1	CDS	315	fdnH_1		COG0437	Formate dehydrogenase, nitrate-inducible, iron-sulfur subunit						E. coli 1	CDS	288				hypothetical protein
	E. coli 1	CDS	198	yacG		COG3024	DNA gyrase inhibitor YacG							E. coli 1	CDS	531	fdnH_2		COG0437	Formate dehydrogenase, nitrate-inducible, iron-sulfur subunit						E. coli 1	CDS	723	nfsA	1.-.-.-	COG0778	Oxygen-insensitive NADPH nitroreductase
	E. coli 1	CDS	399	mutT	3.6.1.55	COG0494	8-oxo-dGTP diphosphatase							E. coli 1	CDS	273	fdnG_1	1.17.5.3	COG0243	Formate dehydrogenase, nitrate-inducible, major subunit						E. coli 1	CDS	903	rimK	6.3.2.-	COG0189	Ribosomal protein S6--L-glutamate ligase
	E. coli 1	CDS	2706	secA		COG0653	Protein translocase subunit SecA							E. coli 1	CDS	210	fdnG_2	1.17.5.3	COG0243	Formate dehydrogenase, nitrate-inducible, major subunit						E. coli 1	CDS	477	ybjN			putative protein YbjN
	E. coli 1	CDS	588	secM			Secretion monitor							E. coli 1	CDS	183	fdnG_3	1.17.5.3	COG0243	Formate dehydrogenase, nitrate-inducible, major subunit						E. coli 1	CDS	1113	potF		COG0687	Putrescine-binding periplasmic protein
	E. coli 1	CDS	918	lpxC	3.5.1.108	COG0774	UDP-3-O-acyl-N-acetylglucosamine deacetylase							E. coli 1	CDS	1434	fdnG_4	1.17.5.3	COG0243	Formate dehydrogenase, nitrate-inducible, major subunit						E. coli 1	CDS	1134	potA_1	7.6.2.11	COG3842	Spermidine/putrescine import ATP-binding protein PotA
	E. coli 1	CDS	1152	ftsZ		COG0206	Cell division protein FtsZ							E. coli 1	CDS	588	fdnG_5	1.17.5.3	COG0243	Formate dehydrogenase, nitrate-inducible, major subunit						E. coli 1	CDS	945	potH		COG1176	Putrescine transport system permease protein PotH
	E. coli 1	CDS	1263	ftsA_1		COG0849	Cell division protein FtsA							E. coli 1	CDS	882	yddG		COG0697	Aromatic amino acid exporter YddG						E. coli 1	CDS	846	ydcV_1			Inner membrane ABC transporter permease protein YdcV
	E. coli 1	CDS	831	ftsQ		COG1589	Cell division protein FtsQ							E. coli 1	CDS	504	narU_1		COG2223	Nitrate/nitrite transporter NarU						E. coli 1	CDS	489	ybjO			Inner membrane protein YbjO
	E. coli 1	CDS	921	ddlB	6.3.2.4	COG1181	D-alanine--D-alanine ligase B							E. coli 1	CDS	768	narU_2		COG2223	Nitrate/nitrite transporter NarU						E. coli 1	CDS	1128	rlmC	2.1.1.189	COG2265	23S rRNA (uracil(747)-C(5))-methyltransferase RlmC
	E. coli 1	CDS	1476	murC	6.3.2.8	COG0773	UDP-N-acetylmuramate--L-alanine ligase							E. coli 1	CDS	849	narZ_1	1.7.5.1	COG5013	Respiratory nitrate reductase 2 alpha chain						E. coli 1	CDS	732	artJ		COG0834	ABC transporter arginine-binding protein 1
	E. coli 1	CDS	1068	murG	2.4.1.227	COG0707	UDP-N-acetylglucosamine--N-acetylmuramyl-(pentapeptide) pyrophosphoryl-undecaprenol N-acetylglucosamine transferase							E. coli 1	CDS	687	narZ_2	1.7.5.1	COG5013	Respiratory nitrate reductase 2 alpha chain						E. coli 1	CDS	669	artM_1		COG4160	Arginine ABC transporter permease protein ArtM
	E. coli 1	CDS	1245	ftsW	2.4.1.129	COG0772	putative peptidoglycan glycosyltransferase FtsW							E. coli 1	CDS	1104	narZ_3	1.7.5.1	COG5013	Respiratory nitrate reductase 2 alpha chain						E. coli 1	CDS	717	artQ		COG4215	Arginine ABC transporter permease protein ArtQ
	E. coli 1	CDS	1317	murD	6.3.2.9	COG0771	UDP-N-acetylmuramoylalanine--D-glutamate ligase							E. coli 1	CDS	117	narZ_4	1.7.5.1	COG5013	Respiratory nitrate reductase 2 alpha chain						E. coli 1	CDS	732	artI		COG0834	Putative ABC transporter arginine-binding protein 2
	E. coli 1	CDS	1083	mraY	2.7.8.13	COG0472	Phospho-N-acetylmuramoyl-pentapeptide-transferase							E. coli 1	CDS	339	narZ_5	1.7.5.1	COG5013	Respiratory nitrate reductase 2 alpha chain						E. coli 1	CDS	729	artP	3.6.3.-	COG4161	Arginine transport ATP-binding protein ArtP
	E. coli 1	CDS	1359	murF	6.3.2.10	COG0770	UDP-N-acetylmuramoyl-tripeptide--D-alanyl-D-alanine ligase							E. coli 1	CDS	528	narY_1	1.7.5.1	COG1140	Respiratory nitrate reductase 2 beta chain						E. coli 1	CDS	516	ybjP			putative lipoprotein YbjP
	E. coli 1	CDS	1488	murE	6.3.2.13	COG0769	UDP-N-acetylmuramoyl-L-alanyl-D-glutamate--2,6-diaminopimelate ligase							E. coli 1	CDS	420	narY_2	1.7.5.1	COG1140	Respiratory nitrate reductase 2 beta chain						E. coli 1	CDS	324				hypothetical protein
	E. coli 1	CDS	1767	ftsI	3.4.16.4	COG0768	Peptidoglycan D,D-transpeptidase FtsI							E. coli 1	CDS	264	narY_3	1.7.5.1	COG1140	Respiratory nitrate reductase 2 beta chain						E. coli 1	CDS	831	amiD	3.5.1.28	COG3023	N-acetylmuramoyl-L-alanine amidase AmiD
	E. coli 1	CDS	366	ftsL		COG3116	Cell division protein FtsL							E. coli 1	CDS	420	narY_4	1.7.5.1	COG1140	Respiratory nitrate reductase 2 beta chain						E. coli 1	CDS	1050	oleD_1	1.1.1.412	COG0451	2-alkyl-3-oxoalkanoate reductase
	E. coli 1	CDS	942	rsmH	2.1.1.199	COG0275	Ribosomal RNA small subunit methyltransferase H							E. coli 1	CDS	276	narW_1		COG2180	putative nitrate reductase molybdenum cofactor assembly chaperone NarW						E. coli 1	CDS	1431				hypothetical protein
	E. coli 1	CDS	459	mraZ		COG2001	Transcriptional regulator MraZ							E. coli 1	CDS	483	narW_2		COG2180	putative nitrate reductase molybdenum cofactor assembly chaperone NarW						E. coli 1	CDS	1002	ltaE	4.1.2.48	COG2008	Low specificity L-threonine aldolase
	E. coli 1	CDS	1005	cra		COG1609	Catabolite repressor/activator							E. coli 1	CDS	708	narV	1.7.5.1	COG2181	Respiratory nitrate reductase 2 gamma chain						E. coli 1	CDS	1719	poxB	1.2.5.1	COG0028	Pyruvate dehydrogenase [ubiquinone]
	E. coli 1	CDS	492	ilvH	2.2.1.6	COG0440	Acetolactate synthase isozyme 3 small subunit							E. coli 1	CDS	894	yddE	5.1.-.-	COG0384	putative isomerase YddE						E. coli 1	CDS	969	hcr	1.-.-.-	COG1018	NADH oxidoreductase HCR
	E. coli 1	CDS	1725	ilvI	2.2.1.6	COG0028	Acetolactate synthase isozyme 3 large subunit							E. coli 1	CDS	822	nhoA	2.3.1.5	COG2162	Arylamine N-acetyltransferase						E. coli 1	CDS	1653	hcp	1.7.99.1	COG1151	Hydroxylamine reductase
	E. coli 1	CDS	945	leuO			HTH-type transcriptional regulator LeuO							E. coli 1	CDS	570				hypothetical protein						E. coli 1	CDS	900	lysO		COG2431	Lysine exporter LysO
	E. coli 1	CDS	1572	leuA	2.3.3.13	COG0119	2-isopropylmalate synthase							E. coli 1	CDS	108				hypothetical protein						E. coli 1	CDS	696	aqpZ		COG0580	Aquaporin Z
	E. coli 1	CDS	1092	leuB	1.1.1.85	COG0473	3-isopropylmalate dehydrogenase							E. coli 1	CDS	144				hypothetical protein						E. coli 1	CDS	1659				hypothetical protein
	E. coli 1	CDS	1401	leuC_2	4.2.1.33	COG0065	3-isopropylmalate dehydratase large subunit							E. coli 1	CDS	201				hypothetical protein						E. coli 1	CDS	993				hypothetical protein
	E. coli 1	CDS	606	leuD	4.2.1.33	COG0066	3-isopropylmalate dehydratase small subunit							E. coli 1	CDS	159				hypothetical protein						E. coli 1	CDS	1116	macA		COG0845	Macrolide export protein MacA
	E. coli 1	CDS	132	sgrT			Putative inhibitor of glucose uptake transporter SgrT							E. coli 1	CDS	435				hypothetical protein						E. coli 1	CDS	1947	macB	3.6.3.-	COG0577	Macrolide export ATP-binding/permease protein MacB
	E. coli 1	CDS	1656	sgrR_2		COG4533	HTH-type transcriptional regulator SgrR							E. coli 1	CDS	696				hypothetical protein						E. coli 1	CDS	225	cspD		COG1278	Cold shock-like protein CspD
	E. coli 1	CDS	984	thiB		COG4143	Thiamine-binding periplasmic protein							E. coli 1	CDS	249	vgrG1_1	6.3.2.-	COG3501	Actin cross-linking toxin VgrG1						E. coli 1	CDS	321	clpS		COG2127	ATP-dependent Clp protease adapter protein ClpS
	E. coli 1	CDS	1611				hypothetical protein							E. coli 1	CDS	384	vgrG1_2	6.3.2.-		Actin cross-linking toxin VgrG1						E. coli 1	CDS	2277	clpA		COG0542	ATP-dependent Clp protease ATP-binding subunit ClpA
	E. coli 1	CDS	699	thiQ	3.6.3.-	COG3840	Thiamine import ATP-binding protein ThiQ							E. coli 1	CDS	321	vgrG1_3	6.3.2.-	COG3501	Actin cross-linking toxin VgrG1						E. coli 1	tRNA	88				tRNA-Ser(gga)
	E. coli 1	CDS	765	yabI		COG0586	Inner membrane protein YabI							E. coli 1	CDS	744				hypothetical protein						E. coli 1	CDS	219	infA		COG0361	Translation initiation factor IF-1
	E. coli 1	CDS	423				hypothetical protein							E. coli 1	CDS	129				hypothetical protein						E. coli 1	CDS	705	aat	2.3.2.6	COG2360	Leucyl/phenylalanyl-tRNA--protein transferase
	E. coli 1	CDS	849				hypothetical protein							E. coli 1	CDS	363				hypothetical protein						E. coli 1	CDS	1722	msbA_1	7.5.2.6	COG1132	Lipid A export ATP-binding/permease protein MsbA
	E. coli 1	CDS	846	araC			Arabinose operon regulatory protein							E. coli 1	CDS	177				hypothetical protein						E. coli 1	CDS	1767	cydD		COG4988	ATP-binding/permease protein CydD
	E. coli 1	CDS	1701	araB	2.7.1.16	COG1069	Ribulokinase							E. coli 1	CDS	246	ansP2_1		COG1113	L-asparagine permease 2						E. coli 1	CDS	1071	trxB	1.8.1.9	COG0492	Thioredoxin reductase
	E. coli 1	CDS	1503	araA	5.3.1.4	COG2160	L-arabinose isomerase							E. coli 1	CDS	489	ansP1		COG1113	L-asparagine permease 1						E. coli 1	CDS	495	lrp		COG1522	Leucine-responsive regulatory protein
	E. coli 1	CDS	696	araD	5.1.3.4	COG0235	L-ribulose-5-phosphate 4-epimerase AraD							E. coli 1	CDS	810	ansP2_2		COG1113	L-asparagine permease 2						E. coli 1	CDS	4029	ftsK		COG1674	DNA translocase FtsK
	E. coli 1	CDS	2352	polB	2.7.7.7	COG0417	DNA polymerase II							E. coli 1	CDS	1062	yncE_1		COG3391	putative protein YncE						E. coli 1	CDS	612	lolA		COG2834	Outer-membrane lipoprotein carrier protein
	E. coli 1	CDS	2907	rapA_1	3.6.4.-	COG0553	RNA polymerase-associated protein RapA							E. coli 1	CDS	1191	btuB_4			Vitamin B12 transporter BtuB						E. coli 1	CDS	1344	rarA		COG2256	Replication-associated recombination protein A
	E. coli 1	CDS	660	rluA	5.4.99.28	COG0564	Dual-specificity RNA pseudouridine synthase RluA							E. coli 1	CDS	864	fiu_1		COG4774	Catecholate siderophore receptor Fiu						E. coli 1	CDS	1293	serS	6.1.1.11	COG0172	Serine--tRNA ligase
	E. coli 1	CDS	882	djlA		COG1076	Co-chaperone protein DjlA							E. coli 1	CDS	237				hypothetical protein						E. coli 1	CDS	2445	dmsA	1.8.5.3	COG0243	Dimethyl sulfoxide reductase DmsA
	E. coli 1	CDS	2355	lptD		COG1452	LPS-assembly protein LptD							E. coli 1	CDS	519	mnaT	2.3.1.-	COG1247	L-amino acid N-acyltransferase MnaT						E. coli 1	CDS	618	dmsB_1		COG0437	Anaerobic dimethyl sulfoxide reductase chain B
	E. coli 1	CDS	1287	surA	5.2.1.8	COG0760	Chaperone SurA							E. coli 1	CDS	324				hypothetical protein						E. coli 1	CDS	864	dmsC_1		COG3302	Anaerobic dimethyl sulfoxide reductase chain C
	E. coli 1	CDS	990	pdxA	1.1.1.262	COG1995	4-hydroxythreonine-4-phosphate dehydrogenase							E. coli 1	CDS	234	ydcY			putative protein YdcY						E. coli 1	CDS	627	ycaC	4.-.-.-	COG1335	putative hydrolase YcaC
	E. coli 1	CDS	822	rsmA	2.1.1.182	COG0030	Ribosomal RNA small subunit methyltransferase A							E. coli 1	CDS	195	prr_1	1.2.1.19		Gamma-aminobutyraldehyde dehydrogenase						E. coli 1	CDS	1149	ycaD			putative MFS-type transporter YcaD
	E. coli 1	CDS	378	apaG		COG2967	Protein ApaG							E. coli 1	CDS	543	prr_2	1.2.1.19	COG1012	Gamma-aminobutyraldehyde dehydrogenase						E. coli 1	CDS	741	pflA	1.97.1.4	COG1180	Pyruvate formate-lyase 1-activating enzyme
	E. coli 1	CDS	849	apaH	3.6.1.41	COG0639	Bis(5'-nucleosyl)-tetraphosphatase [symmetrical]							E. coli 1	CDS	111	prr_3	1.2.1.19	COG1012	Gamma-aminobutyraldehyde dehydrogenase						E. coli 1	CDS	2283	pflB	2.3.1.54	COG1882	Formate acetyltransferase 1
	E. coli 1	CDS	315	ccdB_1			Toxin CcdB							E. coli 1	CDS	303				hypothetical protein						E. coli 1	CDS	1197				hypothetical protein
	E. coli 1	CDS	234				hypothetical protein							E. coli 1	CDS	387	ydcV_2			Inner membrane ABC transporter permease protein YdcV						E. coli 1	CDS	1761	ycaO		COG1944	Ribosomal protein S12 methylthiotransferase accessory factor YcaO
	E. coli 1	CDS	591	folA	1.5.1.3	COG0262	Dihydrofolate reductase							E. coli 1	CDS	363	ydcV_3			Inner membrane ABC transporter permease protein YdcV						E. coli 1	CDS	693				hypothetical protein
	E. coli 1	CDS	1863	kefC_1		COG0475	Glutathione-regulated potassium-efflux system protein KefC							E. coli 1	CDS	282				hypothetical protein						E. coli 1	CDS	1089	serC	2.6.1.52	COG1932	Phosphoserine aminotransferase
	E. coli 1	CDS	531	kefF	1.6.5.2	COG2249	Glutathione-regulated potassium-efflux system ancillary protein KefF							E. coli 1	CDS	114	ydcU_1		COG1176	Inner membrane ABC transporter permease protein YdcU						E. coli 1	CDS	1284	aroA	2.5.1.19	COG0128	3-phosphoshikimate 1-carboxyvinyltransferase
	E. coli 1	CDS	1332	ygcS_2			Inner membrane metabolite transport protein YgcS							E. coli 1	CDS	384	ydcU_2		COG1176	Inner membrane ABC transporter permease protein YdcU						E. coli 1	CDS	765	ycaL	3.4.-.-	COG0501	Metalloprotease YcaL
	E. coli 1	CDS	288	fixX_2		COG2440	Ferredoxin-like protein FixX							E. coli 1	CDS	195				hypothetical protein						E. coli 1	CDS	684	cmk	2.7.4.25	COG0283	Cytidylate kinase
	E. coli 1	CDS	1287	thi4	2.4.2.59		Thiamine thiazole synthase							E. coli 1	CDS	117				hypothetical protein						E. coli 1	CDS	1674	rpsA		COG0539	30S ribosomal protein S1
	E. coli 1	CDS	942	fixB_2		COG2025	Protein FixB							E. coli 1	CDS	156	potA_3	7.6.2.11	COG3842	Spermidine/putrescine import ATP-binding protein PotA						E. coli 1	CDS	285	ihfB		COG0776	Integration host factor subunit beta
	E. coli 1	CDS	771	fixA_1		COG2086	Protein FixA							E. coli 1	CDS	228	yknY	3.6.3.-	COG1136	putative ABC transporter ATP-binding protein YknY						E. coli 1	CDS	2265				hypothetical protein
	E. coli 1	CDS	1515	caiT_1		COG1292	L-carnitine/gamma-butyrobetaine antiporter							E. coli 1	CDS	147				hypothetical protein						E. coli 1	CDS	1749	msbA_2	7.5.2.6	COG1132	Lipid A export ATP-binding/permease protein MsbA
	E. coli 1	CDS	1143	caiA_1	1.3.8.13	COG1960	Crotonobetainyl-CoA reductase							E. coli 1	CDS	840	ydcS_1	2.3.1.-		Bifunctional polyhydroxybutyrate synthase / ABC transporter periplasmic binding protein						E. coli 1	CDS	987	lpxK	2.7.1.130	COG1663	Tetraacyldisaccharide 4'-kinase
	E. coli 1	CDS	1218	caiB	2.8.3.21	COG1804	L-carnitine CoA-transferase							E. coli 1	CDS	153	ydcS_2	2.3.1.-		Bifunctional polyhydroxybutyrate synthase / ABC transporter periplasmic binding protein						E. coli 1	CDS	1233				hypothetical protein
	E. coli 1	CDS	1554	caiC	6.2.1.48	COG0318	Crotonobetaine/carnitine--CoA ligase							E. coli 1	CDS	1251	lysN	2.6.1.39	COG1167	2-aminoadipate transaminase						E. coli 1	CDS	183				hypothetical protein
	E. coli 1	CDS	786	caiD	4.2.1.149	COG1024	Carnitinyl-CoA dehydratase							E. coli 1	CDS	204	hicB		COG1598	Antitoxin HicB						E. coli 1	CDS	747	kdsB	2.7.7.38	COG1212	3-deoxy-manno-octulosonate cytidylyltransferase
	E. coli 1	CDS	591	yrdA_1		COG0663	Protein YrdA							E. coli 1	CDS	231				hypothetical protein						E. coli 1	CDS	894				hypothetical protein
	E. coli 1	CDS	396				hypothetical protein							E. coli 1	CDS	732	rlhA_1		COG0826	23S rRNA 5-hydroxycytidine synthase						E. coli 1	CDS	780				hypothetical protein
	E. coli 1	CDS	3222	carB	6.3.5.5	COG0458	Carbamoyl-phosphate synthase large chain							E. coli 1	CDS	1281	rlhA_2		COG0826	23S rRNA 5-hydroxycytidine synthase						E. coli 1	CDS	786	cmoM	2.1.1.-	COG0500	tRNA 5-carboxymethoxyuridine methyltransferase
	E. coli 1	CDS	1149	carA_1	6.3.5.5	COG0505	Carbamoyl-phosphate synthase small chain							E. coli 1	CDS	168				hypothetical protein						E. coli 1	CDS	1323	mukF		COG3006	Chromosome partition protein MukF
	E. coli 1	CDS	822	dapB	1.17.1.8	COG0289	4-hydroxy-tetrahydrodipicolinate reductase							E. coli 1	CDS	378	sutR		COG1396	HTH-type transcriptional regulator SutR						E. coli 1	CDS	705	mukE		COG3095	Chromosome partition protein MukE
	E. coli 1	CDS	366				hypothetical protein							E. coli 1	CDS	867	ydcO_1		COG3135	Inner membrane protein YdcO						E. coli 1	CDS	4461	mukB		COG3096	Chromosome partition protein MukB
	E. coli 1	CDS	915	rihC	3.2.-.-	COG1957	Non-specific ribonucleoside hydrolase RihC							E. coli 1	CDS	279	ydcO_2		COG3135	Inner membrane protein YdcO						E. coli 1	CDS	1848	ycbB	2.-.-.-	COG2989	putative L,D-transpeptidase YcbB
	E. coli 1	CDS	951	ispH	1.17.7.4	COG0761	4-hydroxy-3-methylbut-2-enyl diphosphate reductase							E. coli 1	CDS	669				hypothetical protein						E. coli 1	CDS	549				hypothetical protein
	E. coli 1	CDS	450	fkpB	5.2.1.8	COG1047	FKBP-type 16 kDa peptidyl-prolyl cis-trans isomerase							E. coli 1	CDS	345	tehB_1	2.1.1.265	COG0500	Tellurite methyltransferase						E. coli 1	CDS	648	gloC	3.1.2.6	COG0491	Hydroxyacylglutathione hydrolase GloC
	E. coli 1	CDS	495	lspA	3.4.23.36	COG0597	Lipoprotein signal peptidase							E. coli 1	CDS	261	tehB_2	2.1.1.265	COG0500	Tellurite methyltransferase						E. coli 1	CDS	1191	aspC	2.6.1.1	COG1448	Aspartate aminotransferase
	E. coli 1	CDS	2817	ileS	6.1.1.5	COG0060	Isoleucine--tRNA ligase							E. coli 1	CDS	993	tehA		COG1275	Tellurite resistance protein TehA						E. coli 1	CDS	1089	ompF			Outer membrane porin F
	E. coli 1	CDS	942	ribF		COG0196	Bifunctional riboflavin kinase/FMN adenylyltransferase							E. coli 1	CDS	96				hypothetical protein						E. coli 1	CDS	1401	asnS	6.1.1.22	COG0017	Asparagine--tRNA ligase
	E. coli 1	CDS	264	rpsT		COG0268	30S ribosomal protein S20							E. coli 1	CDS	888				hypothetical protein						E. coli 1	CDS	1203	pncB	6.3.4.21	COG1488	Nicotinate phosphoribosyltransferase
	E. coli 1	CDS	900	nhaR		COG0583	Transcriptional activator protein NhaR							E. coli 1	CDS	363	rimL_1	2.3.1.-	COG1670	Ribosomal-protein-serine acetyltransferase						E. coli 1	CDS	2613	pepN	3.4.11.2	COG0308	Aminopeptidase N
	E. coli 1	CDS	1167	nhaA		COG3004	Na(+)/H(+) antiporter NhaA							E. coli 1	CDS	144	rimL_2	2.3.1.-	COG1670	Ribosomal-protein-serine acetyltransferase						E. coli 1	CDS	768	ssuB	3.6.3.-	COG1116	Aliphatic sulfonates import ATP-binding protein SsuB
	E. coli 1	CDS	1260				hypothetical protein							E. coli 1	CDS	174				hypothetical protein						E. coli 1	CDS	795	ssuC_2		COG0600	Putative aliphatic sulfonates transport permease protein SsuC
	E. coli 1	CDS	1494		3.1.6.-	COG3119	N-acetylgalactosamine-6-O-sulfatase							E. coli 1	CDS	234	mdoD_1		COG3131	Glucans biosynthesis protein D						E. coli 1	CDS	1146	ssuD	1.14.14.5	COG2141	Alkanesulfonate monooxygenase
	E. coli 1	CDS	762				hypothetical protein							E. coli 1	CDS	624	mdoD_2		COG3131	Glucans biosynthesis protein D						E. coli 1	CDS	960	ssuA			Putative aliphatic sulfonates-binding protein
	E. coli 1	CDS	153	hokC			Toxic protein HokC							E. coli 1	CDS	717	mdoD_3		COG3131	Glucans biosynthesis protein D						E. coli 1	CDS	576	ssuE	1.5.1.38	COG0431	FMN reductase (NADPH)
	E. coli 1	CDS	1131	dnaJ		COG0484	Chaperone protein DnaJ							E. coli 1	CDS	636				hypothetical protein						E. coli 1	CDS	1011	pyrD	1.3.5.2	COG0167	Dihydroorotate dehydrogenase (quinone)
	E. coli 1	CDS	1917	dnaK_1		COG0443	Chaperone protein DnaK							E. coli 1	CDS	165				hypothetical protein						E. coli 1	CDS	543	zapC			Cell division protein ZapC
	E. coli 1	CDS	405				hypothetical protein							E. coli 1	CDS	330	catM			HTH-type transcriptional regulator CatM						E. coli 1	CDS	1110	ycbX		COG0633	putative protein YcbX
	E. coli 1	CDS	714				hypothetical protein							E. coli 1	CDS	195				hypothetical protein						E. coli 1	CDS	2109	rlmL		COG0116	Ribosomal RNA large subunit methyltransferase K/L
	E. coli 1	CDS	567	satP		COG1584	Succinate-acetate/proton symporter SatP							E. coli 1	CDS	270				hypothetical protein						E. coli 1	CDS	1908	uup		COG0488	ABC transporter ATP-binding protein uup
	E. coli 1	CDS	588	mog	2.7.7.75	COG0521	Molybdopterin adenylyltransferase							E. coli 1	CDS	360	trg		COG0840	Methyl-accepting chemotaxis protein III						E. coli 1	CDS	1254	pqiA		COG2995	Intermembrane transport protein PqiA
	E. coli 1	CDS	954	talB	2.2.1.2	COG0176	Transaldolase B							E. coli 1	CDS	168				hypothetical protein						E. coli 1	CDS	1641	pqiB		COG3008	Intermembrane transport protein PqiB
	E. coli 1	CDS	1431	alsT		COG1115	Amino-acid carrier protein AlsT							E. coli 1	CDS	129				hypothetical protein						E. coli 1	CDS	564	pqiC		COG3009	Intermembrane transport lipoprotein PqiC
	E. coli 1	CDS	777	yaaA		COG3022	Peroxide stress resistance protein YaaA							E. coli 1	CDS	531	cybB		COG3038	Cytochrome b561						E. coli 1	CDS	168	rmf		COG3130	Ribosome modulation factor
	E. coli 1	CDS	297				hypothetical protein							E. coli 1	CDS	243	gap_1	1.2.1.12	COG0057	Glyceraldehyde-3-phosphate dehydrogenase						E. coli 1	CDS	627	fabA	4.2.1.59	COG0764	3-hydroxydecanoyl-[acyl-carrier-protein] dehydratase
	E. coli 1	CDS	1287	thrC	4.2.3.1	COG0498	Threonine synthase							E. coli 1	CDS	177	gapA1	1.2.1.12		Glyceraldehyde-3-phosphate dehydrogenase 1						E. coli 1	CDS	1761	lon_2	3.4.21.53		Lon protease
	E. coli 1	CDS	933	thrB	2.7.1.39	COG0083	Homoserine kinase							E. coli 1	CDS	627	gap_2	1.2.1.12	COG0057	Glyceraldehyde-3-phosphate dehydrogenase						E. coli 1	CDS	453	matP		COG3120	Macrodomain Ter protein
	E. coli 1	CDS	2463	thrA		COG0460	Bifunctional aspartokinase/homoserine dehydrogenase 1							E. coli 1	CDS	516	aldA_1	1.2.1.22	COG1012	Lactaldehyde dehydrogenase						E. coli 1	CDS	1041	ompA_1		COG2885	Outer membrane protein A
	E. coli 1	CDS	687	trmH_1	2.1.1.34		tRNA (guanosine(18)-2'-O)-methyltransferase							E. coli 1	CDS	204	aldA_2	1.2.1.22	COG1012	Lactaldehyde dehydrogenase						E. coli 1	CDS	510	sulA		COG5404	Cell division inhibitor SulA
	E. coli 1	CDS	717	arcA_1		COG0745	Aerobic respiration control protein ArcA							E. coli 1	CDS	450	aldA_3	1.2.1.22	COG1012	Lactaldehyde dehydrogenase						E. coli 1	CDS	630	sxy		COG3070	Protein Sxy
	E. coli 1	CDS	1353	creD		COG4452	Inner membrane protein CreD							E. coli 1	CDS	357	ydcF		COG1434	Protein YdcF						E. coli 1	CDS	2154	yccS		COG1289	Inner membrane protein YccS
	E. coli 1	CDS	1425	creC	2.7.13.3	COG0642	Sensor protein CreC							E. coli 1	CDS	771				hypothetical protein						E. coli 1	CDS	447	yccF		COG3304	Inner membrane protein YccF
	E. coli 1	CDS	690	creB		COG0745	Transcriptional regulatory protein CreB							E. coli 1	CDS	276				hypothetical protein						E. coli 1	CDS	2055	helD	3.6.4.12	COG0210	DNA helicase IV
	E. coli 1	CDS	474				hypothetical protein							E. coli 1	CDS	339				hypothetical protein						E. coli 1	CDS	459	mgsA	4.2.3.3	COG1803	Methylglyoxal synthase
	E. coli 1	CDS	870	rob_2		COG2207	Right origin-binding protein							E. coli 1	CDS	903				hypothetical protein						E. coli 1	CDS	663				hypothetical protein
	E. coli 1	CDS	648	pspB_1	3.1.3.3	COG0406	Putative phosphoserine phosphatase 2							E. coli 1	CDS	1563	hrpA	3.6.4.13	COG1643	ATP-dependent RNA helicase HrpA						E. coli 1	CDS	414	yccU		COG1832	putative protein YccU
	E. coli 1	CDS	528	yjjX	3.6.1.-	COG1986	Inosine/xanthosine triphosphatase							E. coli 1	CDS	459	azoR	1.7.1.17	COG1182	FMN-dependent NADH-azoreductase						E. coli 1	CDS	318	hspQ		COG3785	Heat shock protein HspQ
	E. coli 1	CDS	297	trpR		COG2973	Trp operon repressor							E. coli 1	CDS	315				hypothetical protein						E. coli 1	CDS	1176	rlmI	2.1.1.191	COG1092	Ribosomal RNA large subunit methyltransferase I
	E. coli 1	CDS	1938	slt	4.2.2.-	COG0741	Soluble lytic murein transglycosylase							E. coli 1	CDS	429	ynbD_1		COG0671	putative protein YnbD						E. coli 1	CDS	279	yccX	3.6.1.7	COG1254	Acylphosphatase
	E. coli 1	CDS	1668	ettA		COG0488	Energy-dependent translational throttle protein EttA							E. coli 1	CDS	396	ynbD_2		COG0671	putative protein YnbD						E. coli 1	CDS	330	tusE	2.8.1.-	COG2920	Sulfurtransferase TusE
	E. coli 1	CDS	285				hypothetical protein							E. coli 1	CDS	1092				hypothetical protein						E. coli 1	CDS	660	yccA		COG0670	Modulator of FtsH protease YccA
	E. coli 1	CDS	333	higB-2_1		COG2026	Toxin HigB-2							E. coli 1	CDS	294				hypothetical protein						E. coli 1	tRNA	88				tRNA-Ser(tga)
	E. coli 1	CDS	1233	nadR		COG1056	Trifunctional NAD biosynthesis/regulator protein NadR							E. coli 1	CDS	618	ynbC		COG2267	putative protein YnbC						E. coli 1	CDS	1119	hyaA	1.12.99.6	COG1740	Hydrogenase-1 small chain
	E. coli 1	CDS	1383	radA	3.6.4.-	COG1066	DNA repair protein RadA							E. coli 1	CDS	468	cdsA_1	2.7.7.41	COG0575	Phosphatidate cytidylyltransferase						E. coli 1	CDS	1794	hyaB	1.12.99.6	COG0374	Hydrogenase-1 large chain
	E. coli 1	CDS	969	serB	3.1.3.3	COG0560	Phosphoserine phosphatase							E. coli 1	CDS	375				hypothetical protein						E. coli 1	CDS	708	hyaC		COG1969	putative Ni/Fe-hydrogenase 1 B-type cytochrome subunit
	E. coli 1	CDS	645	ytjB		COG3726	putative inner membrane protein Smp							E. coli 1	CDS	324	ynbA		COG0558	Inner membrane protein YnbA						E. coli 1	CDS	588	hyaD	3.4.23.-	COG0680	Hydrogenase 1 maturation protease
	E. coli 1	CDS	1017	lplA	6.3.1.20	COG0095	Lipoate-protein ligase A							E. coli 1	CDS	633	pdxI_1	1.1.1.65		Pyridoxine 4-dehydrogenase						E. coli 1	CDS	399	hyaE			Hydrogenase-1 operon protein HyaE
	E. coli 1	CDS	1332	yjjJ	2.-.-.-		Toxin YjjJ							E. coli 1	CDS	117	pdxI_2	1.1.1.65		Pyridoxine 4-dehydrogenase						E. coli 1	CDS	858				hypothetical protein
	E. coli 1	CDS	720	deoD	2.4.2.1	COG0813	Purine nucleoside phosphorylase DeoD-type							E. coli 1	CDS	930				hypothetical protein						E. coli 1	CDS	1545	appC	7.1.1.3	COG1271	Cytochrome bd-II ubiquinol oxidase subunit 1
	E. coli 1	CDS	1224	deoB_1	5.4.2.7	COG1015	Phosphopentomutase							E. coli 1	CDS	675				hypothetical protein						E. coli 1	CDS	1137	appB	7.1.1.3	COG1294	Cytochrome bd-II ubiquinol oxidase subunit 2
	E. coli 1	CDS	1323	deoA	2.4.2.4	COG0213	Thymidine phosphorylase							E. coli 1	CDS	915				hypothetical protein						E. coli 1	CDS	93	appX			Putative cytochrome bd-II ubiquinol oxidase subunit AppX
	E. coli 1	CDS	780	deoC	4.1.2.4	COG0274	Deoxyribose-phosphate aldolase							E. coli 1	CDS	2442				hypothetical protein						E. coli 1	CDS	1311	appA			Periplasmic AppA protein
	E. coli 1	CDS	1551	yjjI			putative protein YjjI							E. coli 1	CDS	969				hypothetical protein						E. coli 1	CDS	213	cspG		COG1278	Cold shock-like protein CspG
	E. coli 1	CDS	705	yjjW	1.97.1.-	COG1180	Putative glycyl-radical enzyme activating enzyme YjjW							E. coli 1	CDS	2184				hypothetical protein						E. coli 1	CDS	174	gnsA			Protein GnsA
	E. coli 1	CDS	780	yjjV	3.1.-.-	COG0084	putative metal-dependent hydrolase YjjV							E. coli 1	CDS	288				hypothetical protein						E. coli 1	CDS	1074	yccM		COG0348	Putative electron transport protein YccM
	E. coli 1	CDS	1074				hypothetical protein							E. coli 1	CDS	828				hypothetical protein						E. coli 1	CDS	2688	torS	2.7.13.3	COG0784	Sensor protein TorS
	E. coli 1	CDS	162				hypothetical protein							E. coli 1	CDS	519				hypothetical protein						E. coli 1	CDS	1029	torT		COG1879	Periplasmic protein TorT
	E. coli 1	CDS	606	osmY_2		COG2823	Osmotically-inducible protein Y							E. coli 1	CDS	516				hypothetical protein						E. coli 1	CDS	693	torR		COG0745	TorCAD operon transcriptional regulatory protein TorR
	E. coli 1	CDS	1590	prfC		COG4108	Peptide chain release factor RF3							E. coli 1	CDS	240				hypothetical protein						E. coli 1	CDS	1173	torC		COG3005	Cytochrome c-type protein TorC
	E. coli 1	CDS	678	yjjG	3.1.3.5	COG1011	Pyrimidine 5'-nucleotidase YjjG							E. coli 1	CDS	372				hypothetical protein						E. coli 1	CDS	2547	torA	1.7.2.3	COG0243	Trimethylamine-N-oxide reductase 1
	E. coli 1	CDS	447	rimI	2.3.1.266	COG0456	[Ribosomal protein S18]-alanine N-acetyltransferase							E. coli 1	CDS	156				hypothetical protein						E. coli 1	CDS	600	torD		COG3381	Chaperone protein TorD
	E. coli 1	CDS	414	holD	2.7.7.7	COG3050	DNA polymerase III subunit psi							E. coli 1	CDS	285	ldhA_1	1.1.1.28	COG1052	D-lactate dehydrogenase						E. coli 1	CDS	306	cbpM			Chaperone modulatory protein CbpM
	E. coli 1	CDS	1032	rsmC	2.1.1.172	COG2813	Ribosomal RNA small subunit methyltransferase C							E. coli 1	CDS	567	ldhA_2	1.1.1.28	COG1052	D-lactate dehydrogenase						E. coli 1	CDS	921	cbpA		COG2214	Curved DNA-binding protein
	E. coli 1	CDS	123				hypothetical protein							E. coli 1	CDS	180	hslJ_1		COG3187	Heat shock protein HslJ						E. coli 1	CDS	1242	agp_1	3.1.3.10		Glucose-1-phosphatase
	E. coli 1	tRNA	87				tRNA-Leu(cag)							E. coli 1	CDS	246	hslJ_2		COG3187	Heat shock protein HslJ						E. coli 1	CDS	228	yccJ			putative protein YccJ
	E. coli 1	tRNA	87				tRNA-Leu(cag)							E. coli 1	CDS	267				hypothetical protein						E. coli 1	CDS	597	wrbA	1.6.5.2	COG0655	NAD(P)H dehydrogenase (quinone)
	E. coli 1	tRNA	87				tRNA-Leu(cag)							E. coli 1	CDS	552		1.2.7.1	COG0674	Pyruvate:ferredoxin oxidoreductase						E. coli 1	CDS	174				hypothetical protein
	E. coli 1	CDS	237				hypothetical protein							E. coli 1	CDS	888	nifJ_1	1.2.7.-	COG0674	Pyruvate-flavodoxin oxidoreductase						E. coli 1	CDS	1329	rutG		COG2233	Putative pyrimidine permease RutG
	E. coli 1	CDS	789	fhuF		COG4114	Ferric iron reductase protein FhuF							E. coli 1	CDS	288		1.2.7.1	COG0674	Pyruvate:ferredoxin oxidoreductase						E. coli 1	CDS	225	rutF_1	1.5.1.42	COG1853	FMN reductase (NADH) RutF
	E. coli 1	CDS	678	bglJ		COG2197	Transcriptional activator protein BglJ							E. coli 1	CDS	1086	nifJ_2	1.2.7.-	COG0674	Pyruvate-flavodoxin oxidoreductase						E. coli 1	CDS	180	rutF_2	1.5.1.42	COG1853	FMN reductase (NADH) RutF
	E. coli 1	CDS	726	yjjQ			Putative transcription factor YjjQ							E. coli 1	CDS	354	nifJ_3	1.2.7.-	COG0674	Pyruvate-flavodoxin oxidoreductase						E. coli 1	CDS	591	rutE	1.1.1.298	COG0778	putative malonic semialdehyde reductase RutE
	E. coli 1	CDS	771	yjjP		COG2966	Inner membrane protein YjjP							E. coli 1	CDS	306				hypothetical protein						E. coli 1	CDS	801	rutD	3.5.1.-		Putative aminoacrylate hydrolase RutD
	E. coli 1	CDS	474				hypothetical protein							E. coli 1	CDS	780	ompN		COG3203	Outer membrane porin N						E. coli 1	CDS	1095	rutB_1	3.5.1.110		Peroxyureidoacrylate/ureidoacrylate amidohydrolase RutB
	E. coli 1	CDS	540	dnaT_1			Primosomal protein 1							E. coli 1	CDS	396	uspF		COG0589	Universal stress protein F						E. coli 1	CDS	1092	rutA	1.14.99.46	COG2141	Pyrimidine monooxygenase RutA
	E. coli 1	CDS	738	dnaC_1		COG1484	DNA replication protein DnaC							E. coli 1	CDS	222				hypothetical protein						E. coli 1	CDS	639	rutR		COG1309	HTH-type transcriptional regulator RutR
	E. coli 1	CDS	492				hypothetical protein							E. coli 1	CDS	309				hypothetical protein						E. coli 1	CDS	3963	putA		COG0506	Bifunctional protein PutA
	E. coli 1	CDS	2292	mdoB	2.7.8.20		Phosphoglycerol transferase I							E. coli 1	CDS	804	ttcA	2.8.1.-	COG0037	tRNA-cytidine(32) 2-sulfurtransferase						E. coli 1	CDS	210				hypothetical protein
	E. coli 1	CDS	1023	lgoD_2	1.1.1.414	COG1063	L-galactonate-5-dehydrogenase							E. coli 1	CDS	192	dbpA_1	3.6.4.13	COG0513	ATP-dependent RNA helicase DbpA						E. coli 1	CDS	1509	putP		COG0591	Sodium/proline symporter
	E. coli 1	CDS	906	lgoR		COG1802	putative HTH-type transcriptional regulator LgoR							E. coli 1	CDS	471	dbpA_2	3.6.4.13	COG0513	ATP-dependent RNA helicase DbpA						E. coli 1	CDS	831	efeU		COG0672	Ferrous iron permease EfeU
	E. coli 1	CDS	1653	nhaK_1		COG0025	Sodium, potassium, lithium and rubidium/H(+) antiporter							E. coli 1	CDS	429	dbpA_3	3.6.4.13	COG0513	ATP-dependent RNA helicase DbpA						E. coli 1	CDS	1128	efeO		COG2822	Iron uptake system component EfeO
	E. coli 1	CDS	972	siaP		COG1638	Sialic acid-binding periplasmic protein SiaP							E. coli 1	CDS	225	dbpA_4	3.6.4.13	COG0513	ATP-dependent RNA helicase DbpA						E. coli 1	CDS	1272	efeB	1.11.1.-	COG2837	Deferrochelatase/peroxidase EfeB
	E. coli 1	CDS	474				hypothetical protein							E. coli 1	CDS	174	ynaL			Protein YnaL						E. coli 1	CDS	1065	phoH		COG1702	Protein PhoH
	E. coli 1	CDS	1272	dctM_2		COG1593	C4-dicarboxylate TRAP transporter large permease protein DctM							E. coli 1	CDS	537	zntB_1		COG0598	Zinc transport protein ZntB						E. coli 1	CDS	414	pgaD			Biofilm PGA synthesis protein PgaD
	E. coli 1	CDS	1674	tsr		COG0840	Methyl-accepting chemotaxis protein I							E. coli 1	CDS	462	zntB_2		COG0598	Zinc transport protein ZntB						E. coli 1	CDS	1326	pgaC	2.4.1.-	COG1215	Poly-beta-1,6-N-acetyl-D-glucosamine synthase
	E. coli 1	CDS	126	btsT_1		COG1966	Pyruvate/proton symporter BtsT							E. coli 1	CDS	471	dgcM_1	2.7.7.65	COG2199	Diguanylate cyclase DgcM						E. coli 1	CDS	2019	pgaB	3.5.1.-	COG0726	Poly-beta-1,6-N-acetyl-D-glucosamine N-deacetylase
	E. coli 1	CDS	1653	btsT_2		COG1966	Pyruvate/proton symporter BtsT							E. coli 1	CDS	786	dgcM_2	2.7.7.65	COG2199	Diguanylate cyclase DgcM						E. coli 1	CDS	2424	pgaA			Poly-beta-1,6-N-acetyl-D-glucosamine export protein
	E. coli 1	CDS	204				hypothetical protein							E. coli 1	CDS	264	smrA_1	3.1.-.-	COG2840	putative DNA endonuclease SmrA						E. coli 1	CDS	1368	dgcT	2.7.7.65		putative diguanylate cyclase DgcT
	E. coli 1	CDS	957	yjiA	3.6.-.-	COG0523	P-loop guanosine triphosphatase YjiA							E. coli 1	CDS	303	smrA_2	3.1.-.-	COG2840	putative DNA endonuclease SmrA						E. coli 1	tRNA	88				tRNA-Ser(gga)
	E. coli 1	CDS	1653				hypothetical protein							E. coli 1	CDS	450	emrB_1			Colistin resistance protein EmrB						E. coli 1	CDS	939	ghrA	1.1.1.79	COG0111	Glyoxylate/hydroxypyruvate reductase A
	E. coli 1	CDS	2433				hypothetical protein							E. coli 1	CDS	522	emrB_2			Colistin resistance protein EmrB						E. coli 1	CDS	738	ycdX	3.1.3.-	COG1387	putative phosphatase YcdX
	E. coli 1	CDS	1470		2.1.1.72	COG0286	putative type I restriction enzymeP M protein							E. coli 1	CDS	705	emrA_1			Colistin resistance protein EmrA						E. coli 1	CDS	555	ycdY		COG3381	Chaperone protein YcdY
	E. coli 1	CDS	1755				hypothetical protein							E. coli 1	CDS	318				hypothetical protein						E. coli 1	CDS	522	ycdZ			Inner membrane protein YcdZ
	E. coli 1	CDS	342	symE	3.1.-.-		Toxic protein SymE							E. coli 1	CDS	318	nimR_2			HTH-type transcriptional regulator NimR						E. coli 1	CDS	834	csgG		COG1462	Curli production assembly/transport component CsgG
	E. coli 1	CDS	2157				hypothetical protein							E. coli 1	CDS	336	ogt	2.1.1.63	COG0350	Methylated-DNA--protein-cysteine methyltransferase						E. coli 1	CDS	417	csgF			Curli production assembly/transport component CsgF
	E. coli 1	CDS	921				ISNCY family transposase ISRor2							E. coli 1	CDS	579	fnr_1		COG0664	Fumarate and nitrate reduction regulatory protein						E. coli 1	CDS	390	csgE			Curli production assembly/transport component CsgE
	E. coli 1	CDS	1281				hypothetical protein							E. coli 1	CDS	171	fnr_2		COG0664	Fumarate and nitrate reduction regulatory protein						E. coli 1	CDS	651	csgD		COG2771	CsgBAC operon transcriptional regulatory protein
	E. coli 1	CDS	1152	fldC	4.2.1.-		(R)-phenyllactyl-CoA dehydratase beta subunit							E. coli 1	CDS	465	uspE_1		COG0589	Universal stress protein E						E. coli 1	CDS	456	csgB			Minor curlin subunit
	E. coli 1	CDS	768	fldI	3.6.1.-		(R)-phenyllactate dehydratase activator							E. coli 1	CDS	246	uspE_2		COG0589	Universal stress protein E						E. coli 1	CDS	459	csgA			Major curlin subunit
	E. coli 1	CDS	258				hypothetical protein							E. coli 1	CDS	297	uspE_3		COG0589	Universal stress protein E						E. coli 1	CDS	333	csgC			Curli assembly protein CsgC
	E. coli 1	CDS	972	yjiK		COG3204	putative protein YjiK							E. coli 1	CDS	258				hypothetical protein						E. coli 1	CDS	312	ymdA			putative protein YmdA
	E. coli 1	CDS	1179				hypothetical protein							E. coli 1	CDS	1032	ynaI		COG0668	Low conductance mechanosensitive channel YnaI						E. coli 1	CDS	534	ymdB	3.1.1.106	COG2110	O-acetyl-ADP-ribose deacetylase
	E. coli 1	CDS	555	kptA	2.7.1.-	COG1859	putative RNA 2'-phosphotransferase							E. coli 1	CDS	801	mppA_1		COG4166	Periplasmic murein peptide-binding protein						E. coli 1	CDS	1482	clsC	2.7.8.-	COG1502	Cardiolipin synthase C
	E. coli 1	CDS	684				hypothetical protein							E. coli 1	CDS	831	mppA_2		COG4166	Periplasmic murein peptide-binding protein						E. coli 1	CDS	1158	mdoC	2.1.-.-		Glucans biosynthesis protein C
	E. coli 1	CDS	462	yjiG		COG0700	Inner membrane protein YjiG							E. coli 1	CDS	246	pgrR_2			HTH-type transcriptional regulator PgrR						E. coli 1	CDS	1503	mdoG		COG3131	Glucans biosynthesis protein G
	E. coli 1	CDS	1173	iadA	3.4.19.-		Isoaspartyl dipeptidase							E. coli 1	CDS	561	pgrR_3			HTH-type transcriptional regulator PgrR						E. coli 1	CDS	2514	mdoH	2.4.1.-	COG2943	Glucans biosynthesis glucosyltransferase H
	E. coli 1	CDS	957	yjiE			HTH-type transcriptional regulator YjiE							E. coli 1	CDS	207				hypothetical protein						E. coli 1	CDS	228				hypothetical protein
	E. coli 1	CDS	1404	mleN_1		COG1757	Malate-2H(+)/Na(+)-lactate antiporter							E. coli 1	CDS	762	ycjY_1		COG1073	putative protein YcjY						E. coli 1	CDS	375				hypothetical protein
	E. coli 1	CDS	1371				hypothetical protein							E. coli 1	CDS	237				hypothetical protein						E. coli 1	CDS	1227	sbnD			Staphyloferrin B transporter
	E. coli 1	CDS	1935	dhaR_1		COG3284	PTS-dependent dihydroxyacetone kinase operon regulatory protein							E. coli 1	CDS	384				hypothetical protein						E. coli 1	CDS	921	lpxL	2.3.1.241	COG1560	Lipid A biosynthesis lauroyltransferase
	E. coli 1	CDS	1740	gcl_2	4.1.1.47	COG3960	Glyoxylate carboligase							E. coli 1	CDS	657	mpaA	3.4.17.-	COG2866	Murein peptide amidase A						E. coli 1	CDS	1053				hypothetical protein
	E. coli 1	CDS	783	hyi_2	5.3.1.22	COG3622	Hydroxypyruvate isomerase							E. coli 1	CDS	558	ycjG_1	5.1.1.20	COG4948	L-Ala-D/L-Glu epimerase						E. coli 1	CDS	576	yceI		COG2353	Protein YceI
	E. coli 1	CDS	888	glxR_2	1.1.1.60	COG2084	2-hydroxy-3-oxopropionate reductase							E. coli 1	CDS	330	ycjG_2	5.1.1.20	COG4948	L-Ala-D/L-Glu epimerase						E. coli 1	CDS	567	yceJ		COG3038	Cytochrome b561
	E. coli 1	CDS	1143	glxK_2	2.7.1.31	COG1929	Glycerate 3-kinase							E. coli 1	CDS	333	tpx_1	1.11.1.15	COG2077	Thiol peroxidase						E. coli 1	CDS	114	yceO			putative protein YceO
	E. coli 1	CDS	1542	caiT_2		COG1292	L-carnitine/gamma-butyrobetaine antiporter							E. coli 1	CDS	150	tpx_2	1.11.1.15	COG2077	Thiol peroxidase						E. coli 1	CDS	1119	solA	1.5.3.-	COG0665	N-methyl-L-tryptophan oxidase
	E. coli 1	CDS	225				hypothetical protein							E. coli 1	CDS	297	tyrR_1		COG3283	Transcriptional regulatory protein TyrR						E. coli 1	CDS	255	bssS			Biofilm regulator BssS
	E. coli 1	CDS	1365				hypothetical protein							E. coli 1	CDS	327	tyrR_2		COG3283	Transcriptional regulatory protein TyrR						E. coli 1	CDS	246	dinI			DNA damage-inducible protein I
	E. coli 1	CDS	1269	yihN			Inner membrane protein YihN							E. coli 1	CDS	426	tyrR_3		COG3283	Transcriptional regulatory protein TyrR						E. coli 1	CDS	1047	pyrC	3.5.2.3	COG0418	Dihydroorotase
	E. coli 1	CDS	1083	dhaD	1.1.1.6		Glycerol dehydrogenase							E. coli 1	CDS	186	tyrR_4		COG3283	Transcriptional regulatory protein TyrR						E. coli 1	CDS	561	yceB			putative lipoprotein YceB
	E. coli 1	CDS	1065	dhaK_1	2.7.1.121	COG2376	PEP-dependent dihydroxyacetone kinase, dihydroxyacetone-binding subunit DhaK							E. coli 1	CDS	234				hypothetical protein						E. coli 1	CDS	648	grxB		COG2999	Glutaredoxin 2
	E. coli 1	CDS	633	dhaL_1	2.7.1.121	COG2376	PEP-dependent dihydroxyacetone kinase, ADP-binding subunit DhaL							E. coli 1	CDS	969				hypothetical protein						E. coli 1	CDS	1209	mdtH			Multidrug resistance protein MdtH
	E. coli 1	CDS	2382				hypothetical protein							E. coli 1	CDS	1401	ycjX		COG3106	putative protein YcjX						E. coli 1	CDS	585	rimJ	2.3.1.267	COG1670	[Ribosomal protein S5]-alanine N-acetyltransferase
	E. coli 1	CDS	384	iraD			Anti-adapter protein IraD							E. coli 1	CDS	999	ccpA		COG1609	Catabolite control protein A						E. coli 1	CDS	648				hypothetical protein
	E. coli 1	CDS	774	pdhR_3		COG2186	Pyruvate dehydrogenase complex repressor							E. coli 1	CDS	906	ompG			Outer membrane porin G						E. coli 1	CDS	924	yceM	1.-.-.-	COG0673	Putative oxidoreductase YceM
	E. coli 1	CDS	1461	por_1	1.1.1.-	COG0246	Polyol:NADP oxidoreductase							E. coli 1	CDS	870	msmX	7.5.2.-	COG3839	Oligosaccharides import ATP-binding protein MsmX						E. coli 1	CDS	1536	murJ		COG0728	Lipid II flippase MurJ
	E. coli 1	CDS	1185	uxuA	4.2.1.8	COG1312	Mannonate dehydratase							E. coli 1	CDS	456	gph_1	3.1.3.18		Phosphoglycolate phosphatase						E. coli 1	CDS	417	flgN		COG3418	Flagella synthesis protein FlgN
	E. coli 1	CDS	117				hypothetical protein							E. coli 1	CDS	267				hypothetical protein						E. coli 1	CDS	294	flgM		COG2747	Negative regulator of flagellin synthesis
	E. coli 1	CDS	903	fimH_1			Type 1 fimbrin D-mannose specific adhesin							E. coli 1	CDS	261	ycjT_1	2.4.1.230	COG1554	Kojibiose phosphorylase						E. coli 1	CDS	660	flgA		COG1261	Flagella basal body P-ring formation protein FlgA
	E. coli 1	CDS	504	fimG_1			Protein FimG							E. coli 1	CDS	1314	ycjT_2	2.4.1.230	COG1554	Kojibiose phosphorylase						E. coli 1	CDS	417	flgB		COG1815	Flagellar basal body rod protein FlgB
	E. coli 1	CDS	531	fimF_1			Protein FimF							E. coli 1	CDS	735	ycjT_3	2.4.1.230	COG1554	Kojibiose phosphorylase						E. coli 1	CDS	405	flgC		COG1558	Flagellar basal-body rod protein FlgC
	E. coli 1	CDS	2637	fimD_1		COG3188	Outer membrane usher protein FimD							E. coli 1	CDS	264				hypothetical protein						E. coli 1	CDS	696	flgD		COG1843	Basal-body rod modification protein FlgD
	E. coli 1	CDS	726	fimC_1			Chaperone protein FimC							E. coli 1	CDS	258				hypothetical protein						E. coli 1	CDS	1206	flgE		COG1749	Flagellar hook protein FlgE
	E. coli 1	CDS	498	lpfA_1			putative major fimbrial subunit LpfA							E. coli 1	CDS	123				hypothetical protein						E. coli 1	CDS	756	flgF		COG4787	Flagellar basal-body rod protein FlgF
	E. coli 1	CDS	555	fimA_1			Type-1 fimbrial protein, A chain							E. coli 1	CDS	678				hypothetical protein						E. coli 1	CDS	783	flgG		COG4786	Flagellar basal-body rod protein FlgG
	E. coli 1	CDS	597				ISKra4 family transposase ISCep1							E. coli 1	CDS	348				hypothetical protein						E. coli 1	CDS	699	flgH			Flagellar L-ring protein
	E. coli 1	CDS	603				ISKra4 family transposase ISCep1							E. coli 1	CDS	231				hypothetical protein						E. coli 1	CDS	1098	flgI			Flagellar P-ring protein
	E. coli 1	CDS	396				hypothetical protein							E. coli 1	CDS	294				hypothetical protein						E. coli 1	CDS	942	flgJ	3.2.1.-	COG1705	Peptidoglycan hydrolase FlgJ
	E. coli 1	CDS	717	nanC_1			putative N-acetylneuraminic acid outer membrane channel protein NanC							E. coli 1	CDS	102	ycjP_1		COG0395	Inner membrane ABC transporter permease protein YcjP						E. coli 1	CDS	1644	flgK		COG1256	Flagellar hook-associated protein 1
	E. coli 1	CDS	1107	nanM_1	5.1.3.24	COG3055	N-acetylneuraminate epimerase							E. coli 1	CDS	498	ycjP_2		COG0395	Inner membrane ABC transporter permease protein YcjP						E. coli 1	CDS	954	flgL		COG1344	Flagellar hook-associated protein 3
	E. coli 1	CDS	981	nanS_1	3.1.1.-		putative 9-O-acetyl-N-acetylneuraminic acid deacetylase							E. coli 1	CDS	666	ycjO		COG1175	Inner membrane ABC transporter permease protein YcjO						E. coli 1	CDS	3186	rne	3.1.26.12	COG1530	Ribonuclease E
	E. coli 1	CDS	873				hypothetical protein							E. coli 1	CDS	114				hypothetical protein						E. coli 1	CDS	960	rluC	5.4.99.24	COG0564	Ribosomal large subunit pseudouridine synthase C
	E. coli 1	CDS	2037				hypothetical protein							E. coli 1	CDS	684				hypothetical protein						E. coli 1	CDS	624	yceF	3.6.1.-	COG0424	7-methyl-GTP pyrophosphatase
	E. coli 1	CDS	219				hypothetical protein							E. coli 1	CDS	534				hypothetical protein						E. coli 1	CDS	522	yceD		COG1399	Large ribosomal RNA subunit accumulation protein YceD
	E. coli 1	CDS	153				hypothetical protein							E. coli 1	CDS	264	ycjM_1	2.4.1.352	COG0366	Glucosylglycerate phosphorylase						E. coli 1	CDS	174	rpmF		COG0333	50S ribosomal protein L32
	E. coli 1	CDS	243				hypothetical protein							E. coli 1	CDS	309				hypothetical protein						E. coli 1	CDS	1041	plsX	2.3.1.274	COG0416	Phosphate acyltransferase
	E. coli 1	CDS	492				hypothetical protein							E. coli 1	CDS	363	ycjM_2	2.4.1.352	COG0366	Glucosylglycerate phosphorylase						E. coli 1	CDS	954	fabH	2.3.1.180	COG0332	3-oxoacyl-[acyl-carrier-protein] synthase 3
	E. coli 1	CDS	375	cbtA_1			Cytoskeleton-binding toxin CbtA							E. coli 1	CDS	210	ycjM_3	2.4.1.352	COG0366	Glucosylglycerate phosphorylase						E. coli 1	CDS	930	fabD	2.3.1.39	COG0331	Malonyl CoA-acyl carrier protein transacylase
	E. coli 1	CDS	369	cbeA_1			Cytoskeleton bundling-enhancing antitoxin CbeA							E. coli 1	CDS	327				hypothetical protein						E. coli 1	CDS	735	fabG_2	1.1.1.100		3-oxoacyl-[acyl-carrier-protein] reductase FabG
	E. coli 1	CDS	222				hypothetical protein							E. coli 1	CDS	315	pspE	2.8.1.1	COG0607	Thiosulfate sulfurtransferase PspE						E. coli 1	CDS	237	acpP_1			Acyl carrier protein
	E. coli 1	CDS	294				hypothetical protein							E. coli 1	CDS	279				hypothetical protein						E. coli 1	CDS	1242	fabF	2.3.1.179	COG0304	3-oxoacyl-[acyl-carrier-protein] synthase 2
	E. coli 1	CDS	837				hypothetical protein							E. coli 1	CDS	360	pspC		COG1983	Phage shock protein C						E. coli 1	CDS	810	pabC	4.1.3.38	COG0115	Aminodeoxychorismate lyase
	E. coli 1	CDS	219				hypothetical protein							E. coli 1	CDS	225	pspB_2			Phage shock protein B						E. coli 1	CDS	1023	mltG	4.2.2.-	COG1559	Endolytic murein transglycosylase
	E. coli 1	CDS	291				hypothetical protein							E. coli 1	CDS	639	pspA		COG1842	Phage shock protein A						E. coli 1	CDS	642	tmk_1	2.7.4.9	COG0125	Thymidylate kinase
	E. coli 1	CDS	297				hypothetical protein							E. coli 1	CDS	978	pspF		COG1221	Psp operon transcriptional activator						E. coli 1	CDS	1005	holB	2.7.7.7	COG0470	DNA polymerase III subunit delta'
	E. coli 1	CDS	243				hypothetical protein							E. coli 1	CDS	246				hypothetical protein						E. coli 1	CDS	798	ycfH	3.1.-.-	COG0084	putative metal-dependent hydrolase YcfH
	E. coli 1	CDS	351				hypothetical protein							E. coli 1	CDS	234	sapA_1		COG4166	Peptide transport periplasmic protein SapA						E. coli 1	CDS	1434	ptsG_2		COG1263	PTS system glucose-specific EIICB component
	E. coli 1	CDS	405	hns_1			DNA-binding protein H-NS							E. coli 1	CDS	1116	sapA_2		COG4166	Peptide transport periplasmic protein SapA						E. coli 1	CDS	732	fhuE_1		COG4773	FhuE receptor
	E. coli 1	CDS	480				hypothetical protein							E. coli 1	CDS	822	sapB		COG4168	Putrescine export system permease protein SapB						E. coli 1	CDS	1353	fhuE_2		COG4773	FhuE receptor
	E. coli 1	CDS	732				hypothetical protein							E. coli 1	CDS	891	sapC		COG4171	Putrescine export system permease protein SapC						E. coli 1	CDS	360	hinT	3.9.1.-	COG0537	Purine nucleoside phosphoramidase
	E. coli 1	CDS	582				hypothetical protein							E. coli 1	CDS	993	sapD		COG4170	Putrescine export system ATP-binding protein SapD						E. coli 1	CDS	354				hypothetical protein
	E. coli 1	CDS	123				hypothetical protein							E. coli 1	CDS	807	sapF		COG4167	Putrescine export system ATP-binding protein SapF						E. coli 1	CDS	642	lpoB		COG3417	Penicillin-binding protein activator LpoB
	E. coli 1	CDS	963				hypothetical protein							E. coli 1	CDS	747	bcr_1			Bicyclomycin resistance protein						E. coli 1	CDS	825	thiK	2.7.1.89	COG0510	Thiamine kinase
	E. coli 1	CDS	1173				hypothetical protein							E. coli 1	CDS	408	bcr_2			Bicyclomycin resistance protein						E. coli 1	CDS	1026	nagZ	3.2.1.52	COG1472	Beta-hexosaminidase
	E. coli 1	CDS	378				hypothetical protein							E. coli 1	CDS	276				hypothetical protein						E. coli 1	CDS	543				hypothetical protein
	E. coli 1	CDS	474				hypothetical protein							E. coli 1	CDS	630	ttgC		COG1538	putative efflux pump outer membrane protein TtgC						E. coli 1	CDS	1305	ndh	1.6.99.3	COG1252	NADH dehydrogenase
	E. coli 1	CDS	531				hypothetical protein							E. coli 1	CDS	288				hypothetical protein						E. coli 1	CDS	540				hypothetical protein
	E. coli 1	CDS	276				hypothetical protein							E. coli 1	CDS	168	mexB_1		COG0841	Multidrug resistance protein MexB						E. coli 1	CDS	633	comR			HTH-type transcriptional repressor ComR
	E. coli 1	CDS	837				hypothetical protein							E. coli 1	CDS	309	mexB_2		COG0841	Multidrug resistance protein MexB						E. coli 1	CDS	258	bhsA_2			Multiple stress resistance protein BhsA
	E. coli 1	CDS	510				hypothetical protein							E. coli 1	CDS	177	acrF_1		COG0841	Multidrug export protein AcrF						E. coli 1	CDS	960	ycfS	2.-.-.-	COG1376	putative L,D-transpeptidase YcfS
	E. coli 1	CDS	924				hypothetical protein							E. coli 1	CDS	360	acrB_1		COG0841	Multidrug efflux pump subunit AcrB						E. coli 1	CDS	3495	mfd	3.6.4.-	COG1197	Transcription-repair-coupling factor
	E. coli 1	CDS	1503				hypothetical protein							E. coli 1	CDS	165				hypothetical protein						E. coli 1	CDS	1074	ycfT		COG4763	Inner membrane protein YcfT
	E. coli 1	CDS	306				hypothetical protein							E. coli 1	CDS	801	acrF_2		COG0841	Multidrug export protein AcrF						E. coli 1	CDS	1200	lolC		COG4591	Lipoprotein-releasing system transmembrane protein LolC
	E. coli 1	CDS	558				hypothetical protein							E. coli 1	CDS	258	mdtF_1		COG0841	Multidrug resistance protein MdtF						E. coli 1	CDS	702	lolD_2	3.6.3.-	COG1136	Lipoprotein-releasing system ATP-binding protein LolD
	E. coli 1	CDS	1464				hypothetical protein							E. coli 1	CDS	564	mexA			Multidrug resistance protein MexA						E. coli 1	CDS	1239	lolE		COG4591	Lipoprotein-releasing system transmembrane protein LolE
	E. coli 1	CDS	1821				hypothetical protein							E. coli 1	CDS	333				hypothetical protein						E. coli 1	CDS	912	nagK	2.7.1.59	COG1940	N-acetyl-D-glucosamine kinase
	E. coli 1	CDS	1221	intA_1		COG0582	Prophage integrase IntA							E. coli 1	CDS	555	betI_1			HTH-type transcriptional regulator BetI						E. coli 1	CDS	822	cobB	2.3.1.286	COG0846	NAD-dependent protein deacylase
	E. coli 1	CDS	651	zinT		COG3443	Metal-binding protein ZinT							E. coli 1	CDS	132				hypothetical protein						E. coli 1	CDS	786	ycfZ			Inner membrane protein YcfZ
	E. coli 1	CDS	636	msrQ		COG2717	Protein-methionine-sulfoxide reductase heme-binding subunit MsrQ							E. coli 1	CDS	276				hypothetical protein						E. coli 1	CDS	462	ymfA			Inner membrane protein YmfA
	E. coli 1	CDS	1005	msrP	1.8.5.-	COG2041	Protein-methionine-sulfoxide reductase catalytic subunit MsrP							E. coli 1	CDS	390	fabI	1.3.1.9	COG0623	Enoyl-[acyl-carrier-protein] reductase [NADH] FabI						E. coli 1	CDS	1047	potD		COG0687	Spermidine/putrescine-binding periplasmic protein
	E. coli 1	CDS	414	hiuH	3.5.2.17	COG2351	5-hydroxyisourate hydrolase							E. coli 1	CDS	450				hypothetical protein						E. coli 1	CDS	795	ydcV_2			Inner membrane ABC transporter permease protein YdcV
	E. coli 1	CDS	783	hprR		COG0745	Transcriptional regulatory protein HprR							E. coli 1	CDS	591				hypothetical protein						E. coli 1	CDS	858	potB		COG1176	Spermidine/putrescine transport system permease protein PotB
	E. coli 1	CDS	1359	hprS	2.7.13.3	COG0642	Sensor histidine kinase HprS							E. coli 1	CDS	153	rnb_1	3.1.13.1	COG4776	Exoribonuclease 2						E. coli 1	CDS	1137	potA_2	7.6.2.11	COG3842	Spermidine/putrescine import ATP-binding protein PotA
	E. coli 1	CDS	852	hchA	3.1.2.-	COG0693	Protein/nucleic acid deglycase 1							E. coli 1	CDS	144	rnb_2	3.1.13.1	COG4776	Exoribonuclease 2						E. coli 1	CDS	1227	pepT	3.4.11.4	COG2195	Peptidase T
	E. coli 1	CDS	1059	yedS		COG3203	Outer membrane protein YedS							E. coli 1	CDS	1656	rnb_3	3.1.13.1	COG4776	Exoribonuclease 2						E. coli 1	CDS	1122	roxA	1.14.11.47	COG2850	50S ribosomal protein L16 3-hydroxylase
	E. coli 1	CDS	696	yedJ		COG1418	putative protein YedJ							E. coli 1	CDS	171	pdeR_1	3.1.4.52	COG2199	Cyclic di-GMP phosphodiesterase PdeR						E. coli 1	CDS	1461	phoQ	2.7.13.3	COG0642	Sensor protein PhoQ
	E. coli 1	CDS	1419	dcm	2.1.1.37	COG0270	DNA-cytosine methyltransferase							E. coli 1	CDS	270	pdeR_2	3.1.4.52	COG2199	Cyclic di-GMP phosphodiesterase PdeR						E. coli 1	CDS	672	phoP			Transcriptional regulatory protein PhoP
	E. coli 1	CDS	471	vsr	3.1.-.-	COG3727	Very short patch repair protein							E. coli 1	CDS	465	pdeR_3	3.1.4.52	COG2199	Cyclic di-GMP phosphodiesterase PdeR						E. coli 1	CDS	1371	purB	4.3.2.2	COG0015	Adenylosuccinate lyase
	E. coli 1	CDS	921	yedA			putative inner membrane transporter YedA							E. coli 1	CDS	429	pdeR_4	3.1.4.52	COG2199	Cyclic di-GMP phosphodiesterase PdeR						E. coli 1	CDS	642	hflD		COG2915	High frequency lysogenization protein HflD
	E. coli 1	CDS	918	yedI		COG2354	Inner membrane protein YedI							E. coli 1	CDS	174				hypothetical protein						E. coli 1	CDS	1107	mnmA	2.8.1.13	COG0482	tRNA-specific 2-thiouridylase MnmA
	E. coli 1	CDS	183				hypothetical protein							E. coli 1	CDS	375	ulaR_1			HTH-type transcriptional regulator UlaR						E. coli 1	CDS	462	nudJ	3.6.1.-	COG0494	Phosphatase NudJ
	E. coli 1	CDS	1695	dgcQ	2.7.7.65		putative diguanylate cyclase DgcQ							E. coli 1	CDS	315				hypothetical protein						E. coli 1	CDS	654	rluE	5.4.99.20	COG1187	Ribosomal large subunit pseudouridine synthase E
	E. coli 1	CDS	816	yedP	3.1.3.70	COG3769	Mannosyl-3-phosphoglycerate phosphatase							E. coli 1	CDS	219	osmB			Osmotically-inducible lipoprotein B						E. coli 1	CDS	1251	icd	1.1.1.42	COG0538	Isocitrate dehydrogenase [NADP]
	E. coli 1	CDS	228				hypothetical protein							E. coli 1	CDS	153				hypothetical protein						E. coli 1	CDS	405	ydfO_1		COG5562	putative protein YdfO
	E. coli 1	CDS	189	dsrB			Protein DsrB							E. coli 1	CDS	276	yciH		COG0023	putative protein YciH						E. coli 1	CDS	732	bluR		COG0789	HTH-type transcriptional repressor BluR
	E. coli 1	CDS	624	rcsA		COG2771	Transcriptional regulatory protein RcsA							E. coli 1	CDS	342	pyrF_1	4.1.1.23	COG0284	Orotidine 5'-phosphate decarboxylase						E. coli 1	CDS	1212	bluF			Blue light- and temperature-regulated antirepressor BluF
	E. coli 1	CDS	786	fliR		COG1684	Flagellar biosynthetic protein FliR							E. coli 1	CDS	483	pyrF_2			Orotidine 5'-phosphate decarboxylase						E. coli 1	CDS	237	ycgZ			putative two-component-system connector protein YcgZ
	E. coli 1	CDS	270	fliQ		COG1987	Flagellar biosynthetic protein FliQ							E. coli 1	CDS	516	lapB_1		COG2956	Lipopolysaccharide assembly protein B						E. coli 1	CDS	267	ariR			putative two-component-system connector protein AriR
	E. coli 1	CDS	738	fliP		COG1338	Flagellar biosynthetic protein FliP							E. coli 1	CDS	477	lapB_2		COG2956	Lipopolysaccharide assembly protein B						E. coli 1	CDS	249	ymgC			putative protein YmgC
	E. coli 1	CDS	366	fliO		COG3190	Flagellar protein FliO							E. coli 1	CDS	165	lapB_3			Lipopolysaccharide assembly protein B						E. coli 1	CDS	681	pdeG	3.1.4.52		putative cyclic di-GMP phosphodiesterase PdeG
	E. coli 1	CDS	414	fliN		COG1886	Flagellar motor switch protein FliN							E. coli 1	CDS	309	lapA		COG3771	Lipopolysaccharide assembly protein A						E. coli 1	CDS	180				hypothetical protein
	E. coli 1	CDS	1005	fliM		COG1868	Flagellar motor switch protein FliM							E. coli 1	CDS	354	pgpB	3.1.3.27	COG0671	Phosphatidylglycerophosphatase B						E. coli 1	CDS	312				hypothetical protein
	E. coli 1	CDS	465				hypothetical protein							E. coli 1	CDS	474	ribA	3.5.4.25	COG0807	GTP cyclohydrolase-2						E. coli 1	CDS	528				hypothetical protein
	E. coli 1	CDS	1128	fliK		COG3144	Flagellar hook-length control protein							E. coli 1	CDS	492	acnA_1	4.2.1.3	COG1048	Aconitate hydratase A						E. coli 1	CDS	330	ymgD			putative protein YmgD
	E. coli 1	CDS	444	fliJ		COG2882	Flagellar FliJ protein							E. coli 1	CDS	417	acnA_2	4.2.1.3	COG1048	Aconitate hydratase A						E. coli 1	CDS	285				hypothetical protein
	E. coli 1	CDS	1374	fliI	7.1.2.2	COG1157	Flagellum-specific ATP synthase							E. coli 1	CDS	408	acnA_3	4.2.1.3	COG1048	Aconitate hydratase A						E. coli 1	CDS	327				putative autotransporter
	E. coli 1	CDS	687	fliH		COG1317	Flagellar assembly protein FliH							E. coli 1	CDS	246				hypothetical protein						E. coli 1	CDS	267	minE		COG0851	Cell division topological specificity factor
	E. coli 1	CDS	996	fliG		COG1536	Flagellar motor switch protein FliG							E. coli 1	CDS	354	acnA_4	4.2.1.3	COG1048	Aconitate hydratase A						E. coli 1	CDS	813	minD		COG2894	Septum site-determining protein MinD
	E. coli 1	CDS	1659	fliF		COG1766	Flagellar M-ring protein							E. coli 1	CDS	513	acnA_5	4.2.1.3	COG1048	Aconitate hydratase A						E. coli 1	CDS	696	minC		COG0850	Septum site-determining protein MinC
	E. coli 1	CDS	315	fliE		COG1677	Flagellar hook-basal body complex protein FliE							E. coli 1	CDS	129	ymiA_1			Protein YmiA						E. coli 1	CDS	369				hypothetical protein
	E. coli 1	CDS	333	emrE_1		COG2076	Multidrug transporter EmrE							E. coli 1	CDS	309				hypothetical protein						E. coli 1	CDS	402	pliG			Inhibitor of g-type lysozyme
	E. coli 1	CDS	552				hypothetical protein							E. coli 1	CDS	135				hypothetical protein						E. coli 1	CDS	294	ycgL		COG3100	Protein YcgL
	E. coli 1	CDS	798	rhaS_2			HTH-type transcriptional activator RhaS							E. coli 1	CDS	219				hypothetical protein						E. coli 1	CDS	660	ycgM		COG0179	putative protein YcgM
	E. coli 1	CDS	1083	ompD_1		COG3203	Outer membrane porin protein OmpD							E. coli 1	CDS	363	rrrD_5	3.2.1.17	COG3772	Lysozyme RrrD						E. coli 1	CDS	447				hypothetical protein
	E. coli 1	CDS	657	yedK	3.4.-.-	COG2135	SOS response-associated protein YedK							E. coli 1	CDS	273				hypothetical protein						E. coli 1	CDS	420	umuD_1	3.4.21.-	COG1974	Protein UmuD
	E. coli 1	CDS	234	yedF		COG0425	Putative sulfur carrier protein YedF							E. coli 1	CDS	255				hypothetical protein						E. coli 1	CDS	1269	umuC_1		COG0389	Protein UmuC
	E. coli 1	CDS	1206				hypothetical protein							E. coli 1	CDS	186				hypothetical protein						E. coli 1	CDS	531	dsbB		COG1495	Disulfide bond formation protein B
	E. coli 1	CDS	414				hypothetical protein							E. coli 1	CDS	1629				hypothetical protein						E. coli 1	CDS	1542	nhaB		COG3067	Na(+)/H(+) antiporter NhaB
	E. coli 1	CDS	1488	amyA	3.2.1.1	COG0366	Cytoplasmic alpha-amylase							E. coli 1	CDS	114				hypothetical protein						E. coli 1	CDS	720	fadR		COG2186	Fatty acid metabolism regulator protein
	E. coli 1	CDS	366	fliT			Flagellar protein FliT							E. coli 1	tRNA	77				tRNA-Arg(tct)						E. coli 1	CDS	1533				hypothetical protein
	E. coli 1	CDS	411	fliS		COG1516	Flagellar secretion chaperone FliS							E. coli 1	tRNA	77				tRNA-Arg(tcg)						E. coli 1	CDS	1299	dadA_1	1.4.99.-	COG0665	D-amino acid dehydrogenase
	E. coli 1	CDS	1407	fliD		COG1345	Flagellar hook-associated protein 2							E. coli 1	tRNA	76				tRNA-Met(cat)						E. coli 1	CDS	1071	dadX	5.1.1.1	COG0787	Alanine racemase, catabolic
	E. coli 1	CDS	1647	fliC			Flagellin							E. coli 1	CDS	120				hypothetical protein						E. coli 1	CDS	1737	cvrA		COG3263	K(+)/H(+) antiporter NhaP2
	E. coli 1	CDS	720	fliA		COG1191	RNA polymerase sigma factor FliA							E. coli 1	CDS	951				hypothetical protein						E. coli 1	CDS	915	ldcA	3.4.17.13	COG1619	Murein tetrapeptide carboxypeptidase
	E. coli 1	CDS	552	fliZ			Regulator of sigma S factor FliZ							E. coli 1	CDS	198				hypothetical protein						E. coli 1	CDS	612	emtA	4.2.2.-	COG0741	Endo-type membrane-bound lytic murein transglycosylase A
	E. coli 1	CDS	858	fliY		COG0834	L-cystine-binding protein FliY							E. coli 1	CDS	375				hypothetical protein						E. coli 1	CDS	735	ycgR		COG5581	Flagellar brake protein YcgR
	E. coli 1	CDS	987	dcyD	4.4.1.15	COG2515	D-cysteine desulfhydrase							E. coli 1	CDS	159				hypothetical protein						E. coli 1	CDS	255				hypothetical protein
	E. coli 1	CDS	669	yecS		COG0765	L-cystine transport system permease protein YecS							E. coli 1	CDS	366	rusA_3	3.1.22.4	COG4570	Crossover junction endodeoxyribonuclease RusA						E. coli 1	CDS	1971	btuB_1			Vitamin B12 transporter BtuB
	E. coli 1	CDS	753	artM_2		COG1126	Arginine transport ATP-binding protein ArtM							E. coli 1	CDS	174				hypothetical protein						E. coli 1	CDS	855	nadC_2	2.4.2.19	COG0157	Nicotinate-nucleotide pyrophosphorylase [carboxylating]
	E. coli 1	CDS	723	sdiA		COG2771	Regulatory protein SdiA							E. coli 1	CDS	138				hypothetical protein						E. coli 1	CDS	813	COQ5_1	2.1.1.163		2-methoxy-6-polyprenyl-1,4-benzoquinol methylase, mitochondrial
	E. coli 1	CDS	225				hypothetical protein							E. coli 1	CDS	111				hypothetical protein						E. coli 1	CDS	759			COG1120	putative ABC transporter ATP-binding protein
	E. coli 1	CDS	657	uvrY		COG2197	Response regulator UvrY							E. coli 1	CDS	579				hypothetical protein						E. coli 1	CDS	981			COG0609	putative ABC transporter permease protein
	E. coli 1	CDS	1833	uvrC		COG0322	UvrABC system protein C							E. coli 1	CDS	279				hypothetical protein						E. coli 1	CDS	1023				hypothetical protein
	E. coli 1	CDS	549	pgsA	2.7.8.5	COG0558	CDP-diacylglycerol--glycerol-3-phosphate 3-phosphatidyltransferase							E. coli 1	CDS	297				hypothetical protein						E. coli 1	CDS	1698	treA	3.2.1.28	COG1626	Periplasmic trehalase
	E. coli 1	tRNA	76				tRNA-Gly(gcc)							E. coli 1	CDS	180				hypothetical protein						E. coli 1	CDS	1419	dhaM	2.7.1.121	COG1080	PEP-dependent dihydroxyacetone kinase, phosphoryl donor subunit DhaM
	E. coli 1	tRNA	74				tRNA-Cys(gca)							E. coli 1	CDS	207				hypothetical protein						E. coli 1	CDS	633	dhaL_2	2.7.1.121	COG2376	PEP-dependent dihydroxyacetone kinase, ADP-binding subunit DhaL
	E. coli 1	tRNA	87				tRNA-Leu(taa)							E. coli 1	CDS	453				hypothetical protein						E. coli 1	CDS	1071	dhaK_2	2.7.1.121	COG2376	PEP-dependent dihydroxyacetone kinase, dihydroxyacetone-binding subunit DhaK
	E. coli 1	CDS	666				hypothetical protein							E. coli 1	CDS	402	yciE		COG3685	Protein YciE						E. coli 1	CDS	1920	dhaR_2		COG3284	PTS-dependent dihydroxyacetone kinase operon regulatory protein
	E. coli 1	CDS	1212	tyrP		COG0814	Tyrosine-specific transport protein							E. coli 1	CDS	504	yciF		COG3685	Protein YciF						E. coli 1	CDS	1092	ychF		COG0012	Ribosome-binding ATPase YchF
	E. coli 1	CDS	240				hypothetical protein							E. coli 1	CDS	519	trpA_1	4.2.1.20	COG0159	Tryptophan synthase alpha chain						E. coli 1	CDS	585	pth	3.1.1.29	COG0193	Peptidyl-tRNA hydrolase
	E. coli 1	CDS	498	ftnA_1	1.16.3.2	COG1528	Bacterial non-heme ferritin							E. coli 1	CDS	228	trpA_2	4.2.1.20		Tryptophan synthase alpha chain						E. coli 1	CDS	279				hypothetical protein
	E. coli 1	CDS	324				hypothetical protein							E. coli 1	CDS	369	trpB_1	4.2.1.20	COG0133	Tryptophan synthase beta chain						E. coli 1	CDS	1653	dauA		COG0659	C4-dicarboxylic acid transporter DauA
	E. coli 1	CDS	252				hypothetical protein							E. coli 1	CDS	648	trpB_2	4.2.1.20	COG0133	Tryptophan synthase beta chain						E. coli 1	CDS	1014	prs_1	2.7.6.1	COG0462	Ribose-phosphate pyrophosphokinase
	E. coli 1	CDS	504	ftnA_2	1.16.3.2	COG1528	Bacterial non-heme ferritin							E. coli 1	CDS	177	trpB_3	4.2.1.20	COG0133	Tryptophan synthase beta chain						E. coli 1	CDS	852	ispE	2.7.1.148	COG1947	4-diphosphocytidyl-2-C-methyl-D-erythritol kinase
	E. coli 1	CDS	990	araF		COG1879	L-arabinose-binding periplasmic protein							E. coli 1	CDS	327	trpC_1		COG0134	Tryptophan biosynthesis protein TrpCF						E. coli 1	CDS	624	lolB		COG3017	Outer-membrane lipoprotein LolB
	E. coli 1	CDS	1515	araG	7.5.2.12	COG1129	Arabinose import ATP-binding protein AraG							E. coli 1	CDS	435	trpC_2		COG0134	Tryptophan biosynthesis protein TrpCF						E. coli 1	CDS	1326	hemA	1.2.1.70	COG0373	Glutamyl-tRNA reductase
	E. coli 1	CDS	987	araH		COG1172	L-arabinose transport system permease protein AraH							E. coli 1	CDS	408	trpC_3			Indole-3-glycerol phosphate synthase						E. coli 1	CDS	1083	prfA_2		COG0216	Peptide chain release factor RF1
	E. coli 1	CDS	801	otsB	3.1.3.12	COG1877	Trehalose-6-phosphate phosphatase							E. coli 1	CDS	405	trpGD_1		COG0512	Bifunctional protein TrpGD						E. coli 1	CDS	834	prmC	2.1.1.297	COG2890	Release factor glutamine methyltransferase
	E. coli 1	CDS	1425	otsA	2.4.1.15	COG0380	Trehalose-6-phosphate synthase							E. coli 1	CDS	510	trpGD_2		COG0512	Bifunctional protein TrpGD						E. coli 1	CDS	393	ychQ		COG3094	Protein YchQ
	E. coli 1	CDS	429	uspC		COG0589	Universal stress protein C							E. coli 1	CDS	423	trpGD_3		COG0512	Bifunctional protein TrpGD						E. coli 1	CDS	810				hypothetical protein
	E. coli 1	CDS	351	flhD			Flagellar transcriptional regulator FlhD							E. coli 1	CDS	291	trpGD_4		COG0512	Bifunctional protein TrpGD						E. coli 1	CDS	855	kdsA	2.5.1.55	COG2877	2-dehydro-3-deoxyphosphooctonate aldolase
	E. coli 1	CDS	579	flhC			Flagellar transcriptional regulator FlhC							E. coli 1	CDS	873	trpE_1	4.1.3.27	COG0147	Anthranilate synthase component 1						E. coli 1	CDS	1101	chaA		COG0387	Sodium-potassium/proton antiporter ChaA
	E. coli 1	CDS	888	motA		COG1291	Motility protein A							E. coli 1	CDS	636	trpE_2	4.1.3.27	COG0147	Anthranilate synthase component 1						E. coli 1	CDS	231	chaB		COG4572	Putative cation transport regulator ChaB
	E. coli 1	CDS	927	motB		COG1360	Motility protein B							E. coli 1	CDS	882	yciV	3.1.13.-	COG0613	5'-3' exoribonuclease						E. coli 1	CDS	717	chaC	4.3.2.7	COG3703	Glutathione-specific gamma-glutamylcyclotransferase
	E. coli 1	CDS	1965	cheA	2.7.13.3	COG0643	Chemotaxis protein CheA							E. coli 1	CDS	675	yciO		COG0009	putative protein YciO						E. coli 1	CDS	354	ychN		COG1553	Protein YchN
	E. coli 1	CDS	504	cheW		COG0835	Chemotaxis protein CheW							E. coli 1	CDS	456				hypothetical protein						E. coli 1	CDS	1395				Invasin
	E. coli 1	CDS	1662	tar		COG0840	Methyl-accepting chemotaxis protein II							E. coli 1	CDS	441				hypothetical protein						E. coli 1	CDS	651	narL_1		COG2197	Nitrate/nitrite response regulator protein NarL
	E. coli 1	CDS	120	tap		COG0840	Methyl-accepting chemotaxis protein IV							E. coli 1	CDS	681				hypothetical protein						E. coli 1	CDS	1797	narX	2.7.13.3		Nitrate/nitrite sensor protein NarX
	E. coli 1	CDS	861	cheR	2.1.1.80		Chemotaxis protein methyltransferase							E. coli 1	CDS	144	rluB_1	5.4.99.22	COG1187	Ribosomal large subunit pseudouridine synthase B						E. coli 1	CDS	219				hypothetical protein
	E. coli 1	CDS	1050	cheB	3.1.1.61	COG2201	Protein-glutamate methylesterase/protein-glutamine glutaminase							E. coli 1	CDS	234				hypothetical protein						E. coli 1	CDS	1392	narK		COG2223	Nitrate/nitrite transporter NarK
	E. coli 1	CDS	390	cheY		COG0784	Chemotaxis protein CheY							E. coli 1	CDS	453	rluB_2	5.4.99.22	COG1187	Ribosomal large subunit pseudouridine synthase B						E. coli 1	CDS	3744	narG	1.7.5.1	COG5013	Respiratory nitrate reductase 1 alpha chain
	E. coli 1	CDS	645	cheZ	3.1.3.-	COG3143	Protein phosphatase CheZ							E. coli 1	CDS	417	btuR	2.5.1.17	COG2109	Corrinoid adenosyltransferase						E. coli 1	CDS	1539	narH	1.7.5.1	COG1140	Respiratory nitrate reductase 1 beta chain
	E. coli 1	CDS	1149	flhB		COG1377	Flagellar biosynthetic protein FlhB							E. coli 1	CDS	195				hypothetical protein						E. coli 1	CDS	711	narJ		COG2180	Nitrate reductase molybdenum cofactor assembly chaperone NarJ
	E. coli 1	CDS	2079	flhA_2		COG1298	Flagellar biosynthesis protein FlhA							E. coli 1	CDS	681	yciK	1.-.-.-	COG1028	putative oxidoreductase YciK						E. coli 1	CDS	678	narI	1.7.5.1	COG2181	Respiratory nitrate reductase 1 gamma chain
	E. coli 1	CDS	393	flhE			Flagellar protein FlhE							E. coli 1	CDS	864	sohB	3.4.21.-	COG0616	putative protease SohB						E. coli 1	tRNA	85				tRNA-Tyr(gta)
	E. coli 1	CDS	1734	argS	6.1.1.19	COG0018	Arginine--tRNA ligase							E. coli 1	CDS	252	yciN			Protein YciN						E. coli 1	tRNA	85				tRNA-Tyr(gta)
	E. coli 1	CDS	567	yecM		COG3102	Protein YecM							E. coli 1	CDS	219	topA_1	5.6.2.1		DNA topoisomerase 1						E. coli 1	CDS	843	purU	3.5.1.10	COG0788	Formyltetrahydrofolate deformylase
	E. coli 1	CDS	747	cutC_1		COG3142	Copper homeostasis protein CutC							E. coli 1	CDS	663	topA_2	5.6.2.1	COG0550	DNA topoisomerase 1						E. coli 1	CDS	459				hypothetical protein
	E. coli 1	CDS	1101	torY		COG3005	Cytochrome c-type protein TorY							E. coli 1	CDS	1563	topA_3	5.6.2.1	COG0550	DNA topoisomerase 1						E. coli 1	CDS	945			COG1752	putative NTE family protein
	E. coli 1	CDS	2430	torZ	1.7.2.3	COG0243	Trimethylamine-N-oxide reductase 2							E. coli 1	CDS	477	cysB_1			HTH-type transcriptional regulator CysB						E. coli 1	CDS	1014	rssB		COG0784	Regulator of RpoS
	E. coli 1	CDS	972	cmoB	2.5.1.-	COG0500	tRNA U34 carboxymethyltransferase							E. coli 1	CDS	303	cysB_2			HTH-type transcriptional regulator CysB						E. coli 1	CDS	909	galU	2.7.7.9	COG1210	UTP--glucose-1-phosphate uridylyltransferase
	E. coli 1	CDS	744	cmoA	2.1.3.-	COG0500	Carboxy-S-adenosyl-L-methionine synthase							E. coli 1	CDS	126	cysB_3			HTH-type transcriptional regulator CysB						E. coli 1	CDS	414	hns_1		COG2916	DNA-binding protein H-NS
	E. coli 1	CDS	396	yecN		COG3788	Inner membrane protein YecN							E. coli 1	CDS	129	ymiA_2			Protein YmiA						E. coli 1	CDS	618	tdk	2.7.1.21	COG1435	Thymidine kinase
	E. coli 1	CDS	819				hypothetical protein							E. coli 1	CDS	168				hypothetical protein						E. coli 1	CDS	1026				hypothetical protein
	E. coli 1	CDS	567	yecD	3.-.-.-	COG1335	Isochorismatase family protein YecD							E. coli 1	CDS	285	ulaF_1	5.1.3.4	COG0235	L-ribulose-5-phosphate 4-epimerase UlaF						E. coli 1	CDS	168				hypothetical protein
	E. coli 1	CDS	1773	aspS	6.1.1.12	COG0173	Aspartate--tRNA ligase							E. coli 1	CDS	336	ulaF_2	5.1.3.4		L-ribulose-5-phosphate 4-epimerase UlaF						E. coli 1	CDS	2676	adhE_1		COG1012	Aldehyde-alcohol dehydrogenase
	E. coli 1	CDS	444	nudB	3.6.1.67	COG0494	Dihydroneopterin triphosphate diphosphatase							E. coli 1	CDS	744	ulaE_1	5.1.3.22	COG3623	L-ribulose-5-phosphate 3-epimerase UlaE						E. coli 1	CDS	648				hypothetical protein
	E. coli 1	CDS	741	yebC		COG0217	putative transcriptional regulatory protein YebC							E. coli 1	CDS	636	intS_1		COG0582	Prophage integrase IntS						E. coli 1	CDS	156				hypothetical protein
	E. coli 1	CDS	522	ruvC	3.1.22.4	COG0817	Crossover junction endodeoxyribonuclease RuvC							E. coli 1	CDS	180				hypothetical protein						E. coli 1	CDS	162				hypothetical protein
	E. coli 1	CDS	603				hypothetical protein							E. coli 1	CDS	384	intS_2		COG0582	Prophage integrase IntS						E. coli 1	CDS	1677	oppA		COG4166	Periplasmic oligopeptide-binding protein
	E. coli 1	CDS	612	ruvA	3.6.4.12	COG0632	Holliday junction ATP-dependent DNA helicase RuvA							E. coli 1	CDS	306	cheB_3	3.5.1.44		Protein-glutamate methylesterase/protein-glutamine glutaminase						E. coli 1	CDS	921	oppB		COG0601	Oligopeptide transport system permease protein OppB
	E. coli 1	CDS	1011	ruvB	3.6.4.12	COG2255	Holliday junction ATP-dependent DNA helicase RuvB							E. coli 1	CDS	327	uhpA_1		COG2197	Transcriptional regulatory protein UhpA						E. coli 1	CDS	909	oppC		COG1173	Oligopeptide transport system permease protein OppC
	E. coli 1	CDS	786	znuB		COG1108	High-affinity zinc uptake system membrane protein ZnuB							E. coli 1	CDS	273				hypothetical protein						E. coli 1	CDS	1014	oppD		COG0444	Oligopeptide transport ATP-binding protein OppD
	E. coli 1	CDS	756	znuC	7.2.2.-	COG1121	Zinc import ATP-binding protein ZnuC							E. coli 1	CDS	141				hypothetical protein						E. coli 1	CDS	1005	btuD_2	7.6.2.8		Vitamin B12 import ATP-binding protein BtuD
	E. coli 1	CDS	987	znuA		COG4531	High-affinity zinc uptake system protein ZnuA							E. coli 1	CDS	252				hypothetical protein						E. coli 1	CDS	330				hypothetical protein
	E. coli 1	CDS	1323	mepM	3.4.24.-	COG0739	Murein DD-endopeptidase MepM							E. coli 1	CDS	312				hypothetical protein						E. coli 1	CDS	1461	clsA	2.7.8.-	COG1502	Cardiolipin synthase A
	E. coli 1	CDS	972	lpxM	2.3.1.243	COG1560	Lipid A biosynthesis myristoyltransferase							E. coli 1	CDS	180	uhpB_1	2.7.13.3		Signal transduction histidine-protein kinase/phosphatase UhpB						E. coli 1	CDS	1254	kch		COG1226	Voltage-gated potassium channel Kch
	E. coli 1	CDS	1443	pykA	2.7.1.40	COG0469	Pyruvate kinase II							E. coli 1	CDS	396	uhpC_1		COG2271	Membrane sensor protein UhpC						E. coli 1	CDS	297	yciI		COG2350	Protein YciI
	E. coli 1	CDS	870	hexR		COG1737	HTH-type transcriptional regulator HexR							E. coli 1	CDS	483	uhpC_2		COG2271	Membrane sensor protein UhpC						E. coli 1	CDS	717	tonB		COG0810	Protein TonB
	E. coli 1	CDS	150				hypothetical protein							E. coli 1	CDS	132				hypothetical protein						E. coli 1	CDS	399		3.1.2.-	COG1607	putative acyl-CoA thioester hydrolase
	E. coli 1	CDS	1476	zwf	1.1.1.49	COG0364	Glucose-6-phosphate 1-dehydrogenase							E. coli 1	CDS	864				hypothetical protein						E. coli 1	CDS	540	yciB		COG2917	putative intracellular septation protein A
	E. coli 1	CDS	1812	edd	4.2.1.12	COG0129	Phosphogluconate dehydratase							E. coli 1	CDS	477			COG1840	putative protein						E. coli 1	CDS	744				hypothetical protein
	E. coli 1	CDS	642	eda		COG0800	KHG/KDPG aldolase							E. coli 1	CDS	669				hypothetical protein						E. coli 1	CDS	639	ompW		COG3047	Outer membrane protein W
	E. coli 1	CDS	1179	purT	2.1.2.-	COG0027	Formate-dependent phosphoribosylglycinamide formyltransferase							E. coli 1	CDS	159				hypothetical protein						E. coli 1	CDS	1131				hypothetical protein
	E. coli 1	CDS	291				hypothetical protein							E. coli 1	CDS	879				hypothetical protein						E. coli 1	CDS	2472				hypothetical protein
	E. coli 1	CDS	357	yebF			Protein YebF							E. coli 1	CDS	480				hypothetical protein						E. coli 1	CDS	189				hypothetical protein
	E. coli 1	CDS	660	yebE		COG2979	Inner membrane protein YebE							E. coli 1	CDS	1047	ugpC_1	7.6.2.10	COG3839	sn-glycerol-3-phosphate import ATP-binding protein UgpC						E. coli 1	CDS	189				hypothetical protein
	E. coli 1	CDS	2061	ptrB	3.4.21.83	COG1770	Protease 2							E. coli 1	CDS	306				hypothetical protein						E. coli 1	CDS	279				hypothetical protein
	E. coli 1	CDS	663	exoX	3.1.11.-	COG0847	Exodeoxyribonuclease 10							E. coli 1	CDS	174				hypothetical protein						E. coli 1	CDS	402				hypothetical protein
	E. coli 1	CDS	657				hypothetical protein							E. coli 1	CDS	123				hypothetical protein						E. coli 1	CDS	234				hypothetical protein
	E. coli 1	CDS	231	holE	2.7.7.7		DNA polymerase III subunit theta							E. coli 1	CDS	252				hypothetical protein						E. coli 1	CDS	420				hypothetical protein
	E. coli 1	CDS	375	yobA		COG2372	Protein YobA							E. coli 1	CDS	219				hypothetical protein						E. coli 1	CDS	255				hypothetical protein
	E. coli 1	CDS	873	yebZ		COG1276	Inner membrane protein YebZ							E. coli 1	CDS	459	btuB_5			Vitamin B12 transporter BtuB						E. coli 1	CDS	426				hypothetical protein
	E. coli 1	CDS	342				hypothetical protein							E. coli 1	CDS	411	btuB_6			Vitamin B12 transporter BtuB						E. coli 1	CDS	888				hypothetical protein
	E. coli 1	CDS	657	pphA	3.1.3.16	COG0639	Serine/threonine-protein phosphatase 1							E. coli 1	CDS	993	cirA_3		COG4771	Colicin I receptor						E. coli 1	CDS	747	dnaC_2		COG1484	DNA replication protein DnaC
	E. coli 1	CDS	237	yebV			putative protein YebV							E. coli 1	CDS	198				hypothetical protein						E. coli 1	CDS	771				hypothetical protein
	E. coli 1	CDS	1446	rsmF	2.1.1.178	COG0144	Ribosomal RNA small subunit methyltransferase F							E. coli 1	CDS	243				hypothetical protein						E. coli 1	CDS	426				hypothetical protein
	E. coli 1	CDS	2634	yebT		COG3008	Intermembrane transport protein YebT							E. coli 1	CDS	138				hypothetical protein						E. coli 1	CDS	666	queH	1.17.99.6	COG1636	Epoxyqueuosine reductase QueH
	E. coli 1	CDS	1284	yebS		COG2995	Intermembrane transport protein YebS							E. coli 1	CDS	216				hypothetical protein						E. coli 1	CDS	213				hypothetical protein
	E. coli 1	CDS	552	msrC	1.8.4.14	COG1956	Free methionine-R-sulfoxide reductase							E. coli 1	CDS	168				hypothetical protein						E. coli 1	CDS	1056				hypothetical protein
	E. coli 1	CDS	699	proQ		COG3109	RNA chaperone ProQ							E. coli 1	CDS	246				hypothetical protein						E. coli 1	CDS	366	rusA_1	3.1.22.4	COG4570	Crossover junction endodeoxyribonuclease RusA
	E. coli 1	CDS	2049	prc	3.4.21.102	COG0793	Tail-specific protease							E. coli 1	CDS	507				hypothetical protein						E. coli 1	CDS	690				hypothetical protein
	E. coli 1	CDS	882	htpX	3.4.24.-	COG0501	Protease HtpX							E. coli 1	CDS	297				hypothetical protein						E. coli 1	CDS	198				hypothetical protein
	E. coli 1	CDS	1374	ribZ			Riboflavin transporter RibZ							E. coli 1	CDS	330				ISL3 family transposase ISKox3						E. coli 1	CDS	1050				hypothetical protein
	E. coli 1	CDS	792	kdgR		COG1414	Transcriptional regulator KdgR							E. coli 1	CDS	264				ISL3 family transposase ISKox3						E. coli 1	tRNA	76				tRNA-Met(cat)
	E. coli 1	CDS	240				hypothetical protein							E. coli 1	CDS	261				hypothetical protein						E. coli 1	tRNA	77				tRNA-Arg(tcg)
	E. coli 1	CDS	288				hypothetical protein							E. coli 1	CDS	327				IS3 family transposase ISEc25						E. coli 1	tRNA	77				tRNA-Arg(tct)
	E. coli 1	CDS	210	cspC			Cold shock-like protein CspC							E. coli 1	CDS	357				hypothetical protein						E. coli 1	CDS	1854				hypothetical protein
	E. coli 1	CDS	810	rlmA	2.1.1.187	COG0500	23S rRNA (guanine(745)-N(1))-methyltransferase							E. coli 1	CDS	423				IS3 family transposase IS1203						E. coli 1	CDS	2394	malP_1	2.4.1.1	COG0058	Maltodextrin phosphorylase
	E. coli 1	CDS	567	mntP		COG1971	putative manganese efflux pump MntP							E. coli 1	CDS	147				P fimbrial regulatory protein KS71A						E. coli 1	CDS	2085	malQ	2.4.1.25	COG1640	4-alpha-glucanotransferase
	E. coli 1	CDS	459				hypothetical protein							E. coli 1	CDS	165	papB			Major pilu subunit operon regulatory protein PapB						E. coli 1	CDS	1317	gntT		COG2610	High-affinity gluconate transporter
	E. coli 1	CDS	852	manZ_3		COG3716	PTS system mannose-specific EIID component							E. coli 1	CDS	231	papA_1			Pap fimbrial major pilin protein						E. coli 1	CDS	576	nfuA		COG0316	Fe/S biogenesis protein NfuA
	E. coli 1	CDS	801	manY		COG3715	PTS system mannose-specific EIIC component							E. coli 1	CDS	222	papA_2			Pap fimbrial major pilin protein						E. coli 1	CDS	684	prs_2			Putative ribose-phosphate pyrophosphokinase
	E. coli 1	CDS	972	manX_2	2.7.1.191	COG2893	PTS system mannose-specific EIIAB component							E. coli 1	CDS	336				hypothetical protein						E. coli 1	CDS	771	bioH	3.1.1.85	COG0596	Pimeloyl-[acyl-carrier protein] methyl ester esterase
	E. coli 1	CDS	1557				hypothetical protein							E. coli 1	CDS	141				hypothetical protein						E. coli 1	CDS	99				hypothetical protein
	E. coli 1	CDS	1374	pdeD_1	3.1.4.52	COG2200	putative cyclic di-GMP phosphodiesterase PdeD							E. coli 1	CDS	237				hypothetical protein						E. coli 1	CDS	894				ISNCY family transposase ISSen7
	E. coli 1	CDS	195	pdeD_2	3.1.4.52	COG2200	putative cyclic di-GMP phosphodiesterase PdeD							E. coli 1	CDS	492				hypothetical protein						E. coli 1	CDS	237	feoC			putative [Fe-S]-dependent transcriptional repressor FeoC
	E. coli 1	CDS	1365	sdaA	4.3.1.17	COG1760	L-serine dehydratase 1							E. coli 1	CDS	1263	papC_1		COG3188	Outer membrane usher protein PapC						E. coli 1	CDS	2322	feoB		COG0370	Fe(2+) transporter FeoB
	E. coli 1	CDS	579	nudL	3.6.1.-		putative Nudix hydrolase NudL							E. coli 1	CDS	270	papC_2		COG3188	Outer membrane usher protein PapC						E. coli 1	CDS	228	feoA		COG1918	Fe(2+) transport protein A
	E. coli 1	CDS	1362	pabB	2.6.1.85	COG0147	Aminodeoxychorismate synthase component 1							E. coli 1	CDS	156				hypothetical protein						E. coli 1	CDS	2322	yhgF		COG2183	Protein YhgF
	E. coli 1	CDS	180				hypothetical protein							E. coli 1	CDS	144	papD_1		COG3121	Chaperone protein PapD						E. coli 1	CDS	477	greB		COG0782	Transcription elongation factor GreB
	E. coli 1	CDS	321				hypothetical protein							E. coli 1	CDS	141				hypothetical protein						E. coli 1	CDS	720	ompR			Transcriptional regulatory protein OmpR
	E. coli 1	CDS	348	yabJ	3.5.99.10	COG0251	2-iminobutanoate/2-iminopropanoate deaminase							E. coli 1	CDS	321				hypothetical protein						E. coli 1	CDS	1353	envZ	2.7.13.3		Osmolarity sensor protein EnvZ
	E. coli 1	CDS	1911	yoaA	3.6.4.12	COG1199	putative ATP-dependent DNA helicase YoaA							E. coli 1	CDS	537	papK			Fimbrial adapter PapK						E. coli 1	CDS	1623	pckA	4.1.1.49	COG1866	Phosphoenolpyruvate carboxykinase (ATP)
	E. coli 1	CDS	696	tsaB		COG1214	tRNA threonylcarbamoyladenosine biosynthesis protein TsaB							E. coli 1	CDS	540				hypothetical protein						E. coli 1	CDS	1725				hypothetical protein
	E. coli 1	CDS	582	slp_1		COG3065	Outer membrane protein Slp							E. coli 1	CDS	195				hypothetical protein						E. coli 1	CDS	879	hslO		COG1281	33 kDa chaperonin
	E. coli 1	CDS	1752	fadD	6.2.1.3	COG0318	Long-chain-fatty-acid--CoA ligase							E. coli 1	CDS	246	prsF			Minor fimbrial protein PrsF						E. coli 1	CDS	402	hslR		COG1188	Heat shock protein 15
	E. coli 1	CDS	1116	rnd	3.1.13.5	COG0349	Ribonuclease D							E. coli 1	CDS	273	papG_1			Fimbrial adhesin PapG						E. coli 1	CDS	669	yrfG	3.1.3.5	COG1011	GMP/IMP nucleotidase YrfG
	E. coli 1	CDS	639	leuE		COG1280	Leucine efflux protein							E. coli 1	CDS	195				hypothetical protein						E. coli 1	CDS	2136	yrfF			Putative membrane protein IgaA
	E. coli 1	CDS	360	yeaR		COG3615	putative protein YeaR							E. coli 1	CDS	393	papG_2			Fimbrial adhesin PapG						E. coli 1	CDS	561	nudE	3.6.1.-	COG0494	ADP compounds hydrolase NudE
	E. coli 1	CDS	183	yoaG			Protein YoaG							E. coli 1	CDS	213				IS66 family transposase ISEc22						E. coli 1	CDS	2553	mrcA		COG5009	Penicillin-binding protein 1A
	E. coli 1	CDS	249				hypothetical protein							E. coli 1	CDS	309				hypothetical protein						E. coli 1	CDS	780				hypothetical protein
	E. coli 1	CDS	1026	dgcP	2.7.7.65	COG2203	Diguanylate cyclase DgcP							E. coli 1	CDS	525	dinF_1		COG0534	DNA damage-inducible protein F						E. coli 1	CDS	540				hypothetical protein
	E. coli 1	CDS	255				hypothetical protein							E. coli 1	CDS	492	dinF_2		COG0534	DNA damage-inducible protein F						E. coli 1	CDS	441				hypothetical protein
	E. coli 1	CDS	348				hypothetical protein							E. coli 1	CDS	579	lexA_1	3.4.21.88	COG1974	LexA repressor						E. coli 1	CDS	405				hypothetical protein
	E. coli 1	CDS	1182	nimT		COG2807	2-nitroimidazole transporter							E. coli 1	CDS	252	dgkA	2.7.1.107	COG0818	Diacylglycerol kinase						E. coli 1	CDS	1209	pilQ		COG4796	Type IV pilus biogenesis and competence protein PilQ
	E. coli 1	CDS	819	nimR_1			HTH-type transcriptional regulator NimR							E. coli 1	CDS	258	plsB_1	2.3.1.15		Glycerol-3-phosphate acyltransferase						E. coli 1	CDS	522	aroK	2.7.1.71	COG0703	Shikimate kinase 1
	E. coli 1	CDS	447				hypothetical protein							E. coli 1	CDS	642	plsB_2	2.3.1.15	COG2937	Glycerol-3-phosphate acyltransferase						E. coli 1	CDS	1089	aroB	4.2.3.4	COG0337	3-dehydroquinate synthase
	E. coli 1	CDS	504				hypothetical protein							E. coli 1	CDS	132	plsB_3	2.3.1.15	COG2937	Glycerol-3-phosphate acyltransferase						E. coli 1	CDS	1287	damX		COG3266	Cell division protein DamX
	E. coli 1	CDS	1491	dgcJ	2.7.7.65	COG2199	putative diguanylate cyclase DgcJ							E. coli 1	CDS	1005	plsB_4	2.3.1.15	COG2937	Glycerol-3-phosphate acyltransferase						E. coli 1	CDS	837	dam_2	2.1.1.72	COG0338	DNA adenine methylase
	E. coli 1	CDS	1476	cdgI	2.7.7.65	COG2199	putative diguanylate cyclase CdgI							E. coli 1	CDS	162	plsB_5	2.3.1.15	COG2937	Glycerol-3-phosphate acyltransferase						E. coli 1	CDS	678	rpe	5.1.3.1	COG0036	Ribulose-phosphate 3-epimerase
	E. coli 1	CDS	1284				hypothetical protein							E. coli 1	CDS	237	ubiA_1	2.5.1.39	COG0382	4-hydroxybenzoate octaprenyltransferase						E. coli 1	CDS	759	gph	3.1.3.18	COG0546	Phosphoglycolate phosphatase
	E. coli 1	CDS	1935				hypothetical protein							E. coli 1	CDS	540	ubiA_2	2.5.1.39	COG0382	4-hydroxybenzoate octaprenyltransferase						E. coli 1	CDS	1005	trpS	6.1.1.2	COG0180	Tryptophan--tRNA ligase
	E. coli 1	CDS	747	mipA		COG3713	MltA-interacting protein							E. coli 1	CDS	90	ubiA_3	2.5.1.39	COG0382	4-hydroxybenzoate octaprenyltransferase						E. coli 1	CDS	906				hypothetical protein
	E. coli 1	CDS	855	yvgN_2	1.1.1.-	COG0656	Glyoxal reductase							E. coli 1	CDS	498	ubiC	4.1.3.40	COG3161	Chorismate pyruvate-lyase						E. coli 1	CDS	363				hypothetical protein
	E. coli 1	CDS	885	yeaD	5.1.3.15	COG0676	Putative glucose-6-phosphate 1-epimerase							E. coli 1	CDS	840				hypothetical protein						E. coli 1	CDS	1164	yhfX		COG3457	putative protein YhfX
	E. coli 1	CDS	996	gapA	1.2.1.12	COG0057	Glyceraldehyde-3-phosphate dehydrogenase A							E. coli 1	CDS	1341	lamB		COG4580	Maltoporin						E. coli 1	CDS	1227	deoB_2	5.4.2.7	COG1015	Phosphopentomutase
	E. coli 1	CDS	414	msrB	1.8.4.12	COG0229	Peptide methionine sulfoxide reductase MsrB							E. coli 1	CDS	504	malK_1	7.5.2.1		Maltose/maltodextrin import ATP-binding protein MalK						E. coli 1	CDS	879	php		COG1735	Phosphotriesterase homology protein
	E. coli 1	CDS	273				hypothetical protein							E. coli 1	CDS	237				hypothetical protein						E. coli 1	CDS	354				hypothetical protein
	E. coli 1	CDS	1077		1.1.1.301		D-arabitol-phosphate dehydrogenase							E. coli 1	CDS	327	malK_2	7.5.2.1		Maltose/maltodextrin import ATP-binding protein MalK						E. coli 1	CDS	1305				hypothetical protein
	E. coli 1	CDS	1380	ydjE_1			Inner membrane metabolite transport protein YdjE							E. coli 1	CDS	96				hypothetical protein						E. coli 1	CDS	1086	yhfS			putative protein YhfS
	E. coli 1	CDS	1044	ydjJ	1.-.-.-	COG1063	putative zinc-type alcohol dehydrogenase-like protein YdjJ							E. coli 1	CDS	939	malE_1		COG2182	Maltose/maltodextrin-binding periplasmic protein						E. coli 1	CDS	168				hypothetical protein
	E. coli 1	CDS	837	ydjI		COG0191	putative protein YdjI							E. coli 1	CDS	153	malE_2		COG2182	Maltose/maltodextrin-binding periplasmic protein						E. coli 1	CDS	1374	cysG		COG0007	Siroheme synthase
	E. coli 1	CDS	948	ydjH	2.7.1.-	COG0524	putative sugar kinase YdjH							E. coli 1	CDS	648	malF_1		COG1175	Maltose/maltodextrin transport system permease protein MalF						E. coli 1	CDS	807	nirC		COG2116	Nitrite transporter NirC
	E. coli 1	CDS	981	ydjG	1.1.1.-	COG0667	NADH-specific methylglyoxal reductase							E. coli 1	CDS	801	malF_2		COG1175	Maltose/maltodextrin transport system permease protein MalF						E. coli 1	CDS	327	nirD	1.7.1.15	COG2146	Nitrite reductase (NADH) small subunit
	E. coli 1	CDS	759	ydjF_2		COG1349	putative HTH-type transcriptional regulator YdjF							E. coli 1	CDS	912	malG		COG3833	Maltose/maltodextrin transport system permease protein MalG						E. coli 1	CDS	2544	nasD	1.7.1.4	COG1251	Nitrite reductase [NAD(P)H]
	E. coli 1	CDS	1359	ydjE_2			Inner membrane metabolite transport protein YdjE							E. coli 1	CDS	411	psiE		COG3223	Protein PsiE						E. coli 1	CDS	1182	tsgA		COG0477	Protein TsgA
	E. coli 1	CDS	642	pncA	3.5.1.19	COG1335	Nicotinamidase							E. coli 1	CDS	1092				hypothetical protein						E. coli 1	CDS	573	ppiA	5.2.1.8	COG0652	Peptidyl-prolyl cis-trans isomerase A
	E. coli 1	CDS	1017	ansA	3.5.1.1	COG0252	L-asparaginase 1							E. coli 1	CDS	426				hypothetical protein						E. coli 1	CDS	168	yhfG			putative protein YhfG
	E. coli 1	CDS	1857	sppA	3.4.21.-	COG0616	Protease 4							E. coli 1	CDS	501				hypothetical protein						E. coli 1	CDS	603	fic	2.7.7.-	COG2184	putative protein adenylyltransferase Fic
	E. coli 1	CDS	552	ydjA	1.-.-.-	COG0778	Putative NAD(P)H nitroreductase YdjA							E. coli 1	CDS	621				hypothetical protein						E. coli 1	CDS	564	pabA	2.6.1.85	COG0512	Aminodeoxychorismate synthase component 2
	E. coli 1	CDS	1044	selD	2.7.9.3	COG0709	Selenide, water dikinase							E. coli 1	CDS	639	gfcB			putative lipoprotein GfcB						E. coli 1	CDS	1224	argD	2.6.1.11	COG4992	Acetylornithine/succinyldiaminopimelate aminotransferase
	E. coli 1	CDS	1956	topB	5.6.2.1	COG0550	DNA topoisomerase 3							E. coli 1	CDS	258				hypothetical protein						E. coli 1	CDS	2091				hypothetical protein
	E. coli 1	CDS	1344	gdhA	1.4.1.4	COG0334	NADP-specific glutamate dehydrogenase							E. coli 1	CDS	1005	pgi_1	5.3.1.9	COG0166	Glucose-6-phosphate isomerase						E. coli 1	CDS	633	crp		COG0664	cAMP-activated global transcriptional regulator CRP
	E. coli 1	CDS	273				hypothetical protein							E. coli 1	CDS	444	pgi_2	5.3.1.9	COG0166	Glucose-6-phosphate isomerase						E. coli 1	CDS	405	yhfA		COG1765	Protein YhfA
	E. coli 1	CDS	408	nudG	3.6.1.65	COG0494	CTP pyrophosphohydrolase							E. coli 1	CDS	528	lysC_1	2.7.2.4	COG0527	Lysine-sensitive aspartokinase 3						E. coli 1	CDS	870	cfxP	2.7.1.19	COG3954	Phosphoribulokinase, plasmid
	E. coli 1	CDS	621	ynjF		COG0558	Inner membrane protein YnjF							E. coli 1	CDS	561	lysC_2	2.7.2.4	COG0527	Lysine-sensitive aspartokinase 3						E. coli 1	CDS	219				hypothetical protein
	E. coli 1	CDS	1308	ynjE	2.8.1.1	COG2897	Thiosulfate sulfurtransferase YnjE							E. coli 1	CDS	162				hypothetical protein						E. coli 1	CDS	1023				hypothetical protein
	E. coli 1	CDS	654	fbpC2	7.2.2.7	COG3842	Fe(3+) ions import ATP-binding protein FbpC 2							E. coli 1	CDS	441				hypothetical protein						E. coli 1	CDS	1914	yheS		COG0488	putative ABC transporter ATP-binding protein YheS
	E. coli 1	CDS	1536	ynjC		COG4135	Inner membrane ABC transporter permease protein YnjC							E. coli 1	CDS	246	rluF	5.4.99.-	COG1187	Dual-specificity RNA pseudouridine synthase RluF						E. coli 1	CDS	552	ywrO	1.6.99.-	COG2249	General stress protein 14
	E. coli 1	CDS	1167	ynjB		COG4134	Protein YnjB							E. coli 1	CDS	363	sorC_1		COG2390	Sorbitol operon regulator						E. coli 1	CDS	1806	kefC_2		COG0475	Glutathione-regulated potassium-efflux system protein KefC
	E. coli 1	CDS	549				hypothetical protein							E. coli 1	CDS	306	sorC_2		COG2390	Sorbitol operon regulator						E. coli 1	CDS	201				hypothetical protein
	E. coli 1	CDS	705	ydjZ_1		COG0398	TVP38/TMEM64 family inner membrane protein YdjZ							E. coli 1	CDS	192				hypothetical protein						E. coli 1	CDS	306	slyD_1	5.2.1.8	COG1047	FKBP-type peptidyl-prolyl cis-trans isomerase SlyD
	E. coli 1	CDS	678				hypothetical protein							E. coli 1	CDS	144	sorC_3		COG2390	Sorbitol operon regulator						E. coli 1	CDS	240	slyD_2	5.2.1.8	COG1047	FKBP-type peptidyl-prolyl cis-trans isomerase SlyD
	E. coli 1	CDS	711	ydjZ_2		COG0398	TVP38/TMEM64 family inner membrane protein YdjZ							E. coli 1	CDS	171				hypothetical protein						E. coli 1	CDS	219	slyX		COG2900	Protein SlyX
	E. coli 1	CDS	807	xthA	3.1.11.2	COG0708	Exodeoxyribonuclease III							E. coli 1	CDS	462	fabG_2	1.1.1.100		3-oxoacyl-[acyl-carrier-protein] reductase FabG						E. coli 1	CDS	813	fkpA	5.2.1.8	COG0545	FKBP-type peptidyl-prolyl cis-trans isomerase FkpA
	E. coli 1	CDS	1221	astC	2.6.1.81	COG4992	Succinylornithine transaminase							E. coli 1	CDS	408	sorF		COG2893	PTS system sorbose-specific EIIA component						E. coli 1	CDS	723	dauR		COG2964	Transcriptional regulator DauR
	E. coli 1	CDS	1035	astA	2.3.1.109	COG3138	Arginine N-succinyltransferase							E. coli 1	CDS	222	sorB_1	2.7.1.206	COG3444	PTS system sorbose-specific EIIB component						E. coli 1	CDS	387	tusD	2.8.1.-	COG1553	Sulfurtransferase TusD
	E. coli 1	CDS	1479	astD_1	1.2.1.71	COG1012	N-succinylglutamate 5-semialdehyde dehydrogenase							E. coli 1	CDS	177	sorB_2	2.7.1.206	COG3444	PTS system sorbose-specific EIIB component						E. coli 1	CDS	360	tusC		COG2923	Protein TusC
	E. coli 1	CDS	1344	astB	3.5.3.23	COG3724	N-succinylarginine dihydrolase							E. coli 1	CDS	264	sorA_1		COG3715	PTS system sorbose-specific EIIC component						E. coli 1	CDS	288	tusB		COG2168	Protein TusB
	E. coli 1	CDS	969	astE	3.5.1.96	COG2988	Succinylglutamate desuccinylase							E. coli 1	CDS	366	sorA_2		COG3715	PTS system sorbose-specific EIIC component						E. coli 1	CDS	375	rpsL		COG0048	30S ribosomal protein S12
	E. coli 1	CDS	486	spy		COG3678	Periplasmic chaperone Spy							E. coli 1	CDS	129				hypothetical protein						E. coli 1	CDS	471	rpsG		COG0049	30S ribosomal protein S7
	E. coli 1	CDS	576	ves		COG3758	Protein Ves							E. coli 1	CDS	195	sorM		COG3716	PTS system sorbose-specific EIID component						E. coli 1	CDS	2115	fusA		COG0480	Elongation factor G
	E. coli 1	CDS	888	cho	3.1.25.-	COG0322	Excinuclease cho							E. coli 1	CDS	1032	yggP_1	1.1.1.17	COG1063	Mannitol-1-phosphate 5-dehydrogenase						E. coli 1	CDS	1185	tuf1			Elongation factor Tu 1
	E. coli 1	CDS	828	nadE	6.3.1.5	COG0171	NH(3)-dependent NAD(+) synthetase							E. coli 1	CDS	150				hypothetical protein						E. coli 1	CDS	2703	chiA			putative bifunctional chitinase/lysozyme
	E. coli 1	CDS	339	osmE			Osmotically-inducible putative lipoprotein OsmE							E. coli 1	CDS	330	pepE_1	3.4.13.21	COG3340	Peptidase E						E. coli 1	CDS	195	bfd		COG2906	Bacterioferritin-associated ferredoxin
	E. coli 1	CDS	321	chbB	2.7.1.196	COG1440	PTS system N,N'-diacetylchitobiose-specific EIIB component							E. coli 1	CDS	294	pepE_2	3.4.13.21		Peptidase E						E. coli 1	CDS	477	bfr	1.16.3.1	COG2193	Bacterioferritin
	E. coli 1	CDS	1359	chbC_1		COG1455	PTS system N,N'-diacetylchitobiose-specific EIIC component							E. coli 1	CDS	1191				hypothetical protein						E. coli 1	CDS	678	gspO		COG1989	Type 4 prepilin-like proteins leader peptide-processing enzyme
	E. coli 1	CDS	351	chbA_1		COG1447	PTS system N,N'-diacetylchitobiose-specific EIIA component							E. coli 1	CDS	222				hypothetical protein						E. coli 1	CDS	462	gspM			Putative type II secretion system protein M
	E. coli 1	CDS	840	chbR			HTH-type transcriptional regulator ChbR							E. coli 1	CDS	183				hypothetical protein						E. coli 1	CDS	1164	gspL		COG3297	Putative type II secretion system protein L
	E. coli 1	CDS	1353	chbF	3.2.1.86	COG1486	6-phospho-beta-glucosidase							E. coli 1	CDS	195				hypothetical protein						E. coli 1	CDS	984	gspK_1		COG3156	Putative type II secretion system protein K
	E. coli 1	CDS	759	chbG	3.5.1.105	COG3394	Chitooligosaccharide deacetylase ChbG							E. coli 1	CDS	441				hypothetical protein						E. coli 1	CDS	588	gspJ		COG4795	Putative type II secretion system protein J
	E. coli 1	CDS	2262	katE	1.11.1.6	COG0753	Catalase HPII							E. coli 1	CDS	216				hypothetical protein						E. coli 1	CDS	378	gspI		COG2165	Putative type II secretion system protein I
	E. coli 1	CDS	264	cedA			Cell division activator CedA							E. coli 1	CDS	1011	metH_1	2.1.1.13	COG0646	Methionine synthase						E. coli 1	CDS	510	gspH		COG2165	Putative type II secretion system protein H
	E. coli 1	CDS	1392	tcyP		COG1823	L-cystine uptake protein TcyP							E. coli 1	CDS	1857	metH_2	2.1.1.13	COG0646	Methionine synthase						E. coli 1	CDS	438	gspG		COG2165	Putative type II secretion system protein G
	E. coli 1	CDS	591	ydjM		COG1988	Inner membrane protein YdjM							E. coli 1	CDS	825	iclR		COG1414	Transcriptional repressor IclR						E. coli 1	CDS	1197	gspF		COG1459	Putative type II secretion system protein F
	E. coli 1	CDS	669	hxpB	3.1.3.68	COG0637	Hexitol phosphatase B							E. coli 1	CDS	1602	aceK	2.7.11.5	COG4579	Isocitrate dehydrogenase kinase/phosphatase						E. coli 1	CDS	1482	gspE		COG2804	Putative type II secretion system protein E
	E. coli 1	CDS	537				hypothetical protein							E. coli 1	CDS	183	aceA_1	4.1.3.1	COG2224	Isocitrate lyase						E. coli 1	CDS	1953	gspD		COG1450	Putative secretin GspD
	E. coli 1	CDS	861		2.7.1.-		putative ketoamine kinase							E. coli 1	CDS	813	aceA_2	4.1.3.1	COG2224	Isocitrate lyase						E. coli 1	CDS	816	gspC		COG3031	Putative type II secretion system protein C
	E. coli 1	CDS	291				hypothetical protein							E. coli 1	CDS	309	aceA_3	4.1.3.1	COG2224	Isocitrate lyase						E. coli 1	CDS	1470	gspA_1			Putative general secretion pathway protein A
	E. coli 1	CDS	930	pfkB	2.7.1.11	COG1105	ATP-dependent 6-phosphofructokinase isozyme 2							E. coli 1	CDS	222	aceB_1	2.3.3.9	COG2225	Malate synthase A						E. coli 1	CDS	420	gspB			Putative general secretion pathway protein B
	E. coli 1	CDS	759				hypothetical protein							E. coli 1	CDS	228	aceB_2	2.3.3.9	COG2225	Malate synthase A						E. coli 1	CDS	312	rpsJ		COG0051	30S ribosomal protein S10
	E. coli 1	CDS	108	yniD			putative protein YniD							E. coli 1	CDS	438	aceB_3	2.3.3.9	COG2225	Malate synthase A						E. coli 1	CDS	630	rplC		COG0087	50S ribosomal protein L3
	E. coli 1	CDS	435				hypothetical protein							E. coli 1	CDS	744	aceB_4	2.3.3.9	COG2225	Malate synthase A						E. coli 1	CDS	606	rplD		COG0088	50S ribosomal protein L4
	E. coli 1	CDS	1929	thrS	6.1.1.3	COG0441	Threonine--tRNA ligase							E. coli 1	CDS	930	metAS	2.3.1.46	COG1897	Homoserine O-succinyltransferase						E. coli 1	CDS	303	rplW		COG0089	50S ribosomal protein L23
	E. coli 1	CDS	435	infC		COG0290	Translation initiation factor IF-3							E. coli 1	CDS	186	yjaB_1	2.3.1.-	COG0454	Peptidyl-lysine N-acetyltransferase YjaB						E. coli 1	CDS	822	rplB		COG0090	50S ribosomal protein L2
	E. coli 1	CDS	198	rpmI		COG0291	50S ribosomal protein L35							E. coli 1	CDS	225	yjaB_2	2.3.1.-	COG0454	Peptidyl-lysine N-acetyltransferase YjaB						E. coli 1	CDS	279	rpsS		COG0185	30S ribosomal protein S19
	E. coli 1	CDS	357	rplT		COG0292	50S ribosomal protein L20							E. coli 1	CDS	180				hypothetical protein						E. coli 1	CDS	333	rplV		COG0091	50S ribosomal protein L22
	E. coli 1	CDS	984	pheS	6.1.1.20	COG0016	Phenylalanine--tRNA ligase alpha subunit							E. coli 1	CDS	273				hypothetical protein						E. coli 1	CDS	702	rpsC		COG0092	30S ribosomal protein S3
	E. coli 1	CDS	2388	pheT	6.1.1.20	COG0072	Phenylalanine--tRNA ligase beta subunit							E. coli 1	CDS	213				IS66 family transposase ISEc22						E. coli 1	CDS	411	rplP		COG0197	50S ribosomal protein L16
	E. coli 1	CDS	300	ihfA		COG0776	Integration host factor subunit alpha							E. coli 1	CDS	234				IS66 family transposase ISEc22						E. coli 1	CDS	192	rpmC		COG0255	50S ribosomal protein L29
	E. coli 1	CDS	981	btuC		COG4139	Vitamin B12 import system permease protein BtuC							E. coli 1	CDS	576				hypothetical protein						E. coli 1	CDS	255	rpsQ		COG0186	30S ribosomal protein S17
	E. coli 1	CDS	552	btuE	1.11.1.15	COG0386	Thioredoxin/glutathione peroxidase BtuE							E. coli 1	CDS	492				hypothetical protein						E. coli 1	CDS	372	rplN		COG0093	50S ribosomal protein L14
	E. coli 1	CDS	750	btuD_2	7.6.2.8	COG4138	Vitamin B12 import ATP-binding protein BtuD							E. coli 1	CDS	552				IS66 family transposase IS682						E. coli 1	CDS	315	rplX		COG0198	50S ribosomal protein L24
	E. coli 1	CDS	465	mepS_1	3.4.-.-	COG0791	Murein DD-endopeptidase MepS/Murein LD-carboxypeptidase							E. coli 1	CDS	351				hypothetical protein						E. coli 1	CDS	540	rplE		COG0094	50S ribosomal protein L5
	E. coli 1	CDS	714	ydiV		COG2200	Putative anti-FlhC(2)FlhD(4) factor YdiV							E. coli 1	CDS	474				hypothetical protein						E. coli 1	CDS	306	rpsN		COG0199	30S ribosomal protein S14
	E. coli 1	CDS	1437	selO	2.7.7.-	COG0397	Protein adenylyltransferase SelO							E. coli 1	CDS	234				IS66 family transposase ISEc22						E. coli 1	CDS	393	rpsH		COG0096	30S ribosomal protein S8
	E. coli 1	CDS	192	ydiE		COG4256	putative protein YdiE							E. coli 1	CDS	213				IS66 family transposase ISEc22						E. coli 1	CDS	534	rplF		COG0097	50S ribosomal protein L6
	E. coli 1	CDS	1047	aroH	2.5.1.54	COG0722	Phospho-2-dehydro-3-deoxyheptonate aldolase, Trp-sensitive							E. coli 1	CDS	114				hypothetical protein						E. coli 1	CDS	354	rplR		COG0256	50S ribosomal protein L18
	E. coli 1	CDS	834	ppsR	2.7.11.33	COG1806	Phosphoenolpyruvate synthase regulatory protein							E. coli 1	CDS	384				hypothetical protein						E. coli 1	CDS	504	rpsE		COG0098	30S ribosomal protein S5
	E. coli 1	CDS	2379	ppsA	2.7.9.2	COG0574	Phosphoenolpyruvate synthase							E. coli 1	CDS	531				hypothetical protein						E. coli 1	CDS	180	rpmD		COG1841	50S ribosomal protein L30
	E. coli 1	CDS	1647	fadK	6.2.1.-	COG0318	Medium-chain fatty-acid--CoA ligase							E. coli 1	CDS	195				hypothetical protein						E. coli 1	CDS	435	rplO		COG0200	50S ribosomal protein L15
	E. coli 1	CDS	294	fixX_3		COG2440	Ferredoxin-like protein FixX							E. coli 1	CDS	948				IS3 family transposase IS2						E. coli 1	CDS	1332	secY		COG0201	Protein translocase subunit SecY
	E. coli 1	CDS	1290	dadA_1	1.4.99.-		D-amino acid dehydrogenase							E. coli 1	CDS	213				hypothetical protein						E. coli 1	CDS	117	rpmJ		COG0257	50S ribosomal protein L36
	E. coli 1	CDS	939	fixB_3		COG2025	Protein FixB							E. coli 1	CDS	927				hypothetical protein						E. coli 1	CDS	357	rpsM		COG0099	30S ribosomal protein S13
	E. coli 1	CDS	765	fixA_2		COG2086	Protein FixA							E. coli 1	CDS	174				hypothetical protein						E. coli 1	CDS	390	rpsK		COG0100	30S ribosomal protein S11
	E. coli 1	CDS	177				hypothetical protein							E. coli 1	CDS	573				hypothetical protein						E. coli 1	CDS	621	rpsD		COG0522	30S ribosomal protein S4
	E. coli 1	CDS	912	rhaS_3			HTH-type transcriptional activator RhaS							E. coli 1	CDS	297				hypothetical protein						E. coli 1	CDS	990	rpoA	2.7.7.6	COG0202	DNA-directed RNA polymerase subunit alpha
	E. coli 1	CDS	1152	caiA_2	1.3.8.13	COG1960	Crotonobetainyl-CoA reductase							E. coli 1	CDS	468				hypothetical protein						E. coli 1	CDS	384	rplQ		COG0203	50S ribosomal protein L17
	E. coli 1	CDS	1596	ydiF_1	2.8.3.8	COG4670	Acetate CoA-transferase YdiF							E. coli 1	CDS	270				hypothetical protein						E. coli 1	CDS	369				hypothetical protein
	E. coli 1	CDS	759	aroD	4.2.1.10	COG0710	3-dehydroquinate dehydratase							E. coli 1	CDS	195				hypothetical protein						E. coli 1	CDS	426	zntR		COG0789	HTH-type transcriptional regulator ZntR
	E. coli 1	CDS	867	ydiB	1.1.1.282	COG0169	Quinate/shikimate dehydrogenase							E. coli 1	CDS	570				hypothetical protein						E. coli 1	CDS	219	arfA		COG3036	Alternative ribosome-rescue factor A
	E. coli 1	CDS	1266	ydiN			Inner membrane transport protein YdiN							E. coli 1	CDS	198				hypothetical protein						E. coli 1	CDS	414	mscL		COG1970	Large-conductance mechanosensitive channel
	E. coli 1	CDS	1215	ydiM			Inner membrane transport protein YdiM							E. coli 1	CDS	882				hypothetical protein						E. coli 1	CDS	1377	trkA		COG0569	Trk system potassium uptake protein TrkA
	E. coli 1	CDS	357				hypothetical protein							E. coli 1	CDS	543	flu_1		COG3468	Antigen 43						E. coli 1	CDS	1290	rsmB	2.1.1.176	COG0144	Ribosomal RNA small subunit methyltransferase B
	E. coli 1	CDS	1113	ydiK		COG0628	Putative transport protein YdiK							E. coli 1	CDS	273				hypothetical protein						E. coli 1	CDS	948	fmt	2.1.2.9	COG0223	Methionyl-tRNA formyltransferase
	E. coli 1	CDS	3057			COG0247	putative protein							E. coli 1	CDS	234	flu_2		COG3468	Antigen 43						E. coli 1	CDS	510	def	3.5.1.88	COG0242	Peptide deformylase
	E. coli 1	CDS	411	menI	3.1.2.28	COG2050	1,4-dihydroxy-2-naphthoyl-CoA hydrolase							E. coli 1	CDS	426	flu_3		COG3468	Antigen 43						E. coli 1	CDS	1125				hypothetical protein
	E. coli 1	CDS	189				hypothetical protein							E. coli 1	CDS	216	flu_4		COG3468	Antigen 43						E. coli 1	CDS	474	smg			Protein Smg
	E. coli 1	CDS	369	sufA		COG0316	Protein SufA							E. coli 1	CDS	273	flu_5		COG3468	Antigen 43						E. coli 1	CDS	543	topA_1	5.6.2.1	COG0550	DNA topoisomerase 1
	E. coli 1	CDS	1488	sufB		COG0719	FeS cluster assembly protein SufB							E. coli 1	CDS	288	yeeR_1			Inner membrane protein YeeR						E. coli 1	CDS	573	tsaC	2.7.7.87	COG0009	Threonylcarbamoyl-AMP synthase
	E. coli 1	CDS	747	sufC		COG0396	putative ATP-dependent transporter SufC							E. coli 1	CDS	1608	yeeR_2			Inner membrane protein YeeR						E. coli 1	CDS	819	aroE	1.1.1.25	COG0169	Shikimate dehydrogenase (NADP(+))
	E. coli 1	CDS	1272	sufD		COG0719	FeS cluster assembly protein SufD							E. coli 1	CDS	336				hypothetical protein						E. coli 1	CDS	258				hypothetical protein
	E. coli 1	CDS	1221	sufS	2.8.1.7	COG0520	Cysteine desulfurase							E. coli 1	CDS	351				hypothetical protein						E. coli 1	CDS	555	yrdA_2		COG0663	Protein YrdA
	E. coli 1	CDS	417	sufE		COG2166	Cysteine desulfuration protein SufE							E. coli 1	CDS	456				hypothetical protein						E. coli 1	rRNA	1538				16S ribosomal RNA
	E. coli 1	CDS	1005	ynhG	2.-.-.-	COG1376	putative L,D-transpeptidase YnhG							E. coli 1	CDS	231				hypothetical protein						E. coli 1	tRNA	77				tRNA-Ile(gat)
	E. coli 1	CDS	237	lpp		COG4238	Major outer membrane prolipoprotein Lpp							E. coli 1	CDS	789				hypothetical protein						E. coli 1	tRNA	76				tRNA-Ala(tgc)
	E. coli 1	CDS	1413	pykF	2.7.1.40	COG0469	Pyruvate kinase I							E. coli 1	CDS	249				hypothetical protein						E. coli 1	rRNA	2901				23S ribosomal RNA
	E. coli 1	CDS	210	fumD	4.2.1.2		Fumarase D							E. coli 1	CDS	390	klcA_1			Antirestriction protein KlcA						E. coli 1	rRNA	111				5S ribosomal RNA
	E. coli 1	CDS	627	ydhY		COG0437	putative ferredoxin-like protein YdhY							E. coli 1	CDS	477				hypothetical protein						E. coli 1	tRNA	76				tRNA-Thr(ggt)
	E. coli 1	CDS	2103	ydhV	1.-.-.-	COG2414	putative oxidoreductase YdhV							E. coli 1	CDS	156				hypothetical protein						E. coli 1	rRNA	111				5S ribosomal RNA
	E. coli 1	CDS	639	ydhW			putative protein YdhW							E. coli 1	CDS	264				hypothetical protein						E. coli 1	CDS	759	glnQ_3			Glutamine transport ATP-binding protein GlnQ
	E. coli 1	CDS	669	ydhX_1		COG0437	putative ferredoxin-like protein YdhX							E. coli 1	CDS	288				hypothetical protein						E. coli 1	CDS	1104	yhdY		COG0765	Inner membrane amino-acid ABC transporter permease protein YhdY
	E. coli 1	CDS	786	ydhU		COG4117	Putative cytochrome YdhU							E. coli 1	CDS	381	cbeA_1			Cytoskeleton bundling-enhancing antitoxin CbeA						E. coli 1	CDS	1182				hypothetical protein
	E. coli 1	CDS	765	ydhT			putative protein YdhT							E. coli 1	CDS	378	cbtA_1			Cytoskeleton-binding toxin CbtA						E. coli 1	CDS	1026	yhdW			Putative amino-acid ABC transporter-binding protein YhdW
	E. coli 1	CDS	1605				hypothetical protein							E. coli 1	CDS	210				hypothetical protein						E. coli 1	CDS	222				hypothetical protein
	E. coli 1	CDS	306	ydhR	1.-.-.-		Putative monooxygenase YdhR							E. coli 1	CDS	198				hypothetical protein						E. coli 1	CDS	126				hypothetical protein
	E. coli 1	tRNA	77				tRNA-Val(gac)							E. coli 1	CDS	819				hypothetical protein						E. coli 1	CDS	1620	acrF_1		COG0841	Multidrug export protein AcrF
	E. coli 1	tRNA	77				tRNA-Val(gac)							E. coli 1	CDS	138				hypothetical protein						E. coli 1	CDS	1524	acrF_2		COG0841	Multidrug export protein AcrF
	E. coli 1	CDS	1257				hypothetical protein							E. coli 1	CDS	255	ulaD_1	4.1.1.85	COG0269	3-keto-L-gulonate-6-phosphate decarboxylase UlaD						E. coli 1	CDS	1158	acrE			Multidrug export protein AcrE
	E. coli 1	CDS	1374	mdtK		COG0534	Multidrug resistance protein MdtK							E. coli 1	CDS	339	ulaD_2	4.1.1.85	COG0269	3-keto-L-gulonate-6-phosphate decarboxylase UlaD						E. coli 1	CDS	663	acrR_2		COG1309	HTH-type transcriptional regulator AcrR
	E. coli 1	CDS	642	ribC	2.5.1.9	COG0307	Riboflavin synthase							E. coli 1	CDS	219	ulaC_1		COG1762	Ascorbate-specific PTS system EIIA component						E. coli 1	CDS	180				hypothetical protein
	E. coli 1	CDS	1149	cfa	2.1.1.79	COG2230	Cyclopropane-fatty-acyl-phospholipid synthase							E. coli 1	CDS	249	ulaC_2		COG1762	Ascorbate-specific PTS system EIIA component						E. coli 1	CDS	885	yhdJ_1	2.1.1.72	COG0863	DNA adenine methyltransferase YhdJ
	E. coli 1	CDS	1212	ydhC			Inner membrane transport protein YdhC							E. coli 1	CDS	249				hypothetical protein						E. coli 1	CDS	297	fis		COG2901	DNA-binding protein Fis
	E. coli 1	CDS	933	yahB_2			putative HTH-type transcriptional regulator YahB							E. coli 1	CDS	579	ulaA_1		COG3037	Ascorbate-specific PTS system EIIC component						E. coli 1	CDS	861	dusB	1.3.1.-	COG0042	tRNA-dihydrouridine synthase B
	E. coli 1	CDS	1026	purR		COG1609	HTH-type transcriptional repressor PurR							E. coli 1	CDS	888	ulaA_2		COG3037	Ascorbate-specific PTS system EIIC component						E. coli 1	CDS	882	prmA	2.1.1.-	COG2264	Ribosomal protein L11 methyltransferase
	E. coli 1	CDS	90	ynhF			putative protein YnhF							E. coli 1	CDS	513	ulaG_1	3.1.1.-	COG2220	putative L-ascorbate-6-phosphate lactonase UlaG						E. coli 1	CDS	1452	panF		COG4145	Sodium/pantothenate symporter
	E. coli 1	CDS	1170	ydhP		COG2814	Inner membrane transport protein YdhP							E. coli 1	CDS	306	ulaG_2	3.1.1.-	COG2220	putative L-ascorbate-6-phosphate lactonase UlaG						E. coli 1	CDS	243	yhdT		COG3924	putative membrane protein YhdT
	E. coli 1	CDS	582	sodB	1.15.1.1	COG0605	Superoxide dismutase [Fe]							E. coli 1	CDS	171	ulaG_3	3.1.1.-	COG2220	putative L-ascorbate-6-phosphate lactonase UlaG						E. coli 1	CDS	957		2.7.1.101	COG0524	Tagatose kinase
	E. coli 1	CDS	828	mepH	3.4.-.-	COG0791	Murein DD-endopeptidase MepH							E. coli 1	CDS	171	ulaR_2			HTH-type transcriptional regulator UlaR						E. coli 1	CDS	816	srlR_1		COG1349	Glucitol operon repressor
	E. coli 1	CDS	348	grxD		COG0278	Glutaredoxin 4							E. coli 1	CDS	393	ulaR_3		COG1349	HTH-type transcriptional regulator UlaR						E. coli 1	CDS	855	gatY_1	4.1.2.40		D-tagatose-1,6-bisphosphate aldolase subunit GatY
	E. coli 1	CDS	648	rnt	3.1.13.-	COG0847	Ribonuclease T							E. coli 1	CDS	201	ulaR_4		COG1349	HTH-type transcriptional regulator UlaR						E. coli 1	CDS	891	rbsB_1		COG1879	Ribose import binding protein RbsB
	E. coli 1	CDS	408	gloA	4.4.1.5	COG0346	Lactoylglutathione lyase							E. coli 1	CDS	588				hypothetical protein						E. coli 1	CDS	1500	rbsA_2	7.5.2.7	COG1129	Ribose import ATP-binding protein RbsA
	E. coli 1	CDS	1098	nemA	1.3.1.-	COG1902	N-ethylmaleimide reductase							E. coli 1	CDS	90				hypothetical protein						E. coli 1	CDS	990	rbsC_2		COG1172	Ribose import permease protein RbsC
	E. coli 1	CDS	600	nemR			HTH-type transcriptional repressor NemR							E. coli 1	CDS	252	bsmA			Lipoprotein BsmA						E. coli 1	CDS	963		2.7.1.101	COG0524	Tagatose kinase
[truncated: 66,199 more rows]
