# Supplementary material for: Hybrid Assembly Provides Improved Resolution of Plasmids, Antimicrobial Resistance Genes, and Virulence Factors in Escherichia coli and Klebsiella pneumoniae Clinical Isolates
Source: Microorganisms. 2021 Dec 10;9(12):2560. doi: 10.3390/microorganisms9122560 (PMC8704702; doi:10.3390/microorganisms9122560)
Supplement: Supplementary file 1 [file microorganisms-09-02560-s001.zip › Supplementary Table S7_Identified plasmids in assemblies produced by rop performing assemblers.XLSX]

## Sheet: Sheet1
	Supplementary Table S7. Putative plasmids identification in individual clinical samples after constructing the whole genome assembly using long (MinION), short (Illumina), and both long/short reads (hybrid). Long reads were assembled using Flye, hybrid and Illumina assemblies were constructed using Unicycler. PL and Ch in the Bandage column indicated that putative plasmid confirmed as real plasmi…
	Illumina						MinION						Hybrid
	Bandage	Isolates	Plasmid	Accession number	Size (bp)		Bandage	Isolates	Plasmid	Accession number	Size (bp)		Bandage	Isolates	Plasmid	Accession number	Size (bp)
	Ch	E. coli 1	Col156	NC009781	5146		Ch	E. coli 1	Col156	NC009781	5146		PL	E. coli 1	Col156	NC009781	5146
	Ch	E. coli 1	IncFIB(AP001918)	AP001918	99159		Ch	E. coli 1	IncFIB(AP001918)	AP001918	99159		PL	E. coli 1	IncFIB(AP001918)	AP001918	99159
	Ch	E. coli 1	IncFII(29)	CP003035	54289		Ch	E. coli 1	IncFII(29)	CP003035	54289		PL	E. coli 1	IncFII(29)	CP003035	54289
	Pl	E. coli 2	Col(BS512)	NC010656	2089		Ch	E. coli 2	Col156	NC009781	5146		PL	E. coli 2	Col(BS512)	NC010656	2089
	Pl	E. coli 2	Col156	NC009781	5146		PL	E. coli 2	Col156	NC009781	5146		PL	E. coli 2	Col156	NC009781	5146
	Pl	E. coli 2	Col8282	DQ995352	4091		PL	E. coli 2	Col8282	DQ995352	4091		PL	E. coli 2	Col8282	DQ995352	4091
	Ch	E. coli 2	IncFIB(AP001918)	AP001918	99159		PL	E. coli 2	Col8282	DQ995352	4091		PL	E. coli 2	IncFIB(AP001918)	AP001918	99159
	Ch	E. coli 2	IncFII(29)	CP003035	54289		PL	E. coli 2	Col8282	DQ995352	4091		PL	E. coli 2	IncFII(29)	CP003035	54289
	Ch	E. coli 3	IncFIA	AP001918	99159		Ch	E. coli 2	IncFIB(AP001918)	AP001918	99159		Ch	E. coli 3	IncFIA	AP001918	99159
	Ch	E. coli 3	IncFII(pRSB107)	AJ851089	120592		Ch	E. coli 2	IncFII(29)	CP003035	54289		Ch	E. coli 3	IncFII(pRSB107)	AJ851089	120592
	Ch	E. coli 4	IncHI2	BX664015	274762		Ch	E. coli 3					PL	E. coli 4	IncHI2	BX664015	274762
	Ch	E. coli 4	IncHI2A	BX664015	274762		Ch	E. coli 4	IncHI2	BX664015	274762		PL	E. coli 4	IncHI2A	BX664015	274762
	Ch	E. coli 4	IncI1-I(Gamma)	AP005147	120826		Ch	E. coli 4	IncHI2A	BX664015	274762		PL	E. coli 4	p0111	AP010962	97897
	Ch	E. coli 4	p0111	AP010962	97897		Ch	E. coli 4	IncI1-I(Gamma)	AP005147	120826		PL	K. Pneumoniae 1	IncFIA(HI1)	AF250878	180461
	Ch	K. Pneumoniae 1	IncFIA(HI1)	AF250878	180461		PL	E. coli 4	p0111	AP010962	97897		PL	K. Pneumoniae 1	IncX3	JN247852	43380
	Ch	K. Pneumoniae 1	IncX3	JN247852	43380		Ch	K. Pneumoniae 1	IncFIA(HI1)	AF250878	180461		PL	K. Pneumoniae 2	IncFIB(K)(pCAV1099-114)	CP011596	113992
	Ch	K. Pneumoniae 2	IncFIB(K)(pCAV1099-114)	CP011596	113992		PL	K. Pneumoniae 1	IncX3	JN247852	43380		PL	K. Pneumoniae 3	Col440I	CP023920	4619
	Pl	K. Pneumoniae 3	Col440I	CP023920	4619		PL	K. Pneumoniae 2	IncFIB(K)(pCAV1099-114)	CP011596	113992		PL	K. Pneumoniae 3	ColpVC	JX133088	1981
	Pl	K. Pneumoniae 3	ColpVC	JX133088	1981		PL	K. Pneumoniae 3	ColpVC	JX133088	1981		PL	K. Pneumoniae 3	IncFIB(pNDM-Mar)	JN420336	267242
	Ch	K. Pneumoniae 3	IncFIB(pNDM-Mar)	JN420336	267242		PL	K. Pneumoniae 3	IncFIB(pKPHS1)	CP003223	122799		PL	K. Pneumoniae 3	IncFII	AY458016	92353
	Ch	K. Pneumoniae 3	IncFII	AY458016	92353		PL	K. Pneumoniae 3	IncFIB(pNDM-Mar)	JN420336	267242		PL	K. Pneumoniae 3	IncHI1B(pNDM-MAR)	JN420336	267242
	Ch	K. Pneumoniae 3	IncHI1B(pNDM-MAR)	JN420336	267242		PL	K. Pneumoniae 3	IncFII	AY458016	92353		PL	K. Pneumoniae 4	IncFIB(pNDM-Mar)	JN420336	267242
	Ch	K. Pneumoniae 4	IncFIB(pNDM-Mar)	JN420336	267242		PL	K. Pneumoniae 3	IncHI1B(pNDM-MAR)	JN420336	267242		PL	K. Pneumoniae 4	IncFIB(pQil)	JN233705	115300
	Ch	K. Pneumoniae 4	IncFIB(pQil)	JN233705	115300		Ch	K. Pneumoniae 4	IncFIB(pNDM-Mar)	JN420336	267242		PL	K. Pneumoniae 4	IncFII(K)	CP000648	175879
	Ch	K. Pneumoniae 4	IncFII(K)	CP000648	175879		Ch	K. Pneumoniae 4	IncFIB(pQil)	JN233705	115300		PL	K. Pneumoniae 4	IncHI1B(pNDM-MAR)	JN420336	267242
	Ch	K. Pneumoniae 4	IncHI1B(pNDM-MAR)	JN420336	267242		Ch	K. Pneumoniae 4	IncFII(K)	CP000648	175879		PL	K. Pneumoniae 5	IncFIA(HI1)	AF250878	180461
	Ch	K. Pneumoniae 5	IncFIA(HI1)	AF250878	180461		Ch	K. Pneumoniae 4	IncFII(K)	CP000648	175879		PL	K. Pneumoniae 5	IncFIB(K)	JN233704	208191
	Ch	K. Pneumoniae 5	IncFIB(K)	JN233704	208191		Ch	K. Pneumoniae 4	IncFII(K)	CP000648	175879		PL	K. Pneumoniae 5	IncFII	AY458016	92353
	Ch	K. Pneumoniae 5	IncFII	AY458016	92353		Ch	K. Pneumoniae 4	IncHI1B(pNDM-MAR)	JN420336	267242		PL	K. Pneumoniae 5	IncFII(pKP91)	CP000966	91096
	Ch	K. Pneumoniae 5	IncFII(pKP91)	CP000966	91096		Ch	K. Pneumoniae 5	IncFIA(HI1)	AF250878	180461
							Ch	K. Pneumoniae 5	IncFIB(K)	JN233704	208191
							PL	K. Pneumoniae 5	IncFII	AY458016	92353
							Ch	K. Pneumoniae 5	IncFII(pKP91)	CP000966	91096
