# Supplementary material for: Hybrid Assembly Provides Improved Resolution of Plasmids, Antimicrobial Resistance Genes, and Virulence Factors in Escherichia coli and Klebsiella pneumoniae Clinical Isolates
Source: Microorganisms. 2021 Dec 10;9(12):2560. doi: 10.3390/microorganisms9122560 (PMC8704702; doi:10.3390/microorganisms9122560)
Supplement: Supplementary file 1 [file microorganisms-09-02560-s001.zip › Supplementary Table S8_Identified AMR genes in assemblies produced by rop performing assemblers.XLSX]

## Sheet: ResFinder
Supplementary Table S8. Predicted antimicrobial resistance (AMR) genes (1st sheet) and point mutations (2nd sheet) in individual clinical samples after constructing the whole genome assembly using long (MinION), short (Illumina), and both long/short reads (hybrid). Long reads were assembled using Flye, and hybrid assemblies were constructed using Unicycler.
IllumASM-Unicycler							MinIONASM-Flye							HybASM-Unicycler
Isolate	Resistance gene	Identity	Coverage	Contig			Isolate	Resistance gene	Identity	Coverage	Contig			Isolate	Resistance gene	Identity	Coverage	Contig
E.coli 1	mdf(A)	97.97	100	1 length=765416 depth=0.96x			E.coli 1	mdf(A)	97.25	99.9189	contig_38			E.coli 1	mdf(A)	97.97	100	1 length=1929634 depth=1.00x
E.coli 2	blaTEM-1B	100	100	33 length=10909 depth=0.26x circular=true			E.coli 2	mdf(A)	97.89	100	contig_108			E.coli 2	blaTEM-1B	100	100	11 length=10909 depth=0.25x circular=true
E.coli 2	mdf(A)	97.89	100	1 length=761444 depth=1.00x			E.coli 3	NO AMR gene identified						E.coli 2	mdf(A)	97.89	100	3 length=915565 depth=0.97x
E.coli 3	mdf(A)	97.81	100	3 length=368897 depth=0.94x			E.coli 4	dfrA1	99.79	100	contig_23			E.coli 3	mdf(A)	97.81	100	4 length=374812 depth=0.95x
E.coli 4	tet(A)	100	100	116 length=3692 depth=2.47x			E.coli 4	aadA1	99.75	100	contig_23			E.coli 4	blaCTX-M-2	100	100	5 length=231378 depth=1.70x circular=true
E.coli 4	sul1	100	100	76 length=11871 depth=3.10x			E.coli 4	aac(3)-VIa	99.56	99.8893	contig_2			E.coli 4	blaTEM-1B	100	100	5 length=231378 depth=1.70x circular=true
E.coli 4	blaCTX-M-2	100	100	76 length=11871 depth=3.10x			E.coli 4	sul1	99.64	99.881	contig_23			E.coli 4	tet(A)	100	100	5 length=231378 depth=1.70x circular=true
E.coli 4	blaTEM-1B	100	100	107 length=4955 depth=1.79x			E.coli 4	mdf(A)	98.13	99.7567	contig_5			E.coli 4	dfrA1	99.79	100	5 length=231378 depth=1.70x circular=true
E.coli 4	aadA1	100	100	189 length=919 depth=2.88x			E.coli 4	tet(A)	99.42	99.8333	contig_1			E.coli 4	aadA1	100	100	13 length=78973 depth=1.29x
E.coli 4	aac(3)-VIa	100	100	96 length=6570 depth=0.72x			E.coli 4	blaTEM-1B	99.77	99.7677	contig_3			E.coli 4	aac(3)-VIa	100	100	13 length=78973 depth=1.29x
E.coli 4	dfrA1	99.79	100	228 length=689 depth=1.70x			E.coli 4	blaCTX-M-35	99.43	99.8858	contig_23			E.coli 4	mdf(A)	98.86	100	7 length=143282 depth=0.95x
E.coli 4	mdf(A)	98.86	100	12 length=126392 depth=0.99x										E.coli 4	sul1	100	100	5 length=231378 depth=1.70x circular=true
K. Pneumoniae 1	oqxB	98.86	100	7 length=251480 depth=1.00x			K. Pneumoniae 1	blaTEM-1B	99.31	99.7677	contig_34			K. Pneumoniae 1	blaSHV-40	99.54	100	3 length=682224 depth=0.82x
K. Pneumoniae 1	oqxA	99.23	100	7 length=251480 depth=1.00x			K. Pneumoniae 1	blaSHV-12	99.65	99.7677	contig_34			K. Pneumoniae 1	blaSHV-172	99.54	100	3 length=682224 depth=0.82x
K. Pneumoniae 1	qnrS1	100	100	31 length=29866 depth=1.64x			K. Pneumoniae 1	aac(3)-IIa	98.73	99.6516	contig_34			K. Pneumoniae 1	blaSHV-85	99.54	100	3 length=682224 depth=0.82x
K. Pneumoniae 1	blaTEM-1B	100	100	51 length=3444 depth=2.61x			K. Pneumoniae 1	qnrS1	98.48	99.5434	contig_34			K. Pneumoniae 1	blaSHV-79	99.54	100	3 length=682224 depth=0.82x
K. Pneumoniae 1	floR	98.19	99.9177	46 length=4349 depth=2.67x			K. Pneumoniae 2	blaSHV-187	99.77	99.7693	contig_1			K. Pneumoniae 1	blaSHV-89	99.54	100	3 length=682224 depth=0.82x
K. Pneumoniae 1	aac(3)-IIa	100	100	51 length=3444 depth=2.61x			K. Pneumoniae 2	oqxB	98.99	99.8731	contig_1			K. Pneumoniae 1	blaSHV-76	99.54	100	3 length=682224 depth=0.82x
K. Pneumoniae 1	fosA	99.29	100	5 length=349751 depth=1.03x			K. Pneumoniae 2	oqxA	99.83	99.915	contig_1			K. Pneumoniae 1	blaTEM-1B	100	100	25 length=13410 depth=2.21x
K. Pneumoniae 2	fosA	98.81	100	5 length=352667 depth=1.04x			K. Pneumoniae 2	fosA	98.57	99.7619	contig_1			K. Pneumoniae 1	blaSHV-106	99.54	100	3 length=682224 depth=0.82x
K. Pneumoniae 2	blaSHV-187	100	100	10 length=246593 depth=0.96x			K. Pneumoniae 3	blaTEM-1B	99.88	99.8839	contig_2			K. Pneumoniae 1	blaSHV-12	100	100	39 length=1066 depth=1.69x
K. Pneumoniae 2	oqxA	99.91	100	3 length=425278 depth=1.00x			K. Pneumoniae 3	blaSHV-5	100	100	contig_4			K. Pneumoniae 1	blaSHV-56	99.54	100	3 length=682224 depth=0.82x
K. Pneumoniae 2	oqxB	99.11	100	3 length=425278 depth=1.00x			K. Pneumoniae 3	fosA	99.29	99.7619	contig_3			K. Pneumoniae 1	blaSHV-28	99.54	100	3 length=682224 depth=0.82x
K. Pneumoniae 3	oqxB	98.86	100	23 length=92829 depth=0.87x			K. Pneumoniae 3	sul1	99.64	99.7619	contig_2			K. Pneumoniae 1	blaSHV-164	99.54	100	3 length=682224 depth=0.82x
K. Pneumoniae 3	oqxA	99.23	100	23 length=92829 depth=0.87x			K. Pneumoniae 3	dfrA1	100	100	contig_2			K. Pneumoniae 1	aac(3)-IIa	100	100	25 length=13410 depth=2.21x
K. Pneumoniae 3	blaSHV-106	99.88	100	57 length=5981 depth=1.70x			K. Pneumoniae 3	oqxB	98.73	99.8731	contig_3			K. Pneumoniae 1	fosA	99.29	100	5 length=349751 depth=1.01x
K. Pneumoniae 3	blaSHV-28	99.88	100	57 length=5981 depth=1.70x			K. Pneumoniae 3	oqxA	99.06	99.8299	contig_3			K. Pneumoniae 1	floR	98.19	99.9177	25 length=13410 depth=2.21x
K. Pneumoniae 3	blaTEM-1B	100	100	76 length=1017 depth=2.52x			K. Pneumoniae 3	catA1	99.55	99.697	contig_3			K. Pneumoniae 1	qnrS1	100	100	20 length=29866 depth=1.61x
K. Pneumoniae 3	dfrA1	100	100	44 length=14036 depth=0.76x			K. Pneumoniae 3	aac(3)-IIa	99.88	100	contig_2			K. Pneumoniae 1	oqxA	99.23	100	1 length=866749 depth=1.00x
K. Pneumoniae 3	sul1	100	100	53 length=6729 depth=1.01x			K. Pneumoniae 3	aadA1	99.49	99.7475	contig_2			K. Pneumoniae 1	oqxB	98.86	100	1 length=866749 depth=1.00x
K. Pneumoniae 3	aac(3)-IIa	100	100	46 length=10097 depth=0.84x			K. Pneumoniae 4	aac(3)-IId	99.42	99.6516	contig_17			K. Pneumoniae 2	blaSHV-187	100	100	1 length=5321058 depth=1.00x circular=true
K. Pneumoniae 3	aadA1	99.75	100	53 length=6729 depth=1.01x			K. Pneumoniae 4	aac(6')-Ib	99.67	99.835	contig_28			K. Pneumoniae 2	fosA	98.81	100	1 length=5321058 depth=1.00x circular=true
K. Pneumoniae 3	fosA	99.52	100	3 length=361641 depth=1.05x			K. Pneumoniae 4	aac(6')-Ib-cr	99.04	99.8073	contig_28			K. Pneumoniae 2	oqxA	99.91	100	1 length=5321058 depth=1.00x circular=true
K. Pneumoniae 4	sul2	100	100	34 length=11083 depth=1.70x			K. Pneumoniae 4	aadA1	99.87	99.8733	contig_28			K. Pneumoniae 2	oqxB	99.11	100	1 length=5321058 depth=1.00x circular=true
K. Pneumoniae 4	aph(3'')-Ib	99.88	100	34 length=11083 depth=1.70x			K. Pneumoniae 4	aph(3')-Ia	99.63	99.8775	contig_17			K. Pneumoniae 3	fosA	99.52	100	1 length=5319674 depth=1.00x circular=true
K. Pneumoniae 4	aadA1	100	100	48 length=2528 depth=2.00x			K. Pneumoniae 4	aph(3'')-Ib	99.63	99.7512	contig_17			K. Pneumoniae 3	aac(3)-IIa	100	100	2 length=338522 depth=0.80x circular=true
K. Pneumoniae 4	aph(6)-Id	100	100	34 length=11083 depth=1.70x			K. Pneumoniae 4	aph(6)-Id	99.52	100	contig_38			K. Pneumoniae 3	aadA1	99.75	100	2 length=338522 depth=0.80x circular=true
K. Pneumoniae 4	aac(6')-Ib3	99.82	100	48 length=2528 depth=2.00x			K. Pneumoniae 4	blaCTX-M-15	99.66	99.7717	contig_18			K. Pneumoniae 3	blaTEM-1B	100	100	4 length=71410 depth=1.93x circular=true
K. Pneumoniae 4	aph(3')-Ia	100	100	71 length=1021 depth=2.03x			K. Pneumoniae 4	blaOXA-9	99.39	99.5152	contig_28			K. Pneumoniae 3	blaSHV-28	99.88	100	1 length=5319674 depth=1.00x circular=true
K. Pneumoniae 4	aac(3)-IId	99.88	100	37 length=5705 depth=1.80x			K. Pneumoniae 4	blaSHV-12	99.77	99.8839	contig_16			K. Pneumoniae 3	blaSHV-106	99.88	100	1 length=5319674 depth=1.00x circular=true
K. Pneumoniae 4	catA1	99.85	100	70 length=1079 depth=3.85x			K. Pneumoniae 4	blaTEM-1B	99.77	99.7677	contig_17			K. Pneumoniae 3	catA1	99.55	99.697	1 length=5319674 depth=1.00x circular=true
K. Pneumoniae 4	blaOXA-9	100	100	48 length=2528 depth=2.00x			K. Pneumoniae 4	catA1	99.09	99.8485	contig_17			K. Pneumoniae 3	sul1	100	100	2 length=338522 depth=0.80x circular=true
K. Pneumoniae 4	blaTEM-1B	100	97.9094	72 length=959 depth=7.71x			K. Pneumoniae 4	dfrA30	98.52	99.3671	contig_17			K. Pneumoniae 3	oqxB	98.86	100	1 length=5319674 depth=1.00x circular=true
K. Pneumoniae 4	blaCTX-M-15	100	100	61 length=1540 depth=1.59x			K. Pneumoniae 4	fosA	95.49	99.7619	contig_34			K. Pneumoniae 3	oqxA	99.23	100	1 length=5319674 depth=1.00x circular=true
K. Pneumoniae 4	fosA	96.43	100	5 length=350054 depth=1.12x			K. Pneumoniae 4	oqxA	98.13	99.5748	contig_36			K. Pneumoniae 3	dfrA1	100	100	2 length=338522 depth=0.80x circular=true
K. Pneumoniae 4	oqxB	98.83	100	2 length=757618 depth=1.10x			K. Pneumoniae 4	oqxB	97.85	99.6194	contig_36			K. Pneumoniae 4	aac(3)-IId	99.88	100	4 length=63019 depth=1.67x circular=true
K. Pneumoniae 4	oqxA	99.66	100	2 length=757618 depth=1.10x			K. Pneumoniae 4	sul2	99.27	99.3873	contig_17			K. Pneumoniae 4	aac(6')-Ib	100	100	3 length=105523 depth=1.96x circular=true
K. Pneumoniae 4	aac(6')-Ib-cr	99.42	100	48 length=2528 depth=2.00x			K. Pneumoniae 5	aac(3)-IIa	99.3	99.7677	contig_76			K. Pneumoniae 4	aac(6')-Ib-cr	99.42	100	3 length=105523 depth=1.96x circular=true
K. Pneumoniae 4	dfrA30	99.58	100	38 length=5434 depth=1.61x			K. Pneumoniae 5	aac(6')-Ib3	99.64	99.8198	contig_76			K. Pneumoniae 4	aadA1	100	100	3 length=105523 depth=1.96x circular=true
K. Pneumoniae 5	aac(3)-IIa	99.77	100	44 length=2600 depth=3.06x			K. Pneumoniae 5	aac(6')-Ib-cr	99.23	99.8073	contig_76			K. Pneumoniae 4	aph(3')-Ia	100	100	4 length=63019 depth=1.67x circular=true
K. Pneumoniae 5	aac(6')-Ib3	100	100	36 length=7515 depth=2.75x			K. Pneumoniae 5	blaCTX-M-14	99.66	99.7717	contig_76			K. Pneumoniae 4	aph(3'')-Ib	99.88	100	4 length=63019 depth=1.67x circular=true
K. Pneumoniae 5	cmlA1	100	100	36 length=7515 depth=2.75x			K. Pneumoniae 5	blaTEM-1B	99.07	99.5354	contig_76			K. Pneumoniae 4	aph(6)-Id	100	100	4 length=63019 depth=1.67x circular=true
K. Pneumoniae 5	aac(6')-Ib-cr	99.61	100	36 length=7515 depth=2.75x			K. Pneumoniae 5	cmlA1	99.68	99.8413	contig_76			K. Pneumoniae 4	blaCTX-M-15	100	100	2 length=246797 depth=1.54x
K. Pneumoniae 5	oqxB	95.43	100	15 length=140343 depth=1.04x										K. Pneumoniae 4	blaOXA-9	100	100	3 length=105523 depth=1.96x circular=true
K. Pneumoniae 5	blaTEM-1B	100	100	40 length=4090 depth=2.28x										K. Pneumoniae 4	blaSHV-12	100	100	3 length=105523 depth=1.96x circular=true
K. Pneumoniae 5	blaOKP-B-15	100	99.8839	6 length=311143 depth=0.87x										K. Pneumoniae 4	blaSHV-31	99.77	100	1 length=5308446 depth=1.00x
K. Pneumoniae 5	blaOKP-B-2	99.88	100	6 length=311143 depth=0.87x										K. Pneumoniae 4	blaTEM-122	99.88	100	3 length=105523 depth=1.96x circular=true
K. Pneumoniae 5	blaCTX-M-14	100	100	36 length=7515 depth=2.75x										K. Pneumoniae 4	blaTEM-135	99.88	100	3 length=105523 depth=1.96x circular=true
														K. Pneumoniae 4	blaTEM-141	99.88	100	3 length=105523 depth=1.96x circular=true
														K. Pneumoniae 4	blaTEM-1B	100	100	4 length=63019 depth=1.67x circular=true
														K. Pneumoniae 4	blaTEM-1C	99.88	100	3 length=105523 depth=1.96x circular=true
														K. Pneumoniae 4	blaTEM-209	99.88	100	3 length=105523 depth=1.96x circular=true
														K. Pneumoniae 4	blaTEM-29	99.88	100	3 length=105523 depth=1.96x circular=true
														K. Pneumoniae 4	blaTEM-55	99.88	100	3 length=105523 depth=1.96x circular=true
														K. Pneumoniae 4	blaTEM-57	99.88	100	3 length=105523 depth=1.96x circular=true
														K. Pneumoniae 4	catA1	99.85	100	4 length=63019 depth=1.67x circular=true
														K. Pneumoniae 4	dfrA30	99.58	100	4 length=63019 depth=1.67x circular=true
														K. Pneumoniae 4	fosA	96.43	100	1 length=5308446 depth=1.00x
														K. Pneumoniae 4	oqxA	99.66	100	1 length=5308446 depth=1.00x
														K. Pneumoniae 4	oqxB	98.83	100	1 length=5308446 depth=1.00x
														K. Pneumoniae 4	sul2	100	100	4 length=63019 depth=1.67x circular=true
														K. Pneumoniae 5	cmlA1	100	100	8 length=84474 depth=2.51x circular=true
														K. Pneumoniae 5	blaOKP-B-15	100	99.8839	1 length=2952457 depth=1.00x
														K. Pneumoniae 5	blaTEM-1B	100	100	8 length=84474 depth=2.51x circular=true
														K. Pneumoniae 5	blaOKP-B-2	99.88	100	1 length=2952457 depth=1.00x
														K. Pneumoniae 5	blaCTX-M-14	100	100	8 length=84474 depth=2.51x circular=true
														K. Pneumoniae 5	aac(3)-IIa	99.77	100	8 length=84474 depth=2.51x circular=true
														K. Pneumoniae 5	aac(6')-Ib3	100	100	8 length=84474 depth=2.51x circular=true
														K. Pneumoniae 5	oqxB	95.43	100	2 length=1260190 depth=1.20x
														K. Pneumoniae 5	aac(6')-Ib-cr	99.61	100	8 length=84474 depth=2.51x circular=true

## Sheet: PointFinder
IllumASM-Unicycler							MinIONASM-Flye							HybASM-Unicycler
Isolate	Mutated gene						Isolate	Mutated gene						Isolate	Mutated gene
E.coli 1	No hit found						E.coli 1	parC						E.coli 1	No hit found
E.coli 2	No hit found						E.coli 2	rpoB						E.coli 2	No hit found
E.coli 3	parC						E.coli 3	No hit found						E.coli 3	gyrA
E.coli 3	parE						E.coli 4	16S_rrsC						E.coli 3	parC
E.coli 3	gyrA						E.coli 4	parC						E.coli 3	parE
E.coli 4	gyrA													E.coli 4	gyrA
K. Pneumoniae 1	acrR						K. Pneumoniae 1	No hit found						K. Pneumoniae 1	acrR
K. Pneumoniae 1	ompK37						K. Pneumoniae 2	ompK37						K. Pneumoniae 1	ompK37
K. Pneumoniae 2	ompK37						K. Pneumoniae 3	ramR						K. Pneumoniae 2	acrR
K. Pneumoniae 2	acrR						K. Pneumoniae 4	No hit found						K. Pneumoniae 2	ompK37
K. Pneumoniae 3	acrR						K. Pneumoniae 5	No hit found						K. Pneumoniae 3	ramR
K. Pneumoniae 3	ramR													K. Pneumoniae 3	acrR
K. Pneumoniae 3	ompK37													K. Pneumoniae 3	ompK37
K. Pneumoniae 4	ompK37													K. Pneumoniae 4	acrR
K. Pneumoniae 4	acrR													K. Pneumoniae 4	ompK37
K. Pneumoniae 5	No hit found													K. Pneumoniae 5	No hit found
