# Supplementary material for: Hybrid Assembly Provides Improved Resolution of Plasmids, Antimicrobial Resistance Genes, and Virulence Factors in Escherichia coli and Klebsiella pneumoniae Clinical Isolates
Source: Microorganisms. 2021 Dec 10;9(12):2560. doi: 10.3390/microorganisms9122560 (PMC8704702; doi:10.3390/microorganisms9122560)
Supplement: Supplementary file 1 [file microorganisms-09-02560-s001.zip › Supplementary Table S9_Identified VFs in assemblies produced by rop performing assemblers.XLSX]

## Sheet: VFs
Supplementary Table S9. Identification of virulence factors (VFs) in individual clinical samples after constructing the whole genome assembly using long (MinION), short (Illumina), and both long/short reads (hybrid). Long reads were assembled using Flye, and hybrid assemblies were constructed using Unicycler.
Illumina						MinION						Hybrid
Isolate		VF				Isolate		VF				Isolate		VF
E coli 1		fdeC				E coli 1		tcpC				E coli 1		vat
E coli 1		vat				E coli 1		papG				E coli 1		sat
E coli 1		entF				E coli 1		papH				E coli 1		entF
E coli 1		yagX				E coli 1		papK				E coli 1		fimD
E coli 1		fepA				E coli 1		sat				E coli 1		papC
E coli 1		yagW/ecpD				E coli 1		iutA				E coli 1		yagX/ecpC
E coli 1		entE				E coli 1		iucA				E coli 1		iutA
E coli 1		entS				E coli 1		iucC				E coli 1		fepA
E coli 1		fes				E coli 1		iucD				E coli 1		iucA
E coli 1		entC				E coli 1		ibeA				E coli 1		iucC
E coli 1		ompA				E coli 1		fimC				E coli 1		yagW/ecpD
E coli 1		fepD				E coli 1		fimE				E coli 1		entE
E coli 1		fepG				E coli 1		fimB				E coli 1		iucD
E coli 1		fepB				E coli 1		fimF				E coli 1		entS
E coli 1		entB				E coli 1		fimI				E coli 1		fes
E coli 1		fepC				E coli 1		entF				E coli 1		entC
E coli 1		entD				E coli 1		fepA				E coli 1		ompA
E coli 1		yagV/ecpE				E coli 1		entS				E coli 1		fepD
E coli 1		yagV/ecpB				E coli 1		entB				E coli 1		papG
E coli 1		ykgK/ecpR				E coli 1		fepC				E coli 1		iucB
E coli 1		yagZ/ecpA				E coli 1		fyuA				E coli 1		fepG
E coli 1		kpsC				E coli 1		yagW/ecpD				E coli 1		fepB
E coli 1		kpsD				E coli 1		yagV/ecpE				E coli 1		fimH
E coli 1		neuA				E coli 1		yagY/ecpB				E coli 1		entB
E coli 1		neuE				E coli 1		ykgK/ecpR				E coli 1		fepC
E coli 1		neuC				E coli 1		yagZ/ecpA				E coli 1		entD
E coli 1		kpsE				E coli 1		ybtS				E coli 1		yagV/ecpE
E coli 1		kpsS				E coli 1		chuA				E coli 1		fimC
E coli 1		neuB				E coli 1		shuA				E coli 1		yagY/ecpB
E coli 1		kpsF				E coli 1		chuS				E coli 1		papD
E coli 1		gspK				E coli 1		chuT				E coli 1		fimE
E coli 1		kpsM				E coli 1		shuS				E coli 1		ykgK/ecpR
E coli 1		kpsU				E coli 1		shuT				E coli 1		fimB
E coli 1		kpsT				E coli 1		chuV				E coli 1		yagZ/ecpA
E coli 1		neuD				E coli 1		shuV				E coli 1		papJ
E coli 1		gspH				E coli 1		chuX				E coli 1		fimF
E coli 1		gspM				E coli 1		ompA				E coli 1		papH
E coli 1		fimD				E coli 1		senB				E coli 1		papK
E coli 1		ibeA				E coli 1		kpsD				E coli 1		fimI
E coli 1		fimH				E coli 1		neuA				E coli 1		papF
E coli 1		fimC				E coli 1		neuE				E coli 1		fimG
E coli 1		fimE				E coli 1		neuC				E coli 1		kpsC
E coli 1		fimB				E coli 1		kpsE				E coli 1		kpsD
E coli 1		fimF				E coli 1		kpsS				E coli 1		neuA
E coli 1		fimI				E coli 1		neuB				E coli 1		neuE
E coli 1		fimG				E coli 1		gspK				E coli 1		neuC
E coli 1		tcpC				E coli 1		kpsM				E coli 1		kpsE
E coli 1		irp1				E coli 1		kpsU				E coli 1		kpsS
E coli 1		irp2				E coli 1		kpsT				E coli 1		neuB
E coli 1		fyuA				E coli 1		gspM				E coli 1		kpsF
E coli 1		ybtQ				E coli 2		ybtQ				E coli 1		gspK
E coli 1		ybtP				E coli 2		ybtS				E coli 1		kpsM
E coli 1		ybtE				E coli 2		clbA				E coli 1		kpsU
E coli 1		ybtX				E coli 2		yagV/ecpE				E coli 1		kpsT
E coli 1		ybtS				E coli 2		yagY/ecpB				E coli 1		neuD
E coli 1		ybtU				E coli 2		yagZ/ecpA				E coli 1		gspH
E coli 1		ybtA				E coli 2		tcpC				E coli 1		gspM
E coli 1		ybtT				E coli 2		kpsC				E coli 1		tcpC
E coli 1		papC				E coli 2		neuA				E coli 1		chuA
E coli 1		papG				E coli 2		neuE				E coli 1		shuA
E coli 1		papD				E coli 2		kpsS				E coli 1		chuW
E coli 1		papJ				E coli 2		neuC				E coli 1		chuS
E coli 1		papH				E coli 2		kpsE				E coli 1		chuT
E coli 1		papK				E coli 2		neuB				E coli 1		chuU
E coli 1		papF				E coli 2		kpsF				E coli 1		shuS
E coli 1		aslA				E coli 2		kpsM				E coli 1		shuU
E coli 1		chuA				E coli 2		kpsU				E coli 1		shuT
E coli 1		shuA				E coli 2		kpsT				E coli 1		chuV
E coli 1		chuW				E coli 2		neuD				E coli 1		shuV
E coli 1		chuS				E coli 2		gspH				E coli 1		chuY
E coli 1		chuT				E coli 2		gspM				E coli 1		chuX
E coli 1		chuU				E coli 2		fimD				E coli 1		irp1
E coli 1		shuS				E coli 2		fimH				E coli 1		irp2
E coli 1		shuU				E coli 2		fimC				E coli 1		fyuA
E coli 1		shuT				E coli 2		fimE				E coli 1		ybtQ
E coli 1		chuV				E coli 2		fimB				E coli 1		ybtP
E coli 1		shuV				E coli 2		fimI				E coli 1		ybtE
E coli 1		chuY				E coli 2		fimG				E coli 1		ybtX
E coli 1		chuX				E coli 2		vat				E coli 1		ybtS
E coli 1		sat				E coli 2		chuA				E coli 1		ybtU
E coli 1		iutA				E coli 2		shuA				E coli 1		ybtA
E coli 1		iucA				E coli 2		chuS				E coli 1		ybtT
E coli 1		iucC				E coli 2		chuT				E coli 1		senB
E coli 1		iucD				E coli 2		shuS				E coli 2		papC
E coli 1		iucB				E coli 2		shuT				E coli 2		kpsC
E coli 1		senB				E coli 2		chuY				E coli 2		chuA
E coli 2		entF				E coli 2		chuX				E coli 2		shuA
E coli 2		fepA				E coli 2		fyuA				E coli 2		kpsD
E coli 2		entE				E coli 2		ybtE				E coli 2		chuW
E coli 2		entS				E coli 2		ybtU				E coli 2		neuA
E coli 2		fes				E coli 2		papX				E coli 2		neuE
E coli 2		entC				E coli 2		sfaX				E coli 2		kpsS
E coli 2		ompA				E coli 2		papC				E coli 2		neuC
E coli 2		fepD				E coli 2		papD				E coli 2		kpsE
E coli 2		fepG				E coli 2		papK				E coli 2		neuB
E coli 2		fepB				E coli 2		papF				E coli 2		kpsF
E coli 2		entB				E coli 2		entE				E coli 2		chuS
E coli 2		fepC				E coli 2		entC				E coli 2		chuT
E coli 2		entD				E coli 2		fepB				E coli 2		chuU
E coli 2		irp1				E coli 2		fepC				E coli 2		papG
E coli 2		clbB				E coli 2		clbP				E coli 2		shuS
E coli 2		clbK				E coli 2		clbQ				E coli 2		shuU
E coli 2		clbJ				E coli 3		kpsS				E coli 2		shuT
E coli 2		irp2				E coli 4		entF				E coli 2		gspK
E coli 2		clbH				E coli 4		fepA				E coli 2		kpsM
E coli 2		clbN				E coli 4		yagW/ecpD				E coli 2		chuV
E coli 2		clbI				E coli 4		entC				E coli 2		shuV
E coli 2		clbC				E coli 4		fes				E coli 2		kpsU
E coli 2		clbO				E coli 4		ompA				E coli 2		kpsT
E coli 2		fyuA				E coli 4		fepD				E coli 2		neuD
E coli 2		ybtQ				E coli 4		fepB				E coli 2		papD
E coli 2		ybtP				E coli 4		entB				E coli 2		chuY
E coli 2		ybtE				E coli 4		fepC				E coli 2		papJ
E coli 2		clbP				E coli 4		yagV/ecpE				E coli 2		papK
E coli 2		clbL				E coli 4		entD				E coli 2		papF
E coli 2		clbM				E coli 4		yagZ/ecpA				E coli 2		chuX
E coli 2		ybtX				E coli 4		ykgK/ecpR				E coli 2		gspH
E coli 2		ybtS				E coli 4		clpV/tssH				E coli 2		gspM
E coli 2		clbG				E coli 4		fha				E coli 2		irp1
E coli 2		ybtU				E coli 4		iucD				E coli 2		clbB
E coli 2		clbF				E coli 4		tssG				E coli 2		clbK
E coli 2		ybtA				E coli 4		tssC				E coli 2		clbJ
E coli 2		tcpC				E coli 4		fimH				E coli 2		irp2
E coli 2		clbD				E coli 4		fimC				E coli 2		clbH
E coli 2		ybtT				E coli 4		tssM				E coli 2		clbN
E coli 2		clbA				E coli 4		fimE				E coli 2		clbI
E coli 2		clbQ				E coli 4		fimB				E coli 2		clbC
E coli 2		kpsC				E coli 4		fimI				E coli 2		clbO
E coli 2		kpsD				E coli 4		hcp2/tssD2				E coli 2		fyuA
E coli 2		neuA				E coli 4		fimF				E coli 2		ybtQ
E coli 2		neuE				E coli 4		hcp1/tssD1				E coli 2		ybtP
E coli 2		kpsS				E coli 4		tssB				E coli 2		ybtE
E coli 2		neuC				E coli 4		espL1				E coli 2		clbP
E coli 2		kpsE				E coli 4		gspF				E coli 2		clbL
E coli 2		neuB				E coli 4		gspK				E coli 2		clbM
E coli 2		kpsF				E coli 4		gspL				E coli 2		ybtX
E coli 2		gspK				K pneumoniae 1		cpsACP				E coli 2		ybtS
E coli 2		kpsM				K pneumoniae 2		irp1				E coli 2		clbG
E coli 2		kpsU				K pneumoniae 2		irp2				E coli 2		ybtU
E coli 2		kpsT				K pneumoniae 2		entF				E coli 2		clbF
E coli 2		neuD				K pneumoniae 2		acrB				E coli 2		ybtA
E coli 2		gspH				K pneumoniae 2		fimD				E coli 2		tcpC
E coli 2		gspM				K pneumoniae 2		clpV/tssH				E coli 2		clbD
E coli 2		chuA				K pneumoniae 2		mrkC				E coli 2		ybtT
E coli 2		shuA				K pneumoniae 2		fepA				E coli 2		clbA
E coli 2		chuW				K pneumoniae 2		fyuA				E coli 2		clbQ
E coli 2		chuS				K pneumoniae 2		ybtQ				E coli 2		fdeC
E coli 2		chuT				K pneumoniae 2		ybtP				E coli 2		vat
E coli 2		chuU				K pneumoniae 2		wbbM				E coli 2		entF
E coli 2		shuS				K pneumoniae 2		tssF				E coli 2		fepA
E coli 2		shuU				K pneumoniae 2		entE				E coli 2		yagW/ecpD
E coli 2		shuT				K pneumoniae 2		ybtE				E coli 2		entE
E coli 2		chuV				K pneumoniae 2		vipB/tssC				E coli 2		entS
E coli 2		shuV				K pneumoniae 2		manC				E coli 2		fes
E coli 2		chuY				K pneumoniae 2		vasE/tssK				E coli 2		entC
E coli 2		chuX				K pneumoniae 2		ybtX				E coli 2		ompA
E coli 2		papC				K pneumoniae 2		manB				E coli 2		fepD
E coli 2		papG				K pneumoniae 2		fimK				E coli 2		fepG
E coli 2		papD				K pneumoniae 2		ybtS				E coli 2		fepB
E coli 2		papJ				K pneumoniae 2		gnd				E coli 2		entB
E coli 2		papK				K pneumoniae 2		ybdA				E coli 2		fepC
E coli 2		papF				K pneumoniae 2		fes				E coli 2		yagV/ecpE
E coli 2		fdeC				K pneumoniae 2		acrA				E coli 2		entD
E coli 2		vat				K pneumoniae 2		entC				E coli 2		yagY/ecpB
E coli 2		yagX/ecpC				K pneumoniae 2		kfoC				E coli 2		ykgK/ecpR
E coli 2		yagW/ecpD				K pneumoniae 2		ybtU				E coli 2		yagZ/ecpA
E coli 2		yagV/ecpE				K pneumoniae 2		glf				E coli 2		papX
E coli 2		yagY/ecpB				K pneumoniae 2		wbbO				E coli 2		sfaX
E coli 2		ykgK/ecpR				K pneumoniae 2		ugd				E coli 2		fimD
E coli 2		yagZ/ecpA				K pneumoniae 2		tssG				E coli 2		fimH
E coli 2		aslA				K pneumoniae 2		fepD				E coli 2		fimC
E coli 2		fimD				K pneumoniae 2		mrkD				E coli 2		fimE
E coli 2		fimH				K pneumoniae 2		fepG				E coli 2		fimB
E coli 2		fimC				K pneumoniae 2		ybtA				E coli 2		fimF
E coli 2		fimE				K pneumoniae 2		fepB				E coli 2		fimI
E coli 2		fimB				K pneumoniae 2		iroE				E coli 2		fimG
E coli 2		fimF				K pneumoniae 2		galF				E coli 2		senB
E coli 2		fimI				K pneumoniae 2		fimH				E coli 3		irp1
E coli 2		fimG				K pneumoniae 2		wbbN				E coli 3		irp2
E coli 2		senB				K pneumoniae 2		entB				E coli 3		fyuA
E coli 2		papX				K pneumoniae 2		ybtT				E coli 3		ybtQ
E coli 2		sfaX				K pneumoniae 2		fepC				E coli 3		ybtP
E coli 3		irp1				K pneumoniae 2		wzm				E coli 3		ybtE
E coli 3		irp2				K pneumoniae 2		entA				E coli 3		ybtX
E coli 3		fyuA				K pneumoniae 2		fimC				E coli 3		ybtS
E coli 3		ybtQ				K pneumoniae 2		mrkJ				E coli 3		ybtU
E coli 3		ybtP				K pneumoniae 2		mrkH				E coli 3		ybtA
E coli 3		ybtE				K pneumoniae 2		mrkB				E coli 3		ybtT
E coli 3		ybtX				K pneumoniae 2		wzt				E coli 3		chuA
E coli 3		ybtS				K pneumoniae 2		dotU/tssL				E coli 3		shuA
E coli 3		ybtU				K pneumoniae 2		rcsB				E coli 3		chuW
E coli 3		ybtA				K pneumoniae 2		rcsA				E coli 3		chuS
E coli 3		ybtT				K pneumoniae 2		mrkF				E coli 3		chuT
E coli 3		entF				K pneumoniae 2		fimI				E coli 3		chuU
E coli 3		fepA				K pneumoniae 2		entD				E coli 3		shuS
E coli 3		entE				K pneumoniae 2		fimE				E coli 3		shuU
E coli 3		fes				K pneumoniae 2		mrkA				E coli 3		shuT
E coli 3		entS				K pneumoniae 2		fimB				E coli 3		chuV
E coli 3		entC				K pneumoniae 2		mrkI				E coli 3		shuV
E coli 3		fepD				K pneumoniae 2		fimA				E coli 3		chuY
E coli 3		fepG				K pneumoniae 2		cpsAC				E coli 3		chuX
E coli 3		fepB				K pneumoniae 2		sciN/tssJ				E coli 3		entF
E coli 3		entB				K pneumoniae 2		fimF				E coli 3		fepA
E coli 3		fepC				K pneumoniae 2		fimG				E coli 3		entE
E coli 3		fdeC				K pneumoniae 2		hcp/tssD				E coli 3		fes
E coli 3		yagX/ecpC				K pneumoniae 2		vipA/tssB				E coli 3		entS
E coli 3		yagW/ecpD				K pneumoniae 2		impA/tssA				E coli 3		entC
E coli 3		yagV/ecpE				K pneumoniae 3		iutA				E coli 3		fepD
E coli 3		yagY/ecpB				K pneumoniae 3		iucA				E coli 3		fepG
E coli 3		ykgK/ecpR				K pneumoniae 3		iucC				E coli 3		fepB
E coli 3		yagZ/ecpA				K pneumoniae 3		iucD				E coli 3		entB
E coli 3		kpsC				K pneumoniae 3		iucB				E coli 3		fepC
E coli 3		kpsD				K pneumoniae 3		acrB				E coli 3		fimD
E coli 3		kpsE				K pneumoniae 3		fimD				E coli 3		fimH
E coli 3		kpsS				K pneumoniae 3		mrkC				E coli 3		fimC
E coli 3		kpsF				K pneumoniae 3		entE				E coli 3		fimE
E coli 3		gspK				K pneumoniae 3		fimK				E coli 3		fimI
E coli 3		kpsM				K pneumoniae 3		fes				E coli 3		fimF
E coli 3		kpsU				K pneumoniae 3		entC				E coli 3		fimG
E coli 3		gspG				K pneumoniae 3		mrkD				E coli 3		yagX/ecpC
E coli 3		chuA				K pneumoniae 3		fepD				E coli 3		yagW/ecpD
E coli 3		shuA				K pneumoniae 3		fepG				E coli 3		yagV/ecpE
E coli 3		chuW				K pneumoniae 3		fepB				E coli 3		yagY/ecpB
E coli 3		chuS				K pneumoniae 3		fimH				E coli 3		ykgK/ecpR
E coli 3		chuT				K pneumoniae 3		entB				E coli 3		yagZ/ecpA
E coli 3		chuU				K pneumoniae 3		fepC				E coli 3		kpsC
E coli 3		shuS				K pneumoniae 3		entA				E coli 3		kpsD
E coli 3		shuU				K pneumoniae 3		mrkJ				E coli 3		kpsE
E coli 3		shuT				K pneumoniae 3		mrkH				E coli 3		kpsS
E coli 3		chuV				K pneumoniae 3		fimC				E coli 3		kpsF
E coli 3		shuV				K pneumoniae 3		mrkB				E coli 3		gspK
E coli 3		chuY				K pneumoniae 3		rcsB				E coli 3		kpsM
E coli 3		chuX				K pneumoniae 3		fimI				E coli 3		kpsU
E coli 3		fimD				K pneumoniae 3		mrkF				E coli 3		gspG
E coli 3		fimH				K pneumoniae 3		mrkA				E coli 3		sat
E coli 3		fimC				K pneumoniae 3		fimE				E coli 3		iutA
E coli 3		fimE				K pneumoniae 3		fimB				E coli 3		iucA
E coli 3		fimI				K pneumoniae 3		mrkI				E coli 3		iucC
E coli 3		fimF				K pneumoniae 3		fimA				E coli 3		iucD
E coli 3		fimG				K pneumoniae 3		fimF				E coli 3		iucB
E coli 3		aslA				K pneumoniae 3		fimG				E coli 3		papX
E coli 3		sat				K pneumoniae 3		irp2				E coli 3		sfaX
E coli 3		iutA				K pneumoniae 3		fyuA				E coli 4		espL4
E coli 3		iucA				K pneumoniae 3		wbbM				E coli 4		gspE
E coli 3		iucC				K pneumoniae 3		ybtQ				E coli 4		gspF
E coli 3		iucD				K pneumoniae 3		ybtP				E coli 4		gspK
E coli 3		iucB				K pneumoniae 3		manC				E coli 4		gspL
E coli 3		papX				K pneumoniae 3		ybtX				E coli 4		gspJ
E coli 3		sfaX				K pneumoniae 3		vasE/tssK				E coli 4		gspH
E coli 4		gspE				K pneumoniae 3		ybtS				E coli 4		gspM
E coli 4		gspF				K pneumoniae 3		gnd				E coli 4		fimD
E coli 4		gspK				K pneumoniae 3		ybtU				E coli 4		clpV/tssH
E coli 4		gspL				K pneumoniae 3		glf				E coli 4		iutA
E coli 4		gspJ				K pneumoniae 3		tssG				E coli 4		vgrG/tssI
E coli 4		gspH				K pneumoniae 3		wbbO				E coli 4		tssF
E coli 4		gspM				K pneumoniae 3		ybtA				E coli 4		iucC
E coli 4		ompA				K pneumoniae 3		iroE				E coli 4		tssA
E coli 4		entF				K pneumoniae 3		galF				E coli 4		fha
E coli 4		fepA				K pneumoniae 3		wbbN				E coli 4		espX5
E coli 4		entE				K pneumoniae 3		ybtT				E coli 4		iucD
E coli 4		entC				K pneumoniae 3		wzt				E coli 4		tssG
E coli 4		fes				K pneumoniae 3		dotU/tssL				E coli 4		tssC
E coli 4		entS				K pneumoniae 3		rcsA				E coli 4		fimH
E coli 4		fepD				K pneumoniae 3		cpsAC				E coli 4		iucB
E coli 4		fepB				K pneumoniae 3		sciN/tssJ				E coli 4		tssL
E coli 4		entB				K pneumoniae 3		hcp/tssD				E coli 4		fimC
E coli 4		fepC				K pneumoniae 4		iroE				E coli 4		tssM
E coli 4		entD				K pneumoniae 4		dotU/tssL				E coli 4		fimE
E coli 4		fimD				K pneumoniae 4		sciN/tssJ				E coli 4		fimB
E coli 4		fimH				K pneumoniae 4		hcp/tssD				E coli 4		fimI
E coli 4		fimC				K pneumoniae 4		acrB				E coli 4		tssJ
E coli 4		fimE				K pneumoniae 4		fes				E coli 4		hcp2/tssD2
E coli 4		fimB				K pneumoniae 4		acrA				E coli 4		fimF
E coli 4		fimI				K pneumoniae 4		fepG				E coli 4		hcp1/tssD1
E coli 4		fimF				K pneumoniae 4		fimK				E coli 4		tssB
E coli 4		fimG				K pneumoniae 4		glf				E coli 4		fimG
E coli 4		yagX/ecpC				K pneumoniae 4		mrkD				E coli 4		entF
E coli 4		yagW/ecpD				K pneumoniae 4		galF				E coli 4		yagX/ecpC
E coli 4		yagV/ecpE				K pneumoniae 4		fimH				E coli 4		fepA
E coli 4		yagY/ecpB				K pneumoniae 4		wzm				E coli 4		yagW/ecpD
E coli 4		yagZ/ecpA				K pneumoniae 4		mrkH				E coli 4		entE
E coli 4		ykgK/ecpR				K pneumoniae 4		mrkJ				E coli 4		entC
E coli 4		espL4				K pneumoniae 4		rcsB				E coli 4		fes
E coli 4		clpV/tssH				K pneumoniae 4		mrkF				E coli 4		entS
E coli 4		vgrG/tssI				K pneumoniae 4		rcsA				E coli 4		fepD
E coli 4		tssF				K pneumoniae 4		fimE				E coli 4		fepB
E coli 4		tssA				K pneumoniae 4		mrkI				E coli 4		entB
E coli 4		fha				K pneumoniae 4		mrkA				E coli 4		fepC
E coli 4		tssG				K pneumoniae 4		fimB				E coli 4		yagV/ecpE
E coli 4		tssC				K pneumoniae 4		fimF				E coli 4		entD
E coli 4		tssL				K pneumoniae 5		manB				E coli 4		yagY/ecpB
E coli 4		tssM				K pneumoniae 5		mrkA				E coli 4		yagZ/ecpA
E coli 4		tssJ										E coli 4		ykgK/ecpR
E coli 4		hcp2/tssD2										E coli 4		ompA
E coli 4		hcp1/tssD1										K pneumoniae 1		wbbM
E coli 4		tssB										K pneumoniae 1		manC
E coli 4		espX5										K pneumoniae 1		manB
E coli 4		espL1										K pneumoniae 1		gnd
E coli 4		iutA										K pneumoniae 1		glf
E coli 4		iucC										K pneumoniae 1		ugd
E coli 4		iucD										K pneumoniae 1		wbbO
E coli 4		iucB										K pneumoniae 1		galF
K pneumoniae 1		entF										K pneumoniae 1		wbbN
K pneumoniae 1		acrB										K pneumoniae 1		wzm
K pneumoniae 1		fepA										K pneumoniae 1		wzt
K pneumoniae 1		entE										K pneumoniae 1		rcsB
K pneumoniae 1		ybdA										K pneumoniae 1		cpsACP
K pneumoniae 1		acrA										K pneumoniae 1		entF
K pneumoniae 1		fes										K pneumoniae 1		acrB
K pneumoniae 1		entC										K pneumoniae 1		fepA
K pneumoniae 1		fepD										K pneumoniae 1		entE
K pneumoniae 1		fepG										K pneumoniae 1		ybdA
K pneumoniae 1		fepB										K pneumoniae 1		acrA
K pneumoniae 1		entB										K pneumoniae 1		fes
K pneumoniae 1		fepC										K pneumoniae 1		entC
K pneumoniae 1		entA										K pneumoniae 1		fepD
K pneumoniae 1		galF										K pneumoniae 1		fepG
K pneumoniae 1		rcsB										K pneumoniae 1		fepB
K pneumoniae 1		cpsAC										K pneumoniae 1		entB
K pneumoniae 1		iroE										K pneumoniae 1		fepC
K pneumoniae 1		fimD										K pneumoniae 1		entA
K pneumoniae 1		mrkC										K pneumoniae 1		iroE
K pneumoniae 1		fimK										K pneumoniae 1		fimD
K pneumoniae 1		mrkD										K pneumoniae 1		mrkC
K pneumoniae 1		fimH										K pneumoniae 1		fimK
K pneumoniae 1		fimC										K pneumoniae 1		mrkD
K pneumoniae 1		mrkJ										K pneumoniae 1		fimH
K pneumoniae 1		mrkH										K pneumoniae 1		fimC
K pneumoniae 1		mrkB										K pneumoniae 1		mrkJ
K pneumoniae 1		fimI										K pneumoniae 1		mrkH
K pneumoniae 1		mrkF										K pneumoniae 1		mrkB
K pneumoniae 1		mrkA										K pneumoniae 1		fimI
K pneumoniae 1		fimE										K pneumoniae 1		mrkF
K pneumoniae 1		fimB										K pneumoniae 1		mrkA
K pneumoniae 1		mrkI										K pneumoniae 1		fimE
K pneumoniae 1		fimA										K pneumoniae 1		fimB
K pneumoniae 1		fimF										K pneumoniae 1		mrkI
K pneumoniae 1		fimG										K pneumoniae 1		fimA
K pneumoniae 1		rcsA										K pneumoniae 1		fimF
K pneumoniae 1		wbbM										K pneumoniae 1		fimG
K pneumoniae 1		manC										K pneumoniae 1		rcsA
K pneumoniae 1		manB										K pneumoniae 1		tssF
K pneumoniae 1		gnd										K pneumoniae 1		tssG
K pneumoniae 1		glf										K pneumoniae 1		sciN/tssJ
K pneumoniae 1		ugd										K pneumoniae 1		clpV/tssH
K pneumoniae 1		wbbO										K pneumoniae 1		vipB/tssC
K pneumoniae 1		wbbN										K pneumoniae 1		vasE/tssK
K pneumoniae 1		wzm										K pneumoniae 1		dotU/tssL
K pneumoniae 1		wzt										K pneumoniae 1		hcp/tssD
K pneumoniae 1		tssF										K pneumoniae 1		vipA/tssB
K pneumoniae 1		tssG										K pneumoniae 2		irp1
K pneumoniae 1		sciN/tssJ										K pneumoniae 2		irp2
K pneumoniae 1		clpV/tssH										K pneumoniae 2		entF
K pneumoniae 1		vipB/tssC										K pneumoniae 2		acrB
K pneumoniae 1		vasE/tssK										K pneumoniae 2		fimD
K pneumoniae 1		dotU/tssL										K pneumoniae 2		clpV/tssH
K pneumoniae 1		hcp/tssD										K pneumoniae 2		mrkC
K pneumoniae 1		vipA/tssB										K pneumoniae 2		fepA
K pneumoniae 2		irp1										K pneumoniae 2		fyuA
K pneumoniae 2		irp2										K pneumoniae 2		ybtQ
K pneumoniae 2		fyuA										K pneumoniae 2		ybtP
K pneumoniae 2		ybtQ										K pneumoniae 2		wbbM
K pneumoniae 2		ybtP										K pneumoniae 2		tssF
K pneumoniae 2		wbbM										K pneumoniae 2		entE
K pneumoniae 2		ybtE										K pneumoniae 2		ybtE
K pneumoniae 2		manC										K pneumoniae 2		vipB/tssC
K pneumoniae 2		manB										K pneumoniae 2		manC
K pneumoniae 2		ybtX										K pneumoniae 2		vasE/tssK
K pneumoniae 2		ybtS										K pneumoniae 2		manB
K pneumoniae 2		gnd										K pneumoniae 2		ybtX
K pneumoniae 2		kfoC										K pneumoniae 2		fimK
K pneumoniae 2		ybtU										K pneumoniae 2		ybtS
K pneumoniae 2		glf										K pneumoniae 2		gnd
K pneumoniae 2		wbbO										K pneumoniae 2		ybdA
K pneumoniae 2		ugd										K pneumoniae 2		fes
K pneumoniae 2		ybtA										K pneumoniae 2		kfoC
K pneumoniae 2		wbbN										K pneumoniae 2		acrA
K pneumoniae 2		ybtT										K pneumoniae 2		entC
K pneumoniae 2		wzm										K pneumoniae 2		ybtU
K pneumoniae 2		wzt										K pneumoniae 2		glf
K pneumoniae 2		rcsA										K pneumoniae 2		wbbO
K pneumoniae 2		entF										K pneumoniae 2		ugd
K pneumoniae 2		fepA										K pneumoniae 2		tssG
K pneumoniae 2		entE										K pneumoniae 2		fepD
K pneumoniae 2		ybdA										K pneumoniae 2		mrkD
K pneumoniae 2		fes										K pneumoniae 2		fepG
K pneumoniae 2		entC										K pneumoniae 2		ybtA
K pneumoniae 2		fepD										K pneumoniae 2		fepB
K pneumoniae 2		fepG										K pneumoniae 2		iroE
K pneumoniae 2		fepB										K pneumoniae 2		fimH
K pneumoniae 2		entB										K pneumoniae 2		galF
K pneumoniae 2		fepC										K pneumoniae 2		wbbN
K pneumoniae 2		entA										K pneumoniae 2		entB
K pneumoniae 2		entD										K pneumoniae 2		ybtT
K pneumoniae 2		fimD										K pneumoniae 2		fepC
K pneumoniae 2		mrkC										K pneumoniae 2		wzm
K pneumoniae 2		fimK										K pneumoniae 2		entA
K pneumoniae 2		mrkD										K pneumoniae 2		fimC
K pneumoniae 2		fimH										K pneumoniae 2		mrkJ
K pneumoniae 2		fimC										K pneumoniae 2		mrkH
K pneumoniae 2		mrkJ										K pneumoniae 2		mrkB
K pneumoniae 2		mrkH										K pneumoniae 2		wzt
K pneumoniae 2		mrkB										K pneumoniae 2		dotU/tssL
K pneumoniae 2		mrkF										K pneumoniae 2		rcsB
K pneumoniae 2		fimI										K pneumoniae 2		mrkF
K pneumoniae 2		mrkA										K pneumoniae 2		rcsA
K pneumoniae 2		fimE										K pneumoniae 2		fimI
K pneumoniae 2		fimB										K pneumoniae 2		entD
K pneumoniae 2		mrkI										K pneumoniae 2		mrkA
K pneumoniae 2		fimA										K pneumoniae 2		fimE
K pneumoniae 2		fimF										K pneumoniae 2		fimB
K pneumoniae 2		fimG										K pneumoniae 2		mrkI
K pneumoniae 2		clpV/tssH										K pneumoniae 2		fimA
K pneumoniae 2		tssF										K pneumoniae 2		sciN/tssJ
K pneumoniae 2		vipB/tssC										K pneumoniae 2		cpsACP
K pneumoniae 2		vasE/tssK										K pneumoniae 2		fimF
K pneumoniae 2		tssG										K pneumoniae 2		fimG
K pneumoniae 2		dotU/tssL										K pneumoniae 2		hcp/tssD
K pneumoniae 2		sciN/tssJ										K pneumoniae 2		vipA/tssB
K pneumoniae 2		hcp/tssD										K pneumoniae 2		impA/tssA
K pneumoniae 2		vipA/tssB										K pneumoniae 3		irp1
K pneumoniae 2		impA/tssA										K pneumoniae 3		irp2
K pneumoniae 2		rcsB										K pneumoniae 3		entF
K pneumoniae 2		acrB										K pneumoniae 3		acrB
K pneumoniae 2		acrA										K pneumoniae 3		fimD
K pneumoniae 2		iroE										K pneumoniae 3		clpV/tssH
K pneumoniae 2		galF										K pneumoniae 3		mrkC
K pneumoniae 2		cpsACP										K pneumoniae 3		fepA
K pneumoniae 3		manC										K pneumoniae 3		fyuA
K pneumoniae 3		manB										K pneumoniae 3		wbbM
K pneumoniae 3		gnd										K pneumoniae 3		ybtQ
K pneumoniae 3		ugd										K pneumoniae 3		ybtP
K pneumoniae 3		galF										K pneumoniae 3		tssF
K pneumoniae 3		rcsB										K pneumoniae 3		entE
K pneumoniae 3		cpsAC										K pneumoniae 3		ybtE
K pneumoniae 3		acrB										K pneumoniae 3		vipB/tssC
K pneumoniae 3		acrA										K pneumoniae 3		manC
K pneumoniae 3		irp1										K pneumoniae 3		manB
K pneumoniae 3		irp2										K pneumoniae 3		vasE/tssK
K pneumoniae 3		fyuA										K pneumoniae 3		ybtX
K pneumoniae 3		wbbM										K pneumoniae 3		ybdA
K pneumoniae 3		ybtQ										K pneumoniae 3		ybtS
K pneumoniae 3		ybtP										K pneumoniae 3		fimK
K pneumoniae 3		ybtE										K pneumoniae 3		gnd
K pneumoniae 3		ybtX										K pneumoniae 3		fes
K pneumoniae 3		ybtS										K pneumoniae 3		entC
K pneumoniae 3		ybtU										K pneumoniae 3		acrA
K pneumoniae 3		glf										K pneumoniae 3		ybtU
K pneumoniae 3		wbbO										K pneumoniae 3		glf
K pneumoniae 3		ybtA										K pneumoniae 3		tssG
K pneumoniae 3		wbbN										K pneumoniae 3		ugd
K pneumoniae 3		ybtT										K pneumoniae 3		wbbO
K pneumoniae 3		wzm										K pneumoniae 3		fepD
K pneumoniae 3		wzt										K pneumoniae 3		mrkD
K pneumoniae 3		rcsA										K pneumoniae 3		ybtA
K pneumoniae 3		fimD										K pneumoniae 3		fepG
K pneumoniae 3		mrkC										K pneumoniae 3		fepB
K pneumoniae 3		fimK										K pneumoniae 3		iroE
K pneumoniae 3		mrkD										K pneumoniae 3		fimH
K pneumoniae 3		fimH										K pneumoniae 3		galF
K pneumoniae 3		fimC										K pneumoniae 3		wbbN
K pneumoniae 3		mrkJ										K pneumoniae 3		entB
K pneumoniae 3		mrkH										K pneumoniae 3		ybtT
K pneumoniae 3		mrkB										K pneumoniae 3		fepC
K pneumoniae 3		fimI										K pneumoniae 3		wzm
K pneumoniae 3		mrkF										K pneumoniae 3		entA
K pneumoniae 3		mrkA										K pneumoniae 3		wzt
K pneumoniae 3		fimE										K pneumoniae 3		fimC
K pneumoniae 3		fimB										K pneumoniae 3		mrkJ
K pneumoniae 3		mrkI										K pneumoniae 3		mrkH
K pneumoniae 3		fimA										K pneumoniae 3		mrkB
K pneumoniae 3		fimF										K pneumoniae 3		dotU/tssL
K pneumoniae 3		fimG										K pneumoniae 3		rcsB
K pneumoniae 3		iroE										K pneumoniae 3		fimI
K pneumoniae 3		clpV/tssH										K pneumoniae 3		mrkF
K pneumoniae 3		vipB/tssC										K pneumoniae 3		rcsA
K pneumoniae 3		vasE/tssK										K pneumoniae 3		mrkA
K pneumoniae 3		dotU/tssL										K pneumoniae 3		fimE
K pneumoniae 3		vipA/tssB										K pneumoniae 3		fimB
K pneumoniae 3		hcp/tssD										K pneumoniae 3		mrkI
K pneumoniae 3		tssF										K pneumoniae 3		cpsACP
K pneumoniae 3		tssG										K pneumoniae 3		fimA
K pneumoniae 3		sciN/tssJ										K pneumoniae 3		sciN/tssJ
K pneumoniae 3		entF										K pneumoniae 3		fimF
K pneumoniae 3		fepA										K pneumoniae 3		vipA/tssB
K pneumoniae 3		entE										K pneumoniae 3		fimG
K pneumoniae 3		ybdA										K pneumoniae 3		hcp/tssD
K pneumoniae 3		fes										K pneumoniae 3		iutA
K pneumoniae 3		entC										K pneumoniae 3		iucA
K pneumoniae 3		fepD										K pneumoniae 3		iucC
K pneumoniae 3		fepG										K pneumoniae 3		iucD
K pneumoniae 3		fepB										K pneumoniae 3		iucB
K pneumoniae 3		entB										K pneumoniae 4		entF
K pneumoniae 3		fepC										K pneumoniae 4		acrB
K pneumoniae 3		entA										K pneumoniae 4		fimD
K pneumoniae 3		iutA										K pneumoniae 4		clpV/tssH
K pneumoniae 3		iucA										K pneumoniae 4		mrkC
K pneumoniae 3		iucC										K pneumoniae 4		fepA
K pneumoniae 3		iucD										K pneumoniae 4		wbbM
K pneumoniae 3		iucB										K pneumoniae 4		tssF
K pneumoniae 4		wbbM										K pneumoniae 4		entE
K pneumoniae 4		gnd										K pneumoniae 4		vipB/tssC
K pneumoniae 4		kfoC										K pneumoniae 4		vasE/tssK
K pneumoniae 4		wbbO										K pneumoniae 4		fimK
K pneumoniae 4		glf										K pneumoniae 4		ybdA
K pneumoniae 4		ugd										K pneumoniae 4		gnd
K pneumoniae 4		galF										K pneumoniae 4		fes
K pneumoniae 4		wbbN										K pneumoniae 4		acrA
K pneumoniae 4		wzm										K pneumoniae 4		kfoC
K pneumoniae 4		wzt										K pneumoniae 4		entC
K pneumoniae 4		rcsB										K pneumoniae 4		wbbO
K pneumoniae 4		rcsA										K pneumoniae 4		glf
K pneumoniae 4		fimD										K pneumoniae 4		tssG
K pneumoniae 4		mrkC										K pneumoniae 4		ugd
K pneumoniae 4		fimK										K pneumoniae 4		mrkD
K pneumoniae 4		mrkD										K pneumoniae 4		fepD
K pneumoniae 4		fimH										K pneumoniae 4		fepG
K pneumoniae 4		fimC										K pneumoniae 4		fepB
K pneumoniae 4		mrkJ										K pneumoniae 4		iroE
K pneumoniae 4		mrkH										K pneumoniae 4		fimH
K pneumoniae 4		mrkB										K pneumoniae 4		galF
K pneumoniae 4		mrkF										K pneumoniae 4		wbbN
K pneumoniae 4		fimI										K pneumoniae 4		entB
K pneumoniae 4		mrkA										K pneumoniae 4		fepC
K pneumoniae 4		fimE										K pneumoniae 4		wzm
K pneumoniae 4		fimB										K pneumoniae 4		fimC
K pneumoniae 4		mrkI										K pneumoniae 4		mrkJ
K pneumoniae 4		fimA										K pneumoniae 4		mrkH
K pneumoniae 4		fimF										K pneumoniae 4		mrkB
K pneumoniae 4		fimG										K pneumoniae 4		wzt
K pneumoniae 4		entF										K pneumoniae 4		dotU/tssL
K pneumoniae 4		acrB										K pneumoniae 4		rcsB
K pneumoniae 4		fepA										K pneumoniae 4		mrkF
K pneumoniae 4		entE										K pneumoniae 4		fimI
K pneumoniae 4		ybdA										K pneumoniae 4		rcsA
K pneumoniae 4		fes										K pneumoniae 4		mrkA
K pneumoniae 4		acrA										K pneumoniae 4		fimE
K pneumoniae 4		entC										K pneumoniae 4		fimB
K pneumoniae 4		fepD										K pneumoniae 4		mrkI
K pneumoniae 4		fepG										K pneumoniae 4		fimA
K pneumoniae 4		fepB										K pneumoniae 4		sciN/tssJ
K pneumoniae 4		entB										K pneumoniae 4		fimF
K pneumoniae 4		fepC										K pneumoniae 4		fimG
K pneumoniae 4		tssF										K pneumoniae 4		hcp/tssD
K pneumoniae 4		tssG										K pneumoniae 4		vipA/tssB
K pneumoniae 4		sciN/tssJ										K pneumoniae 5		entF
K pneumoniae 4		clpV/tssH										K pneumoniae 5		entE
K pneumoniae 4		vipB/tssC										K pneumoniae 5		manC
K pneumoniae 4		vasE/tssK										K pneumoniae 5		manB
K pneumoniae 4		dotU/tssL										K pneumoniae 5		allB
K pneumoniae 4		hcp/tssD										K pneumoniae 5		gnd
K pneumoniae 4		vipA/tssB										K pneumoniae 5		allC
K pneumoniae 4		iroE										K pneumoniae 5		acrA
K pneumoniae 5		manC										K pneumoniae 5		ybdA
K pneumoniae 5		manB										K pneumoniae 5		ugd
K pneumoniae 5		gnd										K pneumoniae 5		allD
K pneumoniae 5		ugd										K pneumoniae 5		fepG
K pneumoniae 5		rcsB										K pneumoniae 5		fepD
K pneumoniae 5		entF										K pneumoniae 5		allS
K pneumoniae 5		fepA										K pneumoniae 5		allR
K pneumoniae 5		entE										K pneumoniae 5		fepC
K pneumoniae 5		ybdA										K pneumoniae 5		entB
K pneumoniae 5		fepG										K pneumoniae 5		entA
K pneumoniae 5		fepD										K pneumoniae 5		rcsB
K pneumoniae 5		fepC										K pneumoniae 5		allA
K pneumoniae 5		entB										K pneumoniae 5		mrkC
K pneumoniae 5		entA										K pneumoniae 5		mrkB
K pneumoniae 5		mrkC										K pneumoniae 5		mrkA
K pneumoniae 5		mrkB
K pneumoniae 5		mrkA
K pneumoniae 5		acrA
K pneumoniae 5		allB
K pneumoniae 5		allC
K pneumoniae 5		allD
K pneumoniae 5		allS
K pneumoniae 5		allR
K pneumoniae 5		allA
